# Supplementary material for: Genomics Analysis to Identify Multiple Genetic Determinants That Drive the Global Transmission of the Pandemic ST95 Lineage of Extraintestinal Pathogenic Escherichia coli (ExPEC)
Source: Pathogens. 2022 Dec 7;11(12):1489. doi: 10.3390/pathogens11121489 (PMC9781279; doi:10.3390/pathogens11121489)
Supplement: Supplementary file 1 [file pathogens-11-01489-s001.zip › Supplementary Materials/Table S1.xlsx]

## Sheet: Table S1
Name	ST-Type	File	SeqNum	Base(bp)	LargestLen(bp)	Host	CollectDate	Country
ESC_FA7591AA_AS	ST95	ESC_FA7591AA_AS.scaffold.fasta	280	5275342	168078	Homo sapiens	-	Netherlands
ESC_GA5350AA_AS	ST95	ESC_GA5350AA_AS.scaffold.fasta	273	5226493	175049	Homo sapiens	2015	Australia
ESC_GA5351AA_AS	ST95	ESC_GA5351AA_AS.scaffold.fasta	118	5055124	304347	Homo sapiens	2001	Australia
ESC_GA9639AA_AS	ST95	ESC_GA9639AA_AS.scaffold.fasta	146	5007917	289981	Avian	-	Australia
ESC_GA9642AA_AS	ST95	ESC_GA9642AA_AS.scaffold.fasta	159	5012028	307408	Avian	-	Australia
ESC_GA9703AA_AS	ST95	ESC_GA9703AA_AS.scaffold.fasta	213	5177296	403485	Avian	-	Australia
ESC_GA9786AA_AS	ST95	ESC_GA9786AA_AS.scaffold.fasta	170	5190393	566069	Avian	-	Australia
ESC_GA9810AA_AS	ST95	ESC_GA9810AA_AS.scaffold.fasta	123	5145128	428077	Avian	-	Australia
ESC_GA9812AA_AS	ST95	ESC_GA9812AA_AS.scaffold.fasta	101	5155815	420968	Avian	-	Australia
ESC_GA9846AA_AS	ST95	ESC_GA9846AA_AS.scaffold.fasta	100	5036942	1104947	Avian	-	Australia
ESC_HA0246AA_AS	ST95	ESC_HA0246AA_AS.scaffold.fasta	175	5196351	585872	Homo sapiens	2016	Australia
ESC_HA0364AA_AS	ST95	ESC_HA0364AA_AS.scaffold.fasta	110	5274933	733237	Homo sapiens	2014	Norway
ESC_HA0759AA_AS	ST95	ESC_HA0759AA_AS.scaffold.fasta	194	5074088	186700	Homo sapiens	-	Australia
ESC_HA0761AA_AS	ST95	ESC_HA0761AA_AS.scaffold.fasta	166	5142513	289441	Homo sapiens	-	Australia
ESC_HA0767AA_AS	ST95	ESC_HA0767AA_AS.scaffold.fasta	169	5173971	271866	Homo sapiens	-	Australia
ESC_HA7314AA_AS	ST95	ESC_HA7314AA_AS.scaffold.fasta	98	5085259	367804	-	-	Portugal
ESC_IA0939AA_AS	ST95	ESC_IA0939AA_AS.scaffold.fasta	331	5237876	186801	Avian	2016	Denmark
ESC_IA1904AA_AS	ST95	ESC_IA1904AA_AS.scaffold.fasta	137	5065184	521271	Avian	2015	Denmark
ESC_IA1905AA_AS	ST95	ESC_IA1905AA_AS.scaffold.fasta	159	5042189	414903	Avian	2015	Denmark
ESC_IA2724AA_AS	ST95	ESC_IA2724AA_AS.scaffold.fasta	166	5067802	277928	Avian	-	Australia
ESC_IA3056AA_AS	ST95	ESC_IA3056AA_AS.scaffold.fasta	114	5201913	441776	Avian	2015	Norway
ESC_LA2531AA_AS	ST95	ESC_LA2531AA_AS.scaffold.fasta	138	4992456	382859	Avian	2016	Denmark
ESC_LA2532AA_AS	ST95	ESC_LA2532AA_AS.scaffold.fasta	117	4900543	427447	Avian	2016	Denmark
ESC_LA2533AA_AS	ST95	ESC_LA2533AA_AS.scaffold.fasta	136	4985888	353170	Avian	2016	Denmark
ESC_LA2535AA_AS	ST95	ESC_LA2535AA_AS.scaffold.fasta	125	4981857	738367	Avian	2016	Denmark
ESC_LA2536AA_AS	ST95	ESC_LA2536AA_AS.scaffold.fasta	145	4975650	351814	Avian	2016	Denmark
ESC_LA2982AA_AS	ST95	ESC_LA2982AA_AS.scaffold.fasta	139	5053504	423081	Avian	2016	Denmark
ESC_LA2984AA_AS	ST95	ESC_LA2984AA_AS.scaffold.fasta	133	5005439	798462	Avian	2016	Denmark
ESC_LA3020AA_AS	ST95	ESC_LA3020AA_AS.scaffold.fasta	167	5064148	314586	Avian	2016	Denmark
ESC_LA3021AA_AS	ST95	ESC_LA3021AA_AS.scaffold.fasta	191	5088928	285982	Avian	2016	Denmark
ESC_LA3331AA_AS	ST95	ESC_LA3331AA_AS.scaffold.fasta	98	5032633	763989	-	-	United States
ESC_LA5684AA_AS	ST95	ESC_LA5684AA_AS.scaffold.fasta	244	5016652	269506	Avian	2016	Denmark
ESC_LA5685AA_AS	ST95	ESC_LA5685AA_AS.scaffold.fasta	218	5046221	414547	Avian	2017	Denmark
ESC_LA6569AA_AS	ST95	ESC_LA6569AA_AS.scaffold.fasta	145	5175495	235254	Avian	2015	Denmark
ESC_LA6570AA_AS	ST95	ESC_LA6570AA_AS.scaffold.fasta	110	5191425	428509	Milk	2015	Denmark
ESC_LA6572AA_AS	ST95	ESC_LA6572AA_AS.scaffold.fasta	107	5197356	413912	Avian	2015	Denmark
ESC_LA7237AA_AS	ST95	ESC_LA7237AA_AS.scaffold.fasta	175	4959446	351984	Avian	2016	Denmark
ESC_MA7861AA_AS	ST95	ESC_MA7861AA_AS.scaffold.fasta	139	5058313	300999	Avian	2017	Denmark
ESC_MA7863AA_AS	ST95	ESC_MA7863AA_AS.scaffold.fasta	127	5094486	351937	Avian	2017	Denmark
ESC_MA7864AA_AS	ST95	ESC_MA7864AA_AS.scaffold.fasta	101	5110987	455953	Avian	2017	Denmark
ESC_QA4833AA_AS	ST95	ESC_QA4833AA_AS.scaffold.fasta	156	5396433	723856	Avian	2017	Denmark
ESC_QA4892AA_AS	ST95	ESC_QA4892AA_AS.scaffold.fasta	119	5104487	844777	Avian	2017	Denmark
ESC_QA4893AA_AS	ST95	ESC_QA4893AA_AS.scaffold.fasta	121	5099943	842297	Avian	2017	Denmark
ESC_QA4894AA_AS	ST95	ESC_QA4894AA_AS.scaffold.fasta	122	5101575	446458	Avian	2017	Denmark
ESC_QA4895AA_AS	ST95	ESC_QA4895AA_AS.scaffold.fasta	206	5115966	844777	Avian	2017	Denmark
ESC_RA0147AA_AS	ST95	ESC_RA0147AA_AS.scaffold.fasta	152	5254798	416309	Homo sapiens	2014	Sweden
ESC_RA0395AA_AS	ST95	ESC_RA0395AA_AS.scaffold.fasta	362	5602145	383309	Homo sapiens	2014	Sweden
ESC_RA0439AA_AS	ST95	ESC_RA0439AA_AS.scaffold.fasta	384	5446010	566440	Homo sapiens	2013	Sweden
ESC_RA0448AA_AS	ST95	ESC_RA0448AA_AS.scaffold.fasta	296	5505088	429413	Homo sapiens	2013	Sweden
ESC_RA4025AA_AS	ST95	ESC_RA4025AA_AS.scaffold.fasta	123	5108364	749105	Avian	2017	Germany
ESC_RA4026AA_AS	ST95	ESC_RA4026AA_AS.scaffold.fasta	114	5107361	422795	Avian	2017	Germany
ESC_RA4027AA_AS	ST95	ESC_RA4027AA_AS.scaffold.fasta	82	5166176	683445	Avian	2017	Germany
ESC_RA4028AA_AS	ST95	ESC_RA4028AA_AS.scaffold.fasta	110	5031888	885190	Avian	2017	Germany
ESC_RA4044AA_AS	ST95	ESC_RA4044AA_AS.scaffold.fasta	114	5097470	798483	Avian	2017	Germany
ESC_RA4047AA_AS	ST95	ESC_RA4047AA_AS.scaffold.fasta	70	5123041	803430	Avian	2017	Germany
ESC_RA4048AA_AS	ST95	ESC_RA4048AA_AS.scaffold.fasta	125	5105609	853407	Avian	2017	Germany
ESC_RA4050AA_AS	ST95	ESC_RA4050AA_AS.scaffold.fasta	65	5126170	803430	Avian	2017	Germany
ESC_RA4068AA_AS	ST95	ESC_RA4068AA_AS.scaffold.fasta	62	5122684	803430	Avian	2017	Germany
ESC_RA4265AA_AS	ST95	ESC_RA4265AA_AS.scaffold.fasta	159	5141038	513725	Avian	2017	Germany
ESC_RA4277AA_AS	ST95	ESC_RA4277AA_AS.scaffold.fasta	141	5138530	429932	Avian	2017	Denmark
ESC_RA4278AA_AS	ST95	ESC_RA4278AA_AS.scaffold.fasta	120	5136446	844777	Avian	2017	Denmark
ESC_RA4279AA_AS	ST95	ESC_RA4279AA_AS.scaffold.fasta	90	5034438	872067	Avian	2017	Denmark
ESC_RA4280AA_AS	ST95	ESC_RA4280AA_AS.scaffold.fasta	115	5134883	844777	Avian	2017	Denmark
ESC_RA4281AA_AS	ST95	ESC_RA4281AA_AS.scaffold.fasta	109	5135919	844777	Avian	2017	Denmark
ESC_RA4282AA_AS	ST95	ESC_RA4282AA_AS.scaffold.fasta	116	5133141	446538	Avian	2017	Denmark
ESC_RA6529AA_AS	ST95	ESC_RA6529AA_AS.result.fasta	263	5064596	209907	Homo sapiens	2016	France
ESC_TA1427AA_AS	ST95	ESC_TA1427AA_AS.result.fasta	189	5105131	356656	-	2018	Finland
ESC_TA1476AA_AS	ST95	ESC_TA1476AA_AS.result.fasta	160	5070039	457888	-	2018	Finland
ESC_BA3857AA_AS	ST95	ESC_BA3857AA_AS.scaffold.fasta	117	4810951	765444	-	-	-
ESC_CA4075AA_AS	ST95	ESC_CA4075AA_AS.scaffold.fasta	167	5088984	162164	Environment	2011	Japan
ESC_BA0306AA_AS	ST95	ESC_BA0306AA_AS.scaffold.fasta	92	5108674	522826	Environment	2011	Japan
ESC_BA2663AA_AS	ST95	ESC_BA2663AA_AS.scaffold.fasta	72	5191803	524593	Swine	2011	Japan
ESC_BA6800AA_AS	ST95	ESC_BA6800AA_AS.scaffold.fasta	104	5212849	383309	Water	2011	Japan
ESC_BA2499AA_AS	ST95	ESC_BA2499AA_AS.scaffold.fasta	103	5124310	443854	Water	2011	Japan
ESC_BA7454AA_AS	ST95	ESC_BA7454AA_AS.scaffold.fasta	89	5195344	626786	Sewage	2011	Japan
ESC_BA2313AA_AS	ST95	ESC_BA2313AA_AS.scaffold.fasta	87	5196806	541328	Sewage	2011	Japan
ESC_CA4651AA_AS	ST95	ESC_CA4651AA_AS.scaffold.fasta	75	5108437	431531	Water	2011	Japan
ESC_CA4457AA_AS	ST95	ESC_CA4457AA_AS.scaffold.fasta	182	5296304	428813	Water	2011	Japan
ESC_BA7324AA_AS	ST95	ESC_BA7324AA_AS.scaffold.fasta	146	5248235	650647	Water	2011	Japan
ESC_HA7585AA_AS	ST95	ESC_HA7585AA_AS.scaffold.fasta	165	5103847	384296	Water	2011 to 2013	Japan
ESC_HA7589AA_AS	ST95	ESC_HA7589AA_AS.scaffold.fasta	191	5100193	210553	Water	2011 to 2013	Japan
ESC_HA7591AA_AS	ST95	ESC_HA7591AA_AS.scaffold.fasta	241	5312162	328022	Water	2011 to 2013	Japan
ESC_HA7595AA_AS	ST95	ESC_HA7595AA_AS.scaffold.fasta	111	5180676	377942	Water	2011 to 2013	Japan
ESC_HA7597AA_AS	ST95	ESC_HA7597AA_AS.scaffold.fasta	160	5217107	404365	Water	2011 to 2013	Japan
ESC_HA7599AA_AS	ST95	ESC_HA7599AA_AS.scaffold.fasta	126	5194349	335323	Water	2011 to 2013	Japan
ESC_HA7615AA_AS	ST95	ESC_HA7615AA_AS.scaffold.fasta	103	4944930	307032	Water	2011 to 2013	Japan
ESC_HA7642AA_AS	ST95	ESC_HA7642AA_AS.scaffold.fasta	334	5236437	128102	Water	2011 to 2013	Japan
ESC_HA7558AA_AS	ST95	ESC_HA7558AA_AS.scaffold.fasta	249	5420754	411082	Water	2011 to 2013	Japan
ESC_HA7710AA_AS	ST95	ESC_HA7710AA_AS.scaffold.fasta	266	5105475	114101	Water	2011 to 2013	Japan
ESC_HA7717AA_AS	ST95	ESC_HA7717AA_AS.scaffold.fasta	232	5014807	158506	Water	2011 to 2013	Japan
ESC_HA7720AA_AS	ST95	ESC_HA7720AA_AS.scaffold.fasta	206	5219903	154692	Water	2011 to 2013	Japan
ESC_QA6930AA_AS	ST95	ESC_QA6930AA_AS.scaffold.fasta	131	5236317	548686	Homo sapiens	2006	Japan
ESC_QA7436AA_AS	ST95	ESC_QA7436AA_AS.scaffold.fasta	237	5119626	203067	Homo sapiens	2006	Japan
ESC_QA7811AA_AS	ST95	ESC_QA7811AA_AS.scaffold.fasta	104	5162040	450314	Homo sapiens	2006	Japan
ESC_QA7440AA_AS	ST95	ESC_QA7440AA_AS.scaffold.fasta	128	5190262	517770	Homo sapiens	2006	Japan
ESC_QA5905AA_AS	ST95	ESC_QA5905AA_AS.scaffold.fasta	83	5118768	763998	Homo sapiens	2007	Japan
ESC_QA5163AA_AS	ST95	ESC_QA5163AA_AS.scaffold.fasta	142	5116397	761642	Homo sapiens	2008	Japan
ESC_QA5908AA_AS	ST95	ESC_QA5908AA_AS.scaffold.fasta	210	5299331	776165	Homo sapiens	2006	Japan
ESC_QA8120AA_AS	ST95	ESC_QA8120AA_AS.scaffold.fasta	163	5120095	764061	Homo sapiens	2008	Japan
ESC_QA5919AA_AS	ST95	ESC_QA5919AA_AS.scaffold.fasta	136	5229676	426144	Homo sapiens	2008	Japan
ESC_QA8121AA_AS	ST95	ESC_QA8121AA_AS.scaffold.fasta	177	5205717	573880	Homo sapiens	2008	Japan
ESC_QA7446AA_AS	ST95	ESC_QA7446AA_AS.scaffold.fasta	202	5341080	406811	Homo sapiens	2008	Japan
ESC_QA5188AA_AS	ST95	ESC_QA5188AA_AS.scaffold.fasta	222	5269379	573796	Homo sapiens	2008	Japan
ESC_QA8186AA_AS	ST95	ESC_QA8186AA_AS.scaffold.fasta	71	5073462	764061	Homo sapiens	2003	Japan
ESC_QA5199AA_AS	ST95	ESC_QA5199AA_AS.scaffold.fasta	94	5169127	322984	Homo sapiens	2003	Japan
ESC_QA5208AA_AS	ST95	ESC_QA5208AA_AS.scaffold.fasta	149	5146390	268390	Homo sapiens	2005	Japan
ESC_QA7591AA_AS	ST95	ESC_QA7591AA_AS.scaffold.fasta	253	5114939	220512	Homo sapiens	2008	Japan
ESC_QA7283AA_AS	ST95	ESC_QA7283AA_AS.scaffold.fasta	296	5384463	144631	Homo sapiens	2015	Japan
ESC_QA7981AA_AS	ST95	ESC_QA7981AA_AS.scaffold.fasta	149	5274709	336255	Homo sapiens	2015	Japan
ESC_QA6460AA_AS	ST95	ESC_QA6460AA_AS.scaffold.fasta	111	5150701	241106	Homo sapiens	2015	Japan
ESC_QA8053AA_AS	ST95	ESC_QA8053AA_AS.scaffold.fasta	239	5333105	130926	Homo sapiens	2015	Japan
ESC_QA5378AA_AS	ST95	ESC_QA5378AA_AS.scaffold.fasta	100	5211244	764366	Homo sapiens	2015	Japan
ESC_QA7345AA_AS	ST95	ESC_QA7345AA_AS.scaffold.fasta	236	5084610	228430	Homo sapiens	2015	Japan
ESC_QA7385AA_AS	ST95	ESC_QA7385AA_AS.scaffold.fasta	124	5254520	508902	Homo sapiens	2015	Japan
ESC_QA7392AA_AS	ST95	ESC_QA7392AA_AS.scaffold.fasta	107	5125321	517771	Homo sapiens	2015	Japan
ESC_QA5438AA_AS	ST95	ESC_QA5438AA_AS.scaffold.fasta	283	5230314	162765	Homo sapiens	2015	Japan
ESC_QA8155AA_AS	ST95	ESC_QA8155AA_AS.scaffold.fasta	229	5149474	223185	Homo sapiens	2015	Japan
ESC_QA8780AA_AS	ST95	ESC_QA8780AA_AS.scaffold.fasta	158	5137796	457106	Homo sapiens	2015	Japan
ESC_QA5463AA_AS	ST95	ESC_QA5463AA_AS.scaffold.fasta	211	5157838	281962	Homo sapiens	2015	Japan
ESC_QA8168AA_AS	ST95	ESC_QA8168AA_AS.scaffold.fasta	193	5144914	422776	Homo sapiens	2015	Japan
ESC_QA5479AA_AS	ST95	ESC_QA5479AA_AS.scaffold.fasta	154	5187689	268942	Homo sapiens	2015	Japan
ESC_QA7860AA_AS	ST95	ESC_QA7860AA_AS.scaffold.fasta	222	5241775	318501	Homo sapiens	2015	Japan
ESC_QA5498AA_AS	ST95	ESC_QA5498AA_AS.scaffold.fasta	94	5071484	763998	Homo sapiens	2015	Japan
ESC_QA7877AA_AS	ST95	ESC_QA7877AA_AS.scaffold.fasta	219	5000793	209461	Homo sapiens	2015	Japan
ESC_QA7878AA_AS	ST95	ESC_QA7878AA_AS.scaffold.fasta	231	5202609	278032	Homo sapiens	2015	Japan
ESC_QA7942AA_AS	ST95	ESC_QA7942AA_AS.scaffold.fasta	230	5182462	139404	Homo sapiens	2015	Japan
ESC_QA8859AA_AS	ST95	ESC_QA8859AA_AS.scaffold.fasta	154	5187105	345471	Homo sapiens	2015	Japan
ESC_RA0152AA_AS	ST95	ESC_RA0152AA_AS.scaffold.fasta	259	5276893	287580	Homo sapiens	2015	Japan
ESC_QA6616AA_AS	ST95	ESC_QA6616AA_AS.scaffold.fasta	204	5103943	152941	Homo sapiens	2015	Japan
ESC_QA7947AA_AS	ST95	ESC_QA7947AA_AS.scaffold.fasta	229	5071775	132389	Homo sapiens	2015	Japan
ESC_QA5539AA_AS	ST95	ESC_QA5539AA_AS.scaffold.fasta	205	5271781	228413	Homo sapiens	2015	Japan
ESC_QA5645AA_AS	ST95	ESC_QA5645AA_AS.scaffold.fasta	60	5233438	733963	Sheep	2013	Japan
ESC_QA8963AA_AS	ST95	ESC_QA8963AA_AS.scaffold.fasta	114	5290444	698610	Sheep	2013	Japan
ESC_QA8947AA_AS	ST95	ESC_QA8947AA_AS.scaffold.fasta	70	5123252	554907	Homo sapiens	2011	Japan
ESC_QA8948AA_AS	ST95	ESC_QA8948AA_AS.scaffold.fasta	105	5239054	491320	Homo sapiens	2011	Japan
ESC_QA8950AA_AS	ST95	ESC_QA8950AA_AS.scaffold.fasta	120	5079159	282495	Homo sapiens	2011	Japan
ESC_QA9416AA_AS	ST95	ESC_QA9416AA_AS.scaffold.fasta	93	5143281	453157	Homo sapiens	2011	Japan
ESC_TA1768AA_AS	ST95	ESC_TA1768AA_AS.result.fasta	82	5119821	774923	Homo sapiens	2016	Japan
GCF_003299705.1	ST95	GCF_003299705.1_ASM329970v1_genomic.fna	184	5298629	454151	Homo sapiens	2017-02-07	Japan
ESC_TA1856AA_AS	ST95	ESC_TA1856AA_AS.result.fasta	310	5317036	308381	Homo sapiens	2017	Japan
ESC_TA1861AA_AS	ST95	ESC_TA1861AA_AS.result.fasta	214	5456075	765430	Homo sapiens	2017	Japan
ESC_TA1871AA_AS	ST95	ESC_TA1871AA_AS.result.fasta	222	5225849	763889	Homo sapiens	2017	Japan
ESC_TA1889AA_AS	ST95	ESC_TA1889AA_AS.result.fasta	93	5154572	560802	Homo sapiens	2016	Japan
ESC_TA1906AA_AS	ST95	ESC_TA1906AA_AS.result.fasta	159	5153389	386351	Homo sapiens	2016	Japan
ESC_TA1908AA_AS	ST95	ESC_TA1908AA_AS.result.fasta	155	5163336	400367	Homo sapiens	2016	Japan
ESC_TA1913AA_AS	ST95	ESC_TA1913AA_AS.result.fasta	157	5262086	478809	Homo sapiens	2016	Japan
ESC_TA1914AA_AS	ST95	ESC_TA1914AA_AS.result.fasta	98	4999327	609463	Homo sapiens	2016	Japan
ESC_TA1919AA_AS	ST95	ESC_TA1919AA_AS.result.fasta	122	5138753	361376	Homo sapiens	2016	Japan
ESC_TA1921AA_AS	ST95	ESC_TA1921AA_AS.result.fasta	94	5208630	670622	Homo sapiens	2016	Japan
ESC_TA1926AA_AS	ST95	ESC_TA1926AA_AS.result.fasta	97	5167667	469301	Homo sapiens	2016	Japan
ESC_TA1931AA_AS	ST95	ESC_TA1931AA_AS.result.fasta	167	5318676	377828	Homo sapiens	2016	Japan
ESC_TA1946AA_AS	ST95	ESC_TA1946AA_AS.result.fasta	144	5224679	421094	Homo sapiens	2017	Japan
ESC_TA1949AA_AS	ST95	ESC_TA1949AA_AS.result.fasta	144	5281721	453916	Homo sapiens	2017	Japan
ESC_TA1962AA_AS	ST95	ESC_TA1962AA_AS.result.fasta	76	5057573	763998	Homo sapiens	2017	Japan
ESC_TA1971AA_AS	ST95	ESC_TA1971AA_AS.result.fasta	87	5143711	763890	Homo sapiens	2017	Japan
ESC_TA1976AA_AS	ST95	ESC_TA1976AA_AS.result.fasta	139	5386314	564267	Homo sapiens	2017	Japan
ESC_TA1981AA_AS	ST95	ESC_TA1981AA_AS.result.fasta	111	5159949	765277	Homo sapiens	2017	Japan
ESC_TA1992AA_AS	ST95	ESC_TA1992AA_AS.result.fasta	141	5193883	562337	Homo sapiens	2017	Japan
ESC_TA1998AA_AS	ST95	ESC_TA1998AA_AS.result.fasta	135	5202211	620344	Homo sapiens	2017	Japan
ESC_TA2001AA_AS	ST95	ESC_TA2001AA_AS.result.fasta	164	5288303	431617	Homo sapiens	2017	Japan
ESC_TA2010AA_AS	ST95	ESC_TA2010AA_AS.result.fasta	83	5141534	621932	Homo sapiens	2017	Japan
ESC_TA2022AA_AS	ST95	ESC_TA2022AA_AS.result.fasta	121	5168927	763999	Homo sapiens	2017	Japan
ESC_NA2738AA_AS	ST95	ESC_NA2738AA_AS.scaffold.fasta	105	5058379	523669	-	-	-
ESC_NA2846AA_AS	ST95	ESC_NA2846AA_AS.scaffold.fasta	77	5113345	692244	-	-	-
ESC_NA2855AA_AS	ST95	ESC_NA2855AA_AS.scaffold.fasta	83	5101465	934836	-	-	-
ESC_NA2859AA_AS	ST95	ESC_NA2859AA_AS.scaffold.fasta	75	5040248	542597	-	-	-
ESC_NA2860AA_AS	ST95	ESC_NA2860AA_AS.scaffold.fasta	69	4947350	522020	-	-	-
ESC_NA2864AA_AS	ST95	ESC_NA2864AA_AS.scaffold.fasta	93	4853299	381898	-	-	-
ESC_NA2865AA_AS	ST95	ESC_NA2865AA_AS.scaffold.fasta	75	4901340	514844	-	-	-
ESC_NA2868AA_AS	ST95	ESC_NA2868AA_AS.scaffold.fasta	99	5012021	483575	-	-	-
ESC_NA2895AA_AS	ST95	ESC_NA2895AA_AS.scaffold.fasta	155	5528589	764211	-	-	-
ESC_NA2934AA_AS	ST95	ESC_NA2934AA_AS.scaffold.fasta	104	5038929	743645	-	-	-
ESC_NA2945AA_AS	ST95	ESC_NA2945AA_AS.scaffold.fasta	90	5104201	550071	-	-	-
ESC_NA2946AA_AS	ST95	ESC_NA2946AA_AS.scaffold.fasta	50	5054093	933696	-	-	-
ESC_NA2957AA_AS	ST95	ESC_NA2957AA_AS.scaffold.fasta	147	5200096	586816	-	-	-
ESC_NA2961AA_AS	ST95	ESC_NA2961AA_AS.scaffold.fasta	107	5087974	649391	-	-	-
ESC_NA2983AA_AS	ST95	ESC_NA2983AA_AS.scaffold.fasta	247	5094973	744297	-	-	-
ESC_NA2989AA_AS	ST95	ESC_NA2989AA_AS.scaffold.fasta	138	5220586	625438	-	-	-
ESC_NA2998AA_AS	ST95	ESC_NA2998AA_AS.scaffold.fasta	107	4925067	447575	-	-	-
ESC_NA2999AA_AS	ST95	ESC_NA2999AA_AS.scaffold.fasta	168	4984919	578177	-	-	-
ESC_NA3017AA_AS	ST95	ESC_NA3017AA_AS.scaffold.fasta	130	5258895	981148	-	-	-
ESC_NA3018AA_AS	ST95	ESC_NA3018AA_AS.scaffold.fasta	175	5326993	487383	-	-	-
ESC_NA8349AA_AS	ST95	ESC_NA8349AA_AS.scaffold.fasta	126	5003236	703581	Homo sapiens	-	Sweden
ESC_NA8363AA_AS	ST95	ESC_NA8363AA_AS.scaffold.fasta	104	5183444	573402	Homo sapiens	-	Denmark
ESC_NA7779AA_AS	ST95	ESC_NA7779AA_AS.scaffold.fasta	116	5175341	585316	Homo sapiens	2014 to 2015	Denmark
ESC_NA7861AA_AS	ST95	ESC_NA7861AA_AS.scaffold.fasta	79	5072349	830041	Homo sapiens	2014 to 2015	Denmark
ESC_NA7872AA_AS	ST95	ESC_NA7872AA_AS.scaffold.fasta	107	5143107	764132	Homo sapiens	2014 to 2015	Denmark
ESC_NA7900AA_AS	ST95	ESC_NA7900AA_AS.scaffold.fasta	144	5156352	666512	Homo sapiens	2014 to 2015	Denmark
ESC_NA7912AA_AS	ST95	ESC_NA7912AA_AS.scaffold.fasta	55	5014151	764132	Homo sapiens	2014 to 2015	Denmark
ESC_NA7957AA_AS	ST95	ESC_NA7957AA_AS.scaffold.fasta	134	5289164	426048	Homo sapiens	2014 to 2015	Denmark
ESC_NA8000AA_AS	ST95	ESC_NA8000AA_AS.scaffold.fasta	62	5130386	689863	Homo sapiens	2014 to 2015	Denmark
ESC_NA8040AA_AS	ST95	ESC_NA8040AA_AS.scaffold.fasta	99	5134739	395878	Homo sapiens	2014 to 2015	Denmark
ESC_NA8166AA_AS	ST95	ESC_NA8166AA_AS.scaffold.fasta	77	5186806	672999	Homo sapiens	2014 to 2015	Denmark
ESC_NA8192AA_AS	ST95	ESC_NA8192AA_AS.scaffold.fasta	118	5004390	796121	Homo sapiens	2014 to 2015	Denmark
ESC_NA8226AA_AS	ST95	ESC_NA8226AA_AS.scaffold.fasta	122	5188088	421550	Homo sapiens	2014 to 2015	Denmark
ESC_TA4070AA_AS	ST95	ESC_TA4070AA_AS.result.fasta	61	4935696	765645	-	-	-
ESC_TA4083AA_AS	ST95	ESC_TA4083AA_AS.result.fasta	83	5274571	682366	-	-	-
ESC_PA1755AA_AS	ST95	ESC_PA1755AA_AS.scaffold.fasta	137	5239486	629851	Homo sapiens	2016	Viet Nam
ESC_RA9015AA_AS	ST95	ESC_RA9015AA_AS.result.fasta	382	5558739	145561	Homo sapiens	2012	Congo
ESC_BA4145AA_AS	ST95	ESC_BA4145AA_AS.scaffold.fasta	179	5045230	390533	-	-	-
ESC_CA4993AA_AS	ST95	ESC_CA4993AA_AS.scaffold.fasta	143	5020527	885296	-	-	-
ESC_BA6136AA_AS	ST95	ESC_BA6136AA_AS.scaffold.fasta	98	4989043	573862	-	-	-
ESC_BA6560AA_AS	ST95	ESC_BA6560AA_AS.scaffold.fasta	101	5122170	621690	-	-	-
ESC_BA3343AA_AS	ST95	ESC_BA3343AA_AS.scaffold.fasta	149	5067766	578826	-	-	-
ESC_BA1684AA_AS	ST95	ESC_BA1684AA_AS.scaffold.fasta	164	5249048	625116	Homo sapiens	2010	Spain
ESC_CA2392AA_AS	ST95	ESC_CA2392AA_AS.scaffold.fasta	250	5532835	425972	Homo sapiens	2010	Spain
ESC_CA2098AA_AS	ST95	ESC_CA2098AA_AS.scaffold.fasta	136	5194811	637348	Homo sapiens	2010	Spain
ESC_BA9082AA_AS	ST95	ESC_BA9082AA_AS.scaffold.fasta	151	5168228	590887	Homo sapiens	2010	Spain
ESC_HA1673AA_AS	ST95	ESC_HA1673AA_AS.scaffold.fasta	76	5087163	682197	Homo sapiens	2008 to 2011	United Kingdom
ESC_HA1668AA_AS	ST95	ESC_HA1668AA_AS.scaffold.fasta	90	5137678	640968	Homo sapiens	2008 to 2011	United Kingdom
ESC_HA1669AA_AS	ST95	ESC_HA1669AA_AS.scaffold.fasta	155	5264687	432926	Homo sapiens	2008 to 2011	United Kingdom
ESC_BA8445AA_AS	ST95	ESC_BA8445AA_AS.scaffold.fasta	148	4910035	581778	-	-	-
ESC_AA9833AA_AS	ST95	ESC_AA9833AA_AS.scaffold.fasta	147	4984959	666140	-	-	-
ESC_CA5883AA_AS	ST95	ESC_CA5883AA_AS.scaffold.fasta	74	4964918	865044	Homo sapiens	-	United Kingdom
ESC_BA0370AA_AS	ST95	ESC_BA0370AA_AS.scaffold.fasta	58	5085118	774764	Homo sapiens	-	United Kingdom
ESC_BA7830AA_AS	ST95	ESC_BA7830AA_AS.scaffold.fasta	95	5028730	765445	Homo sapiens	2007	United Kingdom
ESC_BA7139AA_AS	ST95	ESC_BA7139AA_AS.scaffold.fasta	178	5139096	590883	Homo sapiens	2007	United Kingdom
ESC_CA5640AA_AS	ST95	ESC_CA5640AA_AS.scaffold.fasta	115	5184662	681898	Homo sapiens	2007	United Kingdom
ESC_BA0596AA_AS	ST95	ESC_BA0596AA_AS.scaffold.fasta	105	5183574	774351	Homo sapiens	2007	United Kingdom
ESC_BA5240AA_AS	ST95	ESC_BA5240AA_AS.scaffold.fasta	155	5255466	583677	Homo sapiens	2007	United Kingdom
ESC_CA2277AA_AS	ST95	ESC_CA2277AA_AS.scaffold.fasta	85	5035005	577368	Homo sapiens	2008	United Kingdom
ESC_BA2487AA_AS	ST95	ESC_BA2487AA_AS.scaffold.fasta	144	5118723	885396	Homo sapiens	2008	United Kingdom
ESC_FA7362AA_AS	ST95	ESC_FA7362AA_AS.scaffold.fasta	165	5182841	659010	Homo sapiens	2008	United Kingdom
ESC_CA4671AA_AS	ST95	ESC_CA4671AA_AS.scaffold.fasta	136	5083756	571856	Homo sapiens	2008	United Kingdom
ESC_BA3134AA_AS	ST95	ESC_BA3134AA_AS.scaffold.fasta	112	5203324	592028	Homo sapiens	2009	United Kingdom
ESC_CA4430AA_AS	ST95	ESC_CA4430AA_AS.scaffold.fasta	96	5112832	641456	Homo sapiens	2009	United Kingdom
ESC_AA7936AA_AS	ST95	ESC_AA7936AA_AS.scaffold.fasta	190	5267768	590681	Homo sapiens	2009	United Kingdom
ESC_BA4801AA_AS	ST95	ESC_BA4801AA_AS.scaffold.fasta	213	5267025	703726	Homo sapiens	2009	United Kingdom
ESC_BA0986AA_AS	ST95	ESC_BA0986AA_AS.scaffold.fasta	158	5087264	518744	Homo sapiens	2009	United Kingdom
ESC_BA8793AA_AS	ST95	ESC_BA8793AA_AS.scaffold.fasta	195	5374778	622972	Homo sapiens	2009	United Kingdom
ESC_CA1657AA_AS	ST95	ESC_CA1657AA_AS.scaffold.fasta	96	5074599	688662	Homo sapiens	2009	United Kingdom
ESC_CA4192AA_AS	ST95	ESC_CA4192AA_AS.scaffold.fasta	140	4977884	743417	Homo sapiens	2009	United Kingdom
ESC_BA2493AA_AS	ST95	ESC_BA2493AA_AS.scaffold.fasta	135	5170707	590656	Homo sapiens	2009	United Kingdom
ESC_BA7214AA_AS	ST95	ESC_BA7214AA_AS.scaffold.fasta	141	5137574	571957	Homo sapiens	2010	United Kingdom
ESC_BA0992AA_AS	ST95	ESC_BA0992AA_AS.scaffold.fasta	221	5234019	594130	Homo sapiens	2010	United Kingdom
ESC_AA8612AA_AS	ST95	ESC_AA8612AA_AS.scaffold.fasta	176	5192593	495951	Homo sapiens	2010	United Kingdom
ESC_CA6139AA_AS	ST95	ESC_CA6139AA_AS.scaffold.fasta	155	5075920	578931	Homo sapiens	2010	United Kingdom
ESC_CA4709AA_AS	ST95	ESC_CA4709AA_AS.scaffold.fasta	188	5171768	853332	Homo sapiens	2011	United Kingdom
ESC_CA3335AA_AS	ST95	ESC_CA3335AA_AS.scaffold.fasta	179	5486450	622843	Homo sapiens	2011	United Kingdom
ESC_CA3685AA_AS	ST95	ESC_CA3685AA_AS.scaffold.fasta	167	5117174	674249	Homo sapiens	2011	United Kingdom
ESC_CA3042AA_AS	ST95	ESC_CA3042AA_AS.scaffold.fasta	160	5178524	553639	Homo sapiens	2011	United Kingdom
ESC_BA5565AA_AS	ST95	ESC_BA5565AA_AS.scaffold.fasta	162	5001041	578831	Homo sapiens	2011	United Kingdom
ESC_BA5870AA_AS	ST95	ESC_BA5870AA_AS.scaffold.fasta	171	5046558	578831	Homo sapiens	2010	United Kingdom
ESC_BA5303AA_AS	ST95	ESC_BA5303AA_AS.scaffold.fasta	176	5189418	653548	Homo sapiens	2010	United Kingdom
ESC_CA2193AA_AS	ST95	ESC_CA2193AA_AS.scaffold.fasta	189	5214560	835322	Homo sapiens	2011	United Kingdom
ESC_CA4280AA_AS	ST95	ESC_CA4280AA_AS.scaffold.fasta	82	5224331	1141889	Homo sapiens	2011	United Kingdom
ESC_CA3254AA_AS	ST95	ESC_CA3254AA_AS.scaffold.fasta	159	5177202	571856	Homo sapiens	2011	United Kingdom
ESC_BA9656AA_AS	ST95	ESC_BA9656AA_AS.scaffold.fasta	240	5301710	385933	Homo sapiens	2011	United Kingdom
ESC_BA3190AA_AS	ST95	ESC_BA3190AA_AS.scaffold.fasta	149	5261800	653710	Homo sapiens	2011	United Kingdom
ESC_CA2547AA_AS	ST95	ESC_CA2547AA_AS.scaffold.fasta	160	5321363	487169	Homo sapiens	2011	United Kingdom
ESC_CA0205AA_AS	ST95	ESC_CA0205AA_AS.scaffold.fasta	99	5106573	763721	Homo sapiens	2011	United Kingdom
ESC_BA5460AA_AS	ST95	ESC_BA5460AA_AS.scaffold.fasta	163	5075508	589004	Homo sapiens	2012	United Kingdom
ESC_CA0185AA_AS	ST95	ESC_CA0185AA_AS.scaffold.fasta	148	5292812	499680	Homo sapiens	2012	United Kingdom
ESC_BA4276AA_AS	ST95	ESC_BA4276AA_AS.scaffold.fasta	202	5271174	608271	Homo sapiens	2012	United Kingdom
ESC_BA6277AA_AS	ST95	ESC_BA6277AA_AS.scaffold.fasta	161	5264116	646937	Homo sapiens	2012	United Kingdom
ESC_BA3733AA_AS	ST95	ESC_BA3733AA_AS.scaffold.fasta	55	4922823	649296	Homo sapiens	2012	United Kingdom
ESC_BA4057AA_AS	ST95	ESC_BA4057AA_AS.scaffold.fasta	87	5126575	499371	Homo sapiens	2012	United Kingdom
ESC_BA5709AA_AS	ST95	ESC_BA5709AA_AS.scaffold.fasta	173	5049356	703932	Homo sapiens	2012	United Kingdom
ESC_CA4958AA_AS	ST95	ESC_CA4958AA_AS.scaffold.fasta	124	5124785	688579	Homo sapiens	2012	United Kingdom
ESC_CA2540AA_AS	ST95	ESC_CA2540AA_AS.scaffold.fasta	95	5076260	664488	Homo sapiens	2012	United Kingdom
ESC_BA8984AA_AS	ST95	ESC_BA8984AA_AS.scaffold.fasta	112	5112660	658874	Homo sapiens	2012	United Kingdom
ESC_CA2986AA_AS	ST95	ESC_CA2986AA_AS.scaffold.fasta	112	5290551	682961	Homo sapiens	2012	United Kingdom
ESC_CA1909AA_AS	ST95	ESC_CA1909AA_AS.scaffold.fasta	168	5134628	434958	Homo sapiens	2001	United Kingdom
ESC_AA9326AA_AS	ST95	ESC_AA9326AA_AS.scaffold.fasta	145	5144507	886213	Homo sapiens	2001	United Kingdom
ESC_BA4677AA_AS	ST95	ESC_BA4677AA_AS.scaffold.fasta	164	5124596	590765	Homo sapiens	2001	United Kingdom
ESC_BA7775AA_AS	ST95	ESC_BA7775AA_AS.scaffold.fasta	200	5248597	590867	Homo sapiens	2001	United Kingdom
ESC_BA3729AA_AS	ST95	ESC_BA3729AA_AS.scaffold.fasta	143	5222582	611916	Homo sapiens	2001	United Kingdom
ESC_CA4474AA_AS	ST95	ESC_CA4474AA_AS.scaffold.fasta	79	5046717	682944	Homo sapiens	2001	United Kingdom
ESC_BA1683AA_AS	ST95	ESC_BA1683AA_AS.scaffold.fasta	87	5214676	664776	Homo sapiens	2002	United Kingdom
ESC_CA3054AA_AS	ST95	ESC_CA3054AA_AS.scaffold.fasta	154	5184396	541104	Homo sapiens	2002	United Kingdom
ESC_CA3320AA_AS	ST95	ESC_CA3320AA_AS.scaffold.fasta	256	5302366	569042	Homo sapiens	2002	United Kingdom
ESC_BA1330AA_AS	ST95	ESC_BA1330AA_AS.scaffold.fasta	217	5239048	658353	Homo sapiens	2002	United Kingdom
ESC_BA6740AA_AS	ST95	ESC_BA6740AA_AS.scaffold.fasta	267	5342080	477416	Homo sapiens	2002	United Kingdom
ESC_CA4164AA_AS	ST95	ESC_CA4164AA_AS.scaffold.fasta	54	4867540	765570	Homo sapiens	2002	United Kingdom
ESC_BA2538AA_AS	ST95	ESC_BA2538AA_AS.scaffold.fasta	215	5183202	700427	Homo sapiens	2002	United Kingdom
ESC_CA6334AA_AS	ST95	ESC_CA6334AA_AS.scaffold.fasta	95	5157491	677714	Homo sapiens	2003	United Kingdom
ESC_BA5503AA_AS	ST95	ESC_BA5503AA_AS.scaffold.fasta	222	5234155	590967	Homo sapiens	2003	United Kingdom
ESC_BA5293AA_AS	ST95	ESC_BA5293AA_AS.scaffold.fasta	157	5226486	653760	Homo sapiens	2003	United Kingdom
ESC_CA2329AA_AS	ST95	ESC_CA2329AA_AS.scaffold.fasta	120	5179464	545117	Homo sapiens	2003	United Kingdom
ESC_CA1611AA_AS	ST95	ESC_CA1611AA_AS.scaffold.fasta	146	5257379	653781	Homo sapiens	2003	United Kingdom
ESC_BA3624AA_AS	ST95	ESC_BA3624AA_AS.scaffold.fasta	165	5173182	653670	Homo sapiens	2003	United Kingdom
ESC_CA2947AA_AS	ST95	ESC_CA2947AA_AS.scaffold.fasta	107	5123174	763737	Homo sapiens	2003	United Kingdom
ESC_BA6278AA_AS	ST95	ESC_BA6278AA_AS.scaffold.fasta	129	5261275	774365	Homo sapiens	2003	United Kingdom
ESC_BA6091AA_AS	ST95	ESC_BA6091AA_AS.scaffold.fasta	93	4842449	591214	Homo sapiens	2004	United Kingdom
ESC_BA6604AA_AS	ST95	ESC_BA6604AA_AS.scaffold.fasta	295	5363496	458686	Homo sapiens	2004	United Kingdom
ESC_CA1599AA_AS	ST95	ESC_CA1599AA_AS.scaffold.fasta	99	5201403	691152	Homo sapiens	2004	United Kingdom
ESC_BA1051AA_AS	ST95	ESC_BA1051AA_AS.scaffold.fasta	178	5232305	590965	Homo sapiens	2004	United Kingdom
ESC_CA3966AA_AS	ST95	ESC_CA3966AA_AS.scaffold.fasta	159	5066476	575551	Homo sapiens	2004	United Kingdom
ESC_BA0356AA_AS	ST95	ESC_BA0356AA_AS.scaffold.fasta	84	5096239	786401	Homo sapiens	2004	United Kingdom
ESC_BA6791AA_AS	ST95	ESC_BA6791AA_AS.scaffold.fasta	165	5152476	885002	Homo sapiens	2004	United Kingdom
ESC_BA7642AA_AS	ST95	ESC_BA7642AA_AS.scaffold.fasta	105	5198189	774195	Homo sapiens	2002	United Kingdom
ESC_BA6484AA_AS	ST95	ESC_BA6484AA_AS.scaffold.fasta	106	4912687	726413	Homo sapiens	2004	United Kingdom
ESC_CA1000AA_AS	ST95	ESC_CA1000AA_AS.scaffold.fasta	91	5104394	576276	Homo sapiens	2004	United Kingdom
ESC_BA8234AA_AS	ST95	ESC_BA8234AA_AS.scaffold.fasta	181	5154865	457133	Homo sapiens	2004	United Kingdom
ESC_BA6706AA_AS	ST95	ESC_BA6706AA_AS.scaffold.fasta	123	5219260	660322	Homo sapiens	2004	United Kingdom
ESC_CA6314AA_AS	ST95	ESC_CA6314AA_AS.scaffold.fasta	114	5135580	774061	Homo sapiens	2004	United Kingdom
ESC_BA6503AA_AS	ST95	ESC_BA6503AA_AS.scaffold.fasta	127	5159848	660189	Homo sapiens	2005	United Kingdom
ESC_BA8553AA_AS	ST95	ESC_BA8553AA_AS.scaffold.fasta	192	5224971	473770	Homo sapiens	2005	United Kingdom
ESC_CA4749AA_AS	ST95	ESC_CA4749AA_AS.scaffold.fasta	155	5148920	591719	Homo sapiens	2005	United Kingdom
ESC_BA4688AA_AS	ST95	ESC_BA4688AA_AS.scaffold.fasta	108	5091754	677800	Homo sapiens	2005	United Kingdom
ESC_BA9277AA_AS	ST95	ESC_BA9277AA_AS.scaffold.fasta	97	5084392	660386	Homo sapiens	2005	United Kingdom
ESC_CA1525AA_AS	ST95	ESC_CA1525AA_AS.scaffold.fasta	225	5376020	590737	Homo sapiens	2005	United Kingdom
ESC_CA0584AA_AS	ST95	ESC_CA0584AA_AS.scaffold.fasta	182	5208971	682301	Homo sapiens	2005	United Kingdom
ESC_BA0409AA_AS	ST95	ESC_BA0409AA_AS.scaffold.fasta	160	5026057	448734	Homo sapiens	2005	United Kingdom
ESC_AA9705AA_AS	ST95	ESC_AA9705AA_AS.scaffold.fasta	118	5168713	640774	Homo sapiens	2005	United Kingdom
ESC_BA1205AA_AS	ST95	ESC_BA1205AA_AS.scaffold.fasta	141	5177344	423568	Homo sapiens	2005	United Kingdom
ESC_BA2329AA_AS	ST95	ESC_BA2329AA_AS.scaffold.fasta	192	5226179	477349	Homo sapiens	2005	United Kingdom
ESC_AA9532AA_AS	ST95	ESC_AA9532AA_AS.scaffold.fasta	155	5026596	578932	Homo sapiens	2005	United Kingdom
ESC_BA9776AA_AS	ST95	ESC_BA9776AA_AS.scaffold.fasta	162	5185440	521209	Homo sapiens	2005	United Kingdom
ESC_CA6371AA_AS	ST95	ESC_CA6371AA_AS.scaffold.fasta	144	5290203	661342	Homo sapiens	2005	United Kingdom
ESC_AA7874AA_AS	ST95	ESC_AA7874AA_AS.scaffold.fasta	183	5218051	590759	Homo sapiens	2005	United Kingdom
ESC_BA9232AA_AS	ST95	ESC_BA9232AA_AS.scaffold.fasta	161	5000913	391919	Homo sapiens	2006	United Kingdom
ESC_BA8208AA_AS	ST95	ESC_BA8208AA_AS.scaffold.fasta	164	5040899	578941	Homo sapiens	2006	United Kingdom
ESC_BA5915AA_AS	ST95	ESC_BA5915AA_AS.scaffold.fasta	100	5088360	664937	Homo sapiens	2006	United Kingdom
ESC_CA1105AA_AS	ST95	ESC_CA1105AA_AS.scaffold.fasta	197	5342877	569161	Homo sapiens	2006	United Kingdom
ESC_BA3900AA_AS	ST95	ESC_BA3900AA_AS.scaffold.fasta	190	5329951	594926	Homo sapiens	2007	United Kingdom
ESC_BA3948AA_AS	ST95	ESC_BA3948AA_AS.scaffold.fasta	105	5081466	576964	Homo sapiens	2007	United Kingdom
ESC_BA3011AA_AS	ST95	ESC_BA3011AA_AS.scaffold.fasta	130	5127708	776214	Homo sapiens	2007	United Kingdom
ESC_BA4316AA_AS	ST95	ESC_BA4316AA_AS.scaffold.fasta	99	4972638	574568	Homo sapiens	2007	United Kingdom
ESC_BA2895AA_AS	ST95	ESC_BA2895AA_AS.scaffold.fasta	103	5124622	591818	Homo sapiens	2007	United Kingdom
ESC_BA2951AA_AS	ST95	ESC_BA2951AA_AS.scaffold.fasta	139	5153587	609596	Homo sapiens	2007	United Kingdom
ESC_BA2275AA_AS	ST95	ESC_BA2275AA_AS.scaffold.fasta	102	5224382	617557	Homo sapiens	2007	United Kingdom
ESC_BA5569AA_AS	ST95	ESC_BA5569AA_AS.scaffold.fasta	86	5109047	684366	Homo sapiens	2007	United Kingdom
ESC_BA8511AA_AS	ST95	ESC_BA8511AA_AS.scaffold.fasta	169	5504113	687522	Homo sapiens	2007	United Kingdom
ESC_BA8710AA_AS	ST95	ESC_BA8710AA_AS.scaffold.fasta	268	5219472	386306	Homo sapiens	2007	United Kingdom
ESC_BA4680AA_AS	ST95	ESC_BA4680AA_AS.scaffold.fasta	200	5066657	460295	Homo sapiens	2007	United Kingdom
ESC_BA9788AA_AS	ST95	ESC_BA9788AA_AS.scaffold.fasta	108	5118745	765549	Homo sapiens	2007	United Kingdom
ESC_CA3797AA_AS	ST95	ESC_CA3797AA_AS.scaffold.fasta	160	5165167	626569	Homo sapiens	2008	United Kingdom
ESC_BA1749AA_AS	ST95	ESC_BA1749AA_AS.scaffold.fasta	226	5385615	426068	Homo sapiens	2008	United Kingdom
ESC_CA2782AA_AS	ST95	ESC_CA2782AA_AS.scaffold.fasta	161	5016599	575826	Homo sapiens	2007	United Kingdom
ESC_CA1059AA_AS	ST95	ESC_CA1059AA_AS.scaffold.fasta	171	5261197	570184	Homo sapiens	2006	United Kingdom
ESC_BA4201AA_AS	ST95	ESC_BA4201AA_AS.scaffold.fasta	79	5033676	714558	Homo sapiens	2006	United Kingdom
ESC_BA8935AA_AS	ST95	ESC_BA8935AA_AS.scaffold.fasta	122	5282450	685112	Homo sapiens	2006	United Kingdom
ESC_BA3690AA_AS	ST95	ESC_BA3690AA_AS.scaffold.fasta	128	5215666	653754	Homo sapiens	2006	United Kingdom
ESC_BA4270AA_AS	ST95	ESC_BA4270AA_AS.scaffold.fasta	218	5233736	434416	Homo sapiens	2006	United Kingdom
ESC_AA8152AA_AS	ST95	ESC_AA8152AA_AS.scaffold.fasta	109	5164116	664718	Homo sapiens	2008	United Kingdom
ESC_BA6298AA_AS	ST95	ESC_BA6298AA_AS.scaffold.fasta	167	5010881	578932	Homo sapiens	2008	United Kingdom
ESC_AA9388AA_AS	ST95	ESC_AA9388AA_AS.scaffold.fasta	122	5131813	664664	Homo sapiens	2008	United Kingdom
ESC_BA5881AA_AS	ST95	ESC_BA5881AA_AS.scaffold.fasta	205	5051701	578932	Homo sapiens	2007	United Kingdom
ESC_BA2963AA_AS	ST95	ESC_BA2963AA_AS.scaffold.fasta	112	5058897	774125	Homo sapiens	2008	United Kingdom
ESC_BA8303AA_AS	ST95	ESC_BA8303AA_AS.scaffold.fasta	109	4986922	578619	Homo sapiens	2008	United Kingdom
ESC_BA9743AA_AS	ST95	ESC_BA9743AA_AS.scaffold.fasta	124	5117479	624210	Homo sapiens	2009	United Kingdom
ESC_AA7981AA_AS	ST95	ESC_AA7981AA_AS.scaffold.fasta	113	5208503	714544	Homo sapiens	2009	United Kingdom
ESC_BA5797AA_AS	ST95	ESC_BA5797AA_AS.scaffold.fasta	142	5040240	487395	Homo sapiens	2009	United Kingdom
ESC_CA1442AA_AS	ST95	ESC_CA1442AA_AS.scaffold.fasta	132	4973644	609865	Homo sapiens	2010	United Kingdom
ESC_BA4225AA_AS	ST95	ESC_BA4225AA_AS.scaffold.fasta	112	5096255	703629	Homo sapiens	2010	United Kingdom
ESC_BA4975AA_AS	ST95	ESC_BA4975AA_AS.scaffold.fasta	193	5149690	590966	Homo sapiens	2010	United Kingdom
ESC_BA8675AA_AS	ST95	ESC_BA8675AA_AS.scaffold.fasta	128	5039294	469567	Homo sapiens	2010	United Kingdom
ESC_BA8394AA_AS	ST95	ESC_BA8394AA_AS.scaffold.fasta	149	5184530	576396	Homo sapiens	2010	United Kingdom
ESC_BA3825AA_AS	ST95	ESC_BA3825AA_AS.scaffold.fasta	233	5220709	702705	Homo sapiens	2011	United Kingdom
ESC_BA5109AA_AS	ST95	ESC_BA5109AA_AS.scaffold.fasta	127	4911950	579074	Homo sapiens	2011	United Kingdom
ESC_CA4835AA_AS	ST95	ESC_CA4835AA_AS.scaffold.fasta	148	5070481	918371	Homo sapiens	2011	United Kingdom
ESC_CA5538AA_AS	ST95	ESC_CA5538AA_AS.scaffold.fasta	111	5087972	677771	Homo sapiens	2011	United Kingdom
ESC_BA9427AA_AS	ST95	ESC_BA9427AA_AS.scaffold.fasta	225	5350595	476238	Homo sapiens	2011	United Kingdom
ESC_BA1730AA_AS	ST95	ESC_BA1730AA_AS.scaffold.fasta	150	5115592	487395	Homo sapiens	2011	United Kingdom
ESC_CA4792AA_AS	ST95	ESC_CA4792AA_AS.scaffold.fasta	186	5151006	590334	Homo sapiens	2011	United Kingdom
ESC_BA1135AA_AS	ST95	ESC_BA1135AA_AS.scaffold.fasta	165	5106146	518205	Homo sapiens	2011	United Kingdom
ESC_CA1936AA_AS	ST95	ESC_CA1936AA_AS.scaffold.fasta	144	5211425	664511	Homo sapiens	2011	United Kingdom
ESC_BA1789AA_AS	ST95	ESC_BA1789AA_AS.scaffold.fasta	81	5011682	525914	Homo sapiens	2005	United Kingdom
ESC_BA8050AA_AS	ST95	ESC_BA8050AA_AS.scaffold.fasta	114	5116013	794297	Homo sapiens	2007	United Kingdom
ESC_AA8225AA_AS	ST95	ESC_AA8225AA_AS.scaffold.fasta	98	5075099	763230	Homo sapiens	2009	United Kingdom
ESC_CA4205AA_AS	ST95	ESC_CA4205AA_AS.scaffold.fasta	138	5067172	525832	Homo sapiens	2011	United Kingdom
ESC_BA0172AA_AS	ST95	ESC_BA0172AA_AS.scaffold.fasta	144	5126046	514468	Homo sapiens	2011	United Kingdom
ESC_BA0638AA_AS	ST95	ESC_BA0638AA_AS.scaffold.fasta	129	4995809	538208	Homo sapiens	2011	United Kingdom
ESC_CA3961AA_AS	ST95	ESC_CA3961AA_AS.scaffold.fasta	108	5289204	691166	Homo sapiens	2011	United Kingdom
ESC_BA1459AA_AS	ST95	ESC_BA1459AA_AS.scaffold.fasta	175	5298797	590565	Homo sapiens	2011	United Kingdom
ESC_CA2167AA_AS	ST95	ESC_CA2167AA_AS.scaffold.fasta	183	5178319	593934	Homo sapiens	2011	United Kingdom
ESC_CA3927AA_AS	ST95	ESC_CA3927AA_AS.scaffold.fasta	127	4991797	581479	Homo sapiens	2010	United Kingdom
ESC_BA9257AA_AS	ST95	ESC_BA9257AA_AS.scaffold.fasta	178	5209052	653704	Homo sapiens	2009	United Kingdom
ESC_BA6904AA_AS	ST95	ESC_BA6904AA_AS.scaffold.fasta	129	4925318	582449	Homo sapiens	2011	United Kingdom
ESC_BA1528AA_AS	ST95	ESC_BA1528AA_AS.scaffold.fasta	174	5229690	578825	Homo sapiens	2008	United Kingdom
ESC_AA8798AA_AS	ST95	ESC_AA8798AA_AS.scaffold.fasta	97	5107211	801950	Homo sapiens	2009	United Kingdom
ESC_BA9973AA_AS	ST95	ESC_BA9973AA_AS.scaffold.fasta	102	4912131	726413	Homo sapiens	2004	United Kingdom
ESC_BA9511AA_AS	ST95	ESC_BA9511AA_AS.scaffold.fasta	217	5295546	427480	Homo sapiens	2002	United Kingdom
ESC_HA6329AA_AS	ST95	ESC_HA6329AA_AS.scaffold.fasta	74	5179613	683821	Homo sapiens	-	Australia
ESC_HA6332AA_AS	ST95	ESC_HA6332AA_AS.scaffold.fasta	151	5470707	491049	Homo sapiens	-	Australia
ESC_HA6337AA_AS	ST95	ESC_HA6337AA_AS.scaffold.fasta	89	5180898	683897	Homo sapiens	-	Australia
ESC_HA6338AA_AS	ST95	ESC_HA6338AA_AS.scaffold.fasta	136	5131538	409050	Homo sapiens	-	Australia
ESC_HA6341AA_AS	ST95	ESC_HA6341AA_AS.scaffold.fasta	98	5229789	621586	Homo sapiens	-	Australia
ESC_HA6342AA_AS	ST95	ESC_HA6342AA_AS.scaffold.fasta	184	5405498	687714	Homo sapiens	-	Australia
ESC_HA6346AA_AS	ST95	ESC_HA6346AA_AS.scaffold.fasta	139	5328094	671171	Homo sapiens	-	Australia
ESC_HA6411AA_AS	ST95	ESC_HA6411AA_AS.scaffold.fasta	130	5210025	500014	Homo sapiens	-	Australia
ESC_HA6413AA_AS	ST95	ESC_HA6413AA_AS.scaffold.fasta	165	5311823	609367	Homo sapiens	-	Australia
ESC_HA6418AA_AS	ST95	ESC_HA6418AA_AS.scaffold.fasta	157	5392049	687241	Homo sapiens	-	Australia
ESC_HA6420AA_AS	ST95	ESC_HA6420AA_AS.scaffold.fasta	161	5433061	625597	Homo sapiens	-	Australia
ESC_HA3338AA_AS	ST95	ESC_HA3338AA_AS.scaffold.fasta	108	5197959	621793	Homo sapiens	2014	United Kingdom
ESC_GA4809AA_AS	ST95	ESC_GA4809AA_AS_genomic.fna	1	5032268	5032268	Homo sapiens	1989	France
ESC_HA3089AA_AS	ST95	ESC_HA3089AA_AS.scaffold.fasta	82	5140612	621856	Homo sapiens	-	United States
ESC_GA5158AA_AS	ST95	ESC_GA5158AA_AS.scaffold.fasta	114	5096636	654577	Homo sapiens	-	Africa
ESC_GA5331AA_AS	ST95	ESC_GA5331AA_AS.scaffold.fasta	117	5167405	896834	Homo sapiens	-	Africa
GCF_001245225.1	ST95	GCF_001245225.1_E._coli_A192PP_genomic.fna	209	5224130	1023997	Rat	2004	United Kingdom
ESC_HA3865AA_AS	ST95	ESC_HA3865AA_AS.scaffold.fasta	117	5063697	394646	Homo sapiens	-	-
GCF_001499595.1	ST95	GCF_001499595.1_AL505-MS_genomic.fna	110	5282406	610516	-	-	France
GCF_900450435.1	ST95	GCF_900450435.1_40363_D01_genomic.fna	3	5182238	4960138	-	-	-
ESC_HA3833AA_AS	ST95	ESC_HA3833AA_AS.scaffold.fasta	237	5088898	577494	Homo sapiens	2013	United Kingdom
ESC_FA6255AA_AS	ST95	ESC_FA6255AA_AS.scaffold.fasta	139	5380115	377647	Rat	2013	United Kingdom
GCF_900450415.1	ST95	GCF_900450415.1_40363_E01_genomic.fna	2	5199505	5068066	Homo sapiens	1954	United Kingdom
ESC_FA9701AA_AS	ST95	ESC_FA9701AA_AS.scaffold.fasta	109	5229137	707414	-	-	-
ESC_FA9693AA_AS	ST95	ESC_FA9693AA_AS.scaffold.fasta	103	5103565	592333	-	-	-
ESC_FA9957AA_AS	ST95	ESC_FA9957AA_AS.scaffold.fasta	174	5534188	524853	Environment	2014 to 2015	Thailand
ESC_GA0416AA_AS	ST95	ESC_GA0416AA_AS.scaffold.fasta	117	5132404	610053	Homo sapiens	-	-
ESC_GA0377AA_AS	ST95	ESC_GA0377AA_AS.scaffold.fasta	68	5125126	567425	Homo sapiens	-	-
ESC_GA3966AA_AS	ST95	ESC_GA3966AA_AS.scaffold.fasta	67	5088844	886582	Homo sapiens	-	-
ESC_GA6762AA_AS	ST95	ESC_GA6762AA_AS.scaffold.fasta	111	5238573	719617	Homo sapiens	-	-
ESC_GA6776AA_AS	ST95	ESC_GA6776AA_AS.scaffold.fasta	54	5070339	712288	Homo sapiens	-	-
ESC_GA9726AA_AS	ST95	ESC_GA9726AA_AS.scaffold.fasta	135	5346141	853256	Avian	-	United Kingdom
ESC_FA8299AA_AS	ST95	ESC_FA8299AA_AS.scaffold.fasta	138	5376769	703989	Avian	-	United Kingdom
ESC_FA8358AA_AS	ST95	ESC_FA8358AA_AS.scaffold.fasta	199	5490011	361796	Avian	-	United Kingdom
ESC_FA8327AA_AS	ST95	ESC_FA8327AA_AS.scaffold.fasta	137	5347610	853256	Avian	-	United Kingdom
ESC_FA8326AA_AS	ST95	ESC_FA8326AA_AS.scaffold.fasta	133	5351584	763370	Avian	-	United Kingdom
ESC_HA6023AA_AS	ST95	ESC_HA6023AA_AS.scaffold.fasta	110	5242342	903036	Homo sapiens	-	-
ESC_IA3894AA_AS	ST95	ESC_IA3894AA_AS.scaffold.fasta	123	5354377	686394	Avian	-	Viet nam
ESC_IA3996AA_AS	ST95	ESC_IA3996AA_AS.scaffold.fasta	94	5399951	824584	Avian	-	Viet nam
ESC_IA7420AA_AS	ST95	ESC_IA7420AA_AS.scaffold.fasta	89	5245090	425775	Avian	-	Viet nam
ESC_IA7379AA_AS	ST95	ESC_IA7379AA_AS.scaffold.fasta	104	5272108	622943	Avian	-	Viet nam
ESC_IA3651AA_AS	ST95	ESC_IA3651AA_AS.scaffold.fasta	92	5216881	638935	Avian	-	Viet nam
ESC_IA3815AA_AS	ST95	ESC_IA3815AA_AS.scaffold.fasta	145	5287394	1223070	Avian	-	Viet nam
ESC_IA4271AA_AS	ST95	ESC_IA4271AA_AS.scaffold.fasta	124	5253814	387103	Avian	-	Viet nam
ESC_IA4154AA_AS	ST95	ESC_IA4154AA_AS.scaffold.fasta	112	5256483	622894	Avian	-	Viet nam
ESC_IA4664AA_AS	ST95	ESC_IA4664AA_AS.scaffold.fasta	118	4951617	392685	Avian	-	Viet nam
ESC_IA4390AA_AS	ST95	ESC_IA4390AA_AS.scaffold.fasta	113	4953395	392512	Avian	-	Viet nam
ESC_IA4423AA_AS	ST95	ESC_IA4423AA_AS.scaffold.fasta	82	5365338	986711	Avian	-	Viet nam
ESC_IA4926AA_AS	ST95	ESC_IA4926AA_AS.scaffold.fasta	120	5336042	682237	Avian	-	Viet nam
ESC_IA4927AA_AS	ST95	ESC_IA4927AA_AS.scaffold.fasta	115	5246284	540207	Avian	-	Viet nam
ESC_KA9597AA_AS	ST95	ESC_KA9597AA_AS.scaffold.fasta	133	5379678	564131	Homo sapiens	1977	Netherlands
ESC_KA9598AA_AS	ST95	ESC_KA9598AA_AS.scaffold.fasta	118	5281212	703723	Rat	2008	United Kingdom
ESC_HA6828AA_AS	ST95	ESC_HA6828AA_AS.scaffold.fasta	68	5296686	714532	-	-	-
ESC_HA6830AA_AS	ST95	ESC_HA6830AA_AS.scaffold.fasta	66	5297248	714532	-	-	-
ESC_HA6845AA_AS	ST95	ESC_HA6845AA_AS.scaffold.fasta	75	5012230	874720	-	-	-
ESC_HA6853AA_AS	ST95	ESC_HA6853AA_AS.scaffold.fasta	183	5240900	488185	-	-	-
ESC_HA6858AA_AS	ST95	ESC_HA6858AA_AS.scaffold.fasta	51	5050847	764335	-	-	-
ESC_HA6877AA_AS	ST95	ESC_HA6877AA_AS.scaffold.fasta	71	5098872	879739	-	-	-
ESC_HA6880AA_AS	ST95	ESC_HA6880AA_AS.scaffold.fasta	69	4987677	867939	-	-	-
ESC_HA6884AA_AS	ST95	ESC_HA6884AA_AS.scaffold.fasta	113	5199772	652094	-	-	-
ESC_HA6950AA_AS	ST95	ESC_HA6950AA_AS.scaffold.fasta	89	5079811	884387	-	-	-
ESC_HA6887AA_AS	ST95	ESC_HA6887AA_AS.scaffold.fasta	68	5166750	737895	-	-	-
ESC_HA6888AA_AS	ST95	ESC_HA6888AA_AS.scaffold.fasta	65	5153528	1248944	-	-	-
ESC_HA6954AA_AS	ST95	ESC_HA6954AA_AS.scaffold.fasta	94	5079848	884387	-	-	-
ESC_HA6960AA_AS	ST95	ESC_HA6960AA_AS.scaffold.fasta	69	5179147	886831	-	-	-
ESC_HA6920AA_AS	ST95	ESC_HA6920AA_AS.scaffold.fasta	58	5082652	866873	-	-	-
ESC_HA6981AA_AS	ST95	ESC_HA6981AA_AS.scaffold.fasta	65	5213460	894856	-	-	-
ESC_HA6988AA_AS	ST95	ESC_HA6988AA_AS.scaffold.fasta	117	5086941	835847	-	-	-
ESC_HA6999AA_AS	ST95	ESC_HA6999AA_AS.scaffold.fasta	107	5057901	834020	-	-	-
ESC_HA7003AA_AS	ST95	ESC_HA7003AA_AS.scaffold.fasta	109	5110118	885415	-	-	-
ESC_LA0107AA_AS	ST95	ESC_LA0107AA_AS.scaffold.fasta	82	5207623	724444	Avian	-	Viet Nam
ESC_LA0663AA_AS	ST95	ESC_LA0663AA_AS.scaffold.fasta	85	5175841	726730	Avian	-	Viet Nam
ESC_LA0208AA_AS	ST95	ESC_LA0208AA_AS.scaffold.fasta	116	4954213	393413	Avian	-	Viet Nam
ESC_LA0746AA_AS	ST95	ESC_LA0746AA_AS.scaffold.fasta	97	5214556	776488	Avian	-	Viet Nam
ESC_LA0660AA_AS	ST95	ESC_LA0660AA_AS.scaffold.fasta	77	5174319	1268471	Avian	-	Viet Nam
ESC_LA0830AA_AS	ST95	ESC_LA0830AA_AS.scaffold.fasta	120	5271926	687644	Avian	-	Viet Nam
ESC_LA0434AA_AS	ST95	ESC_LA0434AA_AS.scaffold.fasta	156	5307367	703850	Avian	-	Viet Nam
ESC_LA0540AA_AS	ST95	ESC_LA0540AA_AS.scaffold.fasta	144	5237163	396422	Avian	-	Viet Nam
ESC_LA1275AA_AS	ST95	ESC_LA1275AA_AS.scaffold.fasta	138	5283181	629434	Avian	-	Viet Nam
ESC_LA1277AA_AS	ST95	ESC_LA1277AA_AS.scaffold.fasta	134	5234851	629434	Avian	-	Viet Nam
ESC_LA1278AA_AS	ST95	ESC_LA1278AA_AS.scaffold.fasta	131	5282392	629851	Avian	-	Viet Nam
ESC_LA1124AA_AS	ST95	ESC_LA1124AA_AS.scaffold.fasta	95	5172783	685175	Avian	-	Viet Nam
ESC_LA1127AA_AS	ST95	ESC_LA1127AA_AS.scaffold.fasta	109	5129975	814904	Avian	-	Viet Nam
ESC_LA1222AA_AS	ST95	ESC_LA1222AA_AS.scaffold.fasta	97	5337733	615135	Avian	-	Viet Nam
ESC_PA9475AA_AS	ST95	ESC_PA9475AA_AS.scaffold.fasta	92	5080160	626508	Homo sapiens	-	-
ESC_PA8377AA_AS	ST95	ESC_PA8377AA_AS.scaffold.fasta	85	5073049	622647	Homo sapiens	-	-
ESC_PA8378AA_AS	ST95	ESC_PA8378AA_AS.scaffold.fasta	82	5072245	625195	Homo sapiens	-	-
ESC_PA8432AA_AS	ST95	ESC_PA8432AA_AS.scaffold.fasta	95	5083151	903079	Homo sapiens	-	-
ESC_PA8643AA_AS	ST95	ESC_PA8643AA_AS.scaffold.fasta	102	5082780	901025	Homo sapiens	-	-
ESC_PA8644AA_AS	ST95	ESC_PA8644AA_AS.scaffold.fasta	74	5060208	625302	Homo sapiens	-	-
ESC_PA8645AA_AS	ST95	ESC_PA8645AA_AS.scaffold.fasta	92	5069679	902722	Homo sapiens	-	-
ESC_PA9696AA_AS	ST95	ESC_PA9696AA_AS.scaffold.fasta	95	5072968	902687	Homo sapiens	-	-
ESC_PA8647AA_AS	ST95	ESC_PA8647AA_AS.scaffold.fasta	80	5072414	625174	Homo sapiens	-	-
ESC_PA8648AA_AS	ST95	ESC_PA8648AA_AS.scaffold.fasta	103	5076143	628575	Homo sapiens	-	-
ESC_PA8649AA_AS	ST95	ESC_PA8649AA_AS.scaffold.fasta	80	5071233	625451	Homo sapiens	-	-
ESC_PA8650AA_AS	ST95	ESC_PA8650AA_AS.scaffold.fasta	93	5079554	628530	Homo sapiens	-	-
ESC_PA8651AA_AS	ST95	ESC_PA8651AA_AS.scaffold.fasta	105	5080719	412050	Homo sapiens	-	-
ESC_PA8652AA_AS	ST95	ESC_PA8652AA_AS.scaffold.fasta	86	5074075	625451	Homo sapiens	-	-
ESC_PA8792AA_AS	ST95	ESC_PA8792AA_AS.scaffold.fasta	160	5053359	578314	Homo sapiens	-	-
ESC_PA8793AA_AS	ST95	ESC_PA8793AA_AS.scaffold.fasta	169	5056124	578314	Homo sapiens	-	-
ESC_PA8794AA_AS	ST95	ESC_PA8794AA_AS.scaffold.fasta	139	5049525	574025	Homo sapiens	-	-
ESC_PA8911AA_AS	ST95	ESC_PA8911AA_AS.scaffold.fasta	63	5076786	886910	Homo sapiens	-	-
ESC_PA8964AA_AS	ST95	ESC_PA8964AA_AS.scaffold.fasta	125	5032421	585022	Homo sapiens	-	-
ESC_LA1367AA_AS	ST95	ESC_LA1367AA_AS.scaffold.fasta	63	5077512	833096	Avian	-	Viet Nam
ESC_LA1368AA_AS	ST95	ESC_LA1368AA_AS.scaffold.fasta	107	5041913	885588	Avian	-	Viet Nam
ESC_IA9027AA_AS	ST95	ESC_IA9027AA_AS.scaffold.fasta	144	5235297	703992	Homo sapiens	2009 to 2015	Netherlands
ESC_IA9084AA_AS	ST95	ESC_IA9084AA_AS.scaffold.fasta	226	5425494	671477	Homo sapiens	2009 to 2015	Netherlands
ESC_IA9158AA_AS	ST95	ESC_IA9158AA_AS.scaffold.fasta	119	5025345	598345	Homo sapiens	2009 to 2015	Netherlands
ESC_JA0446AA_AS	ST95	ESC_JA0446AA_AS.scaffold.fasta	128	5214510	631986	Homo sapiens	2009 to 2015	Netherlands
ESC_JA0788AA_AS	ST95	ESC_JA0788AA_AS.scaffold.fasta	137	5265484	589822	Homo sapiens	2009 to 2015	Netherlands
ESC_JA0847AA_AS	ST95	ESC_JA0847AA_AS.scaffold.fasta	73	4979939	596286	Homo sapiens	2009 to 2015	Netherlands
ESC_JA0820AA_AS	ST95	ESC_JA0820AA_AS.scaffold.fasta	161	5456889	430372	Homo sapiens	2009 to 2015	Netherlands
ESC_JA0897AA_AS	ST95	ESC_JA0897AA_AS.scaffold.fasta	77	5106487	592327	Homo sapiens	2009 to 2015	Netherlands
ESC_LA2574AA_AS	ST95	ESC_LA2574AA_AS.scaffold.fasta	96	5127293	688480	Homo sapiens	-	-
ESC_LA2581AA_AS	ST95	ESC_LA2581AA_AS.scaffold.fasta	117	5111514	600262	Homo sapiens	-	-
ESC_LA2590AA_AS	ST95	ESC_LA2590AA_AS.scaffold.fasta	87	5001912	865469	Homo sapiens	-	-
ESC_LA2597AA_AS	ST95	ESC_LA2597AA_AS.scaffold.fasta	107	5278084	614731	Homo sapiens	-	-
ESC_LA2613AA_AS	ST95	ESC_LA2613AA_AS.scaffold.fasta	132	5236347	864191	Homo sapiens	-	-
ESC_LA2615AA_AS	ST95	ESC_LA2615AA_AS.scaffold.fasta	79	5102940	612105	Homo sapiens	-	-
ESC_LA2623AA_AS	ST95	ESC_LA2623AA_AS.scaffold.fasta	94	5105645	609635	Homo sapiens	-	-
ESC_LA2630AA_AS	ST95	ESC_LA2630AA_AS.scaffold.fasta	124	5235763	664059	Homo sapiens	-	-
ESC_LA2987AA_AS	ST95	ESC_LA2987AA_AS.scaffold.fasta	95	5006311	865725	Homo sapiens	-	-
ESC_LA2989AA_AS	ST95	ESC_LA2989AA_AS.scaffold.fasta	128	5268829	622011	Homo sapiens	-	-
ESC_LA2666AA_AS	ST95	ESC_LA2666AA_AS.scaffold.fasta	85	5096836	865469	Homo sapiens	-	-
ESC_LA2667AA_AS	ST95	ESC_LA2667AA_AS.scaffold.fasta	104	5241905	632274	Homo sapiens	-	-
ESC_LA2676AA_AS	ST95	ESC_LA2676AA_AS.scaffold.fasta	82	5005983	864793	Homo sapiens	-	-
ESC_LA3008AA_AS	ST95	ESC_LA3008AA_AS.scaffold.fasta	121	5181294	633064	Homo sapiens	-	-
ESC_LA2699AA_AS	ST95	ESC_LA2699AA_AS.scaffold.fasta	96	5230835	741565	Homo sapiens	-	-
ESC_LA2714AA_AS	ST95	ESC_LA2714AA_AS.scaffold.fasta	124	5258487	621996	Homo sapiens	-	-
ESC_LA2719AA_AS	ST95	ESC_LA2719AA_AS.scaffold.fasta	83	5003067	865469	Homo sapiens	-	-
ESC_LA2720AA_AS	ST95	ESC_LA2720AA_AS.scaffold.fasta	134	5346953	633779	Homo sapiens	-	-
ESC_LA2725AA_AS	ST95	ESC_LA2725AA_AS.scaffold.fasta	88	5193249	662921	Homo sapiens	-	-
ESC_LA2726AA_AS	ST95	ESC_LA2726AA_AS.scaffold.fasta	91	5154316	563989	Homo sapiens	-	-
ESC_LA2734AA_AS	ST95	ESC_LA2734AA_AS.scaffold.fasta	150	5222772	494189	Homo sapiens	-	-
ESC_LA2751AA_AS	ST95	ESC_LA2751AA_AS.scaffold.fasta	107	5091762	601675	Homo sapiens	-	-
ESC_LA2769AA_AS	ST95	ESC_LA2769AA_AS.scaffold.fasta	107	5193356	637890	Homo sapiens	-	-
ESC_LA2779AA_AS	ST95	ESC_LA2779AA_AS.scaffold.fasta	139	5303830	664212	Homo sapiens	-	-
ESC_LA2784AA_AS	ST95	ESC_LA2784AA_AS.scaffold.fasta	388	5809717	323676	Homo sapiens	-	-
ESC_LA2806AA_AS	ST95	ESC_LA2806AA_AS.scaffold.fasta	112	5053493	499039	Homo sapiens	-	-
ESC_LA2826AA_AS	ST95	ESC_LA2826AA_AS.scaffold.fasta	125	5224988	1031768	Homo sapiens	-	-
ESC_LA2827AA_AS	ST95	ESC_LA2827AA_AS.scaffold.fasta	97	5179573	992659	Homo sapiens	-	-
ESC_LA2829AA_AS	ST95	ESC_LA2829AA_AS.scaffold.fasta	140	5392001	633922	Homo sapiens	-	-
ESC_LA2830AA_AS	ST95	ESC_LA2830AA_AS.scaffold.fasta	95	5157628	624679	Homo sapiens	-	-
ESC_LA2831AA_AS	ST95	ESC_LA2831AA_AS.scaffold.fasta	141	5366766	504845	Homo sapiens	-	-
ESC_LA2833AA_AS	ST95	ESC_LA2833AA_AS.scaffold.fasta	123	5239653	416672	Homo sapiens	-	-
ESC_LA2834AA_AS	ST95	ESC_LA2834AA_AS.scaffold.fasta	89	5202267	643040	Homo sapiens	-	-
ESC_LA2838AA_AS	ST95	ESC_LA2838AA_AS.scaffold.fasta	76	5162541	920473	Homo sapiens	-	-
ESC_LA2840AA_AS	ST95	ESC_LA2840AA_AS.scaffold.fasta	105	5247341	628166	Homo sapiens	-	-
ESC_LA2848AA_AS	ST95	ESC_LA2848AA_AS.scaffold.fasta	112	5248181	750902	Homo sapiens	-	-
ESC_LA2849AA_AS	ST95	ESC_LA2849AA_AS.scaffold.fasta	147	5221496	616422	Homo sapiens	-	-
ESC_LA2850AA_AS	ST95	ESC_LA2850AA_AS.scaffold.fasta	94	5326182	516310	Homo sapiens	-	-
ESC_LA2860AA_AS	ST95	ESC_LA2860AA_AS.scaffold.fasta	81	5199336	604668	Homo sapiens	-	-
ESC_LA2868AA_AS	ST95	ESC_LA2868AA_AS.scaffold.fasta	110	5360936	492029	Homo sapiens	-	-
ESC_LA2889AA_AS	ST95	ESC_LA2889AA_AS.scaffold.fasta	103	5114389	690559	Homo sapiens	-	-
ESC_LA2890AA_AS	ST95	ESC_LA2890AA_AS.scaffold.fasta	106	5250150	597802	Homo sapiens	-	-
ESC_LA2901AA_AS	ST95	ESC_LA2901AA_AS.scaffold.fasta	109	5230504	496013	Homo sapiens	-	-
ESC_LA2904AA_AS	ST95	ESC_LA2904AA_AS.scaffold.fasta	116	5113421	579525	Homo sapiens	-	-
ESC_LA2921AA_AS	ST95	ESC_LA2921AA_AS.scaffold.fasta	99	5183057	687266	Homo sapiens	-	-
ESC_LA2949AA_AS	ST95	ESC_LA2949AA_AS.scaffold.fasta	91	4977219	499231	Homo sapiens	-	-
ESC_MA2734AA_AS	ST95	ESC_MA2734AA_AS.scaffold.fasta	95	5032855	882209	Homo sapiens	-	-
ESC_MA2736AA_AS	ST95	ESC_MA2736AA_AS.scaffold.fasta	102	5249200	631673	Homo sapiens	-	-
ESC_MA2745AA_AS	ST95	ESC_MA2745AA_AS.scaffold.fasta	91	5025407	884950	Homo sapiens	-	-
ESC_MA2751AA_AS	ST95	ESC_MA2751AA_AS.scaffold.fasta	127	5238816	579525	Homo sapiens	-	-
ESC_MA2760AA_AS	ST95	ESC_MA2760AA_AS.scaffold.fasta	91	5091384	697244	Homo sapiens	-	-
ESC_MA2772AA_AS	ST95	ESC_MA2772AA_AS.scaffold.fasta	100	5153650	572380	Homo sapiens	-	-
ESC_MA2773AA_AS	ST95	ESC_MA2773AA_AS.scaffold.fasta	156	5341058	697891	Homo sapiens	-	-
ESC_MA2797AA_AS	ST95	ESC_MA2797AA_AS.scaffold.fasta	88	5029250	755613	Homo sapiens	-	-
ESC_MA2815AA_AS	ST95	ESC_MA2815AA_AS.scaffold.fasta	126	5225735	579525	Homo sapiens	-	-
ESC_MA2818AA_AS	ST95	ESC_MA2818AA_AS.scaffold.fasta	96	5047662	659816	Homo sapiens	-	-
ESC_MA2828AA_AS	ST95	ESC_MA2828AA_AS.scaffold.fasta	90	5240784	631079	Homo sapiens	-	-
ESC_MA2846AA_AS	ST95	ESC_MA2846AA_AS.scaffold.fasta	105	5301692	639460	Homo sapiens	-	-
ESC_KA9265AA_AS	ST95	ESC_KA9265AA_AS.scaffold.fasta	100	5381564	388699	Avian	2015	United Kingdom
ESC_KA9267AA_AS	ST95	ESC_KA9267AA_AS.scaffold.fasta	118	5378467	485084	Avian	2015	United Kingdom
ESC_KA9324AA_AS	ST95	ESC_KA9324AA_AS.scaffold.fasta	108	5379671	434434	Avian	2015	United Kingdom
ESC_JA5554AA_AS	ST95	ESC_JA5554AA_AS.scaffold.fasta	139	5108467	835487	Homo sapiens	-	-
ESC_JA5458AA_AS	ST95	ESC_JA5458AA_AS.scaffold.fasta	119	5041138	822743	Homo sapiens	-	-
ESC_JA5459AA_AS	ST95	ESC_JA5459AA_AS.scaffold.fasta	72	5131661	563785	Homo sapiens	-	-
ESC_JA7662AA_AS	ST95	ESC_JA7662AA_AS.scaffold.fasta	81	5230878	689871	Homo sapiens	-	-
ESC_JA7941AA_AS	ST95	ESC_JA7941AA_AS.scaffold.fasta	77	5110702	764118	Homo sapiens	-	-
ESC_MA3772AA_AS	ST95	ESC_MA3772AA_AS.scaffold.fasta	141	5261126	615734	Homo sapiens	-	-
ESC_MA9914AA_AS	ST95	ESC_MA9914AA_AS.scaffold.fasta	137	5376103	583983	Homo sapiens	-	Philippines
ESC_MA9917AA_AS	ST95	ESC_MA9917AA_AS.scaffold.fasta	136	5454107	549679	Homo sapiens	-	Philippines
GCF_900499105.1	ST95	GCF_900499105.1_1233B_genomic.fna	134	5083549	475101	Homo sapiens	2018	France
GCF_900499275.1	ST95	GCF_900499275.1_61A_genomic.fna	227	5162010	487113	Homo sapiens	2018	France
GCF_900499615.1	ST95	GCF_900499615.1_131A_genomic.fna	173	5257883	528477	Homo sapiens	2018	France
GCF_900499775.1	ST95	GCF_900499775.1_365A_genomic.fna	117	5161090	519829	Homo sapiens	2018	France
GCF_900499905.1	ST95	GCF_900499905.1_787A_genomic.fna	137	5195347	557870	Homo sapiens	2018	France
GCF_900499955.1	ST95	GCF_900499955.1_909A_genomic.fna	267	5178421	495001	Homo sapiens	2018	France
ESC_TA2839AA_AS	ST95	ESC_TA2839AA_AS.result.fasta	132	5139534	743585	Homo sapiens	2011	France
ESC_TA2840AA_AS	ST95	ESC_TA2840AA_AS.result.fasta	129	5139655	743585	Homo sapiens	2011	France
GCF_000013265.1	ST95	GCF_000013265.1_ASM1326v1_genomic.fna	2	5179971	5065741	-	-	-
ESC_BA2168AA_AS	ST95	ESC_BA2168AA_AS.scaffold.fasta	292	5065668	139251	Homo sapiens	-	United States
ESC_HA7296AA_AS	ST95	ESC_HA7296AA_AS.scaffold.fasta	116	4983758	413961	-	-	-
ESC_CA4506AA_AS	ST95	ESC_CA4506AA_AS.scaffold.fasta	202	4917318	460090	-	-	-
ESC_CA4679AA_AS	ST95	ESC_CA4679AA_AS.scaffold.fasta	266	5220148	561550	-	-	-
ESC_CA0443AA_AS	ST95	ESC_CA0443AA_AS.scaffold.fasta	174	5111670	460354	-	-	-
ESC_CA0021AA_AS	ST95	ESC_CA0021AA_AS.scaffold.fasta	292	5203517	470409	-	-	-
ESC_BA8076AA_AS	ST95	ESC_BA8076AA_AS.scaffold.fasta	146	5096663	411717	-	-	-
ESC_CA5917AA_AS	ST95	ESC_CA5917AA_AS.scaffold.fasta	207	5094307	585491	-	-	-
ESC_CA4087AA_AS	ST95	ESC_CA4087AA_AS.scaffold.fasta	350	5172577	452216	-	-	-
ESC_CA6295AA_AS	ST95	ESC_CA6295AA_AS.scaffold.fasta	105	5160993	691018	Homo sapiens	2010	Denmark
ESC_BA9076AA_AS	ST95	ESC_BA9076AA_AS.scaffold.fasta	112	5170191	636582	Homo sapiens	2010	Denmark
ESC_BA4626AA_AS	ST95	ESC_BA4626AA_AS.scaffold.fasta	147	5101183	612486	Homo sapiens	2010	Denmark
ESC_CA2823AA_AS	ST95	ESC_CA2823AA_AS.scaffold.fasta	183	4970729	580456	Homo sapiens	2010	Denmark
ESC_CA6245AA_AS	ST95	ESC_CA6245AA_AS.scaffold.fasta	191	5137684	486056	Homo sapiens	2010	Denmark
ESC_BA8258AA_AS	ST95	ESC_BA8258AA_AS.scaffold.fasta	183	5153446	486921	Homo sapiens	2010	Denmark
ESC_BA8085AA_AS	ST95	ESC_BA8085AA_AS.scaffold.fasta	106	5141943	765521	Homo sapiens	2010	Denmark
ESC_CA5852AA_AS	ST95	ESC_CA5852AA_AS.scaffold.fasta	150	5070373	376677	Homo sapiens	2010	-
ESC_BA6983AA_AS	ST95	ESC_BA6983AA_AS.scaffold.fasta	151	4843367	472591	Homo sapiens	2010	-
ESC_CA2654AA_AS	ST95	ESC_CA2654AA_AS.scaffold.fasta	204	5102615	598337	Homo sapiens	2004	Denmark
ESC_BA8039AA_AS	ST95	ESC_BA8039AA_AS.scaffold.fasta	264	5280553	378370	Homo sapiens	2004	Denmark
ESC_CA6287AA_AS	ST95	ESC_CA6287AA_AS.scaffold.fasta	173	5021669	578932	Homo sapiens	2004	Denmark
ESC_CA4172AA_AS	ST95	ESC_CA4172AA_AS.scaffold.fasta	155	5212578	574509	Homo sapiens	2005	Denmark
ESC_CA4893AA_AS	ST95	ESC_CA4893AA_AS.scaffold.fasta	294	5374515	371149	Homo sapiens	2005	Denmark
ESC_CA4887AA_AS	ST95	ESC_CA4887AA_AS.scaffold.fasta	147	5116725	417489	Homo sapiens	2003	Denmark
ESC_CA0942AA_AS	ST95	ESC_CA0942AA_AS.scaffold.fasta	188	5145239	577480	Homo sapiens	2003	Denmark
ESC_CA1134AA_AS	ST95	ESC_CA1134AA_AS.scaffold.fasta	136	5133139	657510	Homo sapiens	2003	Denmark
ESC_CA4774AA_AS	ST95	ESC_CA4774AA_AS.scaffold.fasta	199	5255565	563784	Homo sapiens	2003	Denmark
ESC_CA5131AA_AS	ST95	ESC_CA5131AA_AS.scaffold.fasta	110	5097537	664777	Homo sapiens	2003	Denmark
ESC_BA6230AA_AS	ST95	ESC_BA6230AA_AS.scaffold.fasta	324	5257872	267512	Homo sapiens	2003	Denmark
ESC_CA5584AA_AS	ST95	ESC_CA5584AA_AS.scaffold.fasta	379	5159897	221768	Homo sapiens	2003	Denmark
ESC_BA8137AA_AS	ST95	ESC_BA8137AA_AS.scaffold.fasta	258	5286889	622833	Homo sapiens	2003	Denmark
ESC_CA5697AA_AS	ST95	ESC_CA5697AA_AS.scaffold.fasta	185	5129825	574154	Homo sapiens	2003	Denmark
ESC_CA4416AA_AS	ST95	ESC_CA4416AA_AS.scaffold.fasta	191	5023355	578856	Homo sapiens	2004	Denmark
ESC_CA3089AA_AS	ST95	ESC_CA3089AA_AS.scaffold.fasta	201	5242278	622991	Homo sapiens	2004	Denmark
ESC_CA3176AA_AS	ST95	ESC_CA3176AA_AS.scaffold.fasta	191	5196008	611730	Homo sapiens	2004	Denmark
ESC_CA3553AA_AS	ST95	ESC_CA3553AA_AS.scaffold.fasta	375	5489188	565057	Homo sapiens	2004	Denmark
ESC_CA2031AA_AS	ST95	ESC_CA2031AA_AS.scaffold.fasta	198	5125943	552838	Homo sapiens	2004	Denmark
ESC_CA0253AA_AS	ST95	ESC_CA0253AA_AS.scaffold.fasta	108	5172896	664802	Homo sapiens	2004	Denmark
ESC_CA2708AA_AS	ST95	ESC_CA2708AA_AS.scaffold.fasta	212	5092401	460112	Homo sapiens	2004	Denmark
ESC_BA7641AA_AS	ST95	ESC_BA7641AA_AS.scaffold.fasta	318	5480016	651398	Homo sapiens	2003	Denmark
ESC_CA3698AA_AS	ST95	ESC_CA3698AA_AS.scaffold.fasta	186	5058693	390595	Homo sapiens	2003	Denmark
ESC_BA8374AA_AS	ST95	ESC_BA8374AA_AS.scaffold.fasta	143	5139769	703497	Homo sapiens	2003	Denmark
ESC_CA5710AA_AS	ST95	ESC_CA5710AA_AS.scaffold.fasta	219	5307280	588484	Homo sapiens	2003	Denmark
ESC_CA0677AA_AS	ST95	ESC_CA0677AA_AS.scaffold.fasta	211	5131431	425080	Homo sapiens	2003	Denmark
ESC_CA5088AA_AS	ST95	ESC_CA5088AA_AS.scaffold.fasta	195	5126769	490712	Homo sapiens	2004	Denmark
ESC_CA4203AA_AS	ST95	ESC_CA4203AA_AS.scaffold.fasta	259	5145852	472423	Homo sapiens	2003	Denmark
ESC_CA2128AA_AS	ST95	ESC_CA2128AA_AS.scaffold.fasta	308	4942232	197211	Homo sapiens	2003	Denmark
ESC_CA6132AA_AS	ST95	ESC_CA6132AA_AS.scaffold.fasta	211	5130201	370688	Homo sapiens	2003	Denmark
ESC_CA3069AA_AS	ST95	ESC_CA3069AA_AS.scaffold.fasta	278	5190929	513331	Homo sapiens	2003	Denmark
ESC_CA6221AA_AS	ST95	ESC_CA6221AA_AS.scaffold.fasta	233	5118048	588359	Homo sapiens	2003	Denmark
ESC_CA5467AA_AS	ST95	ESC_CA5467AA_AS.scaffold.fasta	189	5182473	588495	Homo sapiens	2003	Denmark
ESC_CA5548AA_AS	ST95	ESC_CA5548AA_AS.scaffold.fasta	310	5034854	604830	Homo sapiens	2003	Denmark
ESC_CA2085AA_AS	ST95	ESC_CA2085AA_AS.scaffold.fasta	229	5167084	570801	Homo sapiens	2006	Denmark
ESC_CA2638AA_AS	ST95	ESC_CA2638AA_AS.scaffold.fasta	258	5227828	571714	Homo sapiens	1996	Sweden
ESC_FA1638AA_AS	ST95	ESC_FA1638AA_AS.scaffold.fasta	275	5010312	572814	Homo sapiens	1995	Sweden
ESC_CA4056AA_AS	ST95	ESC_CA4056AA_AS.scaffold.fasta	193	5247156	441866	Homo sapiens	1995	Sweden
ESC_CA5222AA_AS	ST95	ESC_CA5222AA_AS.scaffold.fasta	137	5133651	576927	Homo sapiens	1995	Sweden
ESC_HA0689AA_AS	ST95	ESC_HA0689AA_AS.scaffold.fasta	430	5168959	417402	Homo sapiens	1995	Sweden
ESC_CA0711AA_AS	ST95	ESC_CA0711AA_AS.scaffold.fasta	169	5248044	652568	Homo sapiens	1996	Sweden
ESC_CA5933AA_AS	ST95	ESC_CA5933AA_AS.scaffold.fasta	106	5041330	686900	Homo sapiens	1996	Sweden
ESC_CA1554AA_AS	ST95	ESC_CA1554AA_AS.scaffold.fasta	200	4976864	577547	Homo sapiens	1996	Sweden
ESC_BA7524AA_AS	ST95	ESC_BA7524AA_AS.scaffold.fasta	231	5278758	521782	Homo sapiens	1996	Sweden
ESC_CA0987AA_AS	ST95	ESC_CA0987AA_AS.scaffold.fasta	159	5025551	591887	Homo sapiens	1996	Sweden
ESC_FA7190AA_AS	ST95	ESC_FA7190AA_AS.scaffold.fasta	134	5025267	807719	Homo sapiens	2012	United States
ESC_CA3530AA_AS	ST95	ESC_CA3530AA_AS.scaffold.fasta	156	5014065	582742	Homo sapiens	-	United States
ESC_HA1740AA_AS	ST95	ESC_HA1740AA_AS.scaffold.fasta	68	4799023	764978	Avian	-	United States
ESC_HA1741AA_AS	ST95	ESC_HA1741AA_AS.scaffold.fasta	137	4893952	572814	Avian	-	United States
GCF_000264175.1	ST95	GCF_000264175.1_ASM26417v1_genomic.fna	289	5122071	268251	Homo sapiens	-	United Kingdom
GCF_000488755.1	ST95	GCF_000488755.1_ASM48875v1_genomic.fna	140	5075500	378599	Homo sapiens	-	-
GCF_000157115.2	ST95	GCF_000157115.2_Escherichia_sp_3_2_53FAA_V2_genomic.fna	12	5153453	2543925	Homo sapiens	-	-
GCF_000503475.1	ST95	GCF_000503475.1_Ecoli597_genomic.fna	202	5002649	266425	-	-	-
ESC_CA5420AA_AS	ST95	ESC_CA5420AA_AS.scaffold.fasta	90	5059780	763828	Homo sapiens	2013	United States
GCF_000190895.1	ST95	GCF_000190895.1_ASM19089v1_genomic.fna	85	5266973	1010683	-	-	-
GCF_000190915.1	ST95	GCF_000190915.1_ASM19091v1_genomic.fna	64	5239070	933160	-	-	-
GCF_000025745.1	ST95	GCF_000025745.1_ASM2574v1_genomic.fna	1	5108383	5108383	-	-	-
GCF_000014845.1	ST95	GCF_000014845.1_ASM1484v1_genomic.fna	3	5497653	5082025	-	-	-
ESC_BA4108AA_AS	ST95	ESC_BA4108AA_AS.scaffold.fasta	97	5139043	625677	Avian	2013	United States
ESC_CA6119AA_AS	ST95	ESC_CA6119AA_AS.scaffold.fasta	123	5324320	625453	Avian	2013	United States
GCF_000734955.1	ST95	GCF_000734955.1_ASM73495v1_genomic.fna	135	4980585	382114	Homo sapiens	-	-
GCF_000817355.1	ST95	GCF_000817355.1_SCB12_genomic.fna	96	5478295	519165	Homo sapiens	2007-05-01	United States
ESC_BA5185AA_AS	ST95	ESC_BA5185AA_AS.scaffold.fasta	113	5100296	485617	Homo sapiens	2008	United States
ESC_CA6692AA_AS	ST95	ESC_CA6692AA_AS.scaffold.fasta	96	5139393	610267	Homo sapiens	2008	United States
ESC_CA0894AA_AS	ST95	ESC_CA0894AA_AS.scaffold.fasta	242	5367883	368900	Homo sapiens	2009	United States
ESC_AA7971AA_AS	ST95	ESC_AA7971AA_AS.scaffold.fasta	394	5131083	502766	Homo sapiens	2010	United States
ESC_BA7761AA_AS	ST95	ESC_BA7761AA_AS.scaffold.fasta	88	5109614	669791	Homo sapiens	2010	United States
ESC_BA0967AA_AS	ST95	ESC_BA0967AA_AS.scaffold.fasta	110	5060279	768587	Homo sapiens	2011	United States
ESC_CA2243AA_AS	ST95	ESC_CA2243AA_AS.scaffold.fasta	101	5007332	497339	Homo sapiens	2011	United States
ESC_BA1451AA_AS	ST95	ESC_BA1451AA_AS.scaffold.fasta	197	5127194	754076	Homo sapiens	2011	United States
ESC_BA2267AA_AS	ST95	ESC_BA2267AA_AS.scaffold.fasta	203	5295487	630898	Homo sapiens	2011	United States
ESC_BA1242AA_AS	ST95	ESC_BA1242AA_AS.scaffold.fasta	90	4959656	528815	Homo sapiens	2011	United States
ESC_BA3990AA_AS	ST95	ESC_BA3990AA_AS.scaffold.fasta	294	5236140	410575	Homo sapiens	2011	United States
ESC_CA1931AA_AS	ST95	ESC_CA1931AA_AS.scaffold.fasta	166	5033083	765288	Homo sapiens	2011	United States
ESC_AA9421AA_AS	ST95	ESC_AA9421AA_AS.scaffold.fasta	135	5256780	527776	Homo sapiens	2011	United States
ESC_BA4608AA_AS	ST95	ESC_BA4608AA_AS.scaffold.fasta	98	5027116	765288	Homo sapiens	2011	United States
ESC_BA4389AA_AS	ST95	ESC_BA4389AA_AS.scaffold.fasta	154	5110115	504471	Homo sapiens	2011	United States
ESC_CA2713AA_AS	ST95	ESC_CA2713AA_AS.scaffold.fasta	192	5191170	563428	Homo sapiens	2011	United States
ESC_BA5541AA_AS	ST95	ESC_BA5541AA_AS.scaffold.fasta	136	5132446	621197	Homo sapiens	2011	United States
ESC_CA5916AA_AS	ST95	ESC_CA5916AA_AS.scaffold.fasta	188	5027246	582315	Homo sapiens	2011	United States
ESC_BA3967AA_AS	ST95	ESC_BA3967AA_AS.scaffold.fasta	93	5025537	658670	Homo sapiens	2011	United States
ESC_CA6770AA_AS	ST95	ESC_CA6770AA_AS.scaffold.fasta	128	5311951	339139	Homo sapiens	2011	United States
ESC_CA6171AA_AS	ST95	ESC_CA6171AA_AS.scaffold.fasta	149	5201717	528979	Homo sapiens	2011	United States
ESC_BA6731AA_AS	ST95	ESC_BA6731AA_AS.scaffold.fasta	170	5102711	430383	Homo sapiens	2011	United States
ESC_BA8753AA_AS	ST95	ESC_BA8753AA_AS.scaffold.fasta	191	5177177	419978	Homo sapiens	2012	United States
ESC_BA2574AA_AS	ST95	ESC_BA2574AA_AS.scaffold.fasta	128	5131443	658396	Homo sapiens	2012	United States
ESC_BA3061AA_AS	ST95	ESC_BA3061AA_AS.scaffold.fasta	133	5060984	475063	Homo sapiens	2011	United States
ESC_BA3655AA_AS	ST95	ESC_BA3655AA_AS.scaffold.fasta	167	5113105	635413	Homo sapiens	2011	United States
ESC_CA0637AA_AS	ST95	ESC_CA0637AA_AS.scaffold.fasta	243	5065356	222804	Homo sapiens	2011	United States
ESC_BA8190AA_AS	ST95	ESC_BA8190AA_AS.scaffold.fasta	129	5064459	463954	Homo sapiens	2011	United States
ESC_BA1000AA_AS	ST95	ESC_BA1000AA_AS.scaffold.fasta	110	5116201	653322	Homo sapiens	2011	United States
ESC_BA5182AA_AS	ST95	ESC_BA5182AA_AS.scaffold.fasta	110	5030832	481563	Homo sapiens	2011	United States
ESC_BA3227AA_AS	ST95	ESC_BA3227AA_AS.scaffold.fasta	123	4976243	812502	Homo sapiens	2011	United States
ESC_CA3085AA_AS	ST95	ESC_CA3085AA_AS.scaffold.fasta	229	4967238	268848	Homo sapiens	2011	United States
ESC_CA4830AA_AS	ST95	ESC_CA4830AA_AS.scaffold.fasta	109	5125850	764138	Homo sapiens	2011	United States
ESC_HA1968AA_AS	ST95	ESC_HA1968AA_AS.scaffold.fasta	140	5212492	835555	Homo sapiens	2010	Nepal
GCF_000742505.1	ST95	GCF_000742505.1_E_coli_k1_910_genomic.fna	844	5179863	64626	Homo sapiens	2007	United Kingdom
GCF_000742555.1	ST95	GCF_000742555.1_E_coli_k1_929_genomic.fna	856	5067739	46666	Homo sapiens	2007	United Kingdom
GCF_000742575.1	ST95	GCF_000742575.1_E_coli_k1_943_genomic.fna	604	5194267	62600	Homo sapiens	2007	United Kingdom
ESC_HA2055AA_AS	ST95	ESC_HA2055AA_AS.scaffold.fasta	171	5006171	289301	Homo sapiens	2010	United States
ESC_BA6237AA_AS	ST95	ESC_BA6237AA_AS.scaffold.fasta	144	5135051	378383	Homo sapiens	2012 to 2013	United States
ESC_CA2046AA_AS	ST95	ESC_CA2046AA_AS.scaffold.fasta	97	5105590	534275	Homo sapiens	2012 to 2013	United States
ESC_BA7702AA_AS	ST95	ESC_BA7702AA_AS.scaffold.fasta	101	5065149	748529	Homo sapiens	2012 to 2013	United States
ESC_AA9673AA_AS	ST95	ESC_AA9673AA_AS.scaffold.fasta	136	5236206	588393	Homo sapiens	2012 to 2013	United States
ESC_CA3510AA_AS	ST95	ESC_CA3510AA_AS.scaffold.fasta	126	5171259	375542	Homo sapiens	2012 to 2013	United States
ESC_HA0490AA_AS	ST95	ESC_HA0490AA_AS.scaffold.fasta	206	5162051	321644	Homo sapiens	-	United States
ESC_CA5479AA_AS	ST95	ESC_CA5479AA_AS.scaffold.fasta	119	5158636	549014	Homo sapiens	-	United States
GCF_000817345.1	ST95	GCF_000817345.1_ASM81734v1_genomic.fna	67	5173076	474679	Homo sapiens	1974	United States
ESC_CA4514AA_AS	ST95	ESC_CA4514AA_AS.scaffold.fasta	292	5167210	408442	Homo sapiens	2014	United States
ESC_HA2271AA_AS	ST95	ESC_HA2271AA_AS.scaffold.fasta	107	5251102	859601	-	-	-
ESC_HA2294AA_AS	ST95	ESC_HA2294AA_AS.scaffold.fasta	102	5169267	733529	-	-	-
ESC_HA2328AA_AS	ST95	ESC_HA2328AA_AS.scaffold.fasta	97	5329679	857636	-	-	-
GCF_001021615.1	ST95	GCF_001021615.1_APECO18_genomic.fna	1	5006568	5006568	Avian	-	United States
GCF_001262455.1	ST95	GCF_001262455.1_ASM126245v1_genomic.fna	81	5228778	621560	Homo sapiens	2008-09-20	Canada
ESC_HA5557AA_AS	ST95	ESC_HA5557AA_AS.scaffold.fasta	189	5222439	606245	Homo sapiens	2002	United States
ESC_HA5565AA_AS	ST95	ESC_HA5565AA_AS.scaffold.fasta	343	5210966	392302	Homo sapiens	2002	United States
ESC_HA5568AA_AS	ST95	ESC_HA5568AA_AS.scaffold.fasta	188	5233531	484387	Homo sapiens	2003	United States
ESC_HA5570AA_AS	ST95	ESC_HA5570AA_AS.scaffold.fasta	216	5380672	632084	Homo sapiens	2003	United States
ESC_HA5572AA_AS	ST95	ESC_HA5572AA_AS.scaffold.fasta	216	5243449	432038	Homo sapiens	2003	United States
ESC_HA5579AA_AS	ST95	ESC_HA5579AA_AS.scaffold.fasta	168	5211277	550852	Homo sapiens	2003	United States
ESC_HA5580AA_AS	ST95	ESC_HA5580AA_AS.scaffold.fasta	152	5223730	613134	Homo sapiens	2004	United States
GCF_001524885.1	ST95	GCF_001524885.1_ASM152488v1_genomic.fna	318	5137572	157495	Homo sapiens	2007	United States
ESC_HA5591AA_AS	ST95	ESC_HA5591AA_AS.scaffold.fasta	476	5215703	88262	Homo sapiens	2005	United States
ESC_HA5615AA_AS	ST95	ESC_HA5615AA_AS.scaffold.fasta	351	5214436	414068	Homo sapiens	2006	United States
GCF_001524905.1	ST95	GCF_001524905.1_ASM152490v1_genomic.fna	232	5113752	190638	Homo sapiens	2006	United States
GCF_001280325.1	ST95	GCF_001280325.1_ASM128032v1_genomic.fna	4	5206997	5048243	Homo sapiens	2007-09-06	United States
GCF_001280385.1	ST95	GCF_001280385.1_ASM128038v1_genomic.fna	2	5025183	4910962	Homo sapiens	2008-06-25	United States
GCF_001280405.1	ST95	GCF_001280405.1_ASM128040v1_genomic.fna	2	5152806	5059732	Homo sapiens	2008-05-27	United States
GCF_001280345.1	ST95	GCF_001280345.1_ASM128034v1_genomic.fna	6	5358643	5142799	Homo sapiens	2010-04-05	United States
ESC_FA6908AA_AS	ST95	ESC_FA6908AA_AS.scaffold.fasta	59	5278766	1036298	Water	2015	United States
ESC_FA6906AA_AS	ST95	ESC_FA6906AA_AS.scaffold.fasta	101	5184421	621863	Water	2015	United States
GCF_001463405.1	ST95	GCF_001463405.1_ASM146340v1_genomic.fna	198	5284871	425742	Homo sapiens	2014	Norway
ESC_FA7723AA_AS	ST95	ESC_FA7723AA_AS.scaffold.fasta	53	5070214	639239	Avian	2015	United States
ESC_HA5800AA_AS	ST95	ESC_HA5800AA_AS.scaffold.fasta	130	5199166	452356	Homo sapiens	2011	China
ESC_LA5763AA_AS	ST95	ESC_LA5763AA_AS.scaffold.fasta	47	4976862	665785	Homo sapiens	1987	United States
ESC_FA8050AA_AS	ST95	ESC_FA8050AA_AS.scaffold.fasta	104	5208880	804617	Bovine	2014	United States
ESC_GA0166AA_AS	ST95	ESC_GA0166AA_AS.scaffold.fasta	61	5130523	896726	Avian	2015	United States
ESC_HA4979AA_AS	ST95	ESC_HA4979AA_AS.scaffold.fasta	77	5314276	822326	Homo sapiens	2008	United Kingdom
ESC_HA5006AA_AS	ST95	ESC_HA5006AA_AS.scaffold.fasta	66	5228278	933778	Homo sapiens	2009	United Kingdom
ESC_HA5023AA_AS	ST95	ESC_HA5023AA_AS.scaffold.fasta	73	5330688	631616	Homo sapiens	2009	United Kingdom
ESC_HA5031AA_AS	ST95	ESC_HA5031AA_AS.scaffold.fasta	60	5191751	896839	Homo sapiens	2009	United Kingdom
ESC_HA5037AA_AS	ST95	ESC_HA5037AA_AS.scaffold.fasta	125	5177328	467874	Homo sapiens	2009	United Kingdom
ESC_HA5043AA_AS	ST95	ESC_HA5043AA_AS.scaffold.fasta	71	5105885	764256	Homo sapiens	2010	United Kingdom
ESC_HA5076AA_AS	ST95	ESC_HA5076AA_AS.scaffold.fasta	107	5054791	834424	Homo sapiens	2010	United Kingdom
ESC_HA5094AA_AS	ST95	ESC_HA5094AA_AS.scaffold.fasta	75	5214918	886479	Homo sapiens	2010	United Kingdom
ESC_HA5098AA_AS	ST95	ESC_HA5098AA_AS.scaffold.fasta	68	5199735	764008	Homo sapiens	2010	United Kingdom
ESC_HA5111AA_AS	ST95	ESC_HA5111AA_AS.scaffold.fasta	106	5244928	426048	Homo sapiens	2011	United Kingdom
ESC_HA5117AA_AS	ST95	ESC_HA5117AA_AS.scaffold.fasta	62	5080065	764129	Homo sapiens	2011	United Kingdom
ESC_HA5121AA_AS	ST95	ESC_HA5121AA_AS.scaffold.fasta	79	5289608	486071	Homo sapiens	2011	United Kingdom
ESC_HA5136AA_AS	ST95	ESC_HA5136AA_AS.scaffold.fasta	50	4944174	480158	Homo sapiens	2011	United Kingdom
ESC_HA5149AA_AS	ST95	ESC_HA5149AA_AS.scaffold.fasta	102	5186066	586692	Homo sapiens	2011	United Kingdom
ESC_HA5153AA_AS	ST95	ESC_HA5153AA_AS.scaffold.fasta	79	5220511	597012	Homo sapiens	2008	United Kingdom
ESC_HA5174AA_AS	ST95	ESC_HA5174AA_AS.scaffold.fasta	70	5227881	886718	Homo sapiens	2009	United Kingdom
ESC_HA5636AA_AS	ST95	ESC_HA5636AA_AS.scaffold.fasta	1249	5366145	95268	Homo sapiens	2008	United States
ESC_HA5663AA_AS	ST95	ESC_HA5663AA_AS.scaffold.fasta	254	5139153	284725	Homo sapiens	2010	United States
ESC_HA5665AA_AS	ST95	ESC_HA5665AA_AS.scaffold.fasta	412	5275936	399534	Homo sapiens	2010	United States
ESC_HA5683AA_AS	ST95	ESC_HA5683AA_AS.scaffold.fasta	303	5229282	300427	Homo sapiens	2011	United States
ESC_HA6569AA_AS	ST95	ESC_HA6569AA_AS.scaffold.fasta	267	5190800	448550	Homo sapiens	2012	United States
ESC_HA6570AA_AS	ST95	ESC_HA6570AA_AS.scaffold.fasta	175	4960219	233444	Homo sapiens	2012	United States
ESC_HA6601AA_AS	ST95	ESC_HA6601AA_AS.scaffold.fasta	427	5073486	461183	Homo sapiens	2013	United States
GCF_001622105.1	ST95	GCF_001622105.1_ASM162210v1_genomic.fna	242	5192749	179383	Homo sapiens	2014	United States
GCF_001571565.1	ST95	GCF_001571565.1_ASM157156v1_genomic.fna	54	5051675	651192	Homo sapiens	2006	Canada
ESC_GA1856AA_AS	ST95	ESC_GA1856AA_AS.scaffold.fasta	384	5440640	613662	Water	2015	United States
ESC_RA4508AA_AS	ST95	ESC_RA4508AA_AS.scaffold.fasta	458	4949006	397224	Homo sapiens	2015	United States
ESC_GA3595AA_AS	ST95	ESC_GA3595AA_AS.scaffold.fasta	105	5260661	621863	-	2008	United States
ESC_LA4540AA_AS	ST95	ESC_LA4540AA_AS.scaffold.fasta	371	5247912	522110	Homo sapiens	2014	United States
ESC_LA4536AA_AS	ST95	ESC_LA4536AA_AS.scaffold.fasta	210	5027870	521520	Homo sapiens	2014	United States
ESC_LA4539AA_AS	ST95	ESC_LA4539AA_AS.scaffold.fasta	466	5269600	316128	Homo sapiens	2014	United States
ESC_HA0238AA_AS	ST95	ESC_HA0238AA_AS.scaffold.fasta	200	5429111	416093	Homo sapiens	2015	United States
ESC_GA7558AA_AS	ST95	ESC_GA7558AA_AS.scaffold.fasta	43	5052185	888616	-	2013	United States
ESC_HA7812AA_AS	ST95	ESC_HA7812AA_AS.scaffold.fasta	118	5178132	430785	Sheep	1995	United States
ESC_HA7918AA_AS	ST95	ESC_HA7918AA_AS.scaffold.fasta	93	5142440	295653	Sheep	1996	United States
ESC_HA7931AA_AS	ST95	ESC_HA7931AA_AS.scaffold.fasta	117	5243209	459519	Primate	1996	United States
ESC_HA8230AA_AS	ST95	ESC_HA8230AA_AS.scaffold.fasta	141	5209181	286470	Homo sapiens	1991	Saudi Arabia
ESC_HA8271AA_AS	ST95	ESC_HA8271AA_AS.scaffold.fasta	95	5003313	350396	Homo sapiens	1992	United States
ESC_HA8279AA_AS	ST95	ESC_HA8279AA_AS.scaffold.fasta	127	5131717	630516	Homo sapiens	1993	United States
ESC_HA0198AA_AS	ST95	ESC_HA0198AA_AS.scaffold.fasta	79	5234431	896889	Homo sapiens	2015	United States
ESC_GA8819AA_AS	ST95	ESC_GA8819AA_AS.scaffold.fasta	154	5154942	717997	Homo sapiens	2016	United Kingdom
ESC_GA8857AA_AS	ST95	ESC_GA8857AA_AS.scaffold.fasta	150	5058432	479621	Homo sapiens	2016	United Kingdom
ESC_GA9224AA_AS	ST95	ESC_GA9224AA_AS.scaffold.fasta	222	5138232	208828	Homo sapiens	2015	United Kingdom
ESC_GA9272AA_AS	ST95	ESC_GA9272AA_AS.scaffold.fasta	109	5068878	842398	Homo sapiens	2015	United Kingdom
GCF_001700095.1	ST95	GCF_001700095.1_ASM170009v1_genomic.fna	110	5143382	619585	Avian	2015	Poland
ESC_HA6384AA_AS	ST95	ESC_HA6384AA_AS.scaffold.fasta	49	5057795	924871	-	-	United States
ESC_HA8369AA_AS	ST95	ESC_HA8369AA_AS.scaffold.fasta	156	5501297	921927	Swine	1983	United States
ESC_HA8540AA_AS	ST95	ESC_HA8540AA_AS.scaffold.fasta	118	5107937	491475	Swine	1983	United States
GCF_002512925.1	ST95	GCF_002512925.1_ASM251292v1_genomic.fna	151	5083726	342094	Swine	1983-02-08	United States
ESC_HA9073AA_AS	ST95	ESC_HA9073AA_AS.scaffold.fasta	61	5021467	623802	Swine	1983	United States
GCF_002028665.1	ST95	GCF_002028665.1_ASM202866v1_genomic.fna	41	5302951	753720	Homo sapiens	2007-12-31	United States
GCF_002028705.1	ST95	GCF_002028705.1_ASM202870v1_genomic.fna	45	5154925	635616	Homo sapiens	2007-12-31	United States
GCF_002028715.1	ST95	GCF_002028715.1_ASM202871v1_genomic.fna	42	5228545	652035	Homo sapiens	2007-12-31	United States
GCF_002028745.1	ST95	GCF_002028745.1_ASM202874v1_genomic.fna	50	5252651	445033	Homo sapiens	2008-07-09	United States
GCF_002028755.1	ST95	GCF_002028755.1_ASM202875v1_genomic.fna	48	5093434	808874	Homo sapiens	2008-07-09	United States
GCF_002028945.1	ST95	GCF_002028945.1_ASM202894v1_genomic.fna	38	5308229	572326	Homo sapiens	2008-10-08	United States
GCF_002028965.1	ST95	GCF_002028965.1_ASM202896v1_genomic.fna	26	5197121	1031339	Homo sapiens	2009-01-22	United States
GCF_002028785.1	ST95	GCF_002028785.1_ASM202878v1_genomic.fna	42	5026983	847422	Homo sapiens	2008-10-02	United States
GCF_002028795.1	ST95	GCF_002028795.1_ASM202879v1_genomic.fna	29	5164867	776416	Homo sapiens	2008-11-13	United States
GCF_002028835.1	ST95	GCF_002028835.1_ASM202883v1_genomic.fna	60	5361033	626461	Homo sapiens	2008-12-15	United States
GCF_002028825.1	ST95	GCF_002028825.1_ASM202882v1_genomic.fna	50	5279985	752230	Homo sapiens	2009-06-05	United States
GCF_002028865.1	ST95	GCF_002028865.1_ASM202886v1_genomic.fna	24	5159005	962430	Homo sapiens	2009-04-27	United States
GCF_002028875.1	ST95	GCF_002028875.1_ASM202887v1_genomic.fna	42	5304486	819857	Homo sapiens	2009-04-26	United States
GCF_002028905.1	ST95	GCF_002028905.1_ASM202890v1_genomic.fna	25	5147926	550566	Homo sapiens	2009-07-04	United States
GCF_002028915.1	ST95	GCF_002028915.1_ASM202891v1_genomic.fna	57	5232940	470242	Homo sapiens	2009-09-01	United States
GCF_002028955.1	ST95	GCF_002028955.1_ASM202895v1_genomic.fna	49	5227758	752704	Homo sapiens	2007-09-19	United States
GCF_002029005.1	ST95	GCF_002029005.1_ASM202900v1_genomic.fna	57	5065890	594100	Homo sapiens	2009-07-08	United States
GCF_002029015.1	ST95	GCF_002029015.1_ASM202901v1_genomic.fna	32	5214242	1362565	Homo sapiens	2009-12-30	United States
GCF_002029035.1	ST95	GCF_002029035.1_ASM202903v1_genomic.fna	29	5160088	891690	Homo sapiens	2009-12-11	United States
GCF_001877815.1	ST95	GCF_001877815.1_ASM187781v1_genomic.fna	30	5170066	759198	Homo sapiens	2009-11-05	United States
GCF_002029025.1	ST95	GCF_002029025.1_ASM202902v1_genomic.fna	29	5143066	819185	Homo sapiens	2009-10-27	United States
GCF_002029085.1	ST95	GCF_002029085.1_ASM202908v1_genomic.fna	35	5210189	652168	Homo sapiens	2010-01-29	United States
GCF_002029095.1	ST95	GCF_002029095.1_ASM202909v1_genomic.fna	29	5091758	666293	Homo sapiens	2010-02-19	United States
GCF_002029115.1	ST95	GCF_002029115.1_ASM202911v1_genomic.fna	46	5208428	959660	Homo sapiens	2010-01-07	United States
GCF_002029165.1	ST95	GCF_002029165.1_ASM202916v1_genomic.fna	32	5144120	751879	Homo sapiens	2010-01-26	United States
GCF_001877805.1	ST95	GCF_001877805.1_ASM187780v1_genomic.fna	49	5203320	964749	Homo sapiens	2010-06-11	United States
GCF_002029145.1	ST95	GCF_002029145.1_ASM202914v1_genomic.fna	57	5208386	530325	Homo sapiens	2010-06-10	United States
ESC_IA0811AA_AS	ST95	ESC_IA0811AA_AS.scaffold.fasta	198	5323253	636411	Homo sapiens	2012	Australia
ESC_IA0816AA_AS	ST95	ESC_IA0816AA_AS.scaffold.fasta	150	5253617	665153	Homo sapiens	2008	Australia
ESC_IA0801AA_AS	ST95	ESC_IA0801AA_AS.scaffold.fasta	211	5257410	417796	Homo sapiens	2009	Australia
ESC_IA0804AA_AS	ST95	ESC_IA0804AA_AS.scaffold.fasta	141	5212449	625387	Homo sapiens	2010	Australia
ESC_IA0436AA_AS	ST95	ESC_IA0436AA_AS.scaffold.fasta	66	5194511	766119	-	-	United States
ESC_IA0426AA_AS	ST95	ESC_IA0426AA_AS.scaffold.fasta	37	5055728	886718	-	-	United States
ESC_IA2239AA_AS	ST95	ESC_IA2239AA_AS.scaffold.fasta	77	5337152	661283	Homo sapiens	1985	United States
ESC_IA2233AA_AS	ST95	ESC_IA2233AA_AS.scaffold.fasta	65	5074049	891130	Homo sapiens	1985	United States
ESC_IA2226AA_AS	ST95	ESC_IA2226AA_AS.scaffold.fasta	124	5106884	632513	Homo sapiens	1985	United States
ESC_IA2225AA_AS	ST95	ESC_IA2225AA_AS.scaffold.fasta	93	5031904	630145	Homo sapiens	1985	United States
ESC_LA5735AA_AS	ST95	ESC_LA5735AA_AS.scaffold.fasta	122	5129792	332008	Homo sapiens	1985	United States
ESC_IA2221AA_AS	ST95	ESC_IA2221AA_AS.scaffold.fasta	80	5061964	768762	Homo sapiens	1985	United States
ESC_IA2220AA_AS	ST95	ESC_IA2220AA_AS.scaffold.fasta	96	5182575	602498	Homo sapiens	1985	United States
ESC_IA2216AA_AS	ST95	ESC_IA2216AA_AS.scaffold.fasta	89	5135312	673651	Homo sapiens	1985	United States
ESC_LA5730AA_AS	ST95	ESC_LA5730AA_AS.scaffold.fasta	124	5027215	350009	Homo sapiens	1947	United States
GCF_002466185.1	ST95	GCF_002466185.1_ASM246618v1_genomic.fna	115	5128917	439370	Homo sapiens	1947	United States
GCF_002466255.1	ST95	GCF_002466255.1_ASM246625v1_genomic.fna	121	5135017	411739	Homo sapiens	1947	United States
ESC_IA2264AA_AS	ST95	ESC_IA2264AA_AS.scaffold.fasta	119	5158925	592309	Homo sapiens	1985	United States
ESC_IA2262AA_AS	ST95	ESC_IA2262AA_AS.scaffold.fasta	102	5144827	500197	Homo sapiens	1985	United States
ESC_IA2257AA_AS	ST95	ESC_IA2257AA_AS.scaffold.fasta	77	5092300	563497	Homo sapiens	1985	United States
GCF_002461695.1	ST95	GCF_002461695.1_ASM246169v1_genomic.fna	131	5153497	467946	Homo sapiens	-	United States
ESC_IA2269AA_AS	ST95	ESC_IA2269AA_AS.scaffold.fasta	218	5338948	420911	Homo sapiens	1985	United States
GCF_001881225.1	ST95	GCF_001881225.1_ASM188122v1_genomic.fna	37	5128664	487812	Homo sapiens	2010-08-13	United States
GCF_001881045.1	ST95	GCF_001881045.1_ASM188104v1_genomic.fna	54	5123280	520322	Homo sapiens	2010-07-01	United States
GCF_001881245.1	ST95	GCF_001881245.1_ASM188124v1_genomic.fna	32	5027536	615334	Homo sapiens	2010-08-14	United States
GCF_001881055.1	ST95	GCF_001881055.1_ASM188105v1_genomic.fna	36	5147027	693508	Homo sapiens	2010-08-28	United States
GCF_001881305.1	ST95	GCF_001881305.1_ASM188130v1_genomic.fna	24	5092322	884245	Homo sapiens	2010-10-09	United States
GCF_001881315.1	ST95	GCF_001881315.1_ASM188131v1_genomic.fna	26	5096376	858473	Homo sapiens	2010-10-26	United States
GCF_001881355.1	ST95	GCF_001881355.1_ASM188135v1_genomic.fna	26	5141150	797696	Homo sapiens	2010-12-22	United States
GCF_001881345.1	ST95	GCF_001881345.1_ASM188134v1_genomic.fna	51	5297817	888385	Homo sapiens	2011-03-27	United States
GCF_001881075.1	ST95	GCF_001881075.1_ASM188107v1_genomic.fna	61	5308560	513504	Homo sapiens	2011-06-11	United States
GCF_001881385.1	ST95	GCF_001881385.1_ASM188138v1_genomic.fna	22	5073072	1034177	Homo sapiens	2007-09-20	United States
GCF_001881105.1	ST95	GCF_001881105.1_ASM188110v1_genomic.fna	19	5089128	1239577	Homo sapiens	2008-01-28	United States
GCF_001881125.1	ST95	GCF_001881125.1_ASM188112v1_genomic.fna	31	5163700	694625	Homo sapiens	2011-01-01	United States
GCF_001881395.1	ST95	GCF_001881395.1_ASM188139v1_genomic.fna	43	5169857	815383	Homo sapiens	2010-01-01	United States
GCF_001881145.1	ST95	GCF_001881145.1_ASM188114v1_genomic.fna	34	5183045	824972	Homo sapiens	2011-01-01	United States
GCF_001881155.1	ST95	GCF_001881155.1_ASM188115v1_genomic.fna	34	5228202	632399	Homo sapiens	2011-01-01	United States
GCF_001881435.1	ST95	GCF_001881435.1_ASM188143v1_genomic.fna	54	5150412	686709	Homo sapiens	2005-01-01	United States
GCF_001881165.1	ST95	GCF_001881165.1_ASM188116v1_genomic.fna	76	5281160	772126	Homo sapiens	2011-01-01	United States
GCF_001881465.1	ST95	GCF_001881465.1_ASM188146v1_genomic.fna	59	5176526	558178	Homo sapiens	2011-01-01	United States
GCF_001881205.1	ST95	GCF_001881205.1_ASM188120v1_genomic.fna	34	5210973	706198	Homo sapiens	2011-01-01	United States
ESC_IA1449AA_AS	ST95	ESC_IA1449AA_AS.scaffold.fasta	74	5103644	497231	Homo sapiens	2015	United Kingdom
ESC_JA0917AA_AS	ST95	ESC_JA0917AA_AS.scaffold.fasta	88	5165695	785554	-	-	United States
GCF_001854565.1	ST95	GCF_001854565.1_ASM185456v1_genomic.fna	113	5251079	556644	Homo sapiens	1977	United States
ESC_JA4488AA_AS	ST95	ESC_JA4488AA_AS.scaffold.fasta	89	5091031	453519	Homo sapiens	2016	United Kingdom
ESC_JA4566AA_AS	ST95	ESC_JA4566AA_AS.scaffold.fasta	158	5207983	625178	Homo sapiens	2015	United Kingdom
ESC_JA4581AA_AS	ST95	ESC_JA4581AA_AS.scaffold.fasta	116	5047087	407164	Homo sapiens	2016	United Kingdom
ESC_JA4609AA_AS	ST95	ESC_JA4609AA_AS.scaffold.fasta	116	5104415	411947	Homo sapiens	2016	United Kingdom
ESC_JA4751AA_AS	ST95	ESC_JA4751AA_AS.scaffold.fasta	101	5038547	618152	Homo sapiens	2016	United Kingdom
ESC_JA4785AA_AS	ST95	ESC_JA4785AA_AS.scaffold.fasta	167	5126583	686530	Homo sapiens	2016	United Kingdom
GCF_002631405.1	ST95	GCF_002631405.1_ASM263140v1_genomic.fna	458	5244107	110084	Homo sapiens	2012	Netherlands
ESC_JA3774AA_AS	ST95	ESC_JA3774AA_AS.scaffold.fasta	121	5109509	625491	Homo sapiens	2016	United Kingdom
ESC_JA3853AA_AS	ST95	ESC_JA3853AA_AS.scaffold.fasta	188	5210668	632077	Homo sapiens	2015	United Kingdom
ESC_JA3948AA_AS	ST95	ESC_JA3948AA_AS.scaffold.fasta	78	4984132	496330	Environment	2015	United Kingdom
ESC_JA4010AA_AS	ST95	ESC_JA4010AA_AS.scaffold.fasta	158	5274498	445191	Homo sapiens	2016	United Kingdom
ESC_JA7639AA_AS	ST95	ESC_JA7639AA_AS.scaffold.fasta	82	4987784	885877	Environment	2015	United Kingdom
ESC_JA5133AA_AS	ST95	ESC_JA5133AA_AS.scaffold.fasta	96	4931463	591804	-	2015	United Kingdom
ESC_JA8124AA_AS	ST95	ESC_JA8124AA_AS.scaffold.fasta	492	5529871	279971	Homo sapiens	2015	United Kingdom
ESC_JA8284AA_AS	ST95	ESC_JA8284AA_AS.scaffold.fasta	154	5120320	574857	Homo sapiens	2016	United Kingdom
ESC_JA8368AA_AS	ST95	ESC_JA8368AA_AS.scaffold.fasta	222	5232988	571434	Homo sapiens	2015	United Kingdom
ESC_KA4244AA_AS	ST95	ESC_KA4244AA_AS.scaffold.fasta	194	5230300	571815	Homo sapiens	2015	United Kingdom
ESC_KA3859AA_AS	ST95	ESC_KA3859AA_AS.scaffold.fasta	167	5125752	510266	Homo sapiens	2016	United Kingdom
ESC_JA9326AA_AS	ST95	ESC_JA9326AA_AS.scaffold.fasta	190	5070622	547459	Homo sapiens	2016	United Kingdom
ESC_JA9945AA_AS	ST95	ESC_JA9945AA_AS.scaffold.fasta	145	5076518	509812	Homo sapiens	2015	United Kingdom
ESC_KA1594AA_AS	ST95	ESC_KA1594AA_AS.scaffold.fasta	160	5118421	471965	Homo sapiens	2016	United Kingdom
ESC_KA4607AA_AS	ST95	ESC_KA4607AA_AS.scaffold.fasta	153	5111413	647599	Homo sapiens	2015	United Kingdom
ESC_KA0604AA_AS	ST95	ESC_KA0604AA_AS.scaffold.fasta	183	5124986	649122	Homo sapiens	2015	United Kingdom
ESC_KA0889AA_AS	ST95	ESC_KA0889AA_AS.scaffold.fasta	148	5212068	304394	Homo sapiens	2015	United Kingdom
ESC_KA6867AA_AS	ST95	ESC_KA6867AA_AS.scaffold.fasta	157	5118313	649242	Homo sapiens	2015	United Kingdom
ESC_KA4597AA_AS	ST95	ESC_KA4597AA_AS.scaffold.fasta	94	4982492	808704	Environment	2015	United Kingdom
ESC_KA0652AA_AS	ST95	ESC_KA0652AA_AS.scaffold.fasta	115	5178247	567233	Homo sapiens	2015	United Kingdom
ESC_KA1451AA_AS	ST95	ESC_KA1451AA_AS.scaffold.fasta	133	5059470	612136	Homo sapiens	2016	United Kingdom
GCF_002416845.1	ST95	GCF_002416845.1_ASM241684v1_genomic.fna	205	5178820	464096	Homo sapiens	2013-05-24	South Africa
ESC_KA6971AA_AS	ST95	ESC_KA6971AA_AS.scaffold.fasta	157	5242883	338201	Water	-	Australia
ESC_KA9277AA_AS	ST95	ESC_KA9277AA_AS.scaffold.fasta	61	5162409	783175	-	-	United States
ESC_LA1881AA_AS	ST95	ESC_LA1881AA_AS.scaffold.fasta	175	5217814	409430	-	-	United States
ESC_LA1938AA_AS	ST95	ESC_LA1938AA_AS.scaffold.fasta	273	5407498	408396	-	-	United States
GCF_002024865.1	ST95	GCF_002024865.1_ASM202486v1_genomic.fna	1	5076615	5076615	Homo sapiens	1986	United States
GCF_002109575.1	ST95	GCF_002109575.1_ASM210957v1_genomic.fna	57	5227496	1925475	-	-	-
GCF_002109685.1	ST95	GCF_002109685.1_ASM210968v1_genomic.fna	35	5128658	1738474	-	-	-
GCF_002109775.1	ST95	GCF_002109775.1_ASM210977v1_genomic.fna	56	5301944	906830	-	-	-
GCF_002109765.1	ST95	GCF_002109765.1_ASM210976v1_genomic.fna	58	5227080	1286075	-	-	-
GCF_002110165.1	ST95	GCF_002110165.1_ASM211016v1_genomic.fna	44	5304947	1343387	-	-	-
ESC_LA5874AA_AS	ST95	ESC_LA5874AA_AS.scaffold.fasta	142	5256436	702547	Swine	1983	United States
ESC_LA5890AA_AS	ST95	ESC_LA5890AA_AS.scaffold.fasta	106	5286004	571945	Water	2003	United States
GCF_003146555.1	ST95	GCF_003146555.1_ASM314655v1_genomic.fna	167	5037213	181765	Waste water	2013-10-14	Germany
GCF_003153995.1	ST95	GCF_003153995.1_ASM315399v1_genomic.fna	185	5102458	344347	Waste water	2013-01-21	Germany
GCF_003317905.1	ST95	GCF_003317905.1_ASM331790v1_genomic.fna	71	4940891	630883	Homo sapiens	2016	United States
GCF_002166335.1	ST95	GCF_002166335.1_ASM216633v1_genomic.fna	1484	5000260	32290	Homo sapiens	2007-08-08	United States
GCF_002166345.1	ST95	GCF_002166345.1_ASM216634v1_genomic.fna	145	5145950	657993	Homo sapiens	2007-10-21	United States
GCF_002166405.1	ST95	GCF_002166405.1_ASM216640v1_genomic.fna	151	5144610	658528	Homo sapiens	2007-11-11	United States
GCF_002166615.1	ST95	GCF_002166615.1_ASM216661v1_genomic.fna	503	5139472	126578	Homo sapiens	2007-05-09	United States
GCF_002166625.1	ST95	GCF_002166625.1_ASM216662v1_genomic.fna	149	5146174	695858	Homo sapiens	2007-05-13	United States
ESC_NA3970AA_AS	ST95	ESC_NA3970AA_AS.scaffold.fasta	116	5153367	401247	Homo sapiens	2011	Australia
ESC_NA3971AA_AS	ST95	ESC_NA3971AA_AS.scaffold.fasta	272	5264352	132752	Homo sapiens	2011	Australia
ESC_NA3985AA_AS	ST95	ESC_NA3985AA_AS.scaffold.fasta	123	4921750	318185	Homo sapiens	2011	Australia
ESC_NA3996AA_AS	ST95	ESC_NA3996AA_AS.scaffold.fasta	195	5093060	280556	Homo sapiens	2011	Australia
ESC_NA4007AA_AS	ST95	ESC_NA4007AA_AS.scaffold.fasta	316	5134866	306923	Homo sapiens	2011	Australia
ESC_NA4018AA_AS	ST95	ESC_NA4018AA_AS.scaffold.fasta	143	5004851	289981	Homo sapiens	2010	Australia
ESC_NA4029AA_AS	ST95	ESC_NA4029AA_AS.scaffold.fasta	125	5012092	251831	Homo sapiens	2010	Australia
ESC_NA4040AA_AS	ST95	ESC_NA4040AA_AS.scaffold.fasta	116	5035985	287801	Homo sapiens	2010	Australia
ESC_NA4051AA_AS	ST95	ESC_NA4051AA_AS.scaffold.fasta	91	5158194	439962	Homo sapiens	2010	Australia
ESC_NA4062AA_AS	ST95	ESC_NA4062AA_AS.scaffold.fasta	157	5195387	763805	Homo sapiens	2010	Australia
ESC_NA3972AA_AS	ST95	ESC_NA3972AA_AS.scaffold.fasta	186	5049245	181432	Homo sapiens	2010	Australia
ESC_NA3976AA_AS	ST95	ESC_NA3976AA_AS.scaffold.fasta	163	5185785	527774	Homo sapiens	2010	Australia
ESC_NA3978AA_AS	ST95	ESC_NA3978AA_AS.scaffold.fasta	237	5019023	149663	Homo sapiens	2010	Australia
ESC_NA3979AA_AS	ST95	ESC_NA3979AA_AS.scaffold.fasta	198	5162236	490726	Homo sapiens	2010	Australia
ESC_NA3980AA_AS	ST95	ESC_NA3980AA_AS.scaffold.fasta	163	5245719	263594	Homo sapiens	2010	Australia
ESC_NA3982AA_AS	ST95	ESC_NA3982AA_AS.scaffold.fasta	118	5321969	353550	Homo sapiens	2010	Australia
ESC_NA3983AA_AS	ST95	ESC_NA3983AA_AS.scaffold.fasta	340	5316144	338370	Homo sapiens	2014	Australia
ESC_NA3984AA_AS	ST95	ESC_NA3984AA_AS.scaffold.fasta	214	5234286	505146	Homo sapiens	2014	Australia
ESC_NA3987AA_AS	ST95	ESC_NA3987AA_AS.scaffold.fasta	163	5160255	519409	Homo sapiens	2014	Australia
ESC_NA3988AA_AS	ST95	ESC_NA3988AA_AS.scaffold.fasta	487	5316128	359352	Homo sapiens	2014	Australia
ESC_NA3989AA_AS	ST95	ESC_NA3989AA_AS.scaffold.fasta	146	5231605	519313	Homo sapiens	2014	Australia
ESC_NA3990AA_AS	ST95	ESC_NA3990AA_AS.scaffold.fasta	157	5358775	625550	Homo sapiens	2014	Australia
ESC_NA3991AA_AS	ST95	ESC_NA3991AA_AS.scaffold.fasta	221	5217030	627770	Homo sapiens	2014	Australia
ESC_NA3992AA_AS	ST95	ESC_NA3992AA_AS.scaffold.fasta	132	5345968	504366	Homo sapiens	2014	Australia
ESC_NA3993AA_AS	ST95	ESC_NA3993AA_AS.scaffold.fasta	95	5095696	674102	Homo sapiens	2014	Australia
ESC_NA3994AA_AS	ST95	ESC_NA3994AA_AS.scaffold.fasta	132	5207011	332815	Homo sapiens	2014	Australia
ESC_NA3995AA_AS	ST95	ESC_NA3995AA_AS.scaffold.fasta	139	5124585	475137	Homo sapiens	2014	Australia
ESC_NA3997AA_AS	ST95	ESC_NA3997AA_AS.scaffold.fasta	195	5135037	358852	Homo sapiens	2014	Australia
ESC_NA3999AA_AS	ST95	ESC_NA3999AA_AS.scaffold.fasta	355	5179712	117965	Avian	2014	Australia
ESC_NA4000AA_AS	ST95	ESC_NA4000AA_AS.scaffold.fasta	240	5188089	157371	Avian	2014	Australia
ESC_NA4001AA_AS	ST95	ESC_NA4001AA_AS.scaffold.fasta	155	5015386	364833	Avian	2014	Australia
ESC_NA4002AA_AS	ST95	ESC_NA4002AA_AS.scaffold.fasta	182	5010526	364576	Avian	2014	Australia
ESC_NA4003AA_AS	ST95	ESC_NA4003AA_AS.scaffold.fasta	188	5194347	224824	Avian	2014	Australia
ESC_NA4004AA_AS	ST95	ESC_NA4004AA_AS.scaffold.fasta	143	5223263	504431	Avian	2014	Australia
ESC_NA4005AA_AS	ST95	ESC_NA4005AA_AS.scaffold.fasta	251	5187134	144021	Avian	2014	Australia
ESC_NA4006AA_AS	ST95	ESC_NA4006AA_AS.scaffold.fasta	93	4962725	629872	Homo sapiens	2010	Australia
ESC_NA4008AA_AS	ST95	ESC_NA4008AA_AS.scaffold.fasta	64	4955481	1054258	Homo sapiens	2010	Australia
ESC_NA4009AA_AS	ST95	ESC_NA4009AA_AS.scaffold.fasta	151	5143802	408902	Homo sapiens	2010	Australia
ESC_NA4010AA_AS	ST95	ESC_NA4010AA_AS.scaffold.fasta	285	5189805	235723	Homo sapiens	2012	Australia
ESC_NA4012AA_AS	ST95	ESC_NA4012AA_AS.scaffold.fasta	83	5188155	394234	Water	2013	Australia
ESC_NA4013AA_AS	ST95	ESC_NA4013AA_AS.scaffold.fasta	46	5081947	764231	Water	2013	Australia
ESC_NA4015AA_AS	ST95	ESC_NA4015AA_AS.scaffold.fasta	121	5270679	322549	Water	2013	Australia
ESC_NA4016AA_AS	ST95	ESC_NA4016AA_AS.scaffold.fasta	62	5234641	694829	Homo sapiens	2001	Australia
ESC_NA4019AA_AS	ST95	ESC_NA4019AA_AS.scaffold.fasta	144	5186432	752107	Homo sapiens	2001	Australia
ESC_NA4020AA_AS	ST95	ESC_NA4020AA_AS.scaffold.fasta	166	5256181	422349	Homo sapiens	2001	Australia
ESC_NA4021AA_AS	ST95	ESC_NA4021AA_AS.scaffold.fasta	117	5283752	632405	Homo sapiens	2001	Australia
ESC_NA4022AA_AS	ST95	ESC_NA4022AA_AS.scaffold.fasta	77	5163213	802298	Homo sapiens	2001	Australia
ESC_NA4023AA_AS	ST95	ESC_NA4023AA_AS.scaffold.fasta	72	5110137	687291	Homo sapiens	2001	Australia
ESC_NA4024AA_AS	ST95	ESC_NA4024AA_AS.scaffold.fasta	123	5143788	271757	Homo sapiens	2001	Australia
ESC_NA4025AA_AS	ST95	ESC_NA4025AA_AS.scaffold.fasta	231	5167666	391203	Homo sapiens	2001	Australia
ESC_NA4026AA_AS	ST95	ESC_NA4026AA_AS.scaffold.fasta	42	5190817	1258628	Homo sapiens	2001	Australia
ESC_NA4027AA_AS	ST95	ESC_NA4027AA_AS.scaffold.fasta	62	5098358	635102	Homo sapiens	2001	Australia
ESC_NA4028AA_AS	ST95	ESC_NA4028AA_AS.scaffold.fasta	106	5268045	674252	Homo sapiens	2001	Australia
ESC_NA4030AA_AS	ST95	ESC_NA4030AA_AS.scaffold.fasta	102	5270506	674198	Homo sapiens	2001	Australia
ESC_NA4031AA_AS	ST95	ESC_NA4031AA_AS.scaffold.fasta	50	5162988	807980	Homo sapiens	2001	Australia
ESC_NA4032AA_AS	ST95	ESC_NA4032AA_AS.scaffold.fasta	273	5228499	329522	Homo sapiens	2001	Australia
ESC_NA4033AA_AS	ST95	ESC_NA4033AA_AS.scaffold.fasta	144	5182085	662457	Homo sapiens	2001	Australia
ESC_NA4034AA_AS	ST95	ESC_NA4034AA_AS.scaffold.fasta	72	5061553	627055	Homo sapiens	2001	Australia
ESC_NA4035AA_AS	ST95	ESC_NA4035AA_AS.scaffold.fasta	85	5176574	537195	Homo sapiens	2001	Australia
ESC_NA4036AA_AS	ST95	ESC_NA4036AA_AS.scaffold.fasta	92	5169686	569549	Homo sapiens	2001	Australia
ESC_NA4037AA_AS	ST95	ESC_NA4037AA_AS.scaffold.fasta	71	5169001	459170	Homo sapiens	2001	Australia
ESC_NA4038AA_AS	ST95	ESC_NA4038AA_AS.scaffold.fasta	127	5182395	587997	Homo sapiens	2001	Australia
ESC_NA4043AA_AS	ST95	ESC_NA4043AA_AS.scaffold.fasta	792	5443613	338213	Homo sapiens	2015	Australia
ESC_NA4044AA_AS	ST95	ESC_NA4044AA_AS.scaffold.fasta	132	5096711	426244	Homo sapiens	2015	Australia
ESC_NA4045AA_AS	ST95	ESC_NA4045AA_AS.scaffold.fasta	162	5220608	354990	Homo sapiens	2015	Australia
ESC_NA4046AA_AS	ST95	ESC_NA4046AA_AS.scaffold.fasta	122	5178647	494177	Homo sapiens	2015	Australia
ESC_NA4048AA_AS	ST95	ESC_NA4048AA_AS.scaffold.fasta	232	5234868	271453	Homo sapiens	2015	Australia
ESC_NA4049AA_AS	ST95	ESC_NA4049AA_AS.scaffold.fasta	174	5160549	408872	Homo sapiens	2015	Australia
ESC_NA4052AA_AS	ST95	ESC_NA4052AA_AS.scaffold.fasta	344	5408119	143417	Homo sapiens	2015	Australia
ESC_NA4053AA_AS	ST95	ESC_NA4053AA_AS.scaffold.fasta	289	5360331	168187	Homo sapiens	2015	Australia
ESC_NA4054AA_AS	ST95	ESC_NA4054AA_AS.scaffold.fasta	173	5001158	170008	Homo sapiens	2015	Australia
ESC_NA4055AA_AS	ST95	ESC_NA4055AA_AS.scaffold.fasta	155	5217269	625670	Homo sapiens	2015	Australia
ESC_NA4056AA_AS	ST95	ESC_NA4056AA_AS.scaffold.fasta	317	5317924	625670	Homo sapiens	2015	Australia
ESC_NA4057AA_AS	ST95	ESC_NA4057AA_AS.scaffold.fasta	180	5177834	490953	Homo sapiens	2015	Australia
ESC_NA4058AA_AS	ST95	ESC_NA4058AA_AS.scaffold.fasta	210	5344013	504794	Homo sapiens	2015	Australia
ESC_NA4059AA_AS	ST95	ESC_NA4059AA_AS.scaffold.fasta	102	5131443	406492	Homo sapiens	2015	Australia
ESC_NA4060AA_AS	ST95	ESC_NA4060AA_AS.scaffold.fasta	225	5208986	294450	Homo sapiens	2015	Australia
ESC_NA4061AA_AS	ST95	ESC_NA4061AA_AS.scaffold.fasta	289	5274435	436529	Homo sapiens	2015	Australia
ESC_NA4063AA_AS	ST95	ESC_NA4063AA_AS.scaffold.fasta	165	5229221	237189	Homo sapiens	2015	Australia
ESC_NA4064AA_AS	ST95	ESC_NA4064AA_AS.scaffold.fasta	312	5513981	237948	Homo sapiens	2015	Australia
ESC_NA4065AA_AS	ST95	ESC_NA4065AA_AS.scaffold.fasta	327	5026653	344249	Homo sapiens	2015	Australia
ESC_NA4066AA_AS	ST95	ESC_NA4066AA_AS.scaffold.fasta	167	5339866	491175	Homo sapiens	2015	Australia
ESC_NA4067AA_AS	ST95	ESC_NA4067AA_AS.scaffold.fasta	119	5229026	395718	Avian	2014	Australia
ESC_NA4068AA_AS	ST95	ESC_NA4068AA_AS.scaffold.fasta	94	5229579	504651	Avian	2014	Australia
ESC_NA4069AA_AS	ST95	ESC_NA4069AA_AS.scaffold.fasta	167	5213741	330876	Avian	2014	Australia
ESC_NA4070AA_AS	ST95	ESC_NA4070AA_AS.scaffold.fasta	254	5256331	368844	Avian	2014	Australia
ESC_NA4071AA_AS	ST95	ESC_NA4071AA_AS.scaffold.fasta	144	5287788	234931	Avian	2014	Australia
ESC_NA4072AA_AS	ST95	ESC_NA4072AA_AS.scaffold.fasta	135	5215533	300555	Avian	2014	Australia
ESC_NA3973AA_AS	ST95	ESC_NA3973AA_AS.scaffold.fasta	180	5274935	187780	Avian	2014	Australia
ESC_NA3974AA_AS	ST95	ESC_NA3974AA_AS.scaffold.fasta	122	5215133	322147	Avian	2014	Australia
ESC_NA3975AA_AS	ST95	ESC_NA3975AA_AS.scaffold.fasta	265	5337099	228549	Avian	2014	Australia
GCF_002285755.1	ST95	GCF_002285755.1_ASM228575v1_genomic.fna	2	5221926	5074754	Homo sapiens	2010	Australia
ESC_NA8805AA_AS	ST95	ESC_NA8805AA_AS.scaffold.fasta	160	5261326	490468	-	-	United States
ESC_PA1355AA_AS	ST95	ESC_PA1355AA_AS.scaffold.fasta	56	5084529	764241	Canine	2017	United States
ESC_PA1356AA_AS	ST95	ESC_PA1356AA_AS.scaffold.fasta	114	5138521	772691	Homo sapiens	2017	United States
ESC_OA4792AA_AS	ST95	ESC_OA4792AA_AS.scaffold.fasta	82	5244485	613721	-	-	United States
ESC_PA1111AA_AS	ST95	ESC_PA1111AA_AS.scaffold.fasta	96	5260131	459723	Homo sapiens	2014	New Zealand
ESC_PA7839AA_AS	ST95	ESC_PA7839AA_AS.scaffold.fasta	310	5386427	230766	Homo sapiens	2016	Denmark
ESC_QA9654AA_AS	ST95	ESC_QA9654AA_AS.scaffold.fasta	91	5156978	451798	Canine	2017	United States
ESC_QA2182AA_AS	ST95	ESC_QA2182AA_AS.scaffold.fasta	324	5021527	115773	Homo sapiens	2008	United States
ESC_QA3565AA_AS	ST95	ESC_QA3565AA_AS.scaffold.fasta	91	5346224	974725	Dust	2017	United States
ESC_QA2890AA_AS	ST95	ESC_QA2890AA_AS.scaffold.fasta	587	4621996	67250	Environment	2017	United Kingdom
ESC_QA3675AA_AS	ST95	ESC_QA3675AA_AS.scaffold.fasta	171	5248138	489867	Homo sapiens	2010	Hungary
ESC_QA3677AA_AS	ST95	ESC_QA3677AA_AS.scaffold.fasta	131	5315215	702646	Homo sapiens	2010	Hungary
ESC_QA3671AA_AS	ST95	ESC_QA3671AA_AS.scaffold.fasta	194	4969654	418702	Homo sapiens	2010	Hungary
GCF_002887005.1	ST95	GCF_002887005.1_ASM288700v1_genomic.fna	104	5096817	467485	Homo sapiens	-	United States
ESC_QA4979AA_AS	ST95	ESC_QA4979AA_AS.scaffold.fasta	182	5206842	532520	-	-	United States
GCF_002810185.1	ST95	GCF_002810185.1_ASM281018v1_genomic.fna	37	4872129	774689	Homo sapiens	2007/2008	Sweden
GCF_002846135.1	ST95	GCF_002846135.1_ASM284613v1_genomic.fna	3	5595419	5220976	Homo sapiens	2016	Qatar
GCF_002844685.1	ST95	GCF_002844685.1_ASM284468v1_genomic.fna	2	5433619	5146765	Avian	2007	China
ESC_RA1557AA_AS	ST95	ESC_RA1557AA_AS.scaffold.fasta	195	5462005	587151	Homo sapiens	-	Qatar
ESC_RA2373AA_AS	ST95	ESC_RA2373AA_AS.scaffold.fasta	146	5437223	414654	-	-	United States
ESC_RA3263AA_AS	ST95	ESC_RA3263AA_AS.scaffold.fasta	53	5012886	775037	Homo sapiens	2012	United States
GCF_002911435.1	ST95	GCF_002911435.1_ASM291143v1_genomic.fna	179	5278181	379898	Avian	2014-07-04	Denmark
GCF_002911415.1	ST95	GCF_002911415.1_ASM291141v1_genomic.fna	291	5237473	208806	Avian	2010-01-01	France
GCF_002911395.1	ST95	GCF_002911395.1_ASM291139v1_genomic.fna	151	5036838	446486	Avian	2010-01-01	Germany
GCF_002911375.1	ST95	GCF_002911375.1_ASM291137v1_genomic.fna	239	5451707	228213	Avian	1995-01-01	United States
GCF_002911215.1	ST95	GCF_002911215.1_ASM291121v1_genomic.fna	184	5227770	351900	Avian	1995-01-01	United States
GCF_002911265.1	ST95	GCF_002911265.1_ASM291126v1_genomic.fna	152	5171717	347895	Avian	1999-01-01	United States
GCF_002911325.1	ST95	GCF_002911325.1_ASM291132v1_genomic.fna	211	5058169	264958	Avian	1999-01-01	United States
GCF_002911335.1	ST95	GCF_002911335.1_ASM291133v1_genomic.fna	187	5135486	213559	Avian	1999-01-01	United States
GCF_002911225.1	ST95	GCF_002911225.1_ASM291122v1_genomic.fna	224	5347248	422555	Avian	2013-05-27	Denmark
GCF_002911315.1	ST95	GCF_002911315.1_ASM291131v1_genomic.fna	120	5096702	467051	Avian	2013-05-27	Denmark
GCF_002911295.1	ST95	GCF_002911295.1_ASM291129v1_genomic.fna	131	5063195	521271	Avian	2010-01-01	Denmark
GCF_002911255.1	ST95	GCF_002911255.1_ASM291125v1_genomic.fna	141	5022845	353068	Avian	2010-01-01	Denmark
GCF_002953435.1	ST95	GCF_002953435.1_ASM295343v1_genomic.fna	4	5554216	5087117	Homo sapiens	2017	China
GCF_003020885.1	ST95	GCF_003020885.1_ASM302088v1_genomic.fna	3	5292507	5074586	Homo sapiens	-	Slovenia
GCF_003027635.1	ST95	GCF_003027635.1_ASM302763v1_genomic.fna	104	5254377	632422	Avian	2007-10-01	United States
ESC_SA0481AA_AS	ST95	ESC_SA0481AA_AS.result.fasta	175	5480634	228357	Sheep	2018	United States
ESC_SA0482AA_AS	ST95	ESC_SA0482AA_AS.result.fasta	93	5263562	661133	Sheep	2018	United States
ESC_SA0489AA_AS	ST95	ESC_SA0489AA_AS.result.fasta	87	5179532	381471	Sheep	2018	United States
ESC_SA1149AA_AS	ST95	ESC_SA1149AA_AS.result.fasta	57	5205731	764378	-	-	United States
ESC_SA1724AA_AS	ST95	ESC_SA1724AA_AS.result.fasta	143	5178131	896881	-	-	United States
ESC_SA2297AA_AS	ST95	ESC_SA2297AA_AS.result.fasta	114	5126243	1213494	Homo sapiens	2018	United Kingdom
ESC_SA2429AA_AS	ST95	ESC_SA2429AA_AS.result.fasta	324	5228355	610803	Homo sapiens	2017	United Kingdom
ESC_SA2410AA_AS	ST95	ESC_SA2410AA_AS.result.fasta	115	5003899	603596	Homo sapiens	2017	United Kingdom
ESC_SA2788AA_AS	ST95	ESC_SA2788AA_AS.result.fasta	167	5182872	592664	Homo sapiens	2018	United Kingdom
ESC_SA3195AA_AS	ST95	ESC_SA3195AA_AS.result.fasta	111	5378474	568747	Homo sapiens	2006	United Kingdom
ESC_SA3205AA_AS	ST95	ESC_SA3205AA_AS.result.fasta	391	5234354	625383	Homo sapiens	2017	United Kingdom
ESC_SA4452AA_AS	ST95	ESC_SA4452AA_AS.result.fasta	352	5227744	628392	Homo sapiens	2017	United Kingdom
ESC_SA4839AA_AS	ST95	ESC_SA4839AA_AS.result.fasta	90	5142173	895371	Homo sapiens	2006	United Kingdom
ESC_SA4902AA_AS	ST95	ESC_SA4902AA_AS.result.fasta	263	5215306	470554	Homo sapiens	2017	United Kingdom
ESC_SA5047AA_AS	ST95	ESC_SA5047AA_AS.result.fasta	75	5104290	590676	Homo sapiens	2017	United Kingdom
ESC_SA5048AA_AS	ST95	ESC_SA5048AA_AS.result.fasta	139	4842092	373877	Homo sapiens	2018	United Kingdom
ESC_SA5190AA_AS	ST95	ESC_SA5190AA_AS.result.fasta	99	5206628	395440	-	-	United States
GCF_003258455.1	ST95	GCF_003258455.1_ASM325845v1_genomic.fna	273	5165816	519661	Homo sapiens	2011-12-28	United States
ESC_SA5743AA_AS	ST95	ESC_SA5743AA_AS.result.fasta	222	5409861	591913	Homo sapiens	2006	United Kingdom
ESC_SA6572AA_AS	ST95	ESC_SA6572AA_AS.result.fasta	73	5103810	750771	Homo sapiens	2017	United Kingdom
ESC_SA7831AA_AS	ST95	ESC_SA7831AA_AS.result.fasta	145	5400940	338211	Sheep	2018	United States
ESC_SA8301AA_AS	ST95	ESC_SA8301AA_AS.result.fasta	143	5184682	853526	Avian	2008	Australia
ESC_SA8273AA_AS	ST95	ESC_SA8273AA_AS.result.fasta	156	5369129	381163	Avian	2009	Australia
ESC_SA8243AA_AS	ST95	ESC_SA8243AA_AS.result.fasta	145	5383354	480169	Avian	2010	Australia
ESC_SA8250AA_AS	ST95	ESC_SA8250AA_AS.result.fasta	134	5312787	488750	Avian	2010	Australia
ESC_SA8312AA_AS	ST95	ESC_SA8312AA_AS.result.fasta	187	5411483	492045	Avian	2012	Australia
ESC_SA8317AA_AS	ST95	ESC_SA8317AA_AS.result.fasta	135	5338196	591646	Avian	2014	Australia
ESC_SA8296AA_AS	ST95	ESC_SA8296AA_AS.result.fasta	205	5321399	228408	Avian	2014	Australia
ESC_SA8291AA_AS	ST95	ESC_SA8291AA_AS.result.fasta	202	5322243	281565	Avian	2015	Australia
ESC_SA9386AA_AS	ST95	ESC_SA9386AA_AS.result.fasta	119	4895497	584859	Homo sapiens	2018	United Kingdom
ESC_SA9925AA_AS	ST95	ESC_SA9925AA_AS.result.fasta	66	5112540	635185	Homo sapiens	-	United States
ESC_SA9924AA_AS	ST95	ESC_SA9924AA_AS.result.fasta	82	5159019	709858	Homo sapiens	-	United States
ESC_SA9890AA_AS	ST95	ESC_SA9890AA_AS.result.fasta	73	5172142	589111	Homo sapiens	-	United States
ESC_TA2436AA_AS	ST95	ESC_TA2436AA_AS.result.fasta	115	5132172	471354	Avian	2017	Australia
ESC_TA2365AA_AS	ST95	ESC_TA2365AA_AS.result.fasta	280	5181243	376518	Avian	2017	Australia
ESC_TA7276AA_AS	ST95	ESC_TA7276AA_AS.result.fasta	293	5287146	236038	Homo sapiens	2017	Australia
ESC_TA7169AA_AS	ST95	ESC_TA7169AA_AS.result.fasta	152	5312015	620728	Homo sapiens	2015	Singapore
ESC_TA7132AA_AS	ST95	ESC_TA7132AA_AS.result.fasta	267	5252929	136884	Homo sapiens	2015	Australia
ESC_TA7147AA_AS	ST95	ESC_TA7147AA_AS.result.fasta	252	5406231	411990	Homo sapiens	2015	Singapore
ESC_TA8195AA_AS	ST95	ESC_TA8195AA_AS.result.fasta	122	5072195	408406	Homo sapiens	2018	United Kingdom
ESC_TA8792AA_AS	ST95	ESC_TA8792AA_AS.result.fasta	112	5168254	774413	Homo sapiens	2013	United States
ESC_TA8691AA_AS	ST95	ESC_TA8691AA_AS.result.fasta	80	5270857	763998	Homo sapiens	2012	United States
ESC_TA8694AA_AS	ST95	ESC_TA8694AA_AS.result.fasta	99	5084531	481634	Homo sapiens	2012	United States
ESC_TA8696AA_AS	ST95	ESC_TA8696AA_AS.result.fasta	83	5135297	630689	Homo sapiens	2013	United States
ESC_TA8684AA_AS	ST95	ESC_TA8684AA_AS.result.fasta	117	5245123	572034	Homo sapiens	2013	United States
ESC_TA8466AA_AS	ST95	ESC_TA8466AA_AS.result.fasta	74	5143183	676614	Homo sapiens	2013	United States
ESC_TA8693AA_AS	ST95	ESC_TA8693AA_AS.result.fasta	68	5118053	774550	Homo sapiens	2015	United States
ESC_TA8695AA_AS	ST95	ESC_TA8695AA_AS.result.fasta	88	5235129	563500	Homo sapiens	2015	United States
ESC_TA8698AA_AS	ST95	ESC_TA8698AA_AS.result.fasta	92	5131469	574637	Homo sapiens	2012	United States
ESC_TA8713AA_AS	ST95	ESC_TA8713AA_AS.result.fasta	79	5123249	683250	Homo sapiens	2012	United States
ESC_TA8700AA_AS	ST95	ESC_TA8700AA_AS.result.fasta	151	5299454	438379	Homo sapiens	2012	United States
ESC_TA8708AA_AS	ST95	ESC_TA8708AA_AS.result.fasta	108	5080567	411692	Homo sapiens	2012	United States
ESC_TA8706AA_AS	ST95	ESC_TA8706AA_AS.result.fasta	110	5125933	393872	Homo sapiens	2012	United States
ESC_TA8716AA_AS	ST95	ESC_TA8716AA_AS.result.fasta	86	5323391	563793	Homo sapiens	2012	United States
ESC_TA8730AA_AS	ST95	ESC_TA8730AA_AS.result.fasta	55	5108489	810363	Homo sapiens	2012	United States
ESC_TA8724AA_AS	ST95	ESC_TA8724AA_AS.result.fasta	127	5304969	371197	Homo sapiens	2013	United States
ESC_TA8731AA_AS	ST95	ESC_TA8731AA_AS.result.fasta	70	5060315	774422	Homo sapiens	2012	United States
ESC_TA8717AA_AS	ST95	ESC_TA8717AA_AS.result.fasta	78	5132084	774419	Homo sapiens	2014	United States
ESC_TA9924AA_AS	ST95	ESC_TA9924AA_AS.result.fasta	230	4977873	154990	Water	2004	United States
ESC_TA9938AA_AS	ST95	ESC_TA9938AA_AS.result.fasta	63	5151809	858504	Water	2004	United States
ESC_UA0369AA_AS	ST95	ESC_UA0369AA_AS.result.fasta	84	4983653	591508	Homo sapiens	2018	United Kingdom
ESC_UA1831AA_AS	ST95	ESC_UA1831AA_AS.result.fasta	84	5304670	1434339	Sheep	2017	United States
ESC_UA1505AA_AS	ST95	ESC_UA1505AA_AS.result.fasta	99	5151343	625683	Sheep	2017	United States
