# Supplementary material for: Genomics Analysis to Identify Multiple Genetic Determinants That Drive the Global Transmission of the Pandemic ST95 Lineage of Extraintestinal Pathogenic Escherichia coli (ExPEC)
Source: Pathogens. 2022 Dec 7;11(12):1489. doi: 10.3390/pathogens11121489 (PMC9781279; doi:10.3390/pathogens11121489)
Supplement: Supplementary file 1 [file pathogens-11-01489-s001.zip › Supplementary Materials/Table S2.xlsx]

## Sheet: Sheet1
Genomeid	kpax.cluster	Clades
ESC_BA3990AA_AS.scaffold	group 1	Clade 5
ESC_BA5182AA_AS.scaffold	group 1	Clade 5
ESC_BA5185AA_AS.scaffold	group 1	Clade 5
ESC_BA5541AA_AS.scaffold	group 1	Clade 5
ESC_BA6560AA_AS.scaffold	group 1	Clade 5
ESC_BA6800AA_AS.scaffold	group 1	Clade 5
ESC_BA7761AA_AS.scaffold	group 1	Clade 5
ESC_CA5479AA_AS.scaffold	group 1	Clade 5
ESC_CA6295AA_AS.scaffold	group 1	Clade 5
ESC_CA6692AA_AS.scaffold	group 1	Clade 5
ESC_HA0490AA_AS.scaffold	group 1	Clade 5
ESC_HA0689AA_AS.scaffold	group 1	Clade 5
ESC_HA3089AA_AS.scaffold	group 1	Clade 5
ESC_HA3338AA_AS.scaffold	group 1	Clade 5
ESC_HA6341AA_AS.scaffold	group 1	Clade 5
ESC_HA7597AA_AS.scaffold	group 1	Clade 5
ESC_HA7717AA_AS.scaffold	group 1	Clade 5
ESC_IA2262AA_AS.scaffold	group 1	Clade 5
ESC_JA0917AA_AS.scaffold	group 1	Clade 5
ESC_LA5763AA_AS.scaffold	group 1	Clade 5
ESC_LA6569AA_AS.scaffold	group 1	Clade 5
ESC_LA6570AA_AS.scaffold	group 1	Clade 5
ESC_LA6572AA_AS.scaffold	group 1	Clade 5
ESC_NA3978AA_AS.scaffold	group 1	Clade 5
ESC_NA4012AA_AS.scaffold	group 1	Clade 5
ESC_NA4023AA_AS.scaffold	group 1	Clade 5
ESC_QA5199AA_AS.scaffold	group 1	Clade 5
ESC_QA5208AA_AS.scaffold	group 1	Clade 5
ESC_QA5479AA_AS.scaffold	group 1	Clade 5
ESC_QA7392AA_AS.scaffold	group 1	Clade 5
ESC_QA7440AA_AS.scaffold	group 1	Clade 5
ESC_QA8168AA_AS.scaffold	group 1	Clade 5
ESC_TA1998AA_AS.result	group 1	Clade 5
ESC_TA2010AA_AS.result	group 1	Clade 5
ESC_TA9924AA_AS.result	group 1	Clade 5
GCF_000817345.1_ASM81734v1_genomic	group 1	Clade 5
GCF_000817355.1_SCB12_genomic	group 1	Clade 5
GCF_001262455.1_ASM126245v1_genomic	group 1	Clade 5
GCF_001881205.1_ASM188120v1_genomic	group 1	Clade 5
GCF_001881435.1_ASM188143v1_genomic	group 1	Clade 5
GCF_001881465.1_ASM188146v1_genomic	group 1	Clade 5
GCF_002024865.1_ASM202486v1_genomic	group 1	Clade 5
GCF_002166345.1_ASM216634v1_genomic	group 1	Clade 5
GCF_002166405.1_ASM216640v1_genomic	group 1	Clade 5
GCF_002166625.1_ASM216662v1_genomic	group 1	Clade 5
GCF_002461695.1_ASM246169v1_genomic	group 1	Clade 5
GCF_003317905.1_ASM331790v1_genomic	group 1	Clade 5
ESC_AA8152AA_AS.scaffold	group 2	Clade 1
ESC_AA8225AA_AS.scaffold	group 2	Clade 1
ESC_AA8798AA_AS.scaffold	group 2	Clade 1
ESC_AA9388AA_AS.scaffold	group 2	Clade 1
ESC_BA1000AA_AS.scaffold	group 2	Clade 1
ESC_BA1242AA_AS.scaffold	group 2	Clade 1
ESC_BA1683AA_AS.scaffold	group 2	Clade 1
ESC_BA2499AA_AS.scaffold	group 2	Clade 1
ESC_BA2895AA_AS.scaffold	group 2	Clade 1
ESC_BA2951AA_AS.scaffold	group 2	Clade 1
ESC_BA3061AA_AS.scaffold	group 2	Clade 1
ESC_BA3134AA_AS.scaffold	group 2	Clade 1
ESC_BA5569AA_AS.scaffold	group 2	Clade 1
ESC_BA6503AA_AS.scaffold	group 2	Clade 1
ESC_BA6706AA_AS.scaffold	group 2	Clade 1
ESC_BA7324AA_AS.scaffold	group 2	Clade 1
ESC_BA7830AA_AS.scaffold	group 2	Clade 1
ESC_BA8258AA_AS.scaffold	group 2	Clade 1
ESC_BA9076AA_AS.scaffold	group 2	Clade 1
ESC_BA9277AA_AS.scaffold	group 2	Clade 1
ESC_CA0205AA_AS.scaffold	group 2	Clade 1
ESC_CA0584AA_AS.scaffold	group 2	Clade 1
ESC_CA0637AA_AS.scaffold	group 2	Clade 1
ESC_CA1657AA_AS.scaffold	group 2	Clade 1
ESC_CA2540AA_AS.scaffold	group 2	Clade 1
ESC_CA2713AA_AS.scaffold	group 2	Clade 1
ESC_CA2947AA_AS.scaffold	group 2	Clade 1
ESC_CA4075AA_AS.scaffold	group 2	Clade 1
ESC_CA4280AA_AS.scaffold	group 2	Clade 1
ESC_CA4430AA_AS.scaffold	group 2	Clade 1
ESC_CA4651AA_AS.scaffold	group 2	Clade 1
ESC_CA4830AA_AS.scaffold	group 2	Clade 1
ESC_CA4958AA_AS.scaffold	group 2	Clade 1
ESC_CA5420AA_AS.scaffold	group 2	Clade 1
ESC_CA5640AA_AS.scaffold	group 2	Clade 1
ESC_FA6908AA_AS.scaffold	group 2	Clade 1
ESC_GA0377AA_AS.scaffold	group 2	Clade 1
ESC_GA3966AA_AS.scaffold	group 2	Clade 1
ESC_GA6776AA_AS.scaffold	group 2	Clade 1
ESC_GA7558AA_AS.scaffold	group 2	Clade 1
ESC_GA8819AA_AS.scaffold	group 2	Clade 1
ESC_GA9639AA_AS.scaffold	group 2	Clade 1
ESC_GA9642AA_AS.scaffold	group 2	Clade 1
ESC_GA9810AA_AS.scaffold	group 2	Clade 1
ESC_GA9812AA_AS.scaffold	group 2	Clade 1
ESC_HA0761AA_AS.scaffold	group 2	Clade 1
ESC_HA0767AA_AS.scaffold	group 2	Clade 1
ESC_HA1668AA_AS.scaffold	group 2	Clade 1
ESC_HA1673AA_AS.scaffold	group 2	Clade 1
ESC_HA3833AA_AS.scaffold	group 2	Clade 1
ESC_HA5043AA_AS.scaffold	group 2	Clade 1
ESC_HA5094AA_AS.scaffold	group 2	Clade 1
ESC_HA5098AA_AS.scaffold	group 2	Clade 1
ESC_HA5117AA_AS.scaffold	group 2	Clade 1
ESC_HA6346AA_AS.scaffold	group 2	Clade 1
ESC_HA6858AA_AS.scaffold	group 2	Clade 1
ESC_HA6887AA_AS.scaffold	group 2	Clade 1
ESC_HA6960AA_AS.scaffold	group 2	Clade 1
ESC_HA7591AA_AS.scaffold	group 2	Clade 1
ESC_HA7615AA_AS.scaffold	group 2	Clade 1
ESC_HA7710AA_AS.scaffold	group 2	Clade 1
ESC_HA8271AA_AS.scaffold	group 2	Clade 1
ESC_IA0426AA_AS.scaffold	group 2	Clade 1
ESC_IA0801AA_AS.scaffold	group 2	Clade 1
ESC_IA0816AA_AS.scaffold	group 2	Clade 1
ESC_IA1449AA_AS.scaffold	group 2	Clade 1
ESC_IA2221AA_AS.scaffold	group 2	Clade 1
ESC_IA2225AA_AS.scaffold	group 2	Clade 1
ESC_IA2226AA_AS.scaffold	group 2	Clade 1
ESC_IA2264AA_AS.scaffold	group 2	Clade 1
ESC_JA0847AA_AS.scaffold	group 2	Clade 1
ESC_JA5459AA_AS.scaffold	group 2	Clade 1
ESC_KA0889AA_AS.scaffold	group 2	Clade 1
ESC_KA9277AA_AS.scaffold	group 2	Clade 1
ESC_LA3331AA_AS.scaffold	group 2	Clade 1
ESC_LA4536AA_AS.scaffold	group 2	Clade 1
ESC_NA4018AA_AS.scaffold	group 2	Clade 1
ESC_NA4029AA_AS.scaffold	group 2	Clade 1
ESC_NA4040AA_AS.scaffold	group 2	Clade 1
ESC_NA4051AA_AS.scaffold	group 2	Clade 1
ESC_NA4062AA_AS.scaffold	group 2	Clade 1
ESC_NA7872AA_AS.scaffold	group 2	Clade 1
ESC_NA7912AA_AS.scaffold	group 2	Clade 1
ESC_OA4792AA_AS.scaffold	group 2	Clade 1
ESC_PA1111AA_AS.scaffold	group 2	Clade 1
ESC_PA1355AA_AS.scaffold	group 2	Clade 1
ESC_PA8911AA_AS.scaffold	group 2	Clade 1
ESC_QA5163AA_AS.scaffold	group 2	Clade 1
ESC_QA5378AA_AS.scaffold	group 2	Clade 1
ESC_QA7345AA_AS.scaffold	group 2	Clade 1
ESC_QA7877AA_AS.scaffold	group 2	Clade 1
ESC_QA8053AA_AS.scaffold	group 2	Clade 1
ESC_QA8120AA_AS.scaffold	group 2	Clade 1
ESC_QA8186AA_AS.scaffold	group 2	Clade 1
ESC_QA8859AA_AS.scaffold	group 2	Clade 1
ESC_QA8948AA_AS.scaffold	group 2	Clade 1
ESC_QA8950AA_AS.scaffold	group 2	Clade 1
ESC_QA9416AA_AS.scaffold	group 2	Clade 1
ESC_RA0152AA_AS.scaffold	group 2	Clade 1
ESC_SA1149AA_AS.result	group 2	Clade 1
ESC_SA2410AA_AS.result	group 2	Clade 1
ESC_SA5190AA_AS.result	group 2	Clade 1
ESC_SA9890AA_AS.result	group 2	Clade 1
ESC_TA1889AA_AS.result	group 2	Clade 1
ESC_TA4083AA_AS.result	group 2	Clade 1
ESC_TA8693AA_AS.result	group 2	Clade 1
ESC_TA8698AA_AS.result	group 2	Clade 1
ESC_TA8706AA_AS.result	group 2	Clade 1
ESC_TA8708AA_AS.result	group 2	Clade 1
ESC_TA8713AA_AS.result	group 2	Clade 1
ESC_TA8716AA_AS.result	group 2	Clade 1
ESC_TA8730AA_AS.result	group 2	Clade 1
ESC_TA9938AA_AS.result	group 2	Clade 1
GCF_000157115.2_Escherichia_sp_3_2_53FAA_V2_genomic	group 2	Clade 1
GCF_001280385.1_ASM128038v1_genomic	group 2	Clade 1
GCF_001524885.1_ASM152488v1_genomic	group 2	Clade 1
GCF_001881125.1_ASM188112v1_genomic	group 2	Clade 1
GCF_001881225.1_ASM188122v1_genomic	group 2	Clade 1
GCF_001881245.1_ASM188124v1_genomic	group 2	Clade 1
GCF_001881305.1_ASM188130v1_genomic	group 2	Clade 1
GCF_001881315.1_ASM188131v1_genomic	group 2	Clade 1
GCF_002028905.1_ASM202890v1_genomic	group 2	Clade 1
GCF_002029035.1_ASM202903v1_genomic	group 2	Clade 1
GCF_002029095.1_ASM202909v1_genomic	group 2	Clade 1
GCF_002029165.1_ASM202916v1_genomic	group 2	Clade 1
GCF_003146555.1_ASM314655v1_genomic	group 2	Clade 1
GCF_900499775.1_365A_genomic	group 2	Clade 1
ESC_BA4108AA_AS.scaffold	group 3	Clade 3
ESC_BA8511AA_AS.scaffold	group 3	Clade 3
ESC_BA9743AA_AS.scaffold	group 3	Clade 3
ESC_GA5350AA_AS.scaffold	group 3	Clade 3
ESC_HA5800AA_AS.scaffold	group 3	Clade 3
ESC_HA6332AA_AS.scaffold	group 3	Clade 3
ESC_HA6342AA_AS.scaffold	group 3	Clade 3
ESC_HA6411AA_AS.scaffold	group 3	Clade 3
ESC_HA6413AA_AS.scaffold	group 3	Clade 3
ESC_HA6418AA_AS.scaffold	group 3	Clade 3
ESC_HA6420AA_AS.scaffold	group 3	Clade 3
ESC_IA0811AA_AS.scaffold	group 3	Clade 3
ESC_IA3651AA_AS.scaffold	group 3	Clade 3
ESC_IA3894AA_AS.scaffold	group 3	Clade 3
ESC_IA3996AA_AS.scaffold	group 3	Clade 3
ESC_IA4271AA_AS.scaffold	group 3	Clade 3
ESC_IA4423AA_AS.scaffold	group 3	Clade 3
ESC_IA4926AA_AS.scaffold	group 3	Clade 3
ESC_LA0107AA_AS.scaffold	group 3	Clade 3
ESC_LA0830AA_AS.scaffold	group 3	Clade 3
ESC_LA1124AA_AS.scaffold	group 3	Clade 3
ESC_LA2574AA_AS.scaffold	group 3	Clade 3
ESC_LA2613AA_AS.scaffold	group 3	Clade 3
ESC_LA2726AA_AS.scaffold	group 3	Clade 3
ESC_LA2769AA_AS.scaffold	group 3	Clade 3
ESC_LA2784AA_AS.scaffold	group 3	Clade 3
ESC_LA2830AA_AS.scaffold	group 3	Clade 3
ESC_LA2840AA_AS.scaffold	group 3	Clade 3
ESC_LA2848AA_AS.scaffold	group 3	Clade 3
ESC_LA2921AA_AS.scaffold	group 3	Clade 3
ESC_MA2736AA_AS.scaffold	group 3	Clade 3
ESC_NA2946AA_AS.scaffold	group 3	Clade 3
ESC_NA3971AA_AS.scaffold	group 3	Clade 3
ESC_NA3973AA_AS.scaffold	group 3	Clade 3
ESC_NA3974AA_AS.scaffold	group 3	Clade 3
ESC_NA3975AA_AS.scaffold	group 3	Clade 3
ESC_NA3980AA_AS.scaffold	group 3	Clade 3
ESC_NA3982AA_AS.scaffold	group 3	Clade 3
ESC_NA3992AA_AS.scaffold	group 3	Clade 3
ESC_NA3999AA_AS.scaffold	group 3	Clade 3
ESC_NA4000AA_AS.scaffold	group 3	Clade 3
ESC_NA4003AA_AS.scaffold	group 3	Clade 3
ESC_NA4004AA_AS.scaffold	group 3	Clade 3
ESC_NA4005AA_AS.scaffold	group 3	Clade 3
ESC_NA4035AA_AS.scaffold	group 3	Clade 3
ESC_NA4045AA_AS.scaffold	group 3	Clade 3
ESC_NA4046AA_AS.scaffold	group 3	Clade 3
ESC_NA4048AA_AS.scaffold	group 3	Clade 3
ESC_NA4052AA_AS.scaffold	group 3	Clade 3
ESC_NA4053AA_AS.scaffold	group 3	Clade 3
ESC_NA4055AA_AS.scaffold	group 3	Clade 3
ESC_NA4056AA_AS.scaffold	group 3	Clade 3
ESC_NA4061AA_AS.scaffold	group 3	Clade 3
ESC_NA4063AA_AS.scaffold	group 3	Clade 3
ESC_NA4064AA_AS.scaffold	group 3	Clade 3
ESC_NA4066AA_AS.scaffold	group 3	Clade 3
ESC_NA4067AA_AS.scaffold	group 3	Clade 3
ESC_NA4068AA_AS.scaffold	group 3	Clade 3
ESC_NA4069AA_AS.scaffold	group 3	Clade 3
ESC_NA4070AA_AS.scaffold	group 3	Clade 3
ESC_NA4071AA_AS.scaffold	group 3	Clade 3
ESC_NA4072AA_AS.scaffold	group 3	Clade 3
ESC_RA0395AA_AS.scaffold	group 3	Clade 3
ESC_SA8243AA_AS.result	group 3	Clade 3
ESC_SA8250AA_AS.result	group 3	Clade 3
ESC_SA8273AA_AS.result	group 3	Clade 3
ESC_SA8291AA_AS.result	group 3	Clade 3
ESC_SA8296AA_AS.result	group 3	Clade 3
ESC_SA8312AA_AS.result	group 3	Clade 3
GCF_000190895.1_ASM19089v1_genomic	group 3	Clade 3
GCF_002028715.1_ASM202871v1_genomic	group 3	Clade 3
GCF_002028795.1_ASM202879v1_genomic	group 3	Clade 3
GCF_002953435.1_ASM295343v1_genomic	group 3	Clade 3
ESC_BA0986AA_AS.scaffold	group 4	Clade 4
ESC_BA1135AA_AS.scaffold	group 4	Clade 4
ESC_BA1205AA_AS.scaffold	group 4	Clade 4
ESC_BA4270AA_AS.scaffold	group 4	Clade 4
ESC_BA4389AA_AS.scaffold	group 4	Clade 4
ESC_BA6237AA_AS.scaffold	group 4	Clade 4
ESC_BA7214AA_AS.scaffold	group 4	Clade 4
ESC_BA8553AA_AS.scaffold	group 4	Clade 4
ESC_BA8753AA_AS.scaffold	group 4	Clade 4
ESC_BA9656AA_AS.scaffold	group 4	Clade 4
ESC_CA2031AA_AS.scaffold	group 4	Clade 4
ESC_CA2085AA_AS.scaffold	group 4	Clade 4
ESC_CA2638AA_AS.scaffold	group 4	Clade 4
ESC_CA3085AA_AS.scaffold	group 4	Clade 4
ESC_CA3254AA_AS.scaffold	group 4	Clade 4
ESC_CA4172AA_AS.scaffold	group 4	Clade 4
ESC_CA4671AA_AS.scaffold	group 4	Clade 4
ESC_HA6338AA_AS.scaffold	group 4	Clade 4
ESC_JA4785AA_AS.scaffold	group 4	Clade 4
ESC_JA8284AA_AS.scaffold	group 4	Clade 4
ESC_JA8368AA_AS.scaffold	group 4	Clade 4
ESC_KA1594AA_AS.scaffold	group 4	Clade 4
ESC_KA4244AA_AS.scaffold	group 4	Clade 4
ESC_LA1881AA_AS.scaffold	group 4	Clade 4
ESC_LA1938AA_AS.scaffold	group 4	Clade 4
ESC_MA9914AA_AS.scaffold	group 4	Clade 4
ESC_MA9917AA_AS.scaffold	group 4	Clade 4
ESC_NA3987AA_AS.scaffold	group 4	Clade 4
ESC_NA3989AA_AS.scaffold	group 4	Clade 4
ESC_NA4009AA_AS.scaffold	group 4	Clade 4
ESC_NA4019AA_AS.scaffold	group 4	Clade 4
ESC_NA4032AA_AS.scaffold	group 4	Clade 4
ESC_NA4049AA_AS.scaffold	group 4	Clade 4
ESC_NA4060AA_AS.scaffold	group 4	Clade 4
ESC_QA4979AA_AS.scaffold	group 4	Clade 4
ESC_QA7283AA_AS.scaffold	group 4	Clade 4
ESC_TA1856AA_AS.result	group 4	Clade 4
ESC_TA1906AA_AS.result	group 4	Clade 4
ESC_TA1908AA_AS.result	group 4	Clade 4
ESC_TA1949AA_AS.result	group 4	Clade 4
ESC_TA8684AA_AS.result	group 4	Clade 4
GCF_000488755.1_ASM48875v1_genomic	group 4	Clade 4
GCF_001881055.1_ASM188105v1_genomic	group 4	Clade 4
GCF_001881075.1_ASM188107v1_genomic	group 4	Clade 4
GCF_002028745.1_ASM202874v1_genomic	group 4	Clade 4
GCF_002028825.1_ASM202882v1_genomic	group 4	Clade 4
GCF_002028835.1_ASM202883v1_genomic	group 4	Clade 4
GCF_002028915.1_ASM202891v1_genomic	group 4	Clade 4
GCF_002028955.1_ASM202895v1_genomic	group 4	Clade 4
GCF_002029005.1_ASM202900v1_genomic	group 4	Clade 4
GCF_002029145.1_ASM202914v1_genomic	group 4	Clade 4
GCF_003299705.1_ASM329970v1_genomic	group 4	Clade 4
ESC_BA0306AA_AS.scaffold	group 5	Clade 3
ESC_BA2313AA_AS.scaffold	group 5	Clade 3
ESC_BA7454AA_AS.scaffold	group 5	Clade 3
ESC_BA8935AA_AS.scaffold	group 5	Clade 3
ESC_CA0711AA_AS.scaffold	group 5	Clade 3
ESC_CA3685AA_AS.scaffold	group 5	Clade 3
ESC_NA3993AA_AS.scaffold	group 5	Clade 3
ESC_NA4028AA_AS.scaffold	group 5	Clade 3
ESC_NA4030AA_AS.scaffold	group 5	Clade 3
ESC_QA5905AA_AS.scaffold	group 5	Clade 3
ESC_QA7878AA_AS.scaffold	group 5	Clade 3
ESC_TA1921AA_AS.result	group 5	Clade 3
ESC_TA1926AA_AS.result	group 5	Clade 3
ESC_TA1971AA_AS.result	group 5	Clade 3
GCF_000014845.1_ASM1484v1_genomic	group 5	Clade 3
GCF_002911375.1_ASM291137v1_genomic	group 5	Clade 3
ESC_AA9532AA_AS.scaffold	group 6	Clade 2
ESC_BA1528AA_AS.scaffold	group 6	Clade 2
ESC_BA2487AA_AS.scaffold	group 6	Clade 2
ESC_BA3343AA_AS.scaffold	group 6	Clade 2
ESC_BA5565AA_AS.scaffold	group 6	Clade 2
ESC_BA5870AA_AS.scaffold	group 6	Clade 2
ESC_BA5881AA_AS.scaffold	group 6	Clade 2
ESC_BA6230AA_AS.scaffold	group 6	Clade 2
ESC_BA6298AA_AS.scaffold	group 6	Clade 2
ESC_BA6484AA_AS.scaffold	group 6	Clade 2
ESC_BA6791AA_AS.scaffold	group 6	Clade 2
ESC_BA8208AA_AS.scaffold	group 6	Clade 2
ESC_BA9973AA_AS.scaffold	group 6	Clade 2
ESC_CA2782AA_AS.scaffold	group 6	Clade 2
ESC_CA3966AA_AS.scaffold	group 6	Clade 2
ESC_CA4192AA_AS.scaffold	group 6	Clade 2
ESC_CA4203AA_AS.scaffold	group 6	Clade 2
ESC_CA4416AA_AS.scaffold	group 6	Clade 2
ESC_CA4835AA_AS.scaffold	group 6	Clade 2
ESC_CA4993AA_AS.scaffold	group 6	Clade 2
ESC_CA5933AA_AS.scaffold	group 6	Clade 2
ESC_CA6139AA_AS.scaffold	group 6	Clade 2
ESC_CA6287AA_AS.scaffold	group 6	Clade 2
ESC_GA0416AA_AS.scaffold	group 6	Clade 2
ESC_GA8857AA_AS.scaffold	group 6	Clade 2
ESC_HA6023AA_AS.scaffold	group 6	Clade 2
ESC_HA6853AA_AS.scaffold	group 6	Clade 2
ESC_HA6950AA_AS.scaffold	group 6	Clade 2
ESC_HA6954AA_AS.scaffold	group 6	Clade 2
ESC_HA7003AA_AS.scaffold	group 6	Clade 2
ESC_IA1904AA_AS.scaffold	group 6	Clade 2
ESC_IA1905AA_AS.scaffold	group 6	Clade 2
ESC_JA4581AA_AS.scaffold	group 6	Clade 2
ESC_JA4751AA_AS.scaffold	group 6	Clade 2
ESC_KA1451AA_AS.scaffold	group 6	Clade 2
ESC_LA1368AA_AS.scaffold	group 6	Clade 2
ESC_LA2531AA_AS.scaffold	group 6	Clade 2
ESC_LA2532AA_AS.scaffold	group 6	Clade 2
ESC_LA2533AA_AS.scaffold	group 6	Clade 2
ESC_LA2535AA_AS.scaffold	group 6	Clade 2
ESC_LA2536AA_AS.scaffold	group 6	Clade 2
ESC_LA2982AA_AS.scaffold	group 6	Clade 2
ESC_LA2984AA_AS.scaffold	group 6	Clade 2
ESC_LA3020AA_AS.scaffold	group 6	Clade 2
ESC_LA3021AA_AS.scaffold	group 6	Clade 2
ESC_LA5684AA_AS.scaffold	group 6	Clade 2
ESC_LA5685AA_AS.scaffold	group 6	Clade 2
ESC_LA7237AA_AS.scaffold	group 6	Clade 2
ESC_NA2934AA_AS.scaffold	group 6	Clade 2
ESC_NA4001AA_AS.scaffold	group 6	Clade 2
ESC_NA4002AA_AS.scaffold	group 6	Clade 2
ESC_QA4892AA_AS.scaffold	group 6	Clade 2
ESC_QA4893AA_AS.scaffold	group 6	Clade 2
ESC_QA4894AA_AS.scaffold	group 6	Clade 2
ESC_QA4895AA_AS.scaffold	group 6	Clade 2
ESC_RA4025AA_AS.scaffold	group 6	Clade 2
ESC_RA4026AA_AS.scaffold	group 6	Clade 2
ESC_RA4028AA_AS.scaffold	group 6	Clade 2
ESC_RA4044AA_AS.scaffold	group 6	Clade 2
ESC_RA4048AA_AS.scaffold	group 6	Clade 2
ESC_RA4068AA_AS.scaffold	group 6	Clade 2
ESC_RA4265AA_AS.scaffold	group 6	Clade 2
ESC_RA4277AA_AS.scaffold	group 6	Clade 2
ESC_RA4278AA_AS.scaffold	group 6	Clade 2
ESC_RA4280AA_AS.scaffold	group 6	Clade 2
ESC_RA4281AA_AS.scaffold	group 6	Clade 2
ESC_RA4282AA_AS.scaffold	group 6	Clade 2
ESC_SA4839AA_AS.result	group 6	Clade 2
ESC_SA8301AA_AS.result	group 6	Clade 2
ESC_TA1427AA_AS.result	group 6	Clade 2
ESC_TA2839AA_AS.result	group 6	Clade 2
ESC_TA2840AA_AS.result	group 6	Clade 2
GCF_000264175.1_ASM26417v1_genomic	group 6	Clade 2
GCF_001499595.1_AL505-MS_genomic	group 6	Clade 2
GCF_002911255.1_ASM291125v1_genomic	group 6	Clade 2
GCF_002911295.1_ASM291129v1_genomic	group 6	Clade 2
GCF_002911315.1_ASM291131v1_genomic	group 6	Clade 2
GCF_002911395.1_ASM291139v1_genomic	group 6	Clade 2
ESC_HA7589AA_AS.scaffold	group 7	Clade 3
ESC_HA7599AA_AS.scaffold	group 7	Clade 3
ESC_HA7720AA_AS.scaffold	group 7	Clade 3
ESC_QA5463AA_AS.scaffold	group 7	Clade 3
ESC_QA5498AA_AS.scaffold	group 7	Clade 3
ESC_QA6460AA_AS.scaffold	group 7	Clade 3
ESC_QA6616AA_AS.scaffold	group 7	Clade 3
ESC_QA7811AA_AS.scaffold	group 7	Clade 3
ESC_QA7947AA_AS.scaffold	group 7	Clade 3
ESC_QA8780AA_AS.scaffold	group 7	Clade 3
ESC_QA8947AA_AS.scaffold	group 7	Clade 3
ESC_TA1871AA_AS.result	group 7	Clade 3
ESC_TA1919AA_AS.result	group 7	Clade 3
ESC_TA1962AA_AS.result	group 7	Clade 3
ESC_TA1981AA_AS.result	group 7	Clade 3
ESC_TA2022AA_AS.result	group 7	Clade 3
ESC_TA8691AA_AS.result	group 7	Clade 3
ESC_AA7936AA_AS.scaffold	group 8	Clade 2
ESC_BA0409AA_AS.scaffold	group 8	Clade 3
ESC_BA0992AA_AS.scaffold	group 8	Clade 2
ESC_BA1730AA_AS.scaffold	group 8	Clade 2
ESC_BA1789AA_AS.scaffold	group 8	Clade 2
ESC_BA2493AA_AS.scaffold	group 8	Clade 2
ESC_BA4316AA_AS.scaffold	group 8	Clade 2
ESC_BA5303AA_AS.scaffold	group 8	Clade 2
ESC_BA5460AA_AS.scaffold	group 8	Clade 2
ESC_BA5797AA_AS.scaffold	group 8	Clade 2
ESC_BA6136AA_AS.scaffold	group 8	Clade 2
ESC_BA7139AA_AS.scaffold	group 8	Clade 2
ESC_BA8234AA_AS.scaffold	group 8	Clade 2
ESC_BA8675AA_AS.scaffold	group 8	Clade 2
ESC_BA9257AA_AS.scaffold	group 8	Clade 2
ESC_CA0942AA_AS.scaffold	group 8	Clade 2
ESC_CA2277AA_AS.scaffold	group 8	Clade 2
ESC_CA2823AA_AS.scaffold	group 8	Clade 2
ESC_CA4056AA_AS.scaffold	group 8	Clade 2
ESC_CA4709AA_AS.scaffold	group 8	Clade 2
ESC_CA4792AA_AS.scaffold	group 8	Clade 2
ESC_CA5222AA_AS.scaffold	group 8	Clade 2
ESC_CA5917AA_AS.scaffold	group 8	Clade 2
ESC_FA9693AA_AS.scaffold	group 8	Clade 2
ESC_HA5149AA_AS.scaffold	group 8	Clade 2
ESC_HA6845AA_AS.scaffold	group 8	Clade 2
ESC_HA8369AA_AS.scaffold	group 8	Clade 2
ESC_JA9326AA_AS.scaffold	group 8	Clade 2
ESC_KA0604AA_AS.scaffold	group 8	Clade 2
ESC_KA0652AA_AS.scaffold	group 8	Clade 2
ESC_KA4607AA_AS.scaffold	group 8	Clade 2
ESC_KA6867AA_AS.scaffold	group 8	Clade 2
ESC_NA2859AA_AS.scaffold	group 8	Clade 2
ESC_NA2865AA_AS.scaffold	group 8	Clade 2
ESC_NA2945AA_AS.scaffold	group 8	Clade 2
ESC_NA2957AA_AS.scaffold	group 8	Clade 2
ESC_NA2961AA_AS.scaffold	group 8	Clade 2
ESC_NA4037AA_AS.scaffold	group 8	Clade 2
ESC_NA4044AA_AS.scaffold	group 8	Clade 2
ESC_NA8226AA_AS.scaffold	group 8	Clade 2
ESC_PA7839AA_AS.scaffold	group 8	Clade 2
ESC_RA4047AA_AS.scaffold	group 8	Clade 2
ESC_RA4050AA_AS.scaffold	group 8	Clade 2
ESC_RA6529AA_AS.result	group 8	Clade 2
ESC_TA1914AA_AS.result	group 8	Clade 2
ESC_TA7169AA_AS.result	group 8	Clade 2
GCF_001881145.1_ASM188114v1_genomic	group 8	Clade 2
GCF_900499275.1_61A_genomic	group 8	Clade 2
ESC_BA0967AA_AS.scaffold	group 9	Clade 1
ESC_BA2275AA_AS.scaffold	group 9	Clade 1
ESC_BA2574AA_AS.scaffold	group 9	Clade 1
ESC_BA3227AA_AS.scaffold	group 9	Clade 1
ESC_BA4608AA_AS.scaffold	group 9	Clade 1
ESC_BA7702AA_AS.scaffold	group 9	Clade 1
ESC_CA0677AA_AS.scaffold	group 9	Clade 1
ESC_CA1134AA_AS.scaffold	group 9	Clade 1
ESC_CA1931AA_AS.scaffold	group 9	Clade 1
ESC_CA2046AA_AS.scaffold	group 9	Clade 1
ESC_CA2243AA_AS.scaffold	group 9	Clade 1
ESC_CA2986AA_AS.scaffold	group 9	Clade 1
ESC_CA3176AA_AS.scaffold	group 9	Clade 1
ESC_CA4474AA_AS.scaffold	group 9	Clade 1
ESC_CA5088AA_AS.scaffold	group 9	Clade 1
ESC_CA6132AA_AS.scaffold	group 9	Clade 1
ESC_FA7362AA_AS.scaffold	group 9	Clade 1
ESC_GA0166AA_AS.scaffold	group 9	Clade 1
ESC_GA1856AA_AS.scaffold	group 9	Clade 1
ESC_GA5331AA_AS.scaffold	group 9	Clade 1
ESC_GA9846AA_AS.scaffold	group 9	Clade 1
ESC_HA0198AA_AS.scaffold	group 9	Clade 1
ESC_HA0246AA_AS.scaffold	group 9	Clade 1
ESC_HA5636AA_AS.scaffold	group 9	Clade 1
ESC_HA5683AA_AS.scaffold	group 9	Clade 1
ESC_HA6384AA_AS.scaffold	group 9	Clade 1
ESC_HA6981AA_AS.scaffold	group 9	Clade 1
ESC_HA7595AA_AS.scaffold	group 9	Clade 1
ESC_HA8279AA_AS.scaffold	group 9	Clade 1
ESC_IA2216AA_AS.scaffold	group 9	Clade 1
ESC_KA6971AA_AS.scaffold	group 9	Clade 1
ESC_LA5730AA_AS.scaffold	group 9	Clade 1
ESC_LA5735AA_AS.scaffold	group 9	Clade 1
ESC_NA4008AA_AS.scaffold	group 9	Clade 1
ESC_NA4010AA_AS.scaffold	group 9	Clade 1
ESC_NA4027AA_AS.scaffold	group 9	Clade 1
ESC_NA4038AA_AS.scaffold	group 9	Clade 1
ESC_PA1356AA_AS.scaffold	group 9	Clade 1
ESC_SA1724AA_AS.result	group 9	Clade 1
ESC_SA6572AA_AS.result	group 9	Clade 1
ESC_TA8466AA_AS.result	group 9	Clade 1
ESC_TA8695AA_AS.result	group 9	Clade 1
ESC_TA8696AA_AS.result	group 9	Clade 1
ESC_TA8700AA_AS.result	group 9	Clade 1
ESC_TA8717AA_AS.result	group 9	Clade 1
ESC_TA8792AA_AS.result	group 9	Clade 1
GCF_000190915.1_ASM19091v1_genomic	group 9	Clade 1
GCF_001877805.1_ASM187780v1_genomic	group 9	Clade 1
GCF_001881165.1_ASM188116v1_genomic	group 9	Clade 1
GCF_001881345.1_ASM188134v1_genomic	group 9	Clade 1
GCF_001881355.1_ASM188135v1_genomic	group 9	Clade 1
GCF_001881385.1_ASM188138v1_genomic	group 9	Clade 1
GCF_002028705.1_ASM202870v1_genomic	group 9	Clade 1
GCF_002028865.1_ASM202886v1_genomic	group 9	Clade 1
GCF_002028875.1_ASM202887v1_genomic	group 9	Clade 1
GCF_002028965.1_ASM202896v1_genomic	group 9	Clade 1
GCF_002029025.1_ASM202902v1_genomic	group 9	Clade 1
GCF_002029085.1_ASM202908v1_genomic	group 9	Clade 1
GCF_002029115.1_ASM202911v1_genomic	group 9	Clade 1
GCF_002466185.1_ASM246618v1_genomic	group 9	Clade 1
GCF_002466255.1_ASM246625v1_genomic	group 9	Clade 1
GCF_002887005.1_ASM288700v1_genomic	group 9	Clade 1
GCF_003258455.1_ASM325845v1_genomic	group 9	Clade 1
ESC_AA9833AA_AS.scaffold	group 10	Clade 4
ESC_BA0638AA_AS.scaffold	group 10	Clade 4
ESC_BA1451AA_AS.scaffold	group 10	Clade 4
ESC_BA3655AA_AS.scaffold	group 10	Clade 4
ESC_BA4145AA_AS.scaffold	group 10	Clade 4
ESC_BA4680AA_AS.scaffold	group 10	Clade 4
ESC_BA5109AA_AS.scaffold	group 10	Clade 4
ESC_BA6731AA_AS.scaffold	group 10	Clade 4
ESC_BA6904AA_AS.scaffold	group 10	Clade 4
ESC_BA6983AA_AS.scaffold	group 10	Clade 4
ESC_BA8394AA_AS.scaffold	group 10	Clade 4
ESC_BA8445AA_AS.scaffold	group 10	Clade 4
ESC_BA8710AA_AS.scaffold	group 10	Clade 4
ESC_BA9232AA_AS.scaffold	group 10	Clade 4
ESC_BA9511AA_AS.scaffold	group 10	Clade 4
ESC_CA0443AA_AS.scaffold	group 10	Clade 4
ESC_CA2708AA_AS.scaffold	group 10	Clade 4
ESC_CA3530AA_AS.scaffold	group 10	Clade 4
ESC_CA3698AA_AS.scaffold	group 10	Clade 4
ESC_CA3927AA_AS.scaffold	group 10	Clade 4
ESC_CA4506AA_AS.scaffold	group 10	Clade 4
ESC_CA5548AA_AS.scaffold	group 10	Clade 4
ESC_CA5584AA_AS.scaffold	group 10	Clade 4
ESC_CA5916AA_AS.scaffold	group 10	Clade 4
ESC_FA1638AA_AS.scaffold	group 10	Clade 4
ESC_FA7190AA_AS.scaffold	group 10	Clade 4
ESC_GA9272AA_AS.scaffold	group 10	Clade 4
ESC_HA1741AA_AS.scaffold	group 10	Clade 4
ESC_HA3865AA_AS.scaffold	group 10	Clade 4
ESC_HA6601AA_AS.scaffold	group 10	Clade 4
ESC_IA0939AA_AS.scaffold	group 10	Clade 4
ESC_IA4390AA_AS.scaffold	group 10	Clade 4
ESC_IA4664AA_AS.scaffold	group 10	Clade 4
ESC_KA3859AA_AS.scaffold	group 10	Clade 4
ESC_LA0208AA_AS.scaffold	group 10	Clade 4
ESC_LA0540AA_AS.scaffold	group 10	Clade 4
ESC_NA2864AA_AS.scaffold	group 10	Clade 4
ESC_NA2868AA_AS.scaffold	group 10	Clade 4
ESC_NA2998AA_AS.scaffold	group 10	Clade 4
ESC_NA2999AA_AS.scaffold	group 10	Clade 4
ESC_NA3997AA_AS.scaffold	group 10	Clade 4
ESC_NA4007AA_AS.scaffold	group 10	Clade 4
ESC_NA4059AA_AS.scaffold	group 10	Clade 4
ESC_NA8192AA_AS.scaffold	group 10	Clade 4
ESC_QA3671AA_AS.scaffold	group 10	Clade 4
ESC_SA5048AA_AS.result	group 10	Clade 4
ESC_SA9386AA_AS.result	group 10	Clade 4
ESC_TA2365AA_AS.result	group 10	Clade 4
ESC_TA8195AA_AS.result	group 10	Clade 4
GCF_001881045.1_ASM188104v1_genomic	group 10	Clade 4
GCF_002028755.1_ASM202875v1_genomic	group 10	Clade 4
GCF_002416845.1_ASM241684v1_genomic	group 10	Clade 4
GCF_002911415.1_ASM291141v1_genomic	group 10	Clade 4
GCF_900450435.1_40363_D01_genomic	group 10	Clade 4
GCF_900499955.1_909A_genomic	group 10	Clade 4
ESC_AA9673AA_AS.scaffold	group 11	Clade 1
ESC_FA7591AA_AS.scaffold	group 11	Clade 1
ESC_HA5591AA_AS.scaffold	group 11	Clade 1
ESC_HA8230AA_AS.scaffold	group 11	Clade 1
ESC_QA7436AA_AS.scaffold	group 11	Clade 1
ESC_QA8155AA_AS.scaffold	group 11	Clade 1
ESC_SA2297AA_AS.result	group 11	Clade 1
ESC_SA5047AA_AS.result	group 11	Clade 1
ESC_SA9925AA_AS.result	group 11	Clade 1
ESC_TA8731AA_AS.result	group 11	Clade 1
GCF_000742505.1_E_coli_k1_910_genomic	group 11	Clade 1
GCF_000742555.1_E_coli_k1_929_genomic	group 11	Clade 1
GCF_000742575.1_E_coli_k1_943_genomic	group 11	Clade 1
GCF_001881105.1_ASM188110v1_genomic	group 11	Clade 1
GCF_001881395.1_ASM188139v1_genomic	group 11	Clade 1
GCF_002166335.1_ASM216633v1_genomic	group 11	Clade 1
GCF_002631405.1_ASM263140v1_genomic	group 11	Clade 1
GCF_002810185.1_ASM281018v1_genomic	group 11	Clade 1
ESC_AA9326AA_AS.scaffold	group 12	Clade 1
ESC_AA9705AA_AS.scaffold	group 12	Clade 1
ESC_BA0356AA_AS.scaffold	group 12	Clade 1
ESC_BA0370AA_AS.scaffold	group 12	Clade 1
ESC_BA0596AA_AS.scaffold	group 12	Clade 1
ESC_BA2168AA_AS.scaffold	group 12	Clade 1
ESC_BA2963AA_AS.scaffold	group 12	Clade 1
ESC_BA3011AA_AS.scaffold	group 12	Clade 1
ESC_BA3190AA_AS.scaffold	group 12	Clade 1
ESC_BA3624AA_AS.scaffold	group 12	Clade 1
ESC_BA3690AA_AS.scaffold	group 12	Clade 1
ESC_BA3729AA_AS.scaffold	group 12	Clade 1
ESC_BA3967AA_AS.scaffold	group 12	Clade 1
ESC_BA4626AA_AS.scaffold	group 12	Clade 1
ESC_BA4688AA_AS.scaffold	group 12	Clade 1
ESC_BA5293AA_AS.scaffold	group 12	Clade 1
ESC_BA5915AA_AS.scaffold	group 12	Clade 1
ESC_BA6278AA_AS.scaffold	group 12	Clade 1
ESC_BA7642AA_AS.scaffold	group 12	Clade 1
ESC_BA8076AA_AS.scaffold	group 12	Clade 1
ESC_BA8085AA_AS.scaffold	group 12	Clade 1
ESC_BA8190AA_AS.scaffold	group 12	Clade 1
ESC_BA8984AA_AS.scaffold	group 12	Clade 1
ESC_CA0253AA_AS.scaffold	group 12	Clade 1
ESC_CA1000AA_AS.scaffold	group 12	Clade 1
ESC_CA1611AA_AS.scaffold	group 12	Clade 1
ESC_CA1936AA_AS.scaffold	group 12	Clade 1
ESC_CA2654AA_AS.scaffold	group 12	Clade 1
ESC_CA3069AA_AS.scaffold	group 12	Clade 1
ESC_CA4164AA_AS.scaffold	group 12	Clade 1
ESC_CA4887AA_AS.scaffold	group 12	Clade 1
ESC_CA5131AA_AS.scaffold	group 12	Clade 1
ESC_CA5538AA_AS.scaffold	group 12	Clade 1
ESC_CA5697AA_AS.scaffold	group 12	Clade 1
ESC_CA6245AA_AS.scaffold	group 12	Clade 1
ESC_CA6314AA_AS.scaffold	group 12	Clade 1
ESC_CA6334AA_AS.scaffold	group 12	Clade 1
ESC_CA6371AA_AS.scaffold	group 12	Clade 1
ESC_FA7723AA_AS.scaffold	group 12	Clade 1
ESC_HA5174AA_AS.scaffold	group 12	Clade 1
ESC_HA5663AA_AS.scaffold	group 12	Clade 1
ESC_HA6877AA_AS.scaffold	group 12	Clade 1
ESC_HA6888AA_AS.scaffold	group 12	Clade 1
ESC_HA8540AA_AS.scaffold	group 12	Clade 1
ESC_HA9073AA_AS.scaffold	group 12	Clade 1
ESC_IA2220AA_AS.scaffold	group 12	Clade 1
ESC_IA2233AA_AS.scaffold	group 12	Clade 1
ESC_IA2239AA_AS.scaffold	group 12	Clade 1
ESC_IA2257AA_AS.scaffold	group 12	Clade 1
ESC_JA7662AA_AS.scaffold	group 12	Clade 1
ESC_JA7941AA_AS.scaffold	group 12	Clade 1
ESC_JA8124AA_AS.scaffold	group 12	Clade 1
ESC_NA4006AA_AS.scaffold	group 12	Clade 1
ESC_NA4013AA_AS.scaffold	group 12	Clade 1
ESC_NA4024AA_AS.scaffold	group 12	Clade 1
ESC_NA7779AA_AS.scaffold	group 12	Clade 1
ESC_NA8000AA_AS.scaffold	group 12	Clade 1
ESC_NA8040AA_AS.scaffold	group 12	Clade 1
ESC_RA3263AA_AS.scaffold	group 12	Clade 1
GCF_001524905.1_ASM152490v1_genomic	group 12	Clade 1
GCF_001622105.1_ASM162210v1_genomic	group 12	Clade 1
GCF_001881155.1_ASM188115v1_genomic	group 12	Clade 1
GCF_002512925.1_ASM251292v1_genomic	group 12	Clade 1
GCF_900499105.1_1233B_genomic	group 12	Clade 1
GCF_900499905.1_787A_genomic	group 12	Clade 1
ESC_AA7981AA_AS.scaffold	group 13	Clade 3
ESC_AA9421AA_AS.scaffold	group 13	Clade 3
ESC_BA1684AA_AS.scaffold	group 13	Clade 3
ESC_BA1749AA_AS.scaffold	group 13	Clade 3
ESC_BA3733AA_AS.scaffold	group 13	Clade 3
ESC_BA4201AA_AS.scaffold	group 13	Clade 3
ESC_BA4276AA_AS.scaffold	group 13	Clade 3
ESC_BA8050AA_AS.scaffold	group 13	Clade 3
ESC_BA8137AA_AS.scaffold	group 13	Clade 3
ESC_BA8374AA_AS.scaffold	group 13	Clade 3
ESC_BA9082AA_AS.scaffold	group 13	Clade 3
ESC_BA9427AA_AS.scaffold	group 13	Clade 3
ESC_CA1599AA_AS.scaffold	group 13	Clade 3
ESC_CA2098AA_AS.scaffold	group 13	Clade 3
ESC_CA2392AA_AS.scaffold	group 13	Clade 3
ESC_CA2547AA_AS.scaffold	group 13	Clade 3
ESC_CA3089AA_AS.scaffold	group 13	Clade 3
ESC_CA3335AA_AS.scaffold	group 13	Clade 3
ESC_CA3797AA_AS.scaffold	group 13	Clade 3
ESC_CA3961AA_AS.scaffold	group 13	Clade 3
ESC_CA4087AA_AS.scaffold	group 13	Clade 3
ESC_CA5852AA_AS.scaffold	group 13	Clade 3
ESC_CA6119AA_AS.scaffold	group 13	Clade 3
ESC_HA0364AA_AS.scaffold	group 13	Clade 3
ESC_HA5006AA_AS.scaffold	group 13	Clade 3
ESC_HA5023AA_AS.scaffold	group 13	Clade 3
ESC_HA5111AA_AS.scaffold	group 13	Clade 3
ESC_HA6828AA_AS.scaffold	group 13	Clade 3
ESC_HA6830AA_AS.scaffold	group 13	Clade 3
ESC_HA7314AA_AS.scaffold	group 13	Clade 3
ESC_IA0804AA_AS.scaffold	group 13	Clade 3
ESC_IA4927AA_AS.scaffold	group 13	Clade 3
ESC_JA3853AA_AS.scaffold	group 13	Clade 3
ESC_JA4566AA_AS.scaffold	group 13	Clade 3
ESC_LA0746AA_AS.scaffold	group 13	Clade 3
ESC_LA1222AA_AS.scaffold	group 13	Clade 3
ESC_LA2597AA_AS.scaffold	group 13	Clade 3
ESC_LA2615AA_AS.scaffold	group 13	Clade 3
ESC_LA2623AA_AS.scaffold	group 13	Clade 3
ESC_LA2667AA_AS.scaffold	group 13	Clade 3
ESC_LA2699AA_AS.scaffold	group 13	Clade 3
ESC_LA2725AA_AS.scaffold	group 13	Clade 3
ESC_LA2829AA_AS.scaffold	group 13	Clade 3
ESC_LA2834AA_AS.scaffold	group 13	Clade 3
ESC_LA2838AA_AS.scaffold	group 13	Clade 3
ESC_LA2850AA_AS.scaffold	group 13	Clade 3
ESC_LA2860AA_AS.scaffold	group 13	Clade 3
ESC_LA2868AA_AS.scaffold	group 13	Clade 3
ESC_MA2828AA_AS.scaffold	group 13	Clade 3
ESC_MA2846AA_AS.scaffold	group 13	Clade 3
ESC_MA3772AA_AS.scaffold	group 13	Clade 3
ESC_NA2989AA_AS.scaffold	group 13	Clade 3
ESC_NA3970AA_AS.scaffold	group 13	Clade 3
ESC_NA3983AA_AS.scaffold	group 13	Clade 3
ESC_NA3984AA_AS.scaffold	group 13	Clade 3
ESC_NA3990AA_AS.scaffold	group 13	Clade 3
ESC_NA3991AA_AS.scaffold	group 13	Clade 3
ESC_NA4043AA_AS.scaffold	group 13	Clade 3
ESC_NA4058AA_AS.scaffold	group 13	Clade 3
ESC_NA7957AA_AS.scaffold	group 13	Clade 3
ESC_QA5919AA_AS.scaffold	group 13	Clade 3
ESC_RA9015AA_AS.result	group 13	Clade 3
ESC_SA2429AA_AS.result	group 13	Clade 3
ESC_SA3205AA_AS.result	group 13	Clade 3
ESC_SA4452AA_AS.result	group 13	Clade 3
ESC_SA4902AA_AS.result	group 13	Clade 3
ESC_TA2436AA_AS.result	group 13	Clade 3
ESC_TA7132AA_AS.result	group 13	Clade 3
ESC_TA7147AA_AS.result	group 13	Clade 3
GCF_001280345.1_ASM128034v1_genomic	group 13	Clade 3
GCF_001463405.1_ASM146340v1_genomic	group 13	Clade 3
GCF_002029015.1_ASM202901v1_genomic	group 13	Clade 3
ESC_BA2329AA_AS.scaffold	group 14	Clade 5
ESC_BA2663AA_AS.scaffold	group 14	Clade 5
ESC_BA3825AA_AS.scaffold	group 14	Clade 5
ESC_BA5709AA_AS.scaffold	group 14	Clade 5
ESC_BA6740AA_AS.scaffold	group 14	Clade 5
ESC_BA9776AA_AS.scaffold	group 14	Clade 5
ESC_BA9788AA_AS.scaffold	group 14	Clade 5
ESC_CA3042AA_AS.scaffold	group 14	Clade 5
ESC_CA3054AA_AS.scaffold	group 14	Clade 5
ESC_CA4205AA_AS.scaffold	group 14	Clade 5
ESC_FA9957AA_AS.scaffold	group 14	Clade 5
ESC_GA5158AA_AS.scaffold	group 14	Clade 5
ESC_GA9224AA_AS.scaffold	group 14	Clade 5
ESC_HA4979AA_AS.scaffold	group 14	Clade 5
ESC_HA5136AA_AS.scaffold	group 14	Clade 5
ESC_HA5570AA_AS.scaffold	group 14	Clade 5
ESC_HA6884AA_AS.scaffold	group 14	Clade 5
ESC_HA6920AA_AS.scaffold	group 14	Clade 5
ESC_HA7931AA_AS.scaffold	group 14	Clade 5
ESC_IA9027AA_AS.scaffold	group 14	Clade 5
ESC_JA0446AA_AS.scaffold	group 14	Clade 5
ESC_JA9945AA_AS.scaffold	group 14	Clade 5
ESC_LA0434AA_AS.scaffold	group 14	Clade 5
ESC_LA1367AA_AS.scaffold	group 14	Clade 5
ESC_LA2630AA_AS.scaffold	group 14	Clade 5
ESC_LA2734AA_AS.scaffold	group 14	Clade 5
ESC_LA2779AA_AS.scaffold	group 14	Clade 5
ESC_LA3008AA_AS.scaffold	group 14	Clade 5
ESC_LA5874AA_AS.scaffold	group 14	Clade 5
ESC_MA2760AA_AS.scaffold	group 14	Clade 5
ESC_NA4021AA_AS.scaffold	group 14	Clade 5
ESC_NA7861AA_AS.scaffold	group 14	Clade 5
ESC_NA8166AA_AS.scaffold	group 14	Clade 5
ESC_NA8349AA_AS.scaffold	group 14	Clade 5
ESC_QA3675AA_AS.scaffold	group 14	Clade 5
ESC_QA3677AA_AS.scaffold	group 14	Clade 5
ESC_TA4070AA_AS.result	group 14	Clade 5
GCF_000025745.1_ASM2574v1_genomic	group 14	Clade 5
GCF_001021615.1_APECO18_genomic	group 14	Clade 5
GCF_002028945.1_ASM202894v1_genomic	group 14	Clade 5
GCF_002109575.1_ASM210957v1_genomic	group 14	Clade 5
GCF_002109685.1_ASM210968v1_genomic	group 14	Clade 5
GCF_002110165.1_ASM211016v1_genomic	group 14	Clade 5
GCF_002166615.1_ASM216661v1_genomic	group 14	Clade 5
GCF_002911265.1_ASM291126v1_genomic	group 14	Clade 5
GCF_002911325.1_ASM291132v1_genomic	group 14	Clade 5
GCF_002911335.1_ASM291133v1_genomic	group 14	Clade 5
GCF_003027635.1_ASM302763v1_genomic	group 14	Clade 5
GCF_003153995.1_ASM315399v1_genomic	group 14	Clade 5
GCF_900450415.1_40363_E01_genomic	group 14	Clade 5
ESC_BA8039AA_AS.scaffold	group 15	Clade 5
ESC_FA8299AA_AS.scaffold	group 15	Clade 5
ESC_FA8326AA_AS.scaffold	group 15	Clade 5
ESC_FA8327AA_AS.scaffold	group 15	Clade 5
ESC_GA9726AA_AS.scaffold	group 15	Clade 5
ESC_HA7812AA_AS.scaffold	group 15	Clade 5
ESC_NA2895AA_AS.scaffold	group 15	Clade 5
ESC_QA4833AA_AS.scaffold	group 15	Clade 5
ESC_QA7860AA_AS.scaffold	group 15	Clade 5
ESC_SA8317AA_AS.result	group 15	Clade 5
GCF_001854565.1_ASM185456v1_genomic	group 15	Clade 5
GCF_002911435.1_ASM291143v1_genomic	group 15	Clade 5
ESC_HA2055AA_AS.scaffold	group 16	Clade 1
ESC_JA0897AA_AS.scaffold	group 16	Clade 1
ESC_BA8793AA_AS.scaffold	group 16	Clade 1
ESC_CA1909AA_AS.scaffold	group 16	Clade 4
ESC_CA4893AA_AS.scaffold	group 16	Clade 1
ESC_HA1669AA_AS.scaffold	group 16	Clade 1
ESC_IA2269AA_AS.scaffold	group 16	Clade 1
ESC_IA4154AA_AS.scaffold	group 16	Clade 1
ESC_IA7379AA_AS.scaffold	group 16	Clade 1
ESC_IA7420AA_AS.scaffold	group 16	Clade 1
ESC_LA2714AA_AS.scaffold	group 16	Clade 1
ESC_LA2720AA_AS.scaffold	group 16	Clade 1
ESC_LA2833AA_AS.scaffold	group 16	Clade 1
ESC_LA2849AA_AS.scaffold	group 16	Clade 4
ESC_LA2890AA_AS.scaffold	group 16	Clade 1
ESC_LA2901AA_AS.scaffold	group 16	Clade 1
ESC_LA2989AA_AS.scaffold	group 16	Clade 1
ESC_MA2773AA_AS.scaffold	group 16	Clade 1
ESC_NA4025AA_AS.scaffold	group 16	Clade 4
ESC_RA2373AA_AS.scaffold	group 16	Clade 1
GCF_001700095.1_ASM170009v1_genomic	group 16	Clade 1
ESC_AA7874AA_AS.scaffold	group 17	Clade 2
ESC_BA1051AA_AS.scaffold	group 17	Clade 2
ESC_BA1459AA_AS.scaffold	group 17	Clade 2
ESC_BA2538AA_AS.scaffold	group 17	Clade 2
ESC_BA3857AA_AS.scaffold	group 17	Clade 2
ESC_BA3900AA_AS.scaffold	group 17	Clade 2
ESC_BA4677AA_AS.scaffold	group 17	Clade 2
ESC_BA4975AA_AS.scaffold	group 17	Clade 2
ESC_BA5240AA_AS.scaffold	group 17	Clade 2
ESC_BA5503AA_AS.scaffold	group 17	Clade 2
ESC_BA6604AA_AS.scaffold	group 17	Clade 2
ESC_BA7641AA_AS.scaffold	group 17	Clade 2
ESC_BA7775AA_AS.scaffold	group 17	Clade 2
ESC_CA0021AA_AS.scaffold	group 17	Clade 2
ESC_CA0987AA_AS.scaffold	group 17	Clade 2
ESC_CA1059AA_AS.scaffold	group 17	Clade 2
ESC_CA1105AA_AS.scaffold	group 17	Clade 2
ESC_CA3320AA_AS.scaffold	group 17	Clade 2
ESC_CA4679AA_AS.scaffold	group 17	Clade 2
ESC_CA4749AA_AS.scaffold	group 17	Clade 2
ESC_CA5467AA_AS.scaffold	group 17	Clade 2
ESC_CA5710AA_AS.scaffold	group 17	Clade 2
ESC_CA6221AA_AS.scaffold	group 17	Clade 2
ESC_HA1740AA_AS.scaffold	group 17	Clade 2
ESC_HA5615AA_AS.scaffold	group 17	Clade 2
ESC_HA7296AA_AS.scaffold	group 17	Clade 2
ESC_JA3948AA_AS.scaffold	group 17	Clade 2
ESC_JA5133AA_AS.scaffold	group 17	Clade 2
ESC_JA7639AA_AS.scaffold	group 17	Clade 2
ESC_KA4597AA_AS.scaffold	group 17	Clade 2
ESC_NA2846AA_AS.scaffold	group 17	Clade 2
ESC_NA2855AA_AS.scaffold	group 17	Clade 2
ESC_NA2860AA_AS.scaffold	group 17	Clade 2
ESC_QA2890AA_AS.scaffold	group 17	Clade 2
ESC_SA3195AA_AS.result	group 17	Clade 2
ESC_SA5743AA_AS.result	group 17	Clade 2
ESC_UA0369AA_AS.result	group 17	Clade 2
GCF_000734955.1_ASM73495v1_genomic	group 17	Clade 2
GCF_003020885.1_ASM302088v1_genomic	group 17	Clade 2
ESC_AA7971AA_AS.scaffold	group 18	Clade 5
ESC_BA2267AA_AS.scaffold	group 18	Clade 5
ESC_BA7524AA_AS.scaffold	group 18	Clade 5
ESC_CA0894AA_AS.scaffold	group 18	Clade 5
ESC_CA3510AA_AS.scaffold	group 18	Clade 5
ESC_CA4514AA_AS.scaffold	group 18	Clade 5
ESC_CA6171AA_AS.scaffold	group 18	Clade 5
ESC_FA6906AA_AS.scaffold	group 18	Clade 5
ESC_GA3595AA_AS.scaffold	group 18	Clade 5
ESC_GA9786AA_AS.scaffold	group 18	Clade 5
ESC_HA0238AA_AS.scaffold	group 18	Clade 5
ESC_HA5557AA_AS.scaffold	group 18	Clade 5
ESC_HA5565AA_AS.scaffold	group 18	Clade 5
ESC_HA5568AA_AS.scaffold	group 18	Clade 5
ESC_HA5572AA_AS.scaffold	group 18	Clade 5
ESC_HA5579AA_AS.scaffold	group 18	Clade 5
ESC_HA5580AA_AS.scaffold	group 18	Clade 5
ESC_HA5665AA_AS.scaffold	group 18	Clade 5
ESC_HA7642AA_AS.scaffold	group 18	Clade 5
ESC_LA4539AA_AS.scaffold	group 18	Clade 5
ESC_LA5890AA_AS.scaffold	group 18	Clade 5
ESC_NA3976AA_AS.scaffold	group 18	Clade 5
ESC_NA3979AA_AS.scaffold	group 18	Clade 5
ESC_NA4020AA_AS.scaffold	group 18	Clade 5
ESC_NA4033AA_AS.scaffold	group 18	Clade 5
ESC_NA8805AA_AS.scaffold	group 18	Clade 5
ESC_QA5438AA_AS.scaffold	group 18	Clade 5
ESC_QA5539AA_AS.scaffold	group 18	Clade 5
ESC_QA6930AA_AS.scaffold	group 18	Clade 5
ESC_QA7385AA_AS.scaffold	group 18	Clade 5
ESC_SA9924AA_AS.result	group 18	Clade 5
ESC_TA1913AA_AS.result	group 18	Clade 5
ESC_TA1931AA_AS.result	group 18	Clade 5
ESC_TA2001AA_AS.result	group 18	Clade 5
ESC_TA8724AA_AS.result	group 18	Clade 5
GCF_001280405.1_ASM128040v1_genomic	group 18	Clade 5
GCF_001571565.1_ASM157156v1_genomic	group 18	Clade 5
GCF_002028665.1_ASM202866v1_genomic	group 18	Clade 5
GCF_002109765.1_ASM210976v1_genomic	group 18	Clade 5
GCF_900499615.1_131A_genomic	group 18	Clade 5
ESC_CA4457AA_AS.scaffold	group 19	Clade 1
ESC_GA5351AA_AS.scaffold	group 19	Clade 1
ESC_HA0759AA_AS.scaffold	group 19	Clade 1
ESC_HA5031AA_AS.scaffold	group 19	Clade 1
ESC_HA6329AA_AS.scaffold	group 19	Clade 1
ESC_HA6337AA_AS.scaffold	group 19	Clade 1
ESC_HA7558AA_AS.scaffold	group 19	Clade 1
ESC_IA0436AA_AS.scaffold	group 19	Clade 1
ESC_IA2724AA_AS.scaffold	group 19	Clade 1
ESC_NA3972AA_AS.scaffold	group 19	Clade 1
ESC_NA3985AA_AS.scaffold	group 19	Clade 1
ESC_NA3994AA_AS.scaffold	group 19	Clade 1
ESC_NA3995AA_AS.scaffold	group 19	Clade 1
ESC_NA3996AA_AS.scaffold	group 19	Clade 1
ESC_NA4016AA_AS.scaffold	group 19	Clade 1
ESC_NA4022AA_AS.scaffold	group 19	Clade 1
ESC_NA4026AA_AS.scaffold	group 19	Clade 1
ESC_NA4031AA_AS.scaffold	group 19	Clade 1
ESC_NA4034AA_AS.scaffold	group 19	Clade 1
ESC_NA4054AA_AS.scaffold	group 19	Clade 1
ESC_QA2182AA_AS.scaffold	group 19	Clade 1
ESC_QA5908AA_AS.scaffold	group 19	Clade 1
ESC_QA7981AA_AS.scaffold	group 19	Clade 1
ESC_TA1768AA_AS.result	group 19	Clade 1
ESC_TA1861AA_AS.result	group 19	Clade 1
ESC_TA1976AA_AS.result	group 19	Clade 1
ESC_TA1992AA_AS.result	group 19	Clade 1
GCF_001877815.1_ASM187781v1_genomic	group 19	Clade 1
GCF_002109775.1_ASM210977v1_genomic	group 19	Clade 1
GCF_002285755.1_ASM228575v1_genomic	group 19	Clade 1
ESC_CA2167AA_AS.scaffold	group 20	Clade 2
ESC_FA8358AA_AS.scaffold	group 20	Clade 2
ESC_GA9703AA_AS.scaffold	group 20	Clade 2
ESC_HA5121AA_AS.scaffold	group 20	Clade 2
ESC_HA5153AA_AS.scaffold	group 20	Clade 2
ESC_JA0788AA_AS.scaffold	group 20	Clade 2
ESC_JA4010AA_AS.scaffold	group 20	Clade 2
ESC_NA3017AA_AS.scaffold	group 20	Clade 2
ESC_NA3018AA_AS.scaffold	group 20	Clade 2
ESC_NA4036AA_AS.scaffold	group 20	Clade 2
ESC_RA0439AA_AS.scaffold	group 20	Clade 2
ESC_RA0448AA_AS.scaffold	group 20	Clade 2
ESC_SA2788AA_AS.result	group 20	Clade 2
GCF_002911225.1_ASM291122v1_genomic	group 20	Clade 2
ESC_AA8612AA_AS.scaffold	group 21	Clade 4
ESC_BA6277AA_AS.scaffold	group 21	Clade 4
ESC_CA1442AA_AS.scaffold	group 21	Clade 4
ESC_CA2193AA_AS.scaffold	group 21	Clade 4
ESC_HA1968AA_AS.scaffold	group 21	Clade 4
ESC_HA5037AA_AS.scaffold	group 21	Clade 4
ESC_HA5076AA_AS.scaffold	group 21	Clade 4
ESC_HA6988AA_AS.scaffold	group 21	Clade 4
ESC_HA6999AA_AS.scaffold	group 21	Clade 4
ESC_IA9158AA_AS.scaffold	group 21	Clade 4
ESC_JA5458AA_AS.scaffold	group 21	Clade 4
ESC_JA5554AA_AS.scaffold	group 21	Clade 4
ESC_LA4540AA_AS.scaffold	group 21	Clade 4
ESC_NA2983AA_AS.scaffold	group 21	Clade 4
ESC_NA4065AA_AS.scaffold	group 21	Clade 4
ESC_RA1557AA_AS.scaffold	group 21	Clade 4
GCF_002846135.1_ASM284613v1_genomic	group 21	Clade 4
ESC_HA7585AA_AS.scaffold	group 22	Clade 4
ESC_LA1127AA_AS.scaffold	group 22	Clade 4
ESC_LA1275AA_AS.scaffold	group 22	Clade 4
ESC_LA1277AA_AS.scaffold	group 22	Clade 4
ESC_LA1278AA_AS.scaffold	group 22	Clade 4
ESC_LA2581AA_AS.scaffold	group 22	Clade 4
ESC_LA2751AA_AS.scaffold	group 22	Clade 4
ESC_LA2831AA_AS.scaffold	group 22	Clade 4
ESC_LA2889AA_AS.scaffold	group 22	Clade 4
ESC_LA2904AA_AS.scaffold	group 22	Clade 4
ESC_MA2751AA_AS.scaffold	group 22	Clade 4
ESC_MA2772AA_AS.scaffold	group 22	Clade 4
ESC_MA2815AA_AS.scaffold	group 22	Clade 4
ESC_MA2818AA_AS.scaffold	group 22	Clade 4
ESC_NA3988AA_AS.scaffold	group 22	Clade 4
ESC_NA7900AA_AS.scaffold	group 22	Clade 4
ESC_NA8363AA_AS.scaffold	group 22	Clade 4
ESC_PA1755AA_AS.scaffold	group 22	Clade 4
ESC_PA8792AA_AS.scaffold	group 22	Clade 4
ESC_PA8793AA_AS.scaffold	group 22	Clade 4
ESC_PA8794AA_AS.scaffold	group 22	Clade 4
ESC_PA8964AA_AS.scaffold	group 22	Clade 4
ESC_QA5188AA_AS.scaffold	group 22	Clade 4
ESC_QA7591AA_AS.scaffold	group 22	Clade 4
ESC_QA8121AA_AS.scaffold	group 22	Clade 4
ESC_TA7276AA_AS.result	group 22	Clade 4
ESC_BA4057AA_AS.scaffold	group 23	Clade 5
ESC_BA4225AA_AS.scaffold	group 23	Clade 5
ESC_CA0185AA_AS.scaffold	group 23	Clade 5
ESC_CA2329AA_AS.scaffold	group 23	Clade 5
ESC_IA3056AA_AS.scaffold	group 23	Clade 5
ESC_IA9084AA_AS.scaffold	group 23	Clade 5
ESC_JA3774AA_AS.scaffold	group 23	Clade 5
ESC_JA4488AA_AS.scaffold	group 23	Clade 5
ESC_JA4609AA_AS.scaffold	group 23	Clade 5
ESC_QA7942AA_AS.scaffold	group 23	Clade 5
ESC_QA9654AA_AS.scaffold	group 23	Clade 5
ESC_RA4027AA_AS.scaffold	group 23	Clade 5
ESC_CA1525AA_AS.scaffold	group 24	Clade 3
ESC_CA6770AA_AS.scaffold	group 24	Clade 5
ESC_IA3815AA_AS.scaffold	group 24	Clade 3
ESC_LA0660AA_AS.scaffold	group 24	Clade 5
ESC_LA0663AA_AS.scaffold	group 24	Clade 5
ESC_LA2826AA_AS.scaffold	group 24	Clade 5
ESC_LA2827AA_AS.scaffold	group 24	Clade 3
ESC_NA4057AA_AS.scaffold	group 24	Clade 3
ESC_QA7446AA_AS.scaffold	group 24	Clade 3
ESC_TA1946AA_AS.result	group 24	Clade 5
GCF_002844685.1_ASM284468v1_genomic	group 24	Clade 3
ESC_BA0172AA_AS.scaffold	group 25	Clade 2
ESC_BA3948AA_AS.scaffold	group 25	Clade 2
ESC_BA6091AA_AS.scaffold	group 25	Clade 2
ESC_BA8303AA_AS.scaffold	group 25	Clade 2
ESC_CA1554AA_AS.scaffold	group 25	Clade 2
ESC_CA2128AA_AS.scaffold	group 25	Clade 2
ESC_CA5883AA_AS.scaffold	group 25	Clade 2
ESC_HA6569AA_AS.scaffold	group 25	Clade 2
ESC_HA6570AA_AS.scaffold	group 25	Clade 2
ESC_HA6880AA_AS.scaffold	group 25	Clade 2
ESC_LA2590AA_AS.scaffold	group 25	Clade 2
ESC_LA2666AA_AS.scaffold	group 25	Clade 2
ESC_LA2676AA_AS.scaffold	group 25	Clade 2
ESC_LA2719AA_AS.scaffold	group 25	Clade 2
ESC_LA2806AA_AS.scaffold	group 25	Clade 2
ESC_LA2949AA_AS.scaffold	group 25	Clade 2
ESC_LA2987AA_AS.scaffold	group 25	Clade 2
ESC_MA2734AA_AS.scaffold	group 25	Clade 2
ESC_MA2745AA_AS.scaffold	group 25	Clade 2
ESC_MA2797AA_AS.scaffold	group 25	Clade 2
ESC_PA8377AA_AS.scaffold	group 25	Clade 2
ESC_PA8378AA_AS.scaffold	group 25	Clade 2
ESC_PA8432AA_AS.scaffold	group 25	Clade 2
ESC_PA8643AA_AS.scaffold	group 25	Clade 2
ESC_PA8644AA_AS.scaffold	group 25	Clade 2
ESC_PA8645AA_AS.scaffold	group 25	Clade 2
ESC_PA8647AA_AS.scaffold	group 25	Clade 2
ESC_PA8648AA_AS.scaffold	group 25	Clade 2
ESC_PA8649AA_AS.scaffold	group 25	Clade 2
ESC_PA8650AA_AS.scaffold	group 25	Clade 2
ESC_PA8651AA_AS.scaffold	group 25	Clade 2
ESC_PA8652AA_AS.scaffold	group 25	Clade 2
ESC_PA9475AA_AS.scaffold	group 25	Clade 2
ESC_PA9696AA_AS.scaffold	group 25	Clade 2
ESC_RA0147AA_AS.scaffold	group 25	Clade 2
ESC_RA4508AA_AS.scaffold	group 25	Clade 2
ESC_TA8694AA_AS.result	group 25	Clade 2
ESC_UA1505AA_AS.result	group 25	Clade 2
GCF_000503475.1_Ecoli597_genomic	group 25	Clade 2
GCF_001280325.1_ASM128032v1_genomic	group 25	Clade 2
GCF_002028785.1_ASM202878v1_genomic	group 25	Clade 2
GCF_002911215.1_ASM291121v1_genomic	group 25	Clade 2
ESC_FA8050AA_AS.scaffold	group 26	Clade 5
ESC_HA2271AA_AS.scaffold	group 26	Clade 5
ESC_HA2294AA_AS.scaffold	group 26	Clade 5
ESC_HA2328AA_AS.scaffold	group 26	Clade 5
ESC_HA7918AA_AS.scaffold	group 26	Clade 5
ESC_NA4015AA_AS.scaffold	group 26	Clade 5
ESC_QA3565AA_AS.scaffold	group 26	Clade 5
ESC_QA5645AA_AS.scaffold	group 26	Clade 5
ESC_QA8963AA_AS.scaffold	group 26	Clade 5
ESC_SA0481AA_AS.result	group 26	Clade 5
ESC_SA0482AA_AS.result	group 26	Clade 5
ESC_SA0489AA_AS.result	group 26	Clade 5
ESC_SA7831AA_AS.result	group 26	Clade 5
ESC_UA1831AA_AS.result	group 26	Clade 5
ESC_BA1330AA_AS.scaffold	group 27	Clade 5
ESC_BA4801AA_AS.scaffold	group 27	Clade 5
ESC_CA3553AA_AS.scaffold	group 27	Clade 5
ESC_CA4774AA_AS.scaffold	group 27	Clade 5
ESC_FA6255AA_AS.scaffold	group 27	Clade 5
ESC_FA9701AA_AS.scaffold	group 27	Clade 5
ESC_GA6762AA_AS.scaffold	group 27	Clade 5
ESC_JA0820AA_AS.scaffold	group 27	Clade 5
ESC_KA9265AA_AS.scaffold	group 27	Clade 5
ESC_KA9267AA_AS.scaffold	group 27	Clade 5
ESC_KA9324AA_AS.scaffold	group 27	Clade 5
ESC_KA9597AA_AS.scaffold	group 27	Clade 5
ESC_KA9598AA_AS.scaffold	group 27	Clade 5
ESC_NA2738AA_AS.scaffold	group 27	Clade 5
GCF_001245225.1_E._coli_A192PP_genomic	group 27	Clade 5
ESC_MA7861AA_AS.scaffold	group 27	Clade 1
ESC_MA7863AA_AS.scaffold	group 27	Clade 1
ESC_MA7864AA_AS.scaffold	group 27	Clade 1
ESC_RA4279AA_AS.scaffold	group 27	Clade 1
ESC_TA1476AA_AS.result	group 27	Clade 1
