# Supplementary material for: Genomics Analysis to Identify Multiple Genetic Determinants That Drive the Global Transmission of the Pandemic ST95 Lineage of Extraintestinal Pathogenic Escherichia coli (ExPEC)
Source: Pathogens. 2022 Dec 7;11(12):1489. doi: 10.3390/pathogens11121489 (PMC9781279; doi:10.3390/pathogens11121489)
Supplement: Supplementary file 1 [file pathogens-11-01489-s001.zip › Supplementary Materials/Table S3.xlsx]

## Sheet: ST95 PlasmidFinder
ST	Strain		Col	Col156	Col3M	Col440I	Col440II	Col8282	ColE10	ColKP3	ColpVC	ColRNAI	FIA	IncA/C	IncA/C2	IncB/O/K/Z	IncFIA	IncFIB	IncFIC	IncFII	IncHI1A	IncHI1B	IncHI2	IncHI2A	IncI1	IncI2	IncL/M	IncN	IncN2	IncN3	IncP1	IncP6	IncQ1	IncQ2	IncR	IncU	IncX1	IncX2	IncX3	IncX4	IncX5	IncX6	IncX9	IncY	p0111	pEC4115	pENTAS02	pESA2	pSL483
ST95	ESC_AA8152AA_AS	Clade I	0	1	0	0	0	0	0	0	0	0	0	0	0	1	0	1	0	1	0	0	0	0	0	0	0	0	0	0	0	0	0	0	0	0	0	0	0	0	0	0	0	0	0	0	0	0	0
ST95	ESC_AA8225AA_AS	Clade I	0	1	0	0	0	0	0	0	0	0	0	0	0	0	0	1	0	1	0	0	0	0	0	0	0	0	0	0	0	0	0	0	0	0	0	0	0	0	0	0	0	0	0	0	0	0	0
ST95	ESC_AA8798AA_AS	Clade I	0	1	0	0	0	0	0	0	0	0	0	0	0	0	0	1	0	1	0	0	0	0	0	0	0	0	0	0	0	0	0	0	0	0	0	0	0	0	0	0	0	0	0	0	0	0	0
ST95	ESC_AA9326AA_AS	Clade I	0	0	0	0	0	0	0	0	0	0	0	0	0	0	0	1	0	1	0	0	0	0	0	0	0	0	0	0	0	0	0	0	0	0	0	0	0	0	0	0	0	0	0	0	0	0	0
ST95	ESC_AA9388AA_AS	Clade I	0	1	0	0	0	0	0	0	0	0	0	0	0	0	0	1	0	1	0	0	0	0	0	0	0	0	0	0	0	0	0	0	0	0	0	0	0	0	0	0	0	0	0	0	0	0	0
ST95	ESC_AA9673AA_AS	Clade I	0	1	0	0	0	0	0	0	0	1	0	0	0	1	0	1	0	1	0	0	0	0	0	0	0	0	0	0	0	0	0	0	0	0	0	0	0	0	0	0	0	0	0	0	0	0	0
ST95	ESC_AA9705AA_AS	Clade I	0	0	0	0	0	0	0	0	0	0	0	0	0	1	0	1	0	1	0	0	0	0	0	0	0	0	0	0	0	0	0	0	0	0	0	0	0	0	0	0	0	0	0	0	0	0	0
ST95	ESC_BA0356AA_AS	Clade I	0	0	0	0	0	0	0	0	0	0	0	0	0	0	0	1	0	1	0	0	0	0	0	0	0	0	0	0	0	0	0	0	0	0	0	0	0	0	0	0	0	0	0	0	0	0	0
ST95	ESC_BA0370AA_AS	Clade I	0	0	0	0	0	0	0	0	0	0	0	0	0	0	0	1	0	1	0	0	0	0	0	0	0	0	0	0	0	0	0	0	0	0	0	0	0	0	0	0	0	0	0	0	0	0	0
ST95	ESC_BA0596AA_AS	Clade I	0	0	0	0	0	0	0	0	0	0	0	0	0	0	0	1	0	1	0	0	0	0	0	0	0	0	0	0	0	0	0	0	0	0	0	0	0	0	0	0	0	0	0	0	0	0	0
ST95	ESC_BA0967AA_AS	Clade I	0	1	0	1	1	0	0	0	0	1	0	0	0	0	0	0	1	1	0	0	0	0	0	0	0	0	0	0	0	0	0	0	0	0	0	0	0	0	0	0	0	0	0	0	0	0	0
ST95	ESC_BA1000AA_AS	Clade I	0	1	0	0	0	0	0	0	0	0	0	0	0	0	0	1	0	1	0	0	0	0	0	0	0	0	0	0	0	0	0	0	0	0	0	0	0	0	0	0	0	0	0	0	0	0	0
ST95	ESC_BA1242AA_AS	Clade I	0	0	0	0	0	0	0	0	0	0	0	0	0	0	0	0	0	0	0	0	0	0	0	0	0	0	0	0	0	0	0	0	0	0	0	0	0	0	0	0	0	0	0	0	0	0	0
ST95	ESC_BA1683AA_AS	Clade I	0	1	0	0	0	0	0	0	0	1	0	0	0	0	0	1	0	1	0	0	0	0	0	0	0	0	0	0	0	0	0	0	0	0	0	0	0	0	0	0	0	0	0	0	0	0	0
ST95	ESC_BA2168AA_AS	Clade I	0	0	0	0	0	0	0	0	0	0	0	0	0	0	0	1	0	1	0	0	0	0	0	0	0	0	0	0	0	0	0	0	0	0	0	0	0	0	0	0	0	0	0	0	0	0	0
ST95	ESC_BA2275AA_AS	Clade I	0	0	0	0	0	0	0	0	0	0	0	0	0	1	0	0	0	0	0	0	0	0	0	0	0	0	0	0	0	0	0	0	0	0	0	0	0	0	0	0	0	0	0	0	0	0	0
ST95	ESC_BA2499AA_AS	Clade I	0	1	0	0	0	0	0	0	0	0	0	0	0	0	0	1	0	1	0	0	0	0	0	0	0	0	0	0	0	0	0	0	0	0	0	0	0	0	0	0	0	0	0	0	0	0	0
ST95	ESC_BA2574AA_AS	Clade I	0	1	0	0	0	0	0	0	0	1	0	0	0	0	0	1	0	1	0	0	0	0	0	0	0	0	0	0	0	0	0	0	0	0	0	0	0	0	0	0	0	0	0	0	0	0	0
ST95	ESC_BA2895AA_AS	Clade I	0	1	0	0	0	0	0	0	0	0	0	0	0	1	0	1	0	1	0	0	0	0	0	0	0	0	0	0	0	0	0	0	0	0	0	0	0	0	0	0	0	0	0	0	0	0	0
ST95	ESC_BA2951AA_AS	Clade I	0	1	0	0	0	0	0	0	0	0	0	0	0	1	0	1	0	1	0	0	0	0	0	0	0	0	0	0	0	0	0	0	0	0	0	0	0	0	0	0	0	0	0	0	0	0	0
ST95	ESC_BA2963AA_AS	Clade I	0	0	0	0	0	0	0	0	0	0	0	0	0	0	0	1	0	1	0	0	0	0	0	0	0	0	0	0	0	0	0	0	0	0	0	0	0	0	0	0	0	0	0	0	0	0	0
ST95	ESC_BA3011AA_AS	Clade I	0	0	0	0	0	0	0	0	0	0	0	0	0	0	0	1	0	1	0	0	0	0	0	0	0	0	0	0	0	0	0	0	0	0	0	0	0	0	0	0	0	0	0	0	0	0	0
ST95	ESC_BA3061AA_AS	Clade I	0	1	0	0	0	0	0	0	0	0	0	0	0	0	0	1	0	1	0	0	0	0	0	0	0	0	0	0	0	0	0	0	0	0	0	0	0	0	0	0	0	0	0	0	0	0	0
ST95	ESC_BA3134AA_AS	Clade I	0	1	0	0	0	0	0	0	0	0	0	0	0	1	0	1	0	1	0	0	0	0	0	0	0	0	0	0	0	0	0	0	0	0	0	0	0	0	0	0	0	0	0	0	0	0	0
ST95	ESC_BA3190AA_AS	Clade I	0	0	0	0	0	0	0	0	0	0	0	0	0	1	0	1	1	1	0	0	0	0	0	0	0	0	0	0	0	0	0	0	0	0	0	0	0	0	0	0	0	0	0	0	0	0	0
ST95	ESC_BA3227AA_AS	Clade I	0	0	0	0	0	0	0	0	0	0	0	0	0	0	0	0	0	0	0	0	0	0	0	0	0	0	0	0	0	0	0	0	0	0	0	0	0	0	0	0	0	0	0	0	0	0	0
ST95	ESC_BA3624AA_AS	Clade I	0	0	0	0	0	0	0	0	0	0	0	0	0	0	0	1	0	1	0	0	0	0	0	0	0	0	0	0	0	0	0	0	0	0	0	0	0	0	0	0	0	0	0	0	0	0	0
ST95	ESC_BA3690AA_AS	Clade I	0	1	0	0	0	0	0	0	0	0	0	0	0	1	0	1	0	1	0	0	0	0	0	0	0	0	0	0	0	0	0	0	0	0	0	0	0	0	0	0	0	0	0	0	0	0	0
ST95	ESC_BA3729AA_AS	Clade I	0	0	0	0	0	0	0	0	0	0	0	0	0	1	0	0	0	0	0	0	0	0	0	0	0	0	0	0	0	0	0	0	0	0	1	0	0	0	0	0	0	0	0	0	0	0	0
ST95	ESC_BA3967AA_AS	Clade I	0	0	0	0	0	0	0	0	0	0	0	0	0	0	0	0	0	0	0	0	0	0	0	0	0	0	0	0	0	0	0	0	0	0	1	0	0	0	0	0	0	0	0	0	0	0	0
ST95	ESC_BA4608AA_AS	Clade I	0	1	0	0	0	0	0	0	0	0	0	0	0	0	0	1	0	1	0	0	0	0	0	0	0	0	0	0	0	0	0	0	0	0	0	0	0	0	0	0	0	0	0	0	0	0	0
ST95	ESC_BA4626AA_AS	Clade I	0	0	0	0	0	0	0	0	0	0	0	0	0	0	0	1	0	1	0	0	0	0	0	0	0	0	0	0	0	0	0	0	0	0	0	0	0	0	0	0	0	0	0	0	0	0	0
ST95	ESC_BA4688AA_AS	Clade I	0	0	0	0	0	0	0	0	0	0	0	0	0	0	0	1	0	1	0	0	0	0	0	0	0	0	0	0	0	0	0	0	0	0	0	0	0	0	0	0	0	0	0	0	0	0	0
ST95	ESC_BA5293AA_AS	Clade I	0	0	0	0	0	0	0	0	0	0	0	0	0	1	0	1	0	1	0	0	0	0	0	0	0	0	0	0	0	0	0	0	0	0	0	0	0	0	0	0	0	0	0	0	0	0	0
ST95	ESC_BA5569AA_AS	Clade I	0	1	0	0	0	0	0	0	0	0	0	0	0	0	0	1	0	1	0	0	0	0	0	0	0	0	0	0	0	0	0	0	0	0	0	0	0	0	0	0	0	0	0	0	0	0	0
ST95	ESC_BA5915AA_AS	Clade I	0	0	0	0	0	0	0	0	0	0	0	0	0	0	0	1	0	1	0	0	0	0	0	0	0	0	0	0	0	0	0	0	0	0	0	0	0	0	0	0	0	0	0	0	0	0	0
ST95	ESC_BA6230AA_AS	Clade I	1	0	0	0	0	0	0	0	0	0	1	0	0	0	1	1	1	1	0	0	0	0	0	0	0	0	0	0	0	0	0	0	0	0	0	0	0	0	0	0	0	0	0	0	0	0	0
ST95	ESC_BA6278AA_AS	Clade I	0	0	0	0	0	0	0	0	0	1	0	0	0	1	0	1	0	1	0	0	0	0	0	0	0	0	0	0	0	0	0	0	0	0	0	0	0	0	0	0	0	0	0	0	0	0	0
ST95	ESC_BA6484AA_AS	Clade I	0	0	0	0	0	0	0	0	0	0	0	0	0	0	0	1	0	1	0	0	0	0	0	0	0	0	0	0	0	0	0	0	0	0	0	0	0	0	0	0	0	0	0	0	0	0	0
ST95	ESC_BA6503AA_AS	Clade I	0	1	0	0	0	0	0	0	0	0	0	0	0	1	0	1	0	1	0	0	0	0	0	0	0	0	0	0	0	0	0	0	0	0	0	0	0	0	0	0	0	0	0	0	0	0	0
ST95	ESC_BA6706AA_AS	Clade I	0	1	0	0	0	1	0	0	0	0	0	0	0	0	0	1	0	1	0	0	0	0	0	0	0	0	0	0	0	0	0	0	0	0	0	0	0	0	0	0	0	0	0	0	0	0	0
ST95	ESC_BA7324AA_AS	Clade I	0	1	0	0	0	1	0	0	0	0	0	0	0	1	0	1	0	1	0	0	0	0	0	0	0	0	0	0	0	0	0	0	0	0	0	0	0	0	0	0	0	0	0	0	0	0	0
ST95	ESC_BA7642AA_AS	Clade I	0	0	0	0	0	0	0	0	0	1	0	0	0	1	0	1	0	1	0	0	0	0	0	0	0	0	0	0	0	0	0	0	0	0	0	0	0	0	0	0	0	0	0	0	0	0	0
ST95	ESC_BA7702AA_AS	Clade I	0	1	0	0	0	0	0	0	0	0	0	0	0	0	0	1	0	1	0	0	0	0	0	0	0	0	0	0	0	0	0	0	0	0	0	0	0	0	0	0	0	0	0	0	0	0	0
ST95	ESC_BA7830AA_AS	Clade I	0	1	0	0	0	0	0	0	0	1	0	0	0	0	0	1	0	1	0	0	0	0	0	0	0	0	0	0	0	0	0	0	0	0	0	0	0	0	0	0	0	0	0	0	0	0	0
ST95	ESC_BA8076AA_AS	Clade I	0	0	0	0	0	0	0	0	0	1	0	0	0	0	0	1	0	1	0	0	0	0	0	0	0	0	0	0	0	0	0	0	0	0	0	0	0	0	0	0	0	0	0	0	0	0	0
ST95	ESC_BA8085AA_AS	Clade I	0	0	0	0	0	0	0	0	0	0	0	0	0	1	0	1	0	1	0	0	0	0	0	0	0	0	0	0	0	0	0	0	0	0	0	0	0	0	0	0	0	0	0	0	0	0	0
ST95	ESC_BA8190AA_AS	Clade I	0	0	0	0	0	0	0	0	0	0	0	0	0	0	0	1	0	1	0	0	0	0	0	0	0	0	0	0	0	0	0	0	0	0	0	0	0	0	0	0	0	0	0	0	0	0	0
ST95	ESC_BA8258AA_AS	Clade I	0	1	0	0	0	0	0	0	0	0	0	0	0	1	0	1	0	1	0	0	0	0	0	0	0	0	0	0	0	0	0	0	0	0	0	0	0	0	0	0	0	0	0	0	0	0	0
ST95	ESC_BA8793AA_AS	Clade I	0	0	0	0	0	0	0	0	0	0	0	0	0	0	0	1	0	1	0	0	0	0	1	0	0	0	0	0	0	0	1	0	0	0	0	0	0	0	0	0	0	0	0	0	0	0	0
ST95	ESC_BA8984AA_AS	Clade I	0	0	0	0	1	0	0	0	0	1	0	0	0	0	0	1	0	1	0	0	0	0	0	0	0	0	0	0	0	0	0	0	0	0	0	0	0	0	0	0	0	0	0	0	0	0	0
ST95	ESC_BA9076AA_AS	Clade I	0	1	0	0	0	0	0	0	0	1	0	0	0	1	0	1	0	1	0	0	0	0	0	0	0	0	0	0	0	0	0	0	0	0	0	0	0	0	0	0	0	0	0	0	0	0	0
ST95	ESC_BA9277AA_AS	Clade I	0	1	0	0	0	0	0	0	0	0	0	0	0	0	0	1	0	1	0	0	0	0	0	0	0	0	0	0	0	0	0	0	0	0	0	0	0	0	0	0	0	0	0	0	0	0	0
ST95	ESC_BA9973AA_AS	Clade I	0	0	0	0	0	0	0	0	0	0	0	0	0	0	0	1	0	1	0	0	0	0	0	0	0	0	0	0	0	0	0	0	0	0	0	0	0	0	0	0	0	0	0	0	0	0	0
ST95	ESC_CA0205AA_AS	Clade I	0	1	0	0	0	0	0	0	0	0	0	0	0	0	0	1	0	1	0	0	0	0	0	0	0	0	0	0	0	0	0	0	0	0	0	0	0	0	0	0	0	0	0	0	0	0	0
ST95	ESC_CA0253AA_AS	Clade I	0	0	0	0	0	0	0	0	0	0	0	0	0	1	0	1	0	1	0	0	0	0	0	0	0	0	0	0	0	0	0	0	0	0	0	0	0	0	0	0	0	0	0	0	0	0	0
ST95	ESC_CA0584AA_AS	Clade I	0	1	0	0	0	0	0	0	0	0	0	0	0	1	0	1	0	1	0	0	0	0	0	0	0	0	0	0	0	0	0	0	0	0	0	0	0	0	0	0	0	0	0	0	0	0	0
ST95	ESC_CA0637AA_AS	Clade I	0	0	0	0	0	0	0	0	0	1	0	0	0	0	0	0	0	1	0	0	0	0	0	0	0	0	0	0	0	0	0	0	0	0	0	0	0	0	0	0	0	0	0	0	0	0	0
ST95	ESC_CA0677AA_AS	Clade I	0	1	0	0	0	0	0	0	0	1	0	0	0	0	0	1	0	1	0	0	0	0	0	0	0	0	0	0	0	0	0	0	0	0	0	0	0	0	0	0	0	0	0	0	0	0	0
ST95	ESC_CA1000AA_AS	Clade I	0	0	0	0	0	0	0	0	0	0	0	0	0	0	0	1	0	1	0	0	0	0	0	0	0	0	0	0	0	0	0	0	0	0	0	0	0	0	0	0	0	0	0	0	0	0	0
ST95	ESC_CA1134AA_AS	Clade I	0	1	0	0	0	0	0	0	0	1	0	0	0	0	0	1	0	1	0	0	0	0	0	0	0	0	0	0	0	0	0	0	0	0	0	0	0	0	0	0	0	0	0	0	0	0	0
ST95	ESC_CA1611AA_AS	Clade I	0	0	0	0	0	0	0	0	0	0	0	0	0	1	0	1	0	1	0	0	0	0	0	0	0	0	0	0	0	0	0	0	0	0	0	0	0	0	0	0	0	0	0	0	0	0	0
ST95	ESC_CA1657AA_AS	Clade I	0	1	0	0	0	0	0	0	0	0	0	0	0	0	0	1	0	1	0	0	0	0	0	0	0	0	0	0	0	0	0	0	0	0	0	0	0	0	0	0	0	0	0	0	0	0	0
ST95	ESC_CA1931AA_AS	Clade I	0	1	0	0	0	0	0	0	0	0	0	0	0	0	0	1	0	1	0	0	0	0	0	0	0	0	0	0	0	0	0	0	0	0	0	0	0	0	0	0	0	0	0	0	0	0	0
ST95	ESC_CA1936AA_AS	Clade I	0	0	0	0	0	0	0	0	0	1	0	0	0	1	0	1	0	1	0	0	0	0	0	0	0	0	0	0	0	0	0	0	0	0	0	0	0	0	0	0	0	0	0	0	0	0	0
ST95	ESC_CA2046AA_AS	Clade I	0	1	0	0	0	0	0	0	0	1	0	0	0	0	0	1	0	1	0	0	0	0	0	0	0	0	0	0	0	0	0	0	0	0	0	0	0	0	0	0	0	0	0	0	0	0	0
ST95	ESC_CA2243AA_AS	Clade I	0	1	0	1	1	0	0	0	0	1	0	0	0	0	0	0	1	1	0	0	0	0	0	0	0	0	0	0	0	0	0	0	0	0	0	0	0	0	0	0	0	0	0	0	0	0	0
ST95	ESC_CA2540AA_AS	Clade I	0	1	0	0	0	0	0	0	0	0	0	0	0	0	0	1	0	1	0	0	0	0	0	0	0	0	0	0	0	0	0	0	0	0	0	0	0	0	0	0	0	0	0	0	0	0	0
ST95	ESC_CA2654AA_AS	Clade I	0	0	0	0	0	0	0	0	0	0	0	0	0	1	0	0	0	0	0	0	0	0	0	0	0	0	0	0	0	0	0	0	0	0	0	0	0	0	0	0	0	0	0	0	0	0	0
ST95	ESC_CA2713AA_AS	Clade I	0	1	0	0	0	0	0	0	0	1	0	0	0	0	0	1	0	1	0	0	0	0	0	0	0	0	0	0	0	0	0	0	0	0	0	0	0	0	0	0	0	0	0	0	0	0	0
ST95	ESC_CA2947AA_AS	Clade I	0	1	0	0	0	0	0	0	0	0	0	0	0	0	0	1	0	1	0	0	0	0	0	0	0	0	0	0	0	0	0	0	0	0	0	0	0	0	0	0	0	0	0	0	0	0	0
ST95	ESC_CA2986AA_AS	Clade I	0	1	0	0	0	0	0	0	0	0	0	0	0	0	0	1	0	1	0	0	0	0	0	0	0	0	0	0	0	0	0	0	0	0	0	0	0	0	0	0	0	0	0	0	0	0	0
ST95	ESC_CA3069AA_AS	Clade I	0	0	0	0	0	0	0	0	0	0	0	0	0	0	0	1	0	1	0	0	0	0	0	0	0	0	0	0	0	0	0	0	0	0	0	0	0	0	0	0	0	0	0	0	0	0	0
ST95	ESC_CA3176AA_AS	Clade I	1	1	0	0	0	0	0	0	0	0	0	0	0	1	0	1	0	1	0	0	0	0	0	0	0	0	0	0	0	0	0	0	0	0	0	0	0	0	0	0	0	0	0	0	0	0	0
ST95	ESC_CA4075AA_AS	Clade I	0	1	0	0	0	0	0	0	0	1	0	0	0	0	0	1	0	1	0	0	0	0	0	0	0	0	0	0	0	0	0	0	0	0	0	0	0	0	0	0	0	0	0	0	0	0	0
ST95	ESC_CA4164AA_AS	Clade I	0	0	0	0	0	0	0	0	0	0	0	0	0	0	0	0	0	0	0	0	0	0	0	0	0	0	0	0	0	0	0	0	0	0	0	0	0	0	0	0	0	0	0	0	0	0	0
ST95	ESC_CA4280AA_AS	Clade I	0	1	0	0	0	0	0	0	0	0	0	0	0	1	0	1	0	1	0	0	0	0	0	0	0	0	0	0	0	0	0	0	0	0	0	0	0	0	0	0	0	0	0	0	0	0	0
ST95	ESC_CA4430AA_AS	Clade I	0	1	0	0	0	0	0	0	0	0	0	0	0	1	0	1	0	1	0	0	0	0	0	0	0	0	0	0	0	0	0	0	0	0	0	0	0	0	0	0	0	0	0	0	0	0	0
ST95	ESC_CA4457AA_AS	Clade I	0	1	0	1	0	0	0	0	0	1	0	0	0	0	0	1	0	1	0	0	0	0	0	0	0	0	0	0	0	0	0	0	0	0	0	0	0	0	0	0	0	0	0	0	0	0	0
ST95	ESC_CA4474AA_AS	Clade I	0	0	0	0	0	0	0	0	0	1	0	0	0	0	0	0	0	1	0	0	0	0	0	0	0	0	0	0	0	0	0	0	0	0	0	0	0	0	0	0	0	0	0	0	0	0	0
ST95	ESC_CA4651AA_AS	Clade I	0	1	0	0	0	0	0	0	0	1	0	0	0	0	0	1	0	1	0	0	0	0	0	0	0	0	0	0	0	0	0	0	0	0	0	0	0	0	0	0	0	0	0	0	0	0	0
ST95	ESC_CA4830AA_AS	Clade I	0	1	0	0	0	0	0	0	0	0	0	0	0	0	0	1	0	1	0	0	0	0	0	0	0	0	0	0	0	0	0	0	0	0	0	0	0	0	0	0	0	0	0	0	0	0	0
ST95	ESC_CA4887AA_AS	Clade I	0	0	0	0	0	0	0	0	0	0	0	0	0	0	0	1	0	1	0	0	0	0	0	0	0	0	0	0	0	0	0	0	0	0	0	0	0	0	0	0	0	0	0	0	0	0	0
ST95	ESC_CA4893AA_AS	Clade I	0	0	0	0	0	0	0	0	0	0	0	0	0	0	0	1	0	1	0	0	0	0	0	0	0	0	0	0	0	0	0	0	0	0	1	0	0	0	0	0	0	0	0	0	0	0	0
ST95	ESC_CA4958AA_AS	Clade I	0	1	0	0	0	0	0	0	0	1	0	0	0	0	0	1	0	1	0	0	0	0	0	0	0	0	0	0	0	0	0	0	0	0	0	0	0	0	0	0	0	0	0	0	0	0	0
ST95	ESC_CA5088AA_AS	Clade I	0	1	0	0	0	0	0	0	0	0	0	0	0	0	0	1	0	1	0	0	0	0	0	0	0	0	0	0	0	0	0	0	0	0	0	0	0	0	0	0	0	0	0	0	0	0	0
ST95	ESC_CA5131AA_AS	Clade I	0	0	0	0	0	0	0	0	0	0	0	0	0	0	0	1	0	0	0	0	0	0	0	0	0	0	0	0	0	0	1	0	0	0	0	0	0	0	0	0	0	0	0	0	0	0	0
ST95	ESC_CA5420AA_AS	Clade I	0	1	0	0	0	0	0	0	0	1	0	0	0	0	0	1	0	1	0	0	0	0	0	0	0	0	0	0	0	0	0	0	0	0	0	0	0	0	0	0	0	0	0	0	0	0	0
ST95	ESC_CA5538AA_AS	Clade I	0	0	0	0	0	0	0	0	0	0	0	0	0	0	0	1	0	1	0	0	0	0	0	0	0	0	0	0	0	0	0	0	0	0	0	0	0	0	0	0	0	0	0	0	0	0	0
ST95	ESC_CA5640AA_AS	Clade I	0	1	0	0	0	0	0	0	0	0	0	0	0	1	0	1	0	1	0	0	0	0	0	0	0	0	0	0	0	0	0	0	0	0	0	0	0	0	0	0	0	0	0	0	0	0	0
ST95	ESC_CA5697AA_AS	Clade I	0	0	0	0	0	0	0	0	0	1	0	0	0	0	0	1	0	1	0	0	0	0	0	0	0	0	0	0	0	0	0	0	0	0	0	0	0	0	0	0	0	0	0	0	0	0	0
ST95	ESC_CA6132AA_AS	Clade I	0	1	0	0	0	0	0	0	0	0	0	0	0	0	0	1	0	1	0	0	0	0	0	0	0	0	0	0	0	0	0	0	0	0	0	0	0	0	0	0	0	0	0	0	0	0	0
ST95	ESC_CA6245AA_AS	Clade I	0	0	0	0	0	0	0	0	0	0	0	0	0	0	0	1	0	1	0	0	0	0	0	0	0	0	0	0	0	0	0	0	0	0	0	0	0	0	0	0	0	0	0	0	0	0	0
ST95	ESC_CA6314AA_AS	Clade I	0	0	0	0	0	0	0	0	0	0	0	0	0	1	0	1	0	1	0	0	0	0	0	0	0	0	0	0	0	0	0	0	0	0	0	0	0	0	0	0	0	0	0	0	0	0	0
ST95	ESC_CA6334AA_AS	Clade I	0	0	0	0	0	0	0	0	0	0	0	0	0	1	0	1	0	1	0	0	0	0	0	0	0	0	0	0	0	0	0	0	0	0	0	0	0	0	0	0	0	0	0	0	0	0	0
ST95	ESC_CA6371AA_AS	Clade I	0	0	0	0	0	0	0	0	0	0	0	0	0	1	0	1	0	1	0	0	0	0	0	0	0	0	0	0	0	0	0	0	0	0	0	0	0	0	0	0	0	0	0	0	0	0	0
ST95	ESC_FA6908AA_AS	Clade I	0	1	0	0	0	0	0	0	0	0	0	0	0	1	0	1	0	1	0	0	0	0	0	0	0	0	0	0	0	0	0	0	0	0	0	0	0	0	0	0	0	0	1	0	0	0	0
ST95	ESC_FA7362AA_AS	Clade I	0	1	0	0	0	0	0	0	0	0	0	0	0	0	0	1	0	1	0	0	0	0	0	0	0	0	0	0	0	0	0	0	0	0	0	0	0	0	0	0	0	0	0	0	0	0	0
ST95	ESC_FA7591AA_AS	Clade I	1	1	0	0	0	0	0	0	0	1	0	0	0	1	0	0	0	1	0	0	0	0	0	0	0	0	0	0	0	0	0	0	0	0	0	0	0	0	0	0	0	0	0	0	0	0	0
ST95	ESC_FA7723AA_AS	Clade I	0	0	0	0	0	0	0	0	0	0	0	0	0	0	0	1	1	1	0	0	0	0	0	0	0	0	0	0	0	0	0	0	0	0	0	0	0	0	0	0	0	0	0	0	0	0	0
ST95	ESC_GA0166AA_AS	Clade I	0	1	0	0	0	0	0	0	0	0	0	0	0	0	0	1	0	1	0	0	0	0	0	0	0	0	0	0	0	0	0	0	0	0	0	0	0	0	0	0	0	0	0	0	0	0	0
ST95	ESC_GA0377AA_AS	Clade I	0	1	0	0	0	0	0	0	0	1	0	0	0	0	0	1	0	1	0	0	0	0	0	0	0	0	0	0	0	0	0	0	0	0	0	0	0	0	0	0	0	0	0	0	0	0	0
ST95	ESC_GA1856AA_AS	Clade I	1	1	0	1	0	0	0	0	0	1	0	0	0	0	0	1	0	1	0	0	0	0	0	0	0	0	0	0	0	0	0	0	0	0	0	0	0	0	0	0	0	0	0	0	0	0	0
ST95	ESC_GA3966AA_AS	Clade I	0	1	0	0	0	0	0	0	0	0	0	0	0	0	0	1	0	1	0	0	0	0	0	0	0	0	0	0	0	0	0	0	0	0	0	0	0	0	0	0	0	0	0	0	0	0	0
ST95	ESC_GA5331AA_AS	Clade I	0	1	0	0	0	0	0	0	0	0	0	0	0	0	0	1	0	1	0	0	0	0	0	0	0	0	0	0	0	0	0	0	0	0	1	0	0	0	0	0	0	0	0	0	0	0	0
ST95	ESC_GA5351AA_AS	Clade I	0	1	0	0	0	0	0	0	0	0	0	0	0	0	0	1	0	1	0	0	0	0	0	0	0	0	0	0	0	0	0	0	0	0	0	0	0	0	0	0	0	0	0	0	0	0	0
ST95	ESC_GA6776AA_AS	Clade I	0	1	0	0	0	0	0	0	0	0	0	0	0	0	0	1	0	1	0	0	0	0	0	0	0	0	0	0	0	0	0	0	0	0	0	0	0	0	0	0	0	0	0	0	0	0	0
ST95	ESC_GA7558AA_AS	Clade I	0	0	0	0	0	0	0	0	0	0	0	0	0	1	0	0	0	0	0	0	0	0	0	0	0	0	0	0	0	0	0	0	0	0	0	0	0	0	0	0	0	0	0	0	0	0	0
ST95	ESC_GA8819AA_AS	Clade I	0	1	0	0	0	0	0	0	0	0	0	0	0	0	0	1	0	1	0	0	0	0	0	0	0	0	0	0	0	0	0	0	0	0	0	0	0	0	0	0	0	0	0	0	0	0	0
ST95	ESC_GA9639AA_AS	Clade I	0	1	0	0	0	0	0	0	0	0	0	0	0	0	0	1	0	1	0	0	0	0	0	0	0	0	0	0	0	0	0	0	0	0	0	0	0	0	0	0	0	0	0	0	0	0	0
ST95	ESC_GA9642AA_AS	Clade I	0	1	0	0	0	0	0	0	0	0	0	0	0	0	0	1	0	1	0	0	0	0	0	0	0	0	0	0	0	0	0	0	0	0	0	0	0	0	0	0	0	0	0	0	0	0	0
ST95	ESC_GA9810AA_AS	Clade I	0	1	0	0	0	0	0	0	0	0	0	0	0	1	0	1	0	1	0	0	0	0	0	0	0	0	0	0	0	0	0	0	0	0	0	0	0	0	0	0	0	0	0	0	0	0	0
ST95	ESC_GA9812AA_AS	Clade I	0	1	0	0	0	0	0	0	0	0	0	0	0	1	0	1	0	1	0	0	0	0	0	0	0	0	0	0	0	0	0	0	0	0	0	0	0	0	0	0	0	0	0	0	0	0	0
ST95	ESC_GA9846AA_AS	Clade I	0	1	0	0	0	0	0	0	0	0	0	0	0	0	0	1	0	1	0	0	0	0	0	0	0	0	0	0	0	0	0	0	0	0	0	0	0	0	0	0	0	0	0	0	0	0	0
ST95	ESC_HA0198AA_AS	Clade I	0	1	0	0	0	0	0	0	0	0	0	0	0	1	0	1	0	1	0	0	0	0	0	0	0	0	0	0	0	0	0	0	0	0	0	0	0	0	0	0	0	0	0	0	0	0	0
ST95	ESC_HA0246AA_AS	Clade I	0	1	0	0	0	0	0	0	0	0	0	0	0	0	0	1	0	1	0	0	0	0	0	0	0	0	0	0	0	0	0	0	0	0	0	0	0	0	0	0	0	0	0	0	0	0	0
ST95	ESC_HA0759AA_AS	Clade I	0	1	0	0	0	0	0	0	0	0	0	0	0	0	0	1	0	1	0	0	0	0	0	0	0	0	0	0	0	0	0	0	0	0	0	0	0	0	0	0	0	0	0	0	0	0	0
ST95	ESC_HA0761AA_AS	Clade I	0	0	0	0	0	0	0	0	0	0	0	0	0	0	0	0	0	0	0	0	0	0	0	0	0	0	0	0	0	0	0	0	0	0	0	0	0	0	0	0	0	1	0	0	0	0	0
ST95	ESC_HA0767AA_AS	Clade I	0	1	0	0	0	0	0	0	0	0	0	0	0	1	0	1	0	1	0	0	0	0	0	0	0	0	0	0	0	0	0	0	0	0	0	0	0	0	0	0	0	0	0	0	0	0	0
ST95	ESC_HA1668AA_AS	Clade I	0	1	0	0	0	0	0	0	0	1	0	0	0	1	0	1	0	1	0	0	0	0	0	0	0	0	0	0	0	0	0	0	0	0	0	0	0	0	0	0	0	0	0	0	0	0	0
ST95	ESC_HA1669AA_AS	Clade I	0	0	0	0	0	0	0	0	0	0	0	0	0	0	0	1	0	1	0	0	0	0	0	0	0	0	0	0	0	0	0	0	0	0	0	0	0	0	0	0	0	0	0	0	0	0	0
ST95	ESC_HA1673AA_AS	Clade I	0	1	0	0	0	0	0	0	0	0	0	0	0	0	0	1	0	1	0	0	0	0	0	0	0	0	0	0	0	0	0	0	0	0	0	0	0	0	0	0	0	0	0	0	0	0	0
ST95	ESC_HA2055AA_AS	Clade I	0	1	0	0	0	0	0	0	0	0	0	0	0	0	0	1	0	1	0	0	0	0	0	0	0	0	0	0	0	0	0	0	0	0	0	0	0	0	0	0	0	0	0	0	0	0	0
ST95	ESC_HA3833AA_AS	Clade I	0	1	0	0	0	0	0	0	0	0	0	0	0	0	0	1	0	1	0	0	0	0	0	0	0	0	0	0	0	0	0	0	0	0	0	0	0	0	0	0	0	0	0	0	0	0	0
ST95	ESC_HA5031AA_AS	Clade I	0	1	0	0	0	0	0	0	0	0	0	0	0	1	0	1	0	1	0	0	0	0	0	0	0	0	0	0	0	0	0	0	0	0	0	0	0	0	0	0	0	0	0	0	0	0	0
ST95	ESC_HA5043AA_AS	Clade I	0	1	0	0	0	0	0	0	0	0	0	0	0	0	0	1	0	1	0	0	0	0	0	0	0	0	0	0	0	0	1	0	0	0	0	0	0	0	0	0	0	0	0	0	0	0	0
ST95	ESC_HA5094AA_AS	Clade I	0	1	0	0	0	0	0	0	0	0	0	0	0	1	0	1	0	1	0	0	0	0	0	0	0	0	0	0	0	0	0	0	0	0	0	0	0	0	0	0	0	0	0	0	0	0	0
ST95	ESC_HA5098AA_AS	Clade I	0	1	0	0	0	0	0	0	0	1	0	0	0	1	0	1	0	1	0	0	0	0	0	0	0	0	0	0	0	0	0	0	0	0	0	0	0	0	0	0	0	0	0	0	0	0	0
ST95	ESC_HA5117AA_AS	Clade I	0	1	0	0	0	0	0	0	0	0	0	0	0	0	0	1	0	1	0	0	0	0	0	0	0	0	0	0	0	0	0	0	0	0	0	0	0	0	0	0	0	0	0	0	0	0	0
ST95	ESC_HA5174AA_AS	Clade I	0	0	0	0	0	0	0	0	0	0	0	0	0	1	0	1	0	1	0	0	0	0	0	0	0	0	0	0	0	0	0	0	0	0	0	0	0	0	0	0	0	0	0	0	0	0	0
ST95	ESC_HA5591AA_AS	Clade I	0	1	0	0	0	0	0	0	0	1	0	0	0	1	0	1	0	1	0	0	0	0	0	0	0	0	0	0	0	0	0	0	0	0	1	0	0	0	0	0	0	0	0	0	0	0	0
ST95	ESC_HA5636AA_AS	Clade I	0	1	0	0	0	0	0	0	0	0	0	0	0	0	0	1	0	1	0	0	0	0	0	0	0	0	0	0	0	0	0	0	0	0	0	0	0	0	0	0	0	0	0	0	0	0	0
ST95	ESC_HA5663AA_AS	Clade I	0	0	0	0	0	0	0	0	0	0	0	0	0	0	0	1	0	1	0	0	0	0	0	0	0	0	0	0	0	0	0	0	0	0	0	0	0	0	0	0	0	0	0	0	0	0	0
ST95	ESC_HA5683AA_AS	Clade I	0	1	0	0	0	0	0	0	0	0	0	0	0	0	0	1	0	1	0	0	0	0	0	0	0	0	0	0	0	0	0	0	0	0	0	0	0	0	0	0	0	0	0	0	0	0	0
ST95	ESC_HA6329AA_AS	Clade I	0	1	0	0	0	0	0	0	0	0	0	0	0	0	0	1	0	1	0	0	0	0	0	0	0	0	0	0	0	0	0	0	0	0	0	0	0	0	0	0	0	0	0	0	0	0	0
ST95	ESC_HA6337AA_AS	Clade I	0	1	0	0	0	0	0	0	0	0	0	0	0	0	0	1	0	1	0	0	0	0	0	0	0	0	0	0	0	0	0	0	0	0	0	0	0	0	0	0	0	0	0	0	0	0	0
ST95	ESC_HA6346AA_AS	Clade I	0	1	0	0	0	0	0	0	0	1	0	0	0	1	0	1	0	1	0	0	0	0	0	0	0	0	0	0	0	0	0	0	0	0	0	0	0	0	0	0	0	0	0	0	0	0	0
ST95	ESC_HA6384AA_AS	Clade I	0	1	0	0	0	0	0	0	0	0	0	0	0	0	0	1	0	1	0	0	0	0	0	0	0	0	0	0	0	0	0	0	0	0	0	0	0	0	0	0	0	0	0	0	0	0	0
ST95	ESC_HA6858AA_AS	Clade I	0	0	0	0	0	0	0	0	0	0	0	0	0	1	0	0	0	0	0	0	0	0	0	0	0	0	0	0	0	0	0	0	0	0	0	0	0	0	0	0	0	0	0	0	0	0	0
ST95	ESC_HA6877AA_AS	Clade I	0	0	0	0	0	0	0	0	0	0	0	0	0	0	0	1	0	1	0	0	0	0	0	0	0	0	0	0	0	0	0	0	0	0	0	0	0	0	0	0	0	0	0	0	0	0	0
ST95	ESC_HA6887AA_AS	Clade I	0	1	0	0	0	0	0	0	0	0	0	0	0	1	0	1	0	1	0	0	0	0	0	0	0	0	0	0	0	0	0	0	0	0	0	0	0	0	0	0	0	0	0	0	0	0	0
ST95	ESC_HA6888AA_AS	Clade I	0	0	0	0	0	0	0	0	0	0	0	0	0	0	0	1	0	1	0	0	0	0	0	0	0	0	0	0	0	0	0	0	0	0	0	0	0	0	0	0	0	0	0	0	0	0	0
ST95	ESC_HA6960AA_AS	Clade I	0	1	0	0	0	0	0	0	0	0	0	0	0	0	0	1	0	1	0	0	0	0	0	0	0	0	0	0	0	0	0	0	0	0	0	0	0	0	0	0	0	1	0	0	0	0	0
ST95	ESC_HA6981AA_AS	Clade I	0	1	0	0	0	0	0	0	0	0	0	0	0	1	0	1	0	1	0	0	0	0	0	0	0	0	0	0	0	0	0	0	0	0	0	0	0	0	0	0	0	0	0	0	0	0	0
ST95	ESC_HA7558AA_AS	Clade I	0	1	0	0	0	0	0	0	0	1	0	0	0	1	0	1	0	1	0	0	0	0	0	0	0	0	0	0	0	0	0	0	0	0	0	0	0	0	0	0	0	0	0	0	0	0	0
ST95	ESC_HA7591AA_AS	Clade I	1	1	0	1	0	1	0	0	0	1	0	0	0	1	0	1	0	1	0	0	0	0	0	0	0	0	0	0	0	0	0	0	0	0	0	0	0	0	0	0	0	0	0	0	0	0	0
ST95	ESC_HA7595AA_AS	Clade I	0	1	0	0	0	0	0	0	0	0	0	0	0	0	0	1	0	1	0	0	0	0	0	0	0	0	0	0	0	0	0	0	0	0	0	0	0	0	0	0	0	0	0	0	0	0	0
ST95	ESC_HA7615AA_AS	Clade I	0	0	0	0	0	0	0	0	0	1	0	0	0	0	0	0	0	0	0	0	0	0	0	0	0	0	0	0	0	0	0	0	0	0	0	0	0	0	0	0	0	0	0	0	0	0	0
ST95	ESC_HA7710AA_AS	Clade I	0	1	0	0	0	0	0	0	0	1	0	0	0	0	0	1	0	1	0	0	0	0	0	0	0	0	0	0	0	0	0	0	0	0	0	0	0	0	0	0	0	0	0	0	0	0	0
ST95	ESC_HA8230AA_AS	Clade I	0	1	0	0	0	0	0	0	0	0	0	0	0	1	0	1	0	1	0	0	0	0	0	0	0	1	0	0	0	0	0	0	0	0	0	0	0	0	0	0	0	0	0	0	0	0	0
ST95	ESC_HA8271AA_AS	Clade I	0	0	0	0	0	0	0	0	0	0	0	0	0	0	0	0	0	0	0	0	0	0	0	0	0	0	0	0	0	0	0	0	0	0	0	0	0	0	0	0	0	0	0	0	0	0	0
ST95	ESC_HA8279AA_AS	Clade I	0	1	0	0	0	0	0	0	0	0	0	0	0	0	0	1	0	1	0	0	0	0	0	0	0	0	0	0	0	0	0	0	0	0	0	0	0	0	0	0	0	0	0	0	0	0	0
ST95	ESC_HA8540AA_AS	Clade I	0	0	0	0	0	0	0	0	0	1	0	0	0	0	0	1	0	1	0	0	0	0	0	0	0	0	0	0	0	0	0	0	0	0	0	0	0	0	0	0	0	0	0	0	0	0	0
ST95	ESC_HA9073AA_AS	Clade I	0	0	0	0	0	0	0	0	0	1	0	0	0	0	0	1	0	0	0	0	0	0	0	0	0	0	0	0	0	0	0	0	0	0	0	0	0	0	0	0	0	0	0	0	0	0	0
ST95	ESC_IA0426AA_AS	Clade I	0	0	0	0	0	0	0	0	0	1	0	0	0	0	0	0	0	1	0	0	0	0	0	0	0	0	0	0	0	0	0	0	0	0	0	0	0	0	0	0	0	0	0	0	0	0	0
ST95	ESC_IA0436AA_AS	Clade I	0	1	0	0	0	0	0	0	0	0	0	0	0	1	0	1	0	1	0	0	0	0	0	0	0	0	0	0	0	0	0	0	0	0	0	0	0	0	0	0	0	0	0	0	0	0	0
ST95	ESC_IA0801AA_AS	Clade I	0	1	0	0	0	0	0	0	0	1	0	0	0	1	0	1	0	1	0	0	0	0	0	0	0	0	0	0	0	0	0	0	0	0	0	0	0	0	0	0	0	0	0	0	0	0	0
ST95	ESC_IA0816AA_AS	Clade I	0	1	0	0	0	0	0	0	0	1	0	0	0	1	0	1	0	1	0	0	0	0	0	0	0	0	0	0	0	0	0	0	0	0	0	0	0	0	0	0	0	0	0	0	0	0	0
ST95	ESC_IA1449AA_AS	Clade I	0	1	0	0	0	0	0	0	0	0	0	0	0	0	0	1	0	1	0	0	0	0	0	0	0	0	0	0	0	0	0	0	0	0	0	0	0	0	0	0	0	0	0	0	0	0	0
ST95	ESC_IA2216AA_AS	Clade I	0	1	0	0	0	0	0	0	0	0	0	0	0	0	0	1	0	1	0	0	0	0	0	0	0	0	0	0	0	0	0	0	0	0	0	0	0	0	0	0	0	0	0	0	0	0	0
ST95	ESC_IA2220AA_AS	Clade I	0	0	0	0	0	0	0	0	0	0	0	0	0	1	0	1	0	1	0	0	0	0	0	0	0	0	0	0	0	0	0	0	0	0	0	0	0	0	0	0	0	0	0	0	0	0	0
ST95	ESC_IA2221AA_AS	Clade I	0	1	0	0	0	0	0	0	0	0	0	0	0	0	0	1	0	1	0	0	0	0	0	0	0	0	0	0	0	0	0	0	0	0	0	0	0	0	0	0	0	0	0	0	0	0	0
ST95	ESC_IA2225AA_AS	Clade I	0	1	0	0	0	0	0	0	0	0	0	0	0	0	0	1	0	1	0	0	0	0	0	0	0	0	0	0	0	0	0	0	0	0	0	0	0	0	0	0	0	0	0	0	0	0	0
ST95	ESC_IA2226AA_AS	Clade I	0	1	0	0	0	0	0	0	0	0	0	0	0	0	0	1	0	1	0	0	0	0	0	0	0	0	0	0	0	0	0	0	0	0	0	0	0	0	0	0	0	0	0	0	0	0	0
ST95	ESC_IA2233AA_AS	Clade I	0	0	0	0	0	0	0	0	0	0	0	0	0	0	0	1	0	1	0	0	0	0	0	0	0	0	0	0	0	0	0	0	0	0	0	0	0	0	0	0	0	0	0	0	0	0	0
ST95	ESC_IA2239AA_AS	Clade I	0	0	0	0	0	0	0	0	0	0	0	0	1	1	0	0	0	0	0	0	0	0	0	0	0	0	0	0	0	0	0	0	0	0	0	0	0	0	0	0	0	0	0	0	0	0	0
ST95	ESC_IA2257AA_AS	Clade I	0	0	0	0	0	0	0	0	0	0	0	0	0	0	0	1	0	1	0	0	0	0	0	0	0	0	0	0	0	0	0	0	0	0	0	0	0	0	0	0	0	0	0	0	0	0	0
ST95	ESC_IA2264AA_AS	Clade I	0	1	0	0	0	0	0	0	0	0	0	0	0	1	0	1	0	1	0	0	0	0	0	0	0	0	0	0	0	0	0	0	0	0	0	0	0	0	0	0	0	0	0	0	0	0	0
ST95	ESC_IA2269AA_AS	Clade I	1	1	0	1	0	0	0	0	0	1	0	0	0	0	0	1	0	1	0	0	0	0	0	0	0	0	0	0	0	0	0	0	0	0	0	0	0	0	0	0	0	0	0	0	0	0	0
ST95	ESC_IA2724AA_AS	Clade I	0	1	0	0	0	0	0	0	0	0	0	0	0	0	0	1	0	1	0	0	0	0	0	0	0	0	0	0	0	0	0	0	0	0	0	0	0	0	0	0	0	0	0	0	0	0	0
ST95	ESC_IA4154AA_AS	Clade I	0	0	0	0	0	0	0	0	0	0	1	0	0	0	1	1	1	1	0	0	0	0	0	0	0	0	0	0	0	0	0	0	0	0	0	0	0	0	0	0	0	0	0	0	0	0	0
ST95	ESC_IA7379AA_AS	Clade I	0	1	0	0	0	0	0	0	0	1	1	0	0	0	1	1	1	1	0	0	0	0	0	0	0	0	0	0	0	0	0	0	0	0	0	0	0	0	0	0	0	0	0	0	0	0	0
ST95	ESC_IA7420AA_AS	Clade I	0	1	0	0	0	0	0	0	0	1	1	0	0	0	1	1	1	1	0	0	0	0	0	0	0	0	0	0	0	0	0	0	0	0	0	0	0	0	0	0	0	0	0	0	0	0	0
ST95	ESC_JA0847AA_AS	Clade I	0	0	0	0	0	0	0	0	0	0	1	0	0	0	1	1	0	1	0	0	0	0	0	0	0	0	0	0	0	0	0	0	0	0	0	0	0	0	0	0	0	0	0	0	0	0	0
ST95	ESC_JA0897AA_AS	Clade I	0	1	0	0	0	0	0	0	0	0	0	0	0	0	0	1	0	1	0	0	0	0	1	0	0	0	0	0	0	0	0	0	0	0	0	0	0	0	0	0	0	0	0	0	0	0	0
ST95	ESC_JA5459AA_AS	Clade I	0	1	0	0	0	0	0	0	0	0	0	0	0	0	0	1	0	1	0	0	0	0	0	0	0	0	0	0	0	0	0	0	0	0	0	0	0	0	0	0	0	0	0	0	0	0	0
ST95	ESC_JA7662AA_AS	Clade I	0	0	0	0	0	0	0	0	0	0	0	0	0	0	0	1	0	1	0	0	0	0	0	1	0	0	0	0	0	0	0	0	0	0	0	0	0	0	0	0	0	0	0	0	0	0	0
ST95	ESC_JA7941AA_AS	Clade I	0	0	0	0	0	0	0	0	0	1	0	0	0	0	0	1	0	1	0	0	0	0	0	0	0	0	0	0	0	0	0	0	0	0	0	0	0	0	0	0	0	0	0	0	0	0	0
ST95	ESC_JA8124AA_AS	Clade I	0	0	0	0	0	0	0	0	0	1	0	0	0	0	0	1	0	1	0	0	0	0	0	0	0	0	0	0	0	0	0	0	0	0	0	0	0	0	0	0	0	0	0	0	0	0	0
ST95	ESC_KA0889AA_AS	Clade I	0	1	0	0	0	0	0	0	0	1	0	0	0	1	0	1	0	1	0	0	0	0	0	0	0	0	0	0	0	0	0	0	0	0	0	0	0	0	0	0	0	0	0	0	0	0	0
ST95	ESC_KA6971AA_AS	Clade I	0	1	0	1	0	0	0	0	0	1	0	0	0	0	0	1	0	1	0	0	0	0	0	0	0	0	0	0	0	0	0	0	0	0	0	0	0	0	0	0	0	0	0	0	0	0	0
ST95	ESC_KA9277AA_AS	Clade I	0	1	0	0	0	0	0	0	0	1	0	0	0	1	0	1	0	1	0	0	0	0	0	0	0	0	0	0	0	0	0	0	0	0	0	0	0	0	0	0	0	0	0	0	0	0	0
ST95	ESC_LA2714AA_AS	Clade I	0	0	0	0	0	0	0	0	0	0	1	0	0	0	1	1	1	1	0	0	0	0	0	0	0	0	0	0	0	0	0	0	0	0	0	0	0	0	0	0	0	0	0	0	0	0	0
ST95	ESC_LA2720AA_AS	Clade I	0	0	0	0	0	0	0	0	0	0	1	0	0	0	1	1	1	1	0	0	0	0	0	0	0	0	0	0	0	0	0	0	0	0	0	0	0	0	0	0	0	0	0	0	0	0	0
ST95	ESC_LA2833AA_AS	Clade I	1	1	0	0	0	0	0	0	0	0	0	0	0	0	0	1	0	1	0	0	0	0	0	0	0	0	0	0	0	0	0	0	0	0	0	0	0	0	0	0	0	0	0	0	0	0	0
ST95	ESC_LA2890AA_AS	Clade I	0	0	0	0	0	0	0	0	0	0	0	0	0	0	0	1	0	1	0	0	0	0	0	0	0	0	0	0	0	0	0	0	0	0	0	0	0	0	0	0	0	0	0	0	0	0	0
ST95	ESC_LA2901AA_AS	Clade I	0	0	0	1	0	0	0	0	0	0	0	0	0	0	0	1	1	1	0	0	0	0	0	0	0	0	0	0	0	0	0	0	0	0	0	0	0	0	0	0	0	0	0	0	0	0	0
ST95	ESC_LA2989AA_AS	Clade I	0	0	0	1	0	0	0	0	0	1	1	0	0	0	1	1	1	1	0	0	0	0	0	0	0	0	0	0	0	0	0	0	0	0	0	0	0	0	0	0	0	0	0	0	0	0	0
ST95	ESC_LA3331AA_AS	Clade I	0	1	0	0	0	0	0	0	0	0	0	0	0	0	0	1	0	1	0	0	0	0	0	0	0	0	0	0	0	0	0	0	0	0	0	0	0	0	0	0	0	0	0	0	0	0	0
ST95	ESC_LA4536AA_AS	Clade I	0	1	0	0	0	0	0	0	0	0	0	0	0	0	0	1	0	1	0	0	0	0	0	0	0	0	0	0	0	0	0	0	0	0	0	0	0	0	0	0	0	0	0	0	0	0	0
ST95	ESC_LA5730AA_AS	Clade I	0	0	0	0	0	0	0	0	0	0	0	0	0	0	0	0	0	0	0	0	0	0	0	0	0	0	0	0	0	0	0	0	0	0	0	0	0	0	0	0	0	0	0	0	0	0	0
ST95	ESC_LA5735AA_AS	Clade I	0	1	0	0	0	0	0	0	0	0	0	0	0	0	0	1	0	1	0	0	0	0	0	0	0	0	0	0	0	0	0	0	0	0	0	0	0	0	0	0	0	0	0	0	0	0	0
ST95	ESC_MA2773AA_AS	Clade I	0	0	0	0	0	0	0	0	0	1	1	0	0	0	1	1	1	1	0	0	0	0	0	0	0	0	0	0	0	0	0	0	0	0	0	0	0	0	0	0	0	0	0	0	0	0	0
ST95	ESC_MA7861AA_AS	Clade I	0	1	0	0	0	0	0	0	0	1	0	0	0	0	0	1	0	1	0	0	0	0	0	0	0	0	0	0	0	0	0	0	0	0	0	0	0	0	0	0	0	0	0	0	0	0	0
ST95	ESC_MA7863AA_AS	Clade I	0	1	0	0	0	0	0	0	0	1	0	0	0	0	0	1	0	1	0	0	0	0	0	0	0	0	0	0	0	0	0	0	0	0	0	0	0	0	0	0	0	0	0	0	0	0	0
ST95	ESC_MA7864AA_AS	Clade I	0	1	0	0	0	0	0	0	0	1	0	0	0	0	0	1	0	1	0	0	0	0	0	0	0	0	0	0	0	0	0	0	0	0	0	0	0	0	0	0	0	0	0	0	0	0	0
ST95	ESC_NA3972AA_AS	Clade I	0	1	0	0	0	0	0	0	0	0	0	0	0	0	0	1	0	1	0	0	0	0	0	0	0	0	0	0	0	0	0	0	0	0	0	0	0	0	0	0	0	0	0	0	0	0	0
ST95	ESC_NA3985AA_AS	Clade I	0	1	0	0	0	0	0	0	0	0	0	0	0	0	0	1	0	1	0	0	0	0	0	0	0	0	0	0	0	0	0	0	0	0	0	0	0	0	0	0	0	0	0	0	0	0	0
ST95	ESC_NA3994AA_AS	Clade I	0	1	0	0	0	0	0	0	0	0	0	0	0	1	0	1	0	1	0	0	0	0	0	0	0	0	0	0	0	0	0	0	0	0	0	0	0	0	0	0	0	0	0	0	0	0	0
ST95	ESC_NA3995AA_AS	Clade I	0	1	0	0	0	0	0	0	0	0	0	0	0	1	0	1	0	1	0	0	0	0	0	0	0	0	0	0	0	0	0	0	0	0	0	0	0	0	0	0	0	0	0	0	0	0	0
ST95	ESC_NA3996AA_AS	Clade I	0	1	0	0	0	0	0	0	0	0	0	0	0	0	0	1	0	1	0	0	0	0	0	0	0	0	0	0	0	0	0	0	0	0	0	0	0	0	0	0	0	0	0	0	0	0	0
ST95	ESC_NA4006AA_AS	Clade I	0	0	0	0	0	0	0	0	0	0	0	0	0	0	0	0	0	0	0	0	0	0	0	0	0	0	0	0	0	0	0	0	0	0	0	0	0	0	0	0	0	0	0	0	0	0	0
ST95	ESC_NA4008AA_AS	Clade I	0	0	0	0	0	0	0	0	0	0	0	0	0	0	0	0	0	0	0	0	0	0	0	0	0	0	0	0	0	0	0	0	0	0	0	0	0	0	0	0	0	0	0	0	0	0	0
ST95	ESC_NA4010AA_AS	Clade I	0	1	0	0	0	0	0	0	0	0	0	0	0	0	0	1	0	1	0	0	0	0	0	0	0	0	0	0	0	0	0	0	0	0	0	0	0	0	0	0	0	0	0	0	0	0	0
ST95	ESC_NA4013AA_AS	Clade I	0	0	0	0	0	0	0	0	0	0	0	0	0	1	0	1	0	1	0	0	0	0	0	0	0	0	0	0	0	0	0	0	0	0	0	0	0	0	0	0	0	0	0	0	0	0	0
ST95	ESC_NA4016AA_AS	Clade I	0	1	0	0	0	0	0	0	0	0	0	0	0	1	0	1	0	1	0	0	0	0	0	0	0	0	0	0	0	0	0	0	0	0	0	0	0	0	0	0	0	0	0	0	0	0	0
ST95	ESC_NA4018AA_AS	Clade I	0	1	0	0	0	0	0	0	0	0	0	0	0	0	0	1	0	1	0	0	0	0	0	0	0	0	0	0	0	0	0	0	0	0	0	0	0	0	0	0	0	0	0	0	0	0	0
ST95	ESC_NA4022AA_AS	Clade I	0	1	0	0	0	0	0	0	0	0	0	0	0	0	0	1	0	1	0	0	0	0	0	0	0	0	0	0	0	0	0	0	0	0	0	0	0	0	0	0	0	0	0	0	0	0	0
ST95	ESC_NA4024AA_AS	Clade I	0	0	0	0	0	0	0	0	0	0	0	0	0	0	0	1	0	1	0	0	0	0	0	0	0	0	0	0	0	0	0	0	0	0	0	0	0	0	0	0	0	0	0	0	0	0	0
ST95	ESC_NA4026AA_AS	Clade I	0	1	0	0	0	0	0	0	0	0	0	0	0	0	0	1	0	1	0	0	0	0	0	0	0	0	0	0	0	0	0	0	0	0	0	0	0	0	0	0	0	0	0	0	0	0	0
ST95	ESC_NA4027AA_AS	Clade I	0	1	0	0	0	0	0	0	0	1	0	0	0	0	0	1	0	1	0	0	0	0	0	0	0	0	0	0	0	0	0	0	0	0	0	0	0	0	0	0	0	0	0	0	0	0	0
ST95	ESC_NA4029AA_AS	Clade I	0	1	0	0	0	0	0	0	0	0	0	0	0	0	0	1	0	1	0	0	0	0	0	0	0	0	0	0	0	0	0	0	0	0	0	0	0	0	0	0	0	0	0	0	0	0	0
ST95	ESC_NA4031AA_AS	Clade I	0	1	0	0	0	1	0	0	0	0	0	0	0	0	0	1	0	1	0	0	0	0	0	0	0	0	0	0	0	0	0	0	0	0	0	0	0	0	0	0	0	0	0	0	0	0	0
ST95	ESC_NA4034AA_AS	Clade I	0	1	0	0	0	0	0	0	0	0	0	0	0	0	0	1	0	1	0	0	0	0	0	0	0	0	0	0	0	0	0	0	0	0	0	0	0	0	0	0	0	0	0	0	0	0	0
ST95	ESC_NA4038AA_AS	Clade I	0	1	0	0	0	0	0	0	0	0	0	0	0	1	0	1	0	1	0	0	0	0	0	0	0	0	0	0	0	0	0	0	0	0	0	0	0	0	0	0	0	0	0	0	0	0	0
ST95	ESC_NA4040AA_AS	Clade I	0	1	0	0	0	0	0	0	0	0	0	0	0	0	0	1	0	1	0	0	0	0	0	0	0	0	0	0	0	0	0	0	0	0	0	0	0	0	0	0	0	0	0	0	0	0	0
ST95	ESC_NA4051AA_AS	Clade I	0	1	0	0	0	0	0	0	0	0	0	0	0	1	0	1	0	1	0	0	0	0	0	0	0	0	0	0	0	0	0	0	0	0	0	0	0	0	0	0	0	0	0	0	0	0	0
ST95	ESC_NA4054AA_AS	Clade I	1	1	0	0	0	0	0	0	0	0	0	0	0	0	0	1	0	1	0	0	0	0	0	0	0	0	0	0	0	0	0	0	0	0	0	0	0	0	0	0	0	0	0	0	0	0	0
ST95	ESC_NA4062AA_AS	Clade I	0	1	0	0	0	0	0	0	0	1	0	0	0	1	0	1	0	1	0	0	0	0	0	0	0	0	0	0	0	0	0	0	0	0	0	0	0	0	0	0	0	0	0	0	0	0	0
ST95	ESC_NA7779AA_AS	Clade I	0	0	0	0	0	0	0	0	0	0	0	0	0	0	0	1	0	1	0	0	0	0	0	0	0	0	0	0	0	0	0	0	0	0	0	0	0	0	0	0	0	0	0	0	0	0	0
ST95	ESC_NA7872AA_AS	Clade I	0	1	0	0	0	0	0	0	0	0	0	0	0	1	0	1	0	1	0	0	0	0	0	0	0	0	0	0	0	0	0	0	0	0	0	0	0	0	0	0	0	0	0	0	0	0	0
ST95	ESC_NA7912AA_AS	Clade I	0	0	0	0	0	0	0	0	0	0	0	0	0	0	0	0	0	0	0	0	0	0	0	0	0	0	0	0	0	0	0	0	0	0	0	0	0	0	0	0	0	0	0	0	0	0	0
ST95	ESC_NA8000AA_AS	Clade I	0	0	0	0	0	0	0	0	0	0	0	0	0	0	0	1	0	1	0	0	0	0	0	0	0	0	0	0	0	0	0	0	0	0	0	0	0	0	0	0	0	0	0	0	0	0	0
ST95	ESC_NA8040AA_AS	Clade I	0	0	0	0	0	0	0	0	0	0	1	0	0	0	1	1	0	1	0	0	0	0	0	0	0	0	0	0	0	0	0	0	0	0	0	0	0	0	0	0	0	0	0	0	0	0	0
ST95	ESC_OA4792AA_AS	Clade I	0	1	0	0	0	0	0	0	0	0	0	0	0	1	0	1	0	1	0	0	0	0	0	0	0	0	0	0	0	0	0	0	0	0	0	0	0	0	0	0	0	0	0	0	0	0	0
ST95	ESC_PA1111AA_AS	Clade I	0	1	0	0	0	0	0	0	0	0	0	0	0	0	0	1	0	1	0	0	0	0	0	0	0	0	0	0	0	0	0	0	0	0	0	0	0	0	0	0	0	0	0	0	0	0	0
ST95	ESC_PA1355AA_AS	Clade I	0	1	0	0	0	0	0	0	0	1	0	0	0	0	0	1	0	1	0	0	0	0	0	0	0	0	0	0	0	0	0	0	0	0	0	0	0	0	0	0	0	0	0	0	0	0	0
ST95	ESC_PA1356AA_AS	Clade I	0	1	0	0	0	0	0	0	0	0	0	0	0	0	0	1	0	1	0	0	0	0	0	0	0	0	0	0	0	0	0	0	0	0	0	0	0	0	0	0	0	0	0	0	0	0	0
ST95	ESC_PA8911AA_AS	Clade I	0	1	0	0	0	0	0	0	0	0	0	0	0	0	0	1	0	1	0	0	0	0	0	0	0	0	0	0	0	0	0	0	0	0	0	0	0	0	0	0	0	0	0	0	0	0	0
ST95	ESC_QA2182AA_AS	Clade I	0	1	0	0	0	0	0	0	0	0	0	0	0	0	0	1	0	1	0	0	0	0	0	0	0	0	0	0	0	0	0	0	0	0	0	0	0	0	0	0	0	0	0	0	0	0	0
ST95	ESC_QA5163AA_AS	Clade I	0	1	0	0	0	0	0	0	0	1	0	0	0	0	0	1	0	1	0	0	0	0	0	0	0	0	0	0	0	0	0	0	0	0	0	0	0	0	0	0	0	0	0	0	0	0	0
ST95	ESC_QA5378AA_AS	Clade I	0	1	0	0	0	0	0	0	0	0	0	0	0	1	0	1	0	1	0	0	0	0	0	0	0	0	0	0	0	0	0	0	0	0	0	0	0	0	0	0	0	0	0	0	0	0	0
ST95	ESC_QA5908AA_AS	Clade I	0	1	0	0	0	0	0	0	0	1	0	0	0	0	0	1	0	1	0	0	0	0	1	0	0	0	0	0	0	0	0	0	0	0	0	0	0	0	0	0	0	0	0	0	0	0	0
ST95	ESC_QA7345AA_AS	Clade I	0	1	0	0	0	0	0	0	0	0	0	0	0	0	0	1	0	1	0	0	0	0	0	0	0	0	0	0	0	0	0	0	0	0	0	0	0	0	0	0	0	0	0	0	0	0	0
ST95	ESC_QA7436AA_AS	Clade I	0	1	0	0	0	0	0	0	0	0	0	0	0	0	0	1	0	1	0	0	0	0	0	0	0	0	0	0	0	0	0	0	0	0	0	0	0	0	0	0	0	0	0	0	0	0	0
ST95	ESC_QA7877AA_AS	Clade I	0	1	0	0	0	0	0	0	0	0	0	0	0	0	0	1	0	1	0	0	0	0	0	0	0	0	0	0	0	0	0	0	0	0	0	0	0	0	0	0	0	0	0	0	0	0	0
ST95	ESC_QA7981AA_AS	Clade I	0	1	0	0	0	0	0	0	0	0	0	0	0	1	0	1	0	1	0	0	0	0	0	0	0	0	0	0	0	0	0	0	0	0	0	0	0	0	0	0	0	0	0	0	0	0	0
ST95	ESC_QA8053AA_AS	Clade I	0	1	0	0	0	0	0	0	0	1	0	0	0	1	0	1	0	1	0	0	0	0	0	0	0	0	0	0	0	0	0	0	0	0	0	0	0	0	0	0	0	0	0	0	0	0	0
ST95	ESC_QA8120AA_AS	Clade I	0	1	0	0	0	0	0	0	0	1	0	0	0	0	0	1	0	1	0	0	0	0	0	0	0	0	0	0	0	0	0	0	0	0	0	0	0	0	0	0	0	0	0	0	0	0	0
ST95	ESC_QA8155AA_AS	Clade I	0	1	0	0	0	0	0	0	0	0	0	0	0	0	0	1	0	1	0	0	0	0	0	0	0	0	0	0	0	0	0	0	0	0	0	0	0	0	0	0	0	0	0	0	0	0	0
ST95	ESC_QA8186AA_AS	Clade I	0	1	0	0	0	0	0	0	0	0	0	0	0	0	0	1	0	1	0	0	0	0	0	0	0	0	0	0	0	0	0	0	0	0	0	0	0	0	0	0	0	0	0	0	0	0	0
ST95	ESC_QA8859AA_AS	Clade I	0	1	0	0	0	0	0	0	0	1	1	0	0	1	1	1	1	1	0	0	0	0	0	0	0	0	0	0	0	0	0	0	0	0	0	0	0	0	0	0	0	0	0	0	0	0	0
ST95	ESC_QA8948AA_AS	Clade I	0	1	0	0	0	0	0	0	0	1	0	0	0	1	0	1	0	1	0	0	0	0	0	0	0	0	0	0	0	0	0	0	0	0	0	0	0	0	0	0	0	0	0	0	0	0	0
ST95	ESC_QA8950AA_AS	Clade I	0	0	0	0	0	0	0	0	0	1	0	0	0	0	0	0	0	1	0	0	0	0	0	0	0	0	0	0	0	0	0	0	0	0	0	0	0	0	0	0	0	0	0	0	0	0	0
ST95	ESC_QA9416AA_AS	Clade I	0	1	0	0	0	0	0	0	0	0	0	0	0	0	0	1	0	1	0	0	0	0	0	0	0	0	0	0	0	0	0	0	0	0	0	0	0	0	0	0	0	0	0	0	0	0	0
ST95	ESC_RA0152AA_AS	Clade I	1	1	0	1	0	1	0	0	0	1	0	0	0	1	0	1	0	1	0	0	0	0	0	0	0	0	0	0	0	0	0	0	0	0	0	0	0	0	0	0	0	0	0	0	0	0	0
ST95	ESC_RA2373AA_AS	Clade I	0	0	0	1	0	0	0	0	0	1	1	0	0	0	1	1	1	1	0	0	0	0	0	0	0	0	0	0	0	0	0	0	0	0	1	0	0	0	0	0	0	0	0	0	0	0	0
ST95	ESC_RA3263AA_AS	Clade I	0	0	0	0	0	0	0	0	0	0	0	0	0	0	0	0	0	0	0	0	0	0	0	0	0	0	0	0	0	0	0	0	0	0	0	0	0	0	0	0	0	0	0	0	0	0	0
ST95	ESC_RA4279AA_AS	Clade I	0	0	0	1	0	0	0	0	0	1	0	0	0	0	0	1	0	1	0	0	0	0	0	0	0	0	0	0	0	0	0	0	0	0	0	0	0	0	0	0	0	0	0	0	0	0	0
ST95	ESC_SA1149AA_AS	Clade I	0	1	0	0	0	0	0	0	0	1	0	0	0	1	0	1	0	1	0	0	0	0	0	0	0	0	0	0	0	0	0	0	0	0	0	0	0	0	0	0	0	0	0	0	0	0	0
ST95	ESC_SA1724AA_AS	Clade I	0	1	0	0	0	0	0	0	0	1	0	0	0	0	0	1	0	1	0	0	0	0	0	0	0	0	0	0	0	0	0	0	0	0	0	0	0	0	0	0	0	0	0	0	0	0	0
ST95	ESC_SA2297AA_AS	Clade I	0	0	0	0	0	0	0	0	0	1	0	0	0	1	0	0	0	1	0	0	0	0	0	0	0	0	0	0	0	0	0	0	0	0	0	0	0	0	0	0	0	0	0	0	0	0	0
ST95	ESC_SA2410AA_AS	Clade I	0	0	0	0	0	0	0	0	0	0	0	0	0	0	0	0	0	0	0	0	0	0	0	0	0	0	0	0	0	0	0	0	0	0	0	0	0	0	0	0	0	0	0	0	0	0	0
ST95	ESC_SA5047AA_AS	Clade I	0	1	0	0	0	0	0	0	0	1	0	0	0	1	0	1	0	1	0	0	0	0	0	0	0	0	0	0	0	0	0	0	0	0	0	0	0	0	0	0	0	0	0	0	0	0	0
ST95	ESC_SA5190AA_AS	Clade I	0	1	0	1	0	0	0	0	0	0	0	0	0	1	0	1	0	1	0	0	0	0	0	0	0	0	0	0	0	0	0	0	0	0	0	0	0	0	0	0	0	0	0	0	0	0	0
ST95	ESC_SA6572AA_AS	Clade I	0	1	0	0	0	0	0	0	0	0	0	0	0	0	0	1	0	1	0	0	0	0	0	0	0	0	0	0	0	0	0	0	0	0	0	0	0	0	0	0	0	0	0	0	0	0	0
ST95	ESC_SA9890AA_AS	Clade I	0	1	0	0	0	0	0	0	0	1	0	0	0	1	0	1	0	1	0	0	0	0	0	0	0	0	0	0	0	0	0	0	0	0	0	0	0	0	0	0	0	0	0	0	0	0	0
ST95	ESC_SA9925AA_AS	Clade I	0	1	0	0	0	0	0	0	0	0	0	0	0	0	0	1	0	1	0	0	0	0	0	0	0	0	0	0	0	0	0	0	0	0	0	0	0	0	0	0	0	0	0	0	0	0	0
ST95	ESC_TA1476AA_AS	Clade I	0	1	0	1	0	0	0	0	0	1	0	0	0	0	0	1	0	1	0	0	0	0	0	0	0	0	0	0	0	0	0	0	0	0	0	0	0	0	0	0	0	0	0	0	0	0	0
ST95	ESC_TA1768AA_AS	Clade I	0	1	0	0	0	0	0	0	0	0	1	0	0	0	1	1	0	1	0	0	0	0	0	0	0	0	0	0	0	0	0	0	0	0	0	0	0	0	0	0	0	0	0	0	0	0	0
ST95	ESC_TA1861AA_AS	Clade I	0	1	0	0	0	0	0	0	0	0	0	0	0	1	0	1	1	1	0	0	0	0	0	0	0	0	0	0	0	0	0	0	0	0	0	0	0	0	0	0	0	0	0	0	0	0	0
ST95	ESC_TA1889AA_AS	Clade I	0	1	0	0	0	0	0	0	0	1	0	0	0	0	0	1	0	1	0	0	0	0	0	0	0	0	0	0	0	0	0	0	0	0	0	0	0	0	0	0	0	0	0	0	0	0	0
ST95	ESC_TA1976AA_AS	Clade I	0	1	0	0	0	0	0	0	0	1	0	0	0	1	0	1	0	1	0	0	0	0	0	0	0	0	0	0	0	0	0	0	0	0	0	0	0	0	0	0	0	0	0	0	0	0	0
ST95	ESC_TA1992AA_AS	Clade I	0	1	0	1	0	0	0	0	0	1	0	0	0	0	0	1	0	1	0	0	0	0	0	0	0	0	0	0	0	0	0	0	0	0	0	0	0	0	0	0	0	0	0	0	0	0	0
ST95	ESC_TA4083AA_AS	Clade I	0	1	0	0	0	0	0	0	0	0	0	0	0	1	0	1	0	1	0	0	0	0	0	0	0	0	0	0	0	0	0	0	0	0	0	0	0	0	0	0	0	1	0	0	0	0	0
ST95	ESC_TA8466AA_AS	Clade I	0	1	0	0	0	0	0	0	0	0	0	0	0	0	0	1	0	1	0	0	0	0	0	0	0	0	0	0	0	0	0	0	0	0	0	0	0	0	0	0	0	0	0	0	0	0	0
ST95	ESC_TA8693AA_AS	Clade I	0	1	0	0	0	0	0	0	0	0	0	0	0	0	0	1	0	1	0	0	0	0	0	0	0	0	0	0	0	0	0	0	0	0	0	0	0	0	0	0	0	0	0	0	0	0	0
ST95	ESC_TA8695AA_AS	Clade I	0	1	0	0	0	0	0	0	0	0	0	0	0	0	0	1	0	1	0	0	0	0	0	0	0	0	0	0	0	0	0	0	0	0	0	0	0	0	0	0	0	0	1	0	0	0	0
ST95	ESC_TA8696AA_AS	Clade I	0	1	0	0	0	0	0	0	0	0	0	0	0	0	0	1	0	1	0	0	0	0	0	0	0	0	0	0	0	0	0	0	0	0	0	0	0	0	0	0	0	0	0	0	0	0	0
ST95	ESC_TA8698AA_AS	Clade I	0	1	0	0	0	0	0	0	0	0	0	0	0	0	0	1	0	1	0	0	0	0	0	0	0	0	0	0	0	0	0	0	0	0	0	0	0	0	0	0	0	0	0	0	0	0	0
ST95	ESC_TA8700AA_AS	Clade I	0	1	0	0	0	0	0	0	0	0	0	0	0	1	0	1	0	1	0	0	0	0	0	0	0	0	0	0	0	0	0	0	0	0	0	0	0	0	0	0	0	0	0	0	0	0	0
ST95	ESC_TA8706AA_AS	Clade I	0	1	0	0	0	0	0	0	0	1	0	0	0	0	0	1	0	1	0	0	0	0	0	0	0	0	0	0	0	0	0	0	0	0	0	0	0	0	0	0	0	0	0	0	0	0	0
ST95	ESC_TA8708AA_AS	Clade I	0	1	0	0	0	0	0	0	0	0	0	0	0	0	0	1	0	1	0	0	0	0	0	0	0	0	0	0	0	0	0	0	0	0	0	0	0	0	0	0	0	0	0	0	0	0	0
ST95	ESC_TA8713AA_AS	Clade I	0	1	0	0	0	0	0	0	0	0	0	0	0	0	0	1	0	1	0	0	0	0	0	0	0	0	0	0	0	0	0	0	0	0	0	0	0	0	0	0	0	0	0	0	0	0	0
ST95	ESC_TA8716AA_AS	Clade I	1	1	0	1	0	0	0	0	0	1	0	0	0	1	0	1	0	1	0	0	0	0	0	0	0	0	0	0	0	0	0	0	0	0	0	0	0	0	0	0	0	1	0	0	0	0	0
ST95	ESC_TA8717AA_AS	Clade I	0	1	0	0	0	0	0	0	0	0	0	0	0	0	0	1	0	1	0	0	0	0	0	0	0	0	0	0	0	0	0	0	0	0	0	0	0	0	0	0	0	0	0	0	0	0	0
ST95	ESC_TA8730AA_AS	Clade I	0	1	0	0	0	0	0	0	0	0	0	0	0	0	0	1	0	1	0	0	0	0	0	0	0	0	0	0	0	0	0	0	0	0	0	0	0	0	0	0	0	0	0	0	0	0	0
ST95	ESC_TA8731AA_AS	Clade I	0	1	0	0	0	0	0	0	0	0	1	0	0	0	1	1	1	1	0	0	0	0	0	0	0	0	0	0	0	0	0	0	0	0	0	0	0	0	0	0	0	0	0	0	0	0	0
ST95	ESC_TA8792AA_AS	Clade I	0	1	0	0	0	0	0	0	0	0	0	0	0	0	0	1	0	1	0	0	0	0	0	0	0	0	0	0	0	0	0	0	0	0	0	0	0	0	0	0	0	0	0	0	0	0	0
ST95	ESC_TA9938AA_AS	Clade I	0	0	0	0	0	0	0	0	0	0	0	0	0	0	0	1	0	1	0	0	0	0	0	0	0	0	0	0	0	0	0	0	0	0	0	0	0	0	0	0	0	0	0	0	0	0	0
ST95	GCF_000157115.2	Clade I	1	1	0	0	0	0	0	0	0	1	0	0	0	0	0	1	0	1	0	0	0	0	0	0	0	0	0	0	0	0	0	0	0	0	0	0	0	0	0	0	0	0	0	0	0	0	0
ST95	GCF_000190915.1	Clade I	0	1	0	0	0	0	0	0	0	0	0	0	0	0	0	1	0	1	0	0	0	0	0	0	0	0	0	0	0	0	0	0	0	0	0	0	0	0	0	0	0	0	0	0	0	0	0
ST95	GCF_000742505.1	Clade I	0	1	0	0	0	0	0	0	0	0	0	0	0	1	0	1	0	1	0	0	0	0	0	0	0	0	0	0	0	0	0	0	0	0	0	0	0	0	0	0	0	0	0	0	0	0	0
ST95	GCF_000742555.1	Clade I	0	1	0	0	0	0	0	0	0	0	0	0	0	1	0	1	0	1	0	0	0	0	0	0	0	0	0	0	0	0	0	0	0	0	0	0	0	0	0	0	0	0	0	0	0	0	0
ST95	GCF_000742575.1	Clade I	0	1	0	0	0	0	0	0	0	0	0	0	0	1	0	1	0	1	0	0	0	0	0	0	0	0	0	0	0	0	0	0	0	0	0	0	0	0	0	0	0	0	0	0	0	0	0
ST95	GCF_001280385.1	Clade I	0	1	0	0	0	0	0	0	0	0	0	0	0	0	0	1	0	1	0	0	0	0	0	0	0	0	0	0	0	0	0	0	0	0	0	0	0	0	0	0	0	0	0	0	0	0	0
ST95	GCF_001524885.1	Clade I	0	1	0	0	0	0	0	0	0	0	1	0	0	0	1	1	0	1	0	0	0	0	0	0	0	0	0	0	0	0	0	0	0	0	0	0	0	0	0	0	0	0	0	0	0	0	0
ST95	GCF_001524905.1	Clade I	0	0	0	0	0	0	0	0	0	0	0	0	0	0	0	1	0	1	0	0	0	0	0	0	0	0	0	0	0	0	0	0	0	0	0	0	0	0	0	0	0	0	0	0	0	0	0
ST95	GCF_001622105.1	Clade I	0	0	0	0	0	0	0	0	0	0	0	0	0	1	0	1	0	1	0	0	0	0	0	0	0	0	0	0	0	0	0	0	0	0	0	0	0	0	0	0	0	0	0	0	0	0	0
ST95	GCF_001700095.1	Clade I	0	0	0	0	0	0	0	0	0	0	0	0	0	0	0	1	0	1	0	0	0	0	0	0	0	0	0	0	0	0	0	0	0	0	0	0	0	0	0	0	0	0	0	0	0	0	0
ST95	GCF_001877805.1	Clade I	0	1	0	0	0	0	0	0	0	0	0	0	0	0	0	1	0	1	0	0	0	0	0	0	0	0	0	0	0	0	0	0	0	0	0	0	0	0	0	0	0	0	0	0	0	0	0
ST95	GCF_001877815.1	Clade I	0	1	0	0	0	0	0	0	0	0	0	0	0	0	0	1	0	1	0	0	0	0	0	0	0	0	0	0	0	0	0	0	0	0	0	0	0	0	0	0	0	0	0	0	0	0	0
ST95	GCF_001881105.1	Clade I	0	0	0	0	0	0	0	0	0	0	1	0	0	0	1	1	1	1	0	0	0	0	0	0	0	0	0	0	0	0	0	0	0	0	0	0	0	0	0	0	0	0	0	0	0	0	0
ST95	GCF_001881125.1	Clade I	0	0	0	0	0	0	0	0	0	0	0	0	0	0	0	1	0	1	0	0	0	0	0	0	0	0	0	0	0	0	0	0	0	0	0	0	0	0	0	0	0	0	0	0	0	0	0
ST95	GCF_001881155.1	Clade I	0	0	0	0	0	0	0	0	0	0	0	0	0	1	0	1	0	1	0	0	0	0	0	0	0	0	0	0	0	0	0	0	0	0	0	0	0	0	0	0	0	0	0	0	0	0	0
ST95	GCF_001881165.1	Clade I	0	1	0	1	0	0	0	0	0	1	0	0	0	1	0	1	0	1	0	0	0	0	0	1	0	0	0	0	0	0	0	0	0	0	0	0	0	0	0	0	0	0	0	0	0	0	0
ST95	GCF_001881225.1	Clade I	0	1	0	0	0	0	0	0	0	0	0	0	0	0	0	1	0	1	0	0	0	0	0	0	0	0	0	0	0	0	0	0	0	0	0	0	0	0	0	0	0	0	0	0	0	0	0
ST95	GCF_001881245.1	Clade I	0	0	0	0	0	0	0	0	0	0	0	0	0	0	0	0	0	0	0	0	0	0	0	0	0	0	0	0	0	0	0	0	0	0	0	0	0	0	0	0	0	0	0	0	0	0	0
ST95	GCF_001881305.1	Clade I	0	1	0	0	0	0	0	0	0	0	0	0	0	0	0	1	0	1	0	0	0	0	0	0	0	0	0	0	0	0	0	0	0	0	0	0	0	0	0	0	0	0	0	0	0	0	0
ST95	GCF_001881315.1	Clade I	0	1	0	0	0	0	0	0	0	0	0	0	0	0	0	1	0	1	0	0	0	0	0	0	0	0	0	0	0	0	0	0	0	0	0	0	0	0	0	0	0	0	0	0	0	0	0
ST95	GCF_001881345.1	Clade I	0	1	0	1	0	0	0	0	1	1	1	0	0	0	1	1	0	1	0	0	0	0	0	0	0	0	0	0	0	0	0	0	0	0	0	0	0	0	0	0	0	0	0	0	0	0	0
ST95	GCF_001881355.1	Clade I	0	1	0	0	0	0	0	0	0	0	0	0	0	0	0	1	0	1	0	0	0	0	0	0	0	0	0	0	0	0	0	0	0	0	0	0	0	0	0	0	0	0	0	0	0	0	0
ST95	GCF_001881385.1	Clade I	0	1	0	0	0	0	0	0	0	1	0	0	0	0	0	1	0	1	0	0	0	0	0	0	0	0	0	0	0	0	0	0	0	0	0	0	0	0	0	0	0	0	0	0	0	0	0
ST95	GCF_001881395.1	Clade I	0	1	0	0	0	0	0	0	0	0	0	0	0	0	0	1	0	1	0	0	0	0	0	0	0	0	0	0	0	0	0	0	0	0	0	0	0	0	0	0	0	0	0	0	0	0	0
ST95	GCF_002028705.1	Clade I	0	1	0	0	0	0	0	0	0	0	0	0	0	0	0	1	0	1	0	0	0	0	0	0	0	0	0	0	0	0	0	0	0	0	0	0	0	0	0	0	0	0	0	0	0	0	0
ST95	GCF_002028865.1	Clade I	0	1	0	0	0	0	0	0	0	0	0	0	0	0	0	1	0	1	0	0	0	0	0	0	0	0	0	0	0	0	0	0	0	0	0	0	0	0	0	0	0	0	0	0	0	0	0
ST95	GCF_002028875.1	Clade I	0	1	0	1	0	0	0	0	0	1	0	0	0	1	0	1	0	1	0	0	0	0	0	0	0	0	0	0	0	0	0	0	0	0	0	0	0	0	0	0	0	0	0	0	0	0	0
ST95	GCF_002028905.1	Clade I	0	1	0	0	0	0	0	0	0	0	0	0	0	0	0	1	0	1	0	0	0	0	0	0	0	0	0	0	0	0	0	0	0	0	0	0	0	0	0	0	0	0	0	0	0	0	0
ST95	GCF_002028965.1	Clade I	0	1	0	0	0	0	0	0	0	0	0	0	0	0	0	1	0	1	0	0	0	0	0	0	0	0	0	0	0	0	1	0	0	0	0	0	0	0	0	0	0	0	0	0	0	0	0
ST95	GCF_002029025.1	Clade I	0	1	0	0	0	0	0	0	0	0	0	0	0	0	0	1	0	1	0	0	0	0	0	0	0	0	0	0	0	0	0	0	0	0	0	0	0	0	0	0	0	0	0	0	0	0	0
ST95	GCF_002029035.1	Clade I	0	1	0	1	0	0	0	0	0	1	0	0	0	0	0	1	0	1	0	0	0	0	0	0	0	0	0	0	0	0	0	0	0	0	0	0	0	0	0	0	0	0	0	0	0	0	0
ST95	GCF_002029085.1	Clade I	0	1	0	1	0	1	0	0	0	1	0	0	0	0	0	1	0	1	0	0	0	0	0	0	0	0	0	0	0	0	0	0	0	0	0	0	0	0	0	0	0	0	0	0	0	0	0
ST95	GCF_002029095.1	Clade I	0	1	0	0	0	0	0	0	0	0	0	0	0	0	0	1	0	1	0	0	0	0	0	0	0	0	0	0	0	0	0	0	0	0	0	0	0	0	0	0	0	0	0	0	0	0	0
ST95	GCF_002029115.1	Clade I	0	1	0	0	0	0	0	0	0	0	0	0	0	0	0	1	0	1	0	0	0	0	0	0	0	0	0	0	0	0	0	0	0	0	0	0	0	0	0	0	0	0	0	0	0	0	0
ST95	GCF_002029165.1	Clade I	0	1	0	0	0	0	0	0	0	0	0	0	0	0	0	1	0	1	0	0	0	0	0	0	0	0	0	0	0	0	0	0	0	0	0	0	0	0	0	0	0	0	0	0	0	0	0
ST95	GCF_002109775.1	Clade I	0	1	0	0	0	0	0	0	0	0	0	0	0	1	0	1	0	1	0	0	0	0	0	0	0	0	0	0	0	0	0	0	0	0	0	0	0	0	0	0	0	0	0	0	0	0	0
ST95	GCF_002166335.1	Clade I	1	1	0	0	0	0	0	0	0	0	0	0	0	0	0	1	0	1	0	0	0	0	0	0	0	0	0	0	0	0	0	0	0	0	0	0	0	0	0	0	0	0	0	0	0	0	0
ST95	GCF_002285755.1	Clade I	0	1	0	0	0	0	0	0	0	0	0	0	0	0	0	1	0	1	0	0	0	0	0	0	0	0	0	0	0	0	0	0	0	0	0	0	0	0	0	0	0	0	0	0	0	0	0
ST95	GCF_002466185.1	Clade I	0	1	0	0	0	0	0	0	0	0	0	0	0	0	0	1	0	1	0	0	0	0	0	0	0	0	0	0	0	0	0	0	0	0	0	0	0	0	0	0	0	0	0	0	0	0	0
ST95	GCF_002466255.1	Clade I	0	1	0	0	0	0	0	0	0	1	0	0	0	0	0	1	0	1	0	0	0	0	0	0	0	0	0	0	0	0	0	0	0	0	0	0	0	0	0	0	0	0	0	0	0	0	0
ST95	GCF_002512925.1	Clade I	0	0	0	0	0	0	0	0	0	0	0	0	0	0	0	1	0	1	0	0	0	0	0	0	0	0	0	0	0	0	0	0	0	0	0	0	0	0	0	0	0	0	0	0	0	0	0
ST95	GCF_002631405.1	Clade I	1	1	0	0	0	0	0	0	0	1	0	0	0	1	0	0	0	1	0	0	0	0	0	0	0	0	0	0	0	0	0	0	0	0	0	0	0	0	0	0	0	0	0	0	0	0	0
ST95	GCF_002810185.1	Clade I	0	0	0	0	0	0	0	0	0	0	0	0	0	0	0	0	0	0	0	0	0	0	0	0	0	0	0	0	0	0	0	0	0	0	0	0	0	0	0	0	0	0	0	0	0	0	0
ST95	GCF_002887005.1	Clade I	1	1	0	1	0	1	0	0	0	1	0	0	0	0	0	1	0	1	0	0	0	0	0	0	0	0	0	0	0	0	0	0	0	0	0	0	0	0	0	0	0	0	0	0	0	0	0
ST95	GCF_003146555.1	Clade I	0	1	0	0	0	0	0	0	0	0	0	0	0	0	0	1	0	1	0	0	0	0	0	0	0	0	0	0	0	0	0	0	0	0	0	0	0	0	0	0	0	0	0	0	0	0	0
ST95	GCF_003258455.1	Clade I	0	1	0	0	0	0	0	0	0	0	0	0	0	0	0	1	0	1	0	0	0	0	0	0	0	0	0	0	0	0	0	0	0	0	0	0	0	0	0	0	0	0	0	0	0	0	0
ST95	GCF_900499105.1	Clade I	0	0	0	0	0	0	0	0	0	0	0	0	0	0	0	1	0	1	0	0	0	0	0	0	0	0	0	0	0	0	0	0	0	0	0	0	0	0	0	0	0	0	0	0	0	0	0
ST95	GCF_900499775.1	Clade I	1	1	0	0	0	0	0	0	0	1	0	0	0	1	0	1	0	1	0	0	0	0	0	0	0	0	0	0	0	0	0	0	0	0	0	0	0	0	0	0	0	0	0	0	0	0	0
ST95	GCF_900499905.1	Clade I	0	0	0	0	0	1	0	0	0	0	0	0	0	0	0	1	0	1	0	0	0	0	0	0	0	0	0	0	0	0	0	0	0	0	0	0	0	0	0	0	0	0	0	0	0	0	0
ST95	ESC_AA7874AA_AS	Clade II	0	1	0	0	0	0	0	0	0	1	0	0	0	1	0	1	0	1	0	0	0	0	0	0	0	0	0	0	0	0	0	0	0	0	0	0	0	0	0	0	0	0	0	0	0	0	0
ST95	ESC_AA7936AA_AS	Clade II	1	1	0	0	0	0	0	0	0	1	0	0	0	1	0	1	1	1	0	0	0	0	0	0	0	0	0	0	0	0	0	0	0	0	0	0	0	0	0	0	0	0	0	0	0	0	0
ST95	ESC_AA9532AA_AS	Clade II	1	0	0	0	0	0	0	0	0	0	0	0	0	0	0	1	0	1	0	0	0	0	0	0	0	0	0	0	0	0	0	0	0	0	0	0	0	0	0	0	0	0	0	0	0	0	0
ST95	ESC_BA0172AA_AS	Clade II	0	0	0	1	0	0	0	0	0	1	0	0	0	1	0	1	0	1	0	0	0	0	0	0	0	0	0	0	0	0	0	0	0	0	0	0	0	0	0	0	0	0	0	0	0	0	0
ST95	ESC_BA0409AA_AS	Clade II	0	0	0	0	0	0	0	0	0	1	0	0	0	0	0	1	0	1	0	0	0	0	0	0	0	0	0	0	0	0	0	0	0	0	0	0	0	0	0	0	0	0	0	0	0	0	0
ST95	ESC_BA0992AA_AS	Clade II	1	0	0	1	0	0	0	0	0	0	0	0	0	0	0	1	0	1	0	0	0	0	0	0	0	0	0	0	0	0	0	0	0	0	0	0	0	1	0	0	0	0	0	0	0	0	0
ST95	ESC_BA1051AA_AS	Clade II	1	1	0	0	0	0	0	0	0	1	0	0	0	0	0	1	0	1	0	0	0	0	0	0	0	0	0	0	0	0	0	0	0	0	0	0	0	0	0	0	0	0	0	0	0	0	0
ST95	ESC_BA1459AA_AS	Clade II	0	1	0	0	0	0	0	0	0	1	0	0	0	1	0	1	0	1	0	0	0	0	0	0	0	0	0	0	0	0	0	0	0	0	0	0	0	0	0	0	0	0	0	0	0	0	0
ST95	ESC_BA1528AA_AS	Clade II	1	0	0	0	0	1	0	0	0	0	0	0	0	1	0	1	0	1	0	0	0	0	0	0	0	0	0	0	0	0	0	0	0	0	0	0	0	0	0	0	0	0	1	0	0	0	0
ST95	ESC_BA1730AA_AS	Clade II	1	0	0	1	0	1	0	0	0	1	0	0	0	0	0	1	0	1	0	0	0	0	0	0	0	0	0	0	0	0	1	0	0	0	0	0	0	0	0	0	0	0	0	0	0	0	0
ST95	ESC_BA1789AA_AS	Clade II	1	0	0	0	0	0	0	0	0	0	0	0	0	0	0	1	0	1	0	0	0	0	0	0	0	0	0	0	0	0	0	0	0	0	0	0	0	0	0	0	0	0	0	0	0	0	0
ST95	ESC_BA2487AA_AS	Clade II	1	0	0	0	0	0	0	0	0	0	0	0	0	0	0	1	0	1	0	0	0	0	0	0	0	0	0	0	0	0	0	0	0	0	0	0	0	0	0	0	0	0	1	0	0	0	0
ST95	ESC_BA2493AA_AS	Clade II	0	0	0	1	0	0	0	0	0	1	0	0	0	1	0	1	0	1	0	0	0	0	0	0	0	0	0	0	0	0	0	0	0	0	0	0	0	0	0	0	0	0	0	0	0	0	0
ST95	ESC_BA2538AA_AS	Clade II	0	1	0	1	0	1	0	0	0	1	0	0	0	0	0	1	0	1	0	0	0	0	0	0	0	0	0	0	0	0	0	0	0	0	0	0	0	0	0	0	0	0	0	0	0	0	0
ST95	ESC_BA3343AA_AS	Clade II	1	1	0	0	0	0	0	0	0	0	0	0	0	0	0	1	0	1	0	0	0	0	0	0	0	0	0	0	0	0	0	0	0	0	0	0	0	0	0	0	0	0	0	0	0	0	0
ST95	ESC_BA3857AA_AS	Clade II	0	0	0	0	0	0	0	0	0	0	0	0	0	0	0	0	0	0	0	0	0	0	0	0	0	0	0	0	0	0	0	0	0	0	0	0	0	0	0	0	0	0	0	0	0	0	0
ST95	ESC_BA3900AA_AS	Clade II	0	1	0	0	0	0	0	0	0	1	0	0	0	0	0	1	0	1	0	0	0	0	0	0	0	0	0	0	0	0	0	0	0	0	0	0	0	0	0	0	0	0	0	0	0	0	0
ST95	ESC_BA3948AA_AS	Clade II	0	0	0	0	0	1	0	0	0	1	0	0	0	1	0	1	0	1	0	0	0	0	0	0	0	0	0	0	0	0	0	0	0	0	0	0	0	0	0	0	0	0	0	0	0	0	0
ST95	ESC_BA4316AA_AS	Clade II	0	1	0	1	0	0	0	0	0	1	0	0	0	0	0	1	0	1	0	0	0	0	0	0	0	0	0	0	0	0	0	0	0	0	0	0	0	0	0	0	0	0	0	0	0	0	0
ST95	ESC_BA4677AA_AS	Clade II	1	1	0	0	0	0	0	0	0	1	0	0	0	0	0	1	0	1	0	0	0	0	0	0	0	0	0	0	0	0	0	0	0	0	0	0	0	0	0	0	0	0	0	0	0	0	0
ST95	ESC_BA4975AA_AS	Clade II	0	1	0	0	0	0	0	0	0	0	0	0	0	1	0	0	0	0	0	0	0	0	0	0	0	0	0	0	0	0	0	0	0	0	0	0	0	0	0	0	0	0	0	0	0	0	0
ST95	ESC_BA5240AA_AS	Clade II	0	1	0	0	0	0	0	0	0	0	0	0	0	1	0	1	0	1	0	0	0	0	0	0	0	0	0	0	0	0	0	0	0	0	0	0	0	0	0	0	0	0	0	0	0	0	0
ST95	ESC_BA5303AA_AS	Clade II	0	0	0	0	0	0	0	0	0	0	0	0	0	0	0	1	0	1	0	0	0	0	0	0	0	0	0	0	0	0	1	0	0	0	0	0	0	0	0	0	0	0	0	0	0	0	0
ST95	ESC_BA5460AA_AS	Clade II	1	0	0	0	0	0	0	0	0	0	0	0	0	0	0	1	0	0	0	0	0	0	0	0	0	0	0	0	0	0	0	0	0	0	0	0	0	0	0	0	0	0	0	0	0	0	0
ST95	ESC_BA5503AA_AS	Clade II	1	1	0	0	0	1	0	0	0	0	0	0	0	1	0	1	0	1	0	0	0	0	0	0	0	0	0	0	0	0	0	0	0	0	0	0	0	0	0	0	0	0	0	0	0	0	0
ST95	ESC_BA5565AA_AS	Clade II	1	0	0	0	0	0	0	0	0	1	0	0	0	0	0	1	0	1	0	0	0	0	0	0	0	0	0	0	0	0	0	0	0	0	0	0	0	0	0	0	0	0	0	0	0	0	0
ST95	ESC_BA5797AA_AS	Clade II	0	0	0	0	0	0	0	0	0	1	0	0	0	0	0	0	0	0	0	0	0	0	0	0	0	0	0	0	0	0	0	0	0	0	0	0	0	0	0	0	0	0	0	0	0	0	0
ST95	ESC_BA5870AA_AS	Clade II	1	1	0	0	0	1	0	0	0	1	0	0	0	0	0	1	0	1	0	0	0	0	0	0	0	0	0	0	0	0	0	0	0	0	0	0	0	0	0	0	0	0	0	0	0	0	0
ST95	ESC_BA5881AA_AS	Clade II	1	0	0	0	0	0	0	0	0	0	0	0	0	0	0	1	0	1	0	0	0	0	0	0	0	0	0	0	0	0	0	0	0	0	0	0	0	0	0	0	0	0	0	0	0	0	0
ST95	ESC_BA6091AA_AS	Clade II	0	0	0	0	0	0	0	0	0	1	0	0	0	0	0	0	0	0	0	0	0	0	0	0	0	0	0	0	0	0	0	0	0	0	0	0	0	0	0	0	0	0	0	0	0	0	0
ST95	ESC_BA6136AA_AS	Clade II	0	0	0	0	0	0	0	0	0	1	0	0	0	0	0	1	0	1	0	0	0	0	0	0	0	0	0	0	0	0	0	0	0	0	0	0	0	0	0	0	0	0	0	0	0	0	0
ST95	ESC_BA6298AA_AS	Clade II	1	1	0	0	0	0	0	0	0	0	0	0	0	0	0	1	0	1	0	0	0	0	0	0	0	0	0	0	0	0	0	0	0	0	0	0	0	0	0	0	0	0	0	0	0	0	0
ST95	ESC_BA6604AA_AS	Clade II	1	1	0	1	0	0	0	0	0	1	0	0	0	0	0	1	1	1	0	0	0	0	0	0	0	0	0	0	0	0	0	0	0	0	0	0	0	0	0	0	0	0	0	0	0	0	0
ST95	ESC_BA6791AA_AS	Clade II	1	0	0	0	0	0	0	0	0	0	0	0	0	1	0	1	0	1	0	0	0	0	0	0	0	0	0	0	0	0	0	0	0	0	0	0	0	0	0	0	0	0	0	0	0	0	0
ST95	ESC_BA7139AA_AS	Clade II	0	0	0	0	0	0	0	0	0	1	0	0	0	0	0	1	0	1	0	0	0	0	0	0	0	0	0	0	0	0	0	0	0	0	0	0	0	0	0	0	0	0	0	0	0	0	0
ST95	ESC_BA7641AA_AS	Clade II	1	1	0	1	0	0	0	0	1	1	0	0	0	0	0	1	1	1	0	0	0	0	1	0	0	0	0	0	0	0	0	0	0	0	0	0	0	0	0	0	0	0	0	0	0	0	0
ST95	ESC_BA7775AA_AS	Clade II	0	1	0	1	0	0	0	0	0	1	0	0	0	1	0	1	0	1	0	0	0	0	0	0	0	0	0	0	0	0	0	0	0	0	0	0	0	0	0	0	0	0	0	0	0	0	0
ST95	ESC_BA8208AA_AS	Clade II	1	0	0	0	0	0	0	0	0	0	0	0	0	0	0	1	0	1	0	0	0	0	0	0	0	0	0	0	0	0	0	0	0	0	0	0	0	0	0	0	0	0	0	0	0	0	0
ST95	ESC_BA8234AA_AS	Clade II	1	1	0	1	0	0	0	0	1	0	0	0	0	0	0	1	0	1	0	0	0	0	0	0	0	0	0	0	0	0	0	0	0	0	0	0	0	0	0	0	0	0	0	0	0	0	0
ST95	ESC_BA8303AA_AS	Clade II	1	1	0	0	0	1	0	0	0	0	0	0	0	0	0	1	0	1	0	0	0	0	0	0	0	0	0	0	0	0	0	0	0	0	0	0	0	0	0	0	0	0	0	0	0	0	0
ST95	ESC_BA8675AA_AS	Clade II	1	0	0	0	0	0	0	0	0	1	0	0	0	0	0	1	0	1	0	0	0	0	0	0	0	0	0	0	0	0	0	0	0	0	0	0	0	0	0	0	0	0	0	0	0	0	0
ST95	ESC_BA9257AA_AS	Clade II	1	0	0	0	0	0	0	0	0	1	0	0	0	0	0	1	0	1	0	0	0	0	0	0	0	0	0	0	0	0	0	0	0	0	0	0	0	0	0	0	0	0	1	0	0	0	0
ST95	ESC_CA0021AA_AS	Clade II	0	1	0	0	0	1	0	0	0	0	0	0	0	0	0	1	0	1	0	0	0	0	0	0	0	0	0	0	0	0	0	0	0	0	0	0	0	0	0	0	0	0	0	0	0	0	0
ST95	ESC_CA0942AA_AS	Clade II	1	0	0	0	0	0	0	0	0	1	1	0	0	0	1	1	0	1	0	0	0	0	0	0	0	0	0	0	0	0	0	0	0	0	0	0	0	0	0	0	0	0	0	0	0	0	0
ST95	ESC_CA0987AA_AS	Clade II	0	1	0	0	0	0	0	0	0	0	0	0	0	0	0	0	0	0	0	0	0	0	0	0	0	0	0	0	0	0	0	0	0	0	0	0	0	0	0	0	0	0	0	0	0	0	0
ST95	ESC_CA1059AA_AS	Clade II	0	1	0	0	0	0	0	0	0	1	0	0	0	1	0	1	0	1	0	0	0	0	0	0	0	0	0	0	0	0	0	0	0	0	0	0	0	0	0	0	0	0	0	0	0	0	0
ST95	ESC_CA1105AA_AS	Clade II	1	1	0	1	0	0	0	0	0	1	0	0	0	1	0	1	1	1	0	0	0	0	0	0	0	0	0	0	0	0	0	0	0	0	0	0	0	0	0	0	0	0	0	0	0	0	0
ST95	ESC_CA1554AA_AS	Clade II	0	1	0	0	0	0	0	0	0	0	0	0	0	0	0	1	0	1	0	0	0	0	0	1	0	0	0	0	0	0	0	0	0	0	0	0	0	0	0	0	0	0	0	0	0	0	0
ST95	ESC_CA2128AA_AS	Clade II	0	0	0	0	0	0	0	0	0	0	0	0	0	0	0	1	0	1	0	0	0	0	0	0	0	0	0	0	0	0	0	0	0	0	0	0	0	0	0	0	0	0	0	0	0	0	0
ST95	ESC_CA2167AA_AS	Clade II	0	0	0	0	0	0	0	0	0	1	0	0	0	0	0	1	0	1	0	0	0	0	0	0	0	0	0	0	0	0	0	0	0	0	0	0	0	0	0	0	0	0	0	0	0	0	0
ST95	ESC_CA2277AA_AS	Clade II	1	0	0	0	0	0	0	0	0	1	0	0	0	0	0	1	0	1	0	0	0	0	0	0	0	0	0	0	0	0	0	0	0	0	0	0	0	0	0	0	0	0	0	0	0	0	0
ST95	ESC_CA2782AA_AS	Clade II	0	0	0	0	0	0	0	0	0	0	0	0	0	0	0	1	0	1	0	0	0	0	0	0	0	0	0	0	0	0	0	0	0	0	0	0	0	0	0	0	0	0	0	0	0	0	0
ST95	ESC_CA2823AA_AS	Clade II	0	1	0	0	0	0	0	0	0	0	0	0	0	0	0	1	0	0	0	0	0	0	0	0	0	0	0	0	0	0	0	0	0	0	0	0	0	0	0	0	0	0	0	0	0	0	0
ST95	ESC_CA3320AA_AS	Clade II	1	1	0	1	0	0	0	0	0	1	0	0	0	0	0	1	1	1	0	0	0	0	0	0	0	0	0	0	0	0	0	0	0	0	0	0	0	0	0	0	0	0	0	0	0	0	0
ST95	ESC_CA3966AA_AS	Clade II	0	0	0	0	0	0	0	0	0	0	0	0	0	0	0	1	0	1	0	0	0	0	0	0	0	0	0	0	0	0	0	0	0	0	0	0	0	0	0	0	0	0	0	0	0	0	0
ST95	ESC_CA4056AA_AS	Clade II	0	0	0	0	0	0	0	0	0	1	0	0	0	0	0	1	0	1	0	0	0	0	1	0	0	0	0	0	0	0	0	0	0	0	0	0	0	0	0	0	0	0	0	0	0	0	0
ST95	ESC_CA4192AA_AS	Clade II	1	0	0	0	0	0	0	0	0	0	0	0	0	0	0	0	0	1	0	0	0	0	0	0	0	0	0	0	0	0	0	0	0	0	0	0	0	0	0	0	0	0	0	0	0	0	0
ST95	ESC_CA4203AA_AS	Clade II	0	1	0	1	0	0	0	0	0	1	0	0	0	0	0	1	0	1	0	0	0	0	0	0	0	0	0	0	0	0	0	0	0	0	0	0	0	0	0	0	0	0	0	0	0	0	0
ST95	ESC_CA4416AA_AS	Clade II	1	0	0	0	0	0	0	0	0	0	0	0	0	0	0	1	0	1	0	0	0	0	0	0	0	0	0	0	0	0	0	0	0	0	0	0	0	0	0	0	0	0	0	0	0	0	0
ST95	ESC_CA4679AA_AS	Clade II	0	1	0	0	0	1	0	0	0	0	0	0	0	0	0	1	0	1	0	0	0	0	0	0	0	0	0	0	0	0	0	0	0	0	0	0	0	0	0	0	0	0	0	0	0	0	0
ST95	ESC_CA4709AA_AS	Clade II	0	0	0	0	0	0	0	0	0	0	0	0	0	0	0	1	1	1	0	0	0	0	0	0	0	0	0	0	0	0	0	0	0	0	0	0	0	0	0	0	0	0	0	0	0	0	0
ST95	ESC_CA4749AA_AS	Clade II	0	1	0	0	0	0	0	0	0	1	0	0	0	0	0	1	0	1	0	0	0	0	0	0	0	0	0	0	0	0	0	0	0	0	0	0	0	0	0	0	0	0	0	0	0	0	0
ST95	ESC_CA4792AA_AS	Clade II	0	0	0	0	0	0	0	0	0	0	0	0	0	0	0	1	0	1	0	0	0	0	0	0	0	0	0	0	0	0	0	0	0	0	0	0	0	0	0	0	0	0	0	0	0	0	0
ST95	ESC_CA4835AA_AS	Clade II	0	0	0	0	0	0	0	0	0	0	0	0	0	0	0	1	0	1	0	0	0	0	0	0	0	0	0	0	0	0	0	0	0	0	0	0	0	0	0	0	0	0	0	0	0	0	0
ST95	ESC_CA4993AA_AS	Clade II	1	0	0	0	0	0	0	0	0	0	0	0	0	0	0	1	0	1	0	0	0	0	0	0	0	0	0	0	0	0	0	0	0	0	0	0	0	0	0	0	0	0	0	0	0	0	0
ST95	ESC_CA5222AA_AS	Clade II	0	0	0	0	0	0	0	0	0	1	0	0	0	0	0	1	0	1	0	0	0	0	0	0	0	0	0	0	0	0	0	0	0	0	0	0	0	0	0	0	0	0	0	0	0	0	0
ST95	ESC_CA5467AA_AS	Clade II	1	1	0	0	0	0	0	0	0	0	0	0	0	0	0	1	0	1	0	0	0	0	0	0	0	0	0	0	0	0	0	0	0	0	0	0	0	0	0	0	0	0	0	0	0	0	0
ST95	ESC_CA5710AA_AS	Clade II	1	1	0	0	0	1	0	0	0	0	0	0	0	1	0	1	0	1	0	0	0	0	0	0	0	0	0	0	0	0	0	0	0	0	0	0	0	0	0	0	0	0	0	0	0	0	0
ST95	ESC_CA5883AA_AS	Clade II	0	0	0	0	0	0	0	0	0	0	0	0	0	0	0	1	0	1	0	0	0	0	0	0	0	0	0	0	0	0	0	0	0	0	0	0	0	0	0	0	0	0	0	0	0	0	0
ST95	ESC_CA5917AA_AS	Clade II	0	1	0	0	0	0	0	0	0	0	0	0	0	0	0	1	0	1	0	0	0	0	0	0	0	0	0	0	0	0	1	0	0	0	0	0	0	0	0	0	0	0	0	0	0	0	0
ST95	ESC_CA5933AA_AS	Clade II	0	0	0	0	0	0	0	0	0	1	0	0	0	0	0	1	0	1	0	0	0	0	0	0	0	0	0	0	0	0	0	0	0	0	0	0	0	0	0	0	0	0	0	0	0	0	0
ST95	ESC_CA6139AA_AS	Clade II	1	1	0	1	0	0	0	0	0	1	0	0	0	0	0	1	0	1	0	0	0	0	0	0	0	0	0	0	0	0	0	0	0	0	0	0	0	0	0	0	0	0	0	0	0	0	0
ST95	ESC_CA6221AA_AS	Clade II	0	1	0	0	0	0	0	0	0	0	0	0	0	0	0	1	0	1	0	0	0	0	0	0	0	0	0	0	0	0	0	0	0	0	0	0	0	0	0	0	0	0	0	0	0	0	0
ST95	ESC_CA6287AA_AS	Clade II	1	0	0	0	0	0	0	0	0	0	0	0	0	0	0	1	0	1	0	0	0	0	0	0	0	0	0	0	0	0	0	0	0	0	0	0	0	0	0	0	0	0	0	0	0	0	0
ST95	ESC_FA8358AA_AS	Clade II	0	1	0	0	0	0	0	0	0	1	0	0	0	0	0	1	0	1	0	0	1	1	0	0	0	0	0	0	0	0	0	0	0	0	1	0	0	0	0	0	0	0	0	0	0	0	0
ST95	ESC_FA9693AA_AS	Clade II	0	0	0	0	0	0	0	0	0	1	0	0	0	0	0	1	0	1	0	0	0	0	0	0	0	0	0	0	0	0	0	0	0	0	0	0	0	0	0	0	0	0	0	0	0	0	0
ST95	ESC_GA0416AA_AS	Clade II	0	0	0	0	0	0	0	0	0	0	0	0	0	0	0	1	0	1	0	0	0	0	0	0	0	0	0	0	0	0	0	0	0	0	0	0	0	0	0	0	0	0	0	0	0	0	0
ST95	ESC_GA4809AA_AS	Clade II	0	0	0	0	0	0	0	0	0	0	0	0	0	0	0	0	0	0	0	0	0	0	0	0	0	0	0	0	0	0	0	0	0	0	0	0	0	0	0	0	0	0	0	0	0	0	0
ST95	ESC_GA8857AA_AS	Clade II	0	0	0	0	0	0	0	0	0	0	0	0	0	0	0	1	0	1	0	0	0	0	0	0	0	0	0	0	0	0	0	0	0	0	0	0	0	0	0	0	0	0	0	0	0	0	0
ST95	ESC_GA9703AA_AS	Clade II	1	1	0	0	0	0	0	0	0	0	0	0	0	0	0	1	0	1	0	0	0	0	0	0	0	0	0	0	0	0	0	0	0	0	0	0	0	0	0	0	0	0	0	0	0	0	0
ST95	ESC_HA1740AA_AS	Clade II	0	0	0	0	0	0	0	0	0	0	0	0	0	0	0	0	0	0	0	0	0	0	0	0	0	0	0	0	0	0	0	0	0	0	0	0	0	0	0	0	0	0	0	0	0	0	0
ST95	ESC_HA5121AA_AS	Clade II	0	1	0	0	0	0	0	0	0	0	0	0	0	1	0	1	0	1	0	0	0	0	0	0	0	0	0	0	0	0	0	0	0	0	1	0	0	0	0	0	0	0	0	0	0	0	0
ST95	ESC_HA5149AA_AS	Clade II	0	0	0	0	0	0	0	0	0	0	0	0	0	1	0	1	0	1	0	0	0	0	0	0	0	0	0	0	0	0	0	0	0	0	0	0	0	0	0	0	0	0	0	0	0	0	0
ST95	ESC_HA5153AA_AS	Clade II	0	0	0	0	0	0	0	0	0	1	0	0	0	0	0	1	0	1	0	0	0	0	0	0	0	0	0	0	0	0	0	0	0	0	0	0	0	0	0	0	0	0	0	0	0	0	0
ST95	ESC_HA5615AA_AS	Clade II	0	1	0	0	0	0	0	0	0	0	0	0	0	0	0	1	0	1	0	0	0	0	0	0	0	0	0	0	0	0	0	0	0	0	0	0	0	0	0	0	0	0	0	0	0	0	0
ST95	ESC_HA6023AA_AS	Clade II	0	0	0	1	0	0	0	0	0	1	0	0	0	1	0	1	0	1	0	0	0	0	0	0	0	0	0	0	0	0	0	0	0	0	0	0	0	0	0	0	0	0	0	0	0	0	0
ST95	ESC_HA6569AA_AS	Clade II	1	0	0	0	0	1	0	0	0	1	0	0	0	1	0	0	0	0	0	0	0	0	0	0	0	0	0	0	0	0	0	0	0	0	0	0	0	1	0	0	0	0	0	0	0	0	0
ST95	ESC_HA6570AA_AS	Clade II	0	0	0	0	0	0	0	0	0	0	0	0	0	0	0	1	0	1	0	0	0	0	0	0	0	0	0	0	0	0	0	0	0	0	0	0	0	0	0	0	0	0	0	0	0	0	0
ST95	ESC_HA6845AA_AS	Clade II	0	1	0	0	0	0	0	0	0	1	0	0	0	0	0	1	0	1	0	0	0	0	0	0	0	0	0	0	0	0	0	0	0	0	0	0	0	0	0	0	0	0	0	0	0	0	0
ST95	ESC_HA6853AA_AS	Clade II	0	0	0	0	0	0	0	0	0	0	0	0	0	0	0	1	1	1	0	0	0	0	0	0	0	0	0	0	0	0	0	0	0	0	0	0	0	0	0	0	0	0	0	0	0	0	0
ST95	ESC_HA6880AA_AS	Clade II	1	1	0	0	0	0	0	0	0	1	0	0	0	0	0	1	0	1	0	0	0	0	0	0	0	0	0	0	0	0	0	0	0	0	0	0	0	0	0	0	0	0	0	0	0	0	0
ST95	ESC_HA6950AA_AS	Clade II	1	1	0	0	0	0	0	0	0	0	0	0	0	0	0	1	0	1	0	0	0	0	0	0	0	0	0	0	0	0	0	0	0	0	0	0	0	0	0	0	0	0	0	0	0	0	0
ST95	ESC_HA6954AA_AS	Clade II	1	1	0	0	0	0	0	0	0	0	0	0	0	0	0	1	0	1	0	0	0	0	0	0	0	0	0	0	0	0	0	0	0	0	0	0	0	0	0	0	0	0	0	0	0	0	0
ST95	ESC_HA7003AA_AS	Clade II	1	1	0	1	0	0	0	0	0	1	0	0	0	0	0	1	0	1	0	0	0	0	0	0	0	0	0	0	0	0	0	0	0	0	0	0	0	0	0	0	0	0	0	0	0	0	0
ST95	ESC_HA7296AA_AS	Clade II	0	0	0	0	0	0	0	0	0	0	0	0	0	0	0	1	0	1	0	0	0	0	0	0	0	0	0	0	0	0	0	0	0	0	0	0	0	0	0	0	0	0	0	0	0	0	0
ST95	ESC_HA8369AA_AS	Clade II	1	0	0	0	0	0	0	0	0	0	0	0	0	0	0	1	1	1	0	0	1	1	0	0	0	0	0	0	0	0	0	0	0	0	0	0	0	0	0	0	0	0	1	0	0	0	0
ST95	ESC_IA1904AA_AS	Clade II	1	0	0	0	0	0	0	0	0	0	0	0	0	0	0	1	0	1	0	0	0	0	0	0	0	0	0	0	0	0	0	0	0	0	0	0	0	0	0	0	0	0	0	0	0	0	0
ST95	ESC_IA1905AA_AS	Clade II	1	0	0	1	0	0	0	0	0	1	0	0	0	0	0	1	0	1	0	0	0	0	0	0	0	0	0	0	0	0	0	0	0	0	0	0	0	0	0	0	0	0	0	0	0	0	0
ST95	ESC_JA0788AA_AS	Clade II	0	0	0	1	0	1	0	0	0	1	0	0	0	0	0	1	0	1	0	0	0	0	1	0	0	0	0	0	0	0	0	0	0	0	0	0	0	0	0	0	0	0	0	0	0	0	0
ST95	ESC_JA3948AA_AS	Clade II	0	0	0	0	0	0	0	0	0	0	0	0	0	0	0	1	0	1	0	0	0	0	0	0	0	0	0	0	0	0	0	0	0	0	0	0	0	0	0	0	0	0	0	0	0	0	0
ST95	ESC_JA4010AA_AS	Clade II	0	0	0	0	0	0	0	0	0	0	0	0	0	0	0	1	0	1	0	0	0	0	0	0	0	0	0	0	0	0	0	0	0	0	0	0	0	0	0	0	0	1	0	0	0	0	0
ST95	ESC_JA4581AA_AS	Clade II	0	0	0	0	0	0	0	0	0	0	0	0	0	0	0	1	0	1	0	0	0	0	0	0	0	0	0	0	0	0	0	0	0	0	0	0	0	0	0	0	0	0	0	0	0	0	0
ST95	ESC_JA4751AA_AS	Clade II	0	0	0	0	0	0	0	0	0	0	0	0	0	0	0	1	0	1	0	0	0	0	0	0	0	0	0	0	0	0	0	0	0	0	0	0	0	0	0	0	0	0	0	0	0	0	0
ST95	ESC_JA5133AA_AS	Clade II	0	0	0	0	0	0	0	0	0	0	0	0	0	0	0	1	0	1	0	0	0	0	0	0	0	0	0	0	0	0	0	0	0	0	0	0	0	0	0	0	0	0	0	0	0	0	0
ST95	ESC_JA7639AA_AS	Clade II	0	0	0	0	0	0	0	0	0	0	0	0	0	0	0	1	0	1	0	0	0	0	0	0	0	0	0	0	0	0	0	0	0	0	0	0	0	0	0	0	0	0	0	0	0	0	0
ST95	ESC_JA9326AA_AS	Clade II	1	1	0	1	0	0	0	0	0	1	0	0	0	0	0	0	0	0	0	0	0	0	0	0	0	0	0	0	0	0	0	0	0	0	0	0	0	0	0	0	0	0	0	0	0	0	0
ST95	ESC_KA0604AA_AS	Clade II	1	1	0	0	0	0	0	0	0	0	0	0	0	0	0	1	0	1	0	0	0	0	0	0	0	0	0	0	0	0	0	0	0	0	0	0	0	0	0	0	0	0	0	0	0	0	0
ST95	ESC_KA0652AA_AS	Clade II	1	0	0	1	0	0	0	0	0	1	0	0	0	0	0	0	0	0	0	0	0	0	0	0	0	0	0	0	0	0	0	0	0	0	0	0	0	0	0	0	0	0	0	0	0	0	0
ST95	ESC_KA1451AA_AS	Clade II	0	0	0	0	0	0	0	0	0	0	0	0	0	0	0	1	0	1	0	0	0	0	0	0	0	0	0	0	0	0	0	0	0	0	0	0	0	0	0	0	0	0	0	0	0	0	0
ST95	ESC_KA4597AA_AS	Clade II	0	0	0	0	0	0	0	0	0	0	0	0	0	0	0	1	0	1	0	0	0	0	0	0	0	0	0	0	0	0	0	0	0	0	0	0	0	0	0	0	0	0	0	0	0	0	0
ST95	ESC_KA4607AA_AS	Clade II	0	0	0	0	0	0	0	0	0	0	0	0	0	0	0	1	0	1	0	0	0	0	0	0	0	0	0	0	0	0	0	0	0	0	0	0	0	0	0	0	0	0	0	0	0	0	0
ST95	ESC_KA6867AA_AS	Clade II	1	1	0	0	0	0	0	0	0	0	0	0	0	0	0	1	0	1	0	0	0	0	0	0	0	0	0	0	0	0	0	0	0	0	0	0	0	0	0	0	0	0	0	0	0	0	0
ST95	ESC_LA1368AA_AS	Clade II	1	0	0	0	0	0	0	0	0	0	0	0	0	0	0	1	0	1	0	0	0	0	0	0	0	0	0	0	0	0	0	0	0	0	0	0	0	0	0	0	0	0	0	0	0	0	0
ST95	ESC_LA2531AA_AS	Clade II	1	0	0	0	0	0	0	0	0	0	0	0	0	0	0	1	0	0	0	0	0	0	0	0	0	0	0	0	0	0	0	0	0	0	0	0	0	0	0	0	0	0	0	0	0	0	0
ST95	ESC_LA2532AA_AS	Clade II	1	0	0	0	0	0	0	0	0	0	0	0	0	0	0	0	0	0	0	0	0	0	0	0	0	0	0	0	0	0	0	0	0	0	0	0	0	0	0	0	0	0	0	0	0	0	0
ST95	ESC_LA2533AA_AS	Clade II	1	0	0	0	0	0	0	0	0	0	0	0	0	0	0	1	0	0	0	0	0	0	0	0	0	0	0	0	0	0	0	0	0	0	0	0	0	0	0	0	0	0	0	0	0	0	0
ST95	ESC_LA2535AA_AS	Clade II	1	0	0	0	0	0	0	0	0	0	0	0	0	0	0	0	0	0	0	0	0	0	0	0	0	0	0	0	0	0	0	0	0	0	0	0	0	0	0	0	0	0	0	0	0	0	0
ST95	ESC_LA2536AA_AS	Clade II	1	0	0	0	0	0	0	0	0	0	0	0	0	0	0	1	0	0	0	0	0	0	0	0	0	0	0	0	0	0	0	0	0	0	0	0	0	0	0	0	0	0	0	0	0	0	0
ST95	ESC_LA2590AA_AS	Clade II	0	0	0	0	0	0	0	0	0	0	0	0	0	0	0	1	0	1	0	0	0	0	0	0	0	0	0	0	0	0	1	0	0	0	0	0	0	0	0	0	0	0	0	0	0	0	0
ST95	ESC_LA2666AA_AS	Clade II	1	1	0	0	0	0	0	0	0	1	0	0	0	0	0	1	0	1	0	0	0	0	0	0	0	0	0	0	0	0	1	0	0	0	0	0	0	0	0	0	0	1	0	0	0	0	0
ST95	ESC_LA2676AA_AS	Clade II	0	0	0	0	0	1	0	0	0	0	0	0	0	0	0	1	0	1	0	0	0	0	0	0	0	0	0	0	0	0	1	0	0	0	0	0	0	0	0	0	0	0	0	0	0	0	0
ST95	ESC_LA2719AA_AS	Clade II	0	0	0	1	0	0	0	0	0	1	0	0	0	0	0	1	0	1	0	0	0	0	0	0	0	0	0	0	0	0	1	0	0	0	0	0	0	0	0	0	0	0	0	0	0	0	0
ST95	ESC_LA2806AA_AS	Clade II	1	0	0	0	0	0	0	0	0	0	0	0	0	0	0	1	0	1	0	0	0	0	0	0	0	0	0	0	0	0	1	0	0	0	0	0	0	0	0	0	0	0	0	0	0	0	0
ST95	ESC_LA2949AA_AS	Clade II	0	0	0	0	0	0	0	0	0	0	0	0	0	0	0	1	0	1	0	0	0	0	0	0	0	0	0	0	0	0	0	0	0	0	0	0	0	0	0	0	0	0	0	0	0	0	0
ST95	ESC_LA2982AA_AS	Clade II	1	0	0	0	0	0	0	0	0	0	0	0	0	0	0	1	0	1	0	0	0	0	0	0	0	0	0	0	0	0	0	0	0	0	0	0	0	0	0	0	0	0	0	0	0	0	0
ST95	ESC_LA2984AA_AS	Clade II	1	0	0	0	0	0	0	0	0	0	0	0	0	0	0	1	0	0	0	0	0	0	0	0	0	0	0	0	0	0	0	0	0	0	0	0	0	0	0	0	0	0	0	0	0	0	0
ST95	ESC_LA2987AA_AS	Clade II	0	0	0	1	0	0	0	0	0	1	0	0	0	0	0	1	0	1	0	0	0	0	0	0	0	0	0	0	0	0	1	0	0	0	0	0	0	0	0	0	0	0	0	0	0	0	0
ST95	ESC_LA3020AA_AS	Clade II	1	0	0	0	0	0	0	0	0	0	0	0	0	0	0	1	0	1	0	0	0	0	0	0	0	0	0	0	0	0	0	0	0	0	0	0	0	0	0	0	0	0	0	0	0	0	0
ST95	ESC_LA3021AA_AS	Clade II	1	0	0	0	0	0	0	0	0	0	0	0	0	0	0	1	0	1	0	0	0	0	0	0	0	0	0	0	0	0	0	0	0	0	0	0	0	0	0	0	0	0	0	0	0	0	0
ST95	ESC_LA5684AA_AS	Clade II	1	0	0	0	0	0	0	0	0	0	0	0	0	0	0	1	0	1	0	0	0	0	0	0	0	0	0	0	0	0	0	0	0	0	0	0	0	0	0	0	0	0	0	0	0	0	0
ST95	ESC_LA5685AA_AS	Clade II	1	0	0	0	0	0	0	0	0	0	0	0	0	0	0	1	0	1	0	0	0	0	0	0	0	0	0	0	0	0	0	0	0	0	0	0	0	0	0	0	0	0	0	0	0	0	0
ST95	ESC_LA7237AA_AS	Clade II	1	0	0	0	0	0	0	0	0	0	0	0	0	0	0	0	0	0	0	0	0	0	0	0	0	0	0	0	0	0	0	0	0	0	0	0	0	0	0	0	0	0	0	0	0	0	0
ST95	ESC_MA2734AA_AS	Clade II	1	0	0	0	0	0	0	0	0	0	0	0	0	0	0	1	0	1	0	0	0	0	0	0	0	0	0	0	0	0	1	0	0	0	0	0	0	0	0	0	0	0	0	0	0	0	0
ST95	ESC_MA2745AA_AS	Clade II	0	0	0	0	0	0	0	0	0	0	0	0	0	0	0	1	0	1	0	0	0	0	0	0	0	0	0	0	0	0	1	0	0	0	0	0	0	0	0	0	0	0	0	0	0	0	0
ST95	ESC_MA2797AA_AS	Clade II	0	0	0	0	0	0	0	0	0	0	0	0	0	0	0	1	0	1	0	0	0	0	0	0	0	0	0	0	0	0	1	0	0	0	0	0	0	0	0	0	0	0	0	0	0	0	0
ST95	ESC_NA2846AA_AS	Clade II	1	1	0	0	0	1	0	0	0	0	0	0	0	0	0	1	0	1	0	0	0	0	0	0	0	0	0	0	0	0	0	0	0	0	0	0	0	0	0	0	0	0	0	0	0	0	0
ST95	ESC_NA2855AA_AS	Clade II	0	0	0	0	0	0	0	0	0	0	0	0	0	1	0	1	0	1	0	0	0	0	0	0	0	0	0	0	0	0	0	0	0	0	0	0	0	0	0	0	0	0	0	0	0	0	0
ST95	ESC_NA2859AA_AS	Clade II	0	0	0	1	0	0	0	0	0	0	0	0	0	0	0	1	0	1	0	0	0	0	0	0	0	0	0	0	0	0	0	0	0	0	0	0	0	0	0	0	0	0	0	0	0	0	0
ST95	ESC_NA2860AA_AS	Clade II	0	0	0	0	0	0	0	0	0	1	0	0	0	0	0	1	0	1	0	0	0	0	0	0	0	0	0	0	0	0	0	0	0	0	0	0	0	0	0	0	0	0	0	0	0	0	0
ST95	ESC_NA2865AA_AS	Clade II	0	0	0	1	0	0	0	0	0	0	0	0	0	0	0	0	0	0	0	0	0	0	0	0	0	0	0	0	0	0	0	0	0	0	0	0	0	0	0	0	0	0	0	0	0	0	0
ST95	ESC_NA2934AA_AS	Clade II	1	1	0	0	0	0	0	0	0	0	0	0	0	0	0	1	0	1	0	0	0	0	0	0	0	0	0	0	0	0	0	0	0	0	0	0	0	0	0	0	0	0	0	0	0	0	0
ST95	ESC_NA2945AA_AS	Clade II	1	0	0	0	0	0	0	0	0	0	0	0	0	0	0	1	1	1	0	0	0	0	0	0	0	0	0	0	0	0	0	0	0	0	0	0	0	0	0	0	0	0	0	0	0	0	0
ST95	ESC_NA2957AA_AS	Clade II	0	0	0	1	0	0	0	0	0	1	0	0	0	0	0	1	0	1	0	0	0	0	0	0	0	0	0	0	0	0	1	0	0	0	0	0	0	0	0	0	0	0	0	0	0	0	0
ST95	ESC_NA2961AA_AS	Clade II	1	0	0	0	0	0	0	0	0	0	0	0	0	0	0	1	0	1	0	0	0	0	0	0	0	0	0	0	0	0	0	0	0	0	0	0	0	0	0	0	0	0	0	0	0	0	0
ST95	ESC_NA3017AA_AS	Clade II	0	1	0	0	0	0	0	0	0	1	0	0	0	0	0	1	0	1	0	0	0	0	0	0	0	0	0	0	0	0	0	0	0	0	0	0	0	0	0	0	0	0	0	0	0	0	0
ST95	ESC_NA3018AA_AS	Clade II	0	1	0	0	0	0	0	0	0	1	0	0	0	0	0	1	0	1	0	0	0	0	0	0	0	0	0	0	0	0	0	0	0	0	0	0	0	0	0	0	0	0	0	0	0	0	0
ST95	ESC_NA4001AA_AS	Clade II	1	0	0	0	0	0	0	0	0	0	0	0	0	0	0	1	0	1	0	0	0	0	0	0	0	0	0	0	0	0	0	0	0	0	0	0	0	0	0	0	0	0	0	0	0	0	0
ST95	ESC_NA4002AA_AS	Clade II	1	0	0	0	0	0	0	0	0	0	0	0	0	0	0	1	0	1	0	0	0	0	0	0	0	0	0	0	0	0	0	0	0	0	0	0	0	0	0	0	0	0	0	0	0	0	0
ST95	ESC_NA4036AA_AS	Clade II	0	0	0	0	0	1	0	0	0	1	0	0	0	1	0	1	0	1	0	0	0	0	0	0	0	0	0	0	0	0	0	0	0	0	0	0	0	0	0	0	0	0	0	0	0	0	0
ST95	ESC_NA4037AA_AS	Clade II	1	0	0	1	0	0	0	0	0	1	0	0	0	0	0	1	0	1	0	0	0	0	0	0	0	0	0	0	0	0	0	0	0	0	0	0	0	0	0	0	0	0	0	0	0	0	0
ST95	ESC_NA4044AA_AS	Clade II	1	1	0	0	0	0	0	0	0	1	0	0	0	0	0	1	0	1	0	0	0	0	0	0	0	0	0	0	0	0	0	0	0	0	0	0	0	0	0	0	0	0	0	0	0	0	0
ST95	ESC_NA8226AA_AS	Clade II	1	0	0	0	0	0	0	0	0	0	0	0	0	0	0	0	0	1	0	0	0	0	0	0	0	0	0	0	0	0	0	0	0	0	0	0	0	0	0	0	0	0	0	0	0	0	0
ST95	ESC_PA7839AA_AS	Clade II	1	0	0	0	0	0	0	0	0	0	0	0	0	0	0	1	0	1	0	0	0	0	1	0	0	0	0	0	0	0	0	0	0	0	0	0	0	0	0	0	0	1	0	0	0	0	0
ST95	ESC_PA8377AA_AS	Clade II	1	0	0	1	0	0	0	0	0	1	0	0	0	0	0	1	0	1	0	0	0	0	0	0	0	0	0	0	0	0	1	0	0	0	0	0	0	0	0	0	0	0	0	0	0	0	0
ST95	ESC_PA8378AA_AS	Clade II	1	0	0	1	0	0	0	0	0	1	0	0	0	0	0	1	0	1	0	0	0	0	0	0	0	0	0	0	0	0	1	0	0	0	0	0	0	0	0	0	0	0	0	0	0	0	0
ST95	ESC_PA8432AA_AS	Clade II	1	0	0	1	0	0	0	0	0	1	0	0	0	0	0	1	0	1	0	0	0	0	0	0	0	0	0	0	0	0	1	0	0	0	0	0	0	0	0	0	0	0	0	0	0	0	0
ST95	ESC_PA8643AA_AS	Clade II	1	0	0	1	0	0	0	0	0	1	0	0	0	0	0	1	0	1	0	0	0	0	0	0	0	0	0	0	0	0	1	0	0	0	0	0	0	0	0	0	0	0	0	0	0	0	0
ST95	ESC_PA8644AA_AS	Clade II	1	0	0	1	0	0	0	0	0	1	0	0	0	0	0	1	0	1	0	0	0	0	0	0	0	0	0	0	0	0	0	0	0	0	0	0	0	0	0	0	0	0	0	0	0	0	0
ST95	ESC_PA8645AA_AS	Clade II	1	0	0	1	0	0	0	0	0	1	0	0	0	0	0	1	0	1	0	0	0	0	0	0	0	0	0	0	0	0	0	0	0	0	0	0	0	0	0	0	0	0	0	0	0	0	0
ST95	ESC_PA8647AA_AS	Clade II	1	0	0	1	0	0	0	0	0	1	0	0	0	0	0	1	0	1	0	0	0	0	0	0	0	0	0	0	0	0	1	0	0	0	0	0	0	0	0	0	0	0	0	0	0	0	0
ST95	ESC_PA8648AA_AS	Clade II	1	0	0	1	0	0	0	0	0	1	0	0	0	0	0	1	0	1	0	0	0	0	0	0	0	0	0	0	0	0	0	0	0	0	0	0	0	0	0	0	0	0	0	0	0	0	0
ST95	ESC_PA8649AA_AS	Clade II	1	0	0	1	0	0	0	0	0	1	0	0	0	0	0	1	0	1	0	0	0	0	0	0	0	0	0	0	0	0	1	0	0	0	0	0	0	0	0	0	0	0	0	0	0	0	0
ST95	ESC_PA8650AA_AS	Clade II	1	0	0	1	0	0	0	0	0	1	0	0	0	0	0	1	0	1	0	0	0	0	0	0	0	0	0	0	0	0	1	0	0	0	0	0	0	0	0	0	0	0	0	0	0	0	0
ST95	ESC_PA8651AA_AS	Clade II	1	0	0	1	0	0	0	0	0	1	0	0	0	0	0	1	0	1	0	0	0	0	0	0	0	0	0	0	0	0	1	0	0	0	0	0	0	0	0	0	0	0	0	0	0	0	0
ST95	ESC_PA8652AA_AS	Clade II	1	0	0	1	0	0	0	0	0	1	0	0	0	0	0	1	0	1	0	0	0	0	0	0	0	0	0	0	0	0	1	0	0	0	0	0	0	0	0	0	0	0	0	0	0	0	0
ST95	ESC_PA9475AA_AS	Clade II	1	0	0	1	0	0	0	0	0	1	0	0	0	0	0	1	0	1	0	0	0	0	0	0	0	0	0	0	0	0	1	0	0	0	0	0	0	0	0	0	0	0	0	0	0	0	0
ST95	ESC_PA9696AA_AS	Clade II	1	0	0	1	0	0	0	0	0	1	0	0	0	0	0	1	0	1	0	0	0	0	0	0	0	0	0	0	0	0	0	0	0	0	0	0	0	0	0	0	0	0	0	0	0	0	0
ST95	ESC_QA2890AA_AS	Clade II	0	0	0	0	0	0	0	0	0	0	0	0	0	0	0	1	0	1	0	0	0	0	0	0	0	0	0	0	0	0	0	0	0	0	0	0	0	0	0	0	0	0	0	0	0	0	0
ST95	ESC_QA4892AA_AS	Clade II	1	0	0	0	0	0	0	0	0	0	0	0	0	0	0	1	0	1	0	0	0	0	0	0	0	0	0	0	0	0	0	0	0	0	0	0	0	0	0	0	0	0	0	0	0	0	0
ST95	ESC_QA4893AA_AS	Clade II	1	0	0	0	0	0	0	0	0	0	0	0	0	0	0	1	0	1	0	0	0	0	0	0	0	0	0	0	0	0	0	0	0	0	0	0	0	0	0	0	0	0	0	0	0	0	0
ST95	ESC_QA4894AA_AS	Clade II	1	0	0	0	0	0	0	0	0	0	0	0	0	0	0	1	0	1	0	0	0	0	0	0	0	0	0	0	0	0	0	0	0	0	0	0	0	0	0	0	0	0	0	0	0	0	0
ST95	ESC_QA4895AA_AS	Clade II	1	0	0	0	0	0	0	0	0	0	0	0	0	0	0	1	0	1	0	0	0	0	0	0	0	0	0	0	0	0	0	0	0	0	0	0	0	0	0	0	0	0	0	0	0	0	0
ST95	ESC_RA0147AA_AS	Clade II	1	0	0	0	0	0	0	0	0	1	0	0	0	1	0	1	0	1	0	0	0	0	0	0	0	0	0	0	0	0	0	0	0	0	0	0	0	0	0	0	0	0	0	0	0	0	0
ST95	ESC_RA0439AA_AS	Clade II	0	0	0	0	0	1	0	0	0	0	0	0	0	0	0	1	1	1	0	0	0	0	1	0	0	0	0	0	0	0	0	0	0	0	0	0	0	0	0	0	0	0	0	0	0	0	0
ST95	ESC_RA0448AA_AS	Clade II	1	0	0	0	0	1	0	0	0	1	1	0	0	1	1	1	1	1	0	0	0	0	0	0	0	0	0	0	0	0	0	0	0	0	1	0	0	0	0	0	0	0	0	0	0	0	0
ST95	ESC_RA4025AA_AS	Clade II	1	0	0	1	0	0	0	0	1	1	0	0	0	0	0	1	1	1	0	0	0	0	0	0	0	0	0	0	0	0	0	0	0	0	0	0	0	0	0	0	0	0	0	0	0	0	0
ST95	ESC_RA4026AA_AS	Clade II	1	0	0	1	0	0	0	0	1	1	0	0	0	0	0	1	1	1	0	0	0	0	0	0	0	0	0	0	0	0	0	0	0	0	0	0	0	0	0	0	0	0	0	0	0	0	0
ST95	ESC_RA4028AA_AS	Clade II	1	0	0	0	0	0	0	0	0	0	0	0	0	0	0	1	0	1	0	0	0	0	0	0	0	0	0	0	0	0	0	0	0	0	0	0	0	0	0	0	0	0	0	0	0	0	0
ST95	ESC_RA4044AA_AS	Clade II	1	0	0	1	0	0	0	0	1	1	0	0	0	0	0	1	1	1	0	0	0	0	0	0	0	0	0	0	0	0	0	0	0	0	0	0	0	0	0	0	0	0	0	0	0	0	0
ST95	ESC_RA4047AA_AS	Clade II	1	0	0	0	0	0	0	0	0	0	0	0	0	0	0	1	0	1	0	0	0	0	0	0	0	0	0	0	0	0	0	0	0	0	0	0	0	0	0	0	0	0	0	0	0	0	0
ST95	ESC_RA4048AA_AS	Clade II	1	0	0	1	0	0	0	0	1	1	0	0	0	0	0	1	1	1	0	0	0	0	0	0	0	0	0	0	0	0	0	0	0	0	0	0	0	0	0	0	0	0	0	0	0	0	0
ST95	ESC_RA4050AA_AS	Clade II	1	0	0	0	0	0	0	0	0	0	0	0	0	0	0	1	0	1	0	0	0	0	0	0	0	0	0	0	0	0	0	0	0	0	0	0	0	0	0	0	0	0	0	0	0	0	0
ST95	ESC_RA4068AA_AS	Clade II	1	0	0	0	0	0	0	0	0	0	0	0	0	0	0	1	0	1	0	0	0	0	0	0	0	0	0	0	0	0	0	0	0	0	0	0	0	0	0	0	0	0	0	0	0	0	0
ST95	ESC_RA4265AA_AS	Clade II	1	0	0	1	0	0	0	0	1	1	0	0	0	0	0	1	1	1	0	0	0	0	0	0	0	0	0	0	0	0	0	0	0	0	0	0	0	0	0	0	0	0	0	0	0	0	0
ST95	ESC_RA4277AA_AS	Clade II	1	0	0	0	0	0	0	0	0	0	0	0	0	0	0	1	0	1	0	0	0	0	0	0	0	0	0	0	0	0	0	0	0	0	0	0	0	0	0	0	0	0	0	0	0	0	0
ST95	ESC_RA4278AA_AS	Clade II	1	0	0	0	0	0	0	0	0	0	0	0	0	0	0	1	0	1	0	0	0	0	0	0	0	0	0	0	0	0	0	0	0	0	0	0	0	0	0	0	0	0	0	0	0	0	0
ST95	ESC_RA4280AA_AS	Clade II	1	0	0	0	0	0	0	0	0	0	0	0	0	0	0	1	0	1	0	0	0	0	0	0	0	0	0	0	0	0	0	0	0	0	0	0	0	0	0	0	0	0	0	0	0	0	0
ST95	ESC_RA4281AA_AS	Clade II	1	0	0	0	0	0	0	0	0	0	0	0	0	0	0	1	0	1	0	0	0	0	0	0	0	0	0	0	0	0	0	0	0	0	0	0	0	0	0	0	0	0	0	0	0	0	0
ST95	ESC_RA4282AA_AS	Clade II	1	0	0	0	0	0	0	0	0	0	0	0	0	0	0	1	0	1	0	0	0	0	0	0	0	0	0	0	0	0	0	0	0	0	0	0	0	0	0	0	0	0	0	0	0	0	0
ST95	ESC_RA4508AA_AS	Clade II	1	0	0	1	0	1	0	0	0	1	0	0	0	0	0	0	0	0	0	0	0	0	0	0	0	0	0	0	0	0	0	0	0	0	0	0	0	0	0	0	0	0	0	0	0	0	0
ST95	ESC_RA6529AA_AS	Clade II	0	0	0	0	0	0	0	0	0	0	0	0	0	0	0	1	0	1	0	0	0	0	0	0	0	0	0	0	0	0	1	0	0	0	0	0	0	0	0	0	0	0	0	0	0	0	0
ST95	ESC_SA2788AA_AS	Clade II	0	0	0	0	0	0	0	0	0	0	0	0	0	0	0	1	0	1	0	0	0	0	0	0	0	0	0	0	0	0	0	0	0	0	0	0	0	0	0	0	0	0	0	0	0	0	0
ST95	ESC_SA3195AA_AS	Clade II	0	1	0	1	0	0	0	0	0	1	0	0	0	1	0	1	0	1	0	0	0	0	0	0	0	0	0	0	0	0	0	0	0	0	0	0	0	0	0	0	0	0	1	0	0	0	0
ST95	ESC_SA4839AA_AS	Clade II	1	1	0	0	0	0	0	0	0	0	0	0	0	1	0	1	0	1	0	0	0	0	0	0	0	0	0	0	0	0	0	0	0	0	0	0	0	0	0	0	0	0	0	0	0	0	0
ST95	ESC_SA5743AA_AS	Clade II	0	1	0	1	0	0	0	0	0	1	0	0	0	1	0	1	0	1	0	0	0	0	0	0	0	0	0	0	0	0	0	0	0	0	0	0	0	0	0	0	0	0	1	0	0	0	0
ST95	ESC_SA8301AA_AS	Clade II	1	0	0	0	0	0	0	0	0	0	0	0	0	1	0	1	0	1	0	0	0	0	0	0	0	0	0	0	0	0	0	0	0	0	0	0	0	0	0	0	0	0	0	0	0	0	0
ST95	ESC_TA1427AA_AS	Clade II	1	0	0	1	0	0	0	0	0	1	0	0	0	0	0	1	0	1	0	0	0	0	0	0	0	0	0	0	0	0	0	0	0	0	0	0	0	0	0	0	0	0	0	0	0	0	0
ST95	ESC_TA1914AA_AS	Clade II	1	0	0	0	0	0	0	0	0	0	0	0	0	0	0	1	0	1	0	0	0	0	0	0	0	0	0	0	0	0	0	0	0	0	0	0	0	0	0	0	0	0	0	0	0	0	0
ST95	ESC_TA2839AA_AS	Clade II	1	1	0	0	0	0	0	0	1	0	0	0	0	0	0	1	0	1	0	0	0	0	0	0	0	0	0	0	0	0	0	0	0	0	0	0	0	0	0	0	0	0	1	0	0	0	0
ST95	ESC_TA2840AA_AS	Clade II	1	1	0	0	0	0	0	0	1	0	0	0	0	0	0	1	0	1	0	0	0	0	0	0	0	0	0	0	0	0	0	0	0	0	0	0	0	0	0	0	0	0	1	0	0	0	0
ST95	ESC_TA7169AA_AS	Clade II	0	0	0	1	0	1	0	0	0	1	1	0	0	0	1	1	0	1	1	1	0	0	0	0	0	0	0	0	0	0	1	0	0	0	0	0	0	0	0	0	0	0	0	0	0	0	0
ST95	ESC_TA8694AA_AS	Clade II	0	0	0	1	0	0	0	0	0	1	0	0	0	0	0	1	1	1	0	0	0	0	0	0	0	0	0	0	0	0	0	0	0	0	0	0	0	0	0	0	0	0	0	0	0	0	0
ST95	ESC_UA0369AA_AS	Clade II	0	0	0	0	0	0	0	0	0	0	0	0	0	0	0	1	0	1	0	0	0	0	0	0	0	0	0	0	0	0	0	0	0	0	0	0	0	0	0	0	0	0	0	0	0	0	0
ST95	ESC_UA1505AA_AS	Clade II	1	0	0	0	0	0	0	0	0	1	0	0	0	0	0	1	0	1	0	0	0	0	0	0	0	0	0	0	0	0	0	0	0	0	0	0	0	0	0	0	0	0	0	0	0	0	0
ST95	GCF_000264175.1	Clade II	1	1	0	0	0	0	0	0	0	0	0	0	0	1	0	1	0	1	0	0	0	0	0	0	0	0	0	0	0	0	0	0	0	0	0	0	0	0	0	0	0	0	0	0	0	0	0
ST95	GCF_000503475.1	Clade II	0	1	0	0	0	0	0	0	0	0	0	0	0	1	0	0	0	1	0	0	0	0	0	0	0	0	0	0	0	0	0	0	0	0	0	0	0	0	0	0	0	0	0	0	0	0	0
ST95	GCF_000734955.1	Clade II	0	0	0	0	0	0	0	0	0	0	0	0	0	0	0	1	0	1	0	0	0	0	0	0	0	0	0	0	0	0	0	0	0	0	0	0	0	0	0	0	0	0	0	0	0	0	0
ST95	GCF_001280325.1	Clade II	0	1	0	0	0	0	0	0	0	0	0	0	0	0	0	1	0	1	0	0	0	0	0	0	0	0	0	0	0	0	1	0	0	0	0	0	0	0	0	0	0	0	0	0	0	0	0
ST95	GCF_001499595.1	Clade II	0	0	0	0	0	0	0	0	0	0	0	0	0	1	0	1	0	1	0	0	0	0	0	0	0	0	0	0	0	0	1	0	0	0	0	0	0	0	0	0	0	0	0	0	0	0	0
ST95	GCF_001881145.1	Clade II	0	1	0	0	0	0	0	0	0	1	0	0	0	0	0	1	0	1	0	0	0	0	0	1	0	0	0	0	0	0	0	0	0	0	0	0	0	0	0	0	0	0	0	0	0	0	0
ST95	GCF_002028785.1	Clade II	0	0	0	0	0	0	0	0	0	0	0	0	0	0	0	1	0	1	0	0	0	0	0	0	0	0	0	0	0	0	0	0	0	0	0	0	0	0	0	0	0	0	0	0	0	0	0
ST95	GCF_002911215.1	Clade II	0	0	0	0	0	0	0	0	0	1	0	0	0	1	0	1	0	1	0	0	0	0	0	0	0	0	0	0	0	0	0	0	0	0	0	0	0	0	0	0	0	0	0	0	0	0	0
ST95	GCF_002911225.1	Clade II	0	0	0	0	0	0	0	0	0	0	0	0	0	1	0	1	0	1	0	0	0	0	0	0	0	0	0	0	0	0	0	0	0	0	0	0	0	0	0	0	0	0	0	0	0	0	0
ST95	GCF_002911255.1	Clade II	1	0	0	0	0	0	0	0	0	0	0	0	0	0	0	1	0	1	0	0	0	0	0	0	0	0	0	0	0	0	0	0	0	0	0	0	0	0	0	0	0	0	0	0	0	0	0
ST95	GCF_002911295.1	Clade II	1	0	0	0	0	0	0	0	0	0	0	0	0	0	0	1	0	1	0	0	0	0	0	0	0	0	0	0	0	0	0	0	0	0	0	0	0	0	0	0	0	0	0	0	0	0	0
ST95	GCF_002911315.1	Clade II	0	0	0	0	0	0	0	0	0	0	0	0	0	0	0	1	0	1	0	0	0	0	0	0	0	0	0	0	0	0	0	0	0	0	0	0	0	0	0	0	0	0	0	0	0	0	0
ST95	GCF_002911395.1	Clade II	1	0	0	1	0	0	0	0	0	1	0	0	0	0	0	1	0	1	0	0	0	0	0	0	0	0	0	0	0	0	0	0	0	0	0	0	0	0	0	0	0	0	0	0	0	0	0
ST95	GCF_003020885.1	Clade II	0	0	0	0	0	0	0	0	0	0	0	0	0	1	0	1	0	1	0	0	0	0	0	0	0	0	0	0	0	0	0	0	0	0	0	0	0	0	0	0	0	0	0	0	0	0	0
ST95	GCF_900499275.1	Clade II	0	0	0	0	0	0	0	0	0	1	0	0	0	0	0	1	0	1	0	0	0	0	0	0	0	0	0	0	0	0	0	0	0	0	0	0	0	0	0	0	0	0	0	0	0	0	0
ST95	ESC_AA7981AA_AS	Clade III	0	0	0	0	0	0	0	0	0	1	0	0	0	0	0	1	0	1	0	0	0	0	0	0	0	0	0	0	0	0	0	0	0	0	0	0	0	0	0	0	0	0	0	0	0	0	0
ST95	ESC_AA9421AA_AS	Clade III	0	1	0	0	0	0	0	0	0	1	0	0	0	1	0	1	0	1	0	0	0	0	0	0	0	0	0	0	0	0	0	0	0	0	0	0	0	0	0	0	0	0	0	0	0	0	0
ST95	ESC_BA0306AA_AS	Clade III	1	1	0	0	0	0	0	0	0	1	0	0	0	1	0	0	0	0	0	0	0	0	0	0	0	0	0	0	0	0	0	0	0	0	0	0	0	0	0	0	0	0	0	0	0	0	0
ST95	ESC_BA1684AA_AS	Clade III	0	0	0	0	0	0	0	0	0	1	0	0	0	0	0	1	0	1	0	0	0	0	0	0	0	0	0	0	0	0	0	0	0	0	0	0	0	0	0	0	0	0	0	0	0	0	0
ST95	ESC_BA1749AA_AS	Clade III	0	0	0	0	0	0	0	0	0	1	0	0	0	0	0	1	1	1	0	0	0	0	1	0	0	0	0	0	0	0	0	0	0	0	0	0	0	0	0	0	0	0	0	0	0	0	0
ST95	ESC_BA2313AA_AS	Clade III	1	1	0	0	0	0	0	0	0	1	0	0	0	1	0	1	0	1	0	0	0	0	0	0	0	0	0	0	0	0	0	0	0	0	0	0	0	0	0	0	0	0	0	0	0	0	0
ST95	ESC_BA3733AA_AS	Clade III	0	1	0	0	0	1	0	0	0	1	0	0	0	0	0	0	0	0	0	0	0	0	0	0	0	0	0	0	0	0	0	0	0	0	0	0	0	0	0	0	0	0	0	0	0	0	0
ST95	ESC_BA4108AA_AS	Clade III	0	0	0	1	0	0	0	0	0	1	1	0	0	0	1	1	1	1	0	0	0	0	0	0	0	0	0	0	0	0	0	0	0	0	0	0	0	0	0	0	0	0	0	0	0	0	0
ST95	ESC_BA4201AA_AS	Clade III	0	0	0	0	0	0	0	0	0	0	0	0	0	0	0	0	0	0	0	0	0	0	0	0	0	0	0	0	0	0	0	0	0	0	0	0	0	0	0	0	0	0	0	0	0	0	0
ST95	ESC_BA4276AA_AS	Clade III	1	0	0	0	0	0	0	0	0	1	0	0	0	0	0	1	0	1	0	0	0	0	0	0	0	0	0	0	0	0	0	0	0	0	0	0	0	0	0	0	0	0	0	0	0	0	0
ST95	ESC_BA7454AA_AS	Clade III	1	1	0	0	0	0	0	0	0	1	0	0	0	1	0	1	0	1	0	0	0	0	0	0	0	0	0	0	0	0	0	0	0	0	0	0	0	0	0	0	0	0	0	0	0	0	0
ST95	ESC_BA8050AA_AS	Clade III	0	0	0	0	0	0	0	0	0	1	0	0	0	0	0	1	0	1	0	0	0	0	0	0	0	0	0	0	0	0	0	0	0	0	0	0	0	0	0	0	0	0	0	0	0	0	0
ST95	ESC_BA8137AA_AS	Clade III	0	0	0	0	0	0	0	0	0	1	0	0	0	0	0	1	0	1	0	0	0	0	0	0	0	0	0	0	0	0	0	0	0	0	0	0	0	0	0	0	0	0	0	0	0	0	0
ST95	ESC_BA8374AA_AS	Clade III	0	0	0	0	0	0	0	0	0	1	0	0	0	0	0	1	0	1	0	0	0	0	0	0	0	0	0	0	0	0	0	0	0	0	0	0	0	0	0	0	0	0	0	0	0	0	0
ST95	ESC_BA8511AA_AS	Clade III	0	0	0	0	0	0	0	0	0	0	0	0	0	0	0	1	0	1	0	0	1	1	0	0	0	0	0	0	0	0	0	0	0	0	0	0	0	0	0	0	0	0	0	0	0	0	0
ST95	ESC_BA8935AA_AS	Clade III	1	1	0	1	0	0	0	0	0	1	0	0	0	1	0	1	0	1	0	0	0	0	0	0	0	0	0	0	0	0	0	0	0	0	0	0	0	0	0	0	0	0	0	0	0	0	0
ST95	ESC_BA9082AA_AS	Clade III	0	1	0	0	0	0	0	0	0	1	0	0	0	0	0	1	0	1	0	0	0	0	0	0	0	0	0	0	0	0	0	0	0	0	0	0	0	0	0	0	0	0	0	0	0	0	0
ST95	ESC_BA9427AA_AS	Clade III	0	0	0	0	0	0	0	0	0	1	0	0	0	1	0	1	0	1	0	0	0	0	0	0	0	0	0	0	0	0	0	0	0	0	0	0	0	0	0	0	0	0	0	0	0	0	0
ST95	ESC_BA9743AA_AS	Clade III	1	1	0	1	0	0	0	0	0	1	0	0	0	1	0	0	0	0	0	0	0	0	0	0	0	0	0	0	0	0	0	0	0	0	0	0	0	1	0	0	0	0	0	0	0	0	0
ST95	ESC_CA0711AA_AS	Clade III	0	1	0	1	0	0	0	0	0	1	0	0	0	1	0	1	0	1	0	0	0	0	0	0	0	0	0	0	0	0	0	0	0	0	0	0	0	0	0	0	0	0	0	0	0	0	0
ST95	ESC_CA1525AA_AS	Clade III	1	0	0	0	0	0	0	0	0	0	0	0	0	0	0	1	0	1	0	0	0	0	0	0	0	0	0	0	0	0	0	0	0	0	0	0	0	0	0	0	0	0	0	0	0	0	0
ST95	ESC_CA1599AA_AS	Clade III	0	0	0	0	0	0	0	0	0	0	0	0	0	0	0	1	0	1	0	0	0	0	0	0	0	0	0	0	0	0	0	0	0	0	0	0	0	0	0	0	0	0	0	0	0	0	0
ST95	ESC_CA2098AA_AS	Clade III	0	0	0	0	0	0	0	0	0	1	0	0	0	0	0	1	0	1	0	0	0	0	0	0	0	0	0	0	0	0	0	0	0	0	0	0	0	0	0	0	0	0	0	0	0	0	0
ST95	ESC_CA2392AA_AS	Clade III	1	0	0	0	0	0	0	0	1	1	1	0	0	0	1	1	1	1	1	1	0	0	0	0	0	0	0	0	0	0	0	0	0	0	0	0	0	0	0	0	0	0	1	0	0	0	0
ST95	ESC_CA2547AA_AS	Clade III	1	0	0	0	0	0	0	0	0	1	0	0	0	1	0	1	0	1	0	0	0	0	0	0	0	0	0	0	0	0	0	0	0	0	0	0	0	0	0	0	0	0	0	0	0	0	0
ST95	ESC_CA3089AA_AS	Clade III	0	0	0	0	0	0	0	0	0	1	0	0	0	0	0	1	0	1	0	0	0	0	0	0	0	0	0	0	0	0	0	0	0	0	0	0	0	0	0	0	0	0	0	0	0	0	0
ST95	ESC_CA3335AA_AS	Clade III	0	1	0	0	0	0	0	0	0	1	0	0	0	1	0	1	0	1	0	0	1	1	0	0	0	0	0	0	0	0	0	0	0	0	0	0	0	0	0	0	0	0	0	0	0	0	0
ST95	ESC_CA3685AA_AS	Clade III	0	0	0	1	0	0	0	0	0	1	0	0	0	0	0	0	1	1	0	0	0	0	0	0	0	0	0	0	0	0	0	0	0	0	0	0	0	0	0	0	0	0	0	0	0	0	0
ST95	ESC_CA3797AA_AS	Clade III	1	0	0	0	0	0	0	0	0	1	0	0	0	0	0	1	1	1	0	0	0	0	0	0	0	0	0	0	0	0	0	0	0	0	0	0	0	0	0	0	0	0	0	0	0	0	0
ST95	ESC_CA3961AA_AS	Clade III	0	0	0	0	0	0	0	0	0	1	0	0	0	1	0	1	0	1	0	0	0	0	0	0	0	0	0	0	0	0	0	0	0	0	0	0	0	0	0	0	0	0	0	0	0	0	0
ST95	ESC_CA4087AA_AS	Clade III	0	0	0	0	0	0	0	0	0	0	0	0	0	0	0	1	0	1	0	0	0	0	0	0	0	0	0	0	0	0	0	0	0	0	0	0	0	0	0	0	0	0	0	0	0	0	0
ST95	ESC_CA5852AA_AS	Clade III	0	0	0	0	0	0	0	0	0	0	0	0	0	0	0	1	0	0	0	0	0	0	0	0	0	0	0	0	0	0	0	0	0	0	0	0	0	0	0	0	0	0	0	0	0	0	0
ST95	ESC_CA6119AA_AS	Clade III	0	0	0	0	0	0	0	0	0	0	0	0	0	0	0	1	0	1	0	0	0	0	1	0	0	0	0	0	0	0	0	0	0	0	0	0	0	0	0	0	0	0	0	0	0	0	0
ST95	ESC_GA5350AA_AS	Clade III	1	1	0	0	0	0	0	0	0	0	0	0	0	0	0	1	0	1	0	0	0	0	0	0	0	0	0	0	0	0	1	0	0	0	0	0	0	0	0	0	0	0	0	0	0	0	0
ST95	ESC_HA0364AA_AS	Clade III	0	0	0	0	0	0	0	0	0	0	0	0	0	0	0	1	0	1	0	0	0	0	0	0	0	0	0	0	0	0	1	0	0	0	0	0	0	0	0	0	0	0	0	0	0	0	0
ST95	ESC_HA5006AA_AS	Clade III	0	0	0	0	0	0	0	0	0	0	0	0	0	0	0	1	1	1	0	0	0	0	0	0	0	0	0	0	0	0	0	0	0	0	0	0	0	0	0	0	0	0	0	0	0	0	0
ST95	ESC_HA5023AA_AS	Clade III	1	0	0	0	0	0	0	0	0	1	0	0	0	0	0	1	0	1	0	0	0	0	0	0	0	0	0	0	0	0	0	0	0	0	0	0	0	0	0	0	0	0	0	0	0	0	0
ST95	ESC_HA5111AA_AS	Clade III	0	0	0	0	0	0	0	0	0	1	0	0	0	0	0	1	1	1	0	0	0	0	0	0	0	0	0	0	0	0	0	0	0	0	0	0	0	0	0	0	0	0	0	0	0	0	0
ST95	ESC_HA5800AA_AS	Clade III	0	0	0	0	0	0	0	0	0	1	0	0	0	0	0	1	1	1	0	0	0	0	0	0	0	0	0	0	0	0	0	0	0	0	0	0	0	0	0	0	0	0	0	0	0	0	0
ST95	ESC_HA6332AA_AS	Clade III	1	1	0	0	0	0	0	0	0	1	0	0	0	0	0	1	1	1	0	0	0	0	0	0	0	0	0	0	0	0	0	0	0	0	0	0	0	0	0	0	0	0	1	0	0	0	0
ST95	ESC_HA6342AA_AS	Clade III	1	0	0	0	0	0	0	0	0	0	0	0	0	1	0	1	0	1	0	0	0	0	0	0	0	0	0	0	0	0	1	0	0	0	0	0	0	0	0	0	0	0	0	0	0	0	0
ST95	ESC_HA6411AA_AS	Clade III	0	0	0	0	0	0	0	0	0	1	0	0	0	0	0	1	0	1	0	0	0	0	0	0	0	0	0	0	0	0	0	0	0	0	0	0	0	0	0	0	0	0	0	0	0	0	0
ST95	ESC_HA6413AA_AS	Clade III	1	0	0	0	0	0	0	0	0	0	0	0	0	0	0	1	0	1	0	0	0	0	0	0	0	0	0	0	0	0	1	0	0	0	0	0	0	0	0	0	0	0	0	0	0	0	0
ST95	ESC_HA6418AA_AS	Clade III	1	0	0	0	0	0	0	0	1	0	0	0	0	0	0	1	0	1	0	0	0	0	1	0	0	0	0	0	0	0	0	0	0	0	0	0	0	0	0	0	0	0	0	0	0	0	0
ST95	ESC_HA6420AA_AS	Clade III	1	1	0	0	0	1	0	0	0	1	0	0	0	0	0	1	0	1	0	0	0	0	1	0	0	0	0	0	0	0	0	0	0	0	0	0	0	0	0	0	0	0	0	0	0	0	0
ST95	ESC_HA6828AA_AS	Clade III	0	1	0	0	0	0	0	0	0	0	0	0	0	1	0	1	0	1	0	0	0	0	0	0	0	0	0	0	0	0	0	0	0	0	0	0	0	0	0	0	0	0	0	0	0	0	0
ST95	ESC_HA6830AA_AS	Clade III	0	1	0	0	0	0	0	0	0	0	0	0	0	1	0	1	0	1	0	0	0	0	0	0	0	0	0	0	0	0	0	0	0	0	0	0	0	0	0	0	0	0	0	0	0	0	0
ST95	ESC_HA7314AA_AS	Clade III	0	0	0	0	0	0	0	0	0	1	0	0	0	0	0	0	0	0	0	0	0	0	0	0	0	0	0	0	0	0	0	0	0	0	0	0	0	0	0	0	0	0	0	0	0	0	0
ST95	ESC_HA7589AA_AS	Clade III	1	1	0	1	0	0	0	0	0	1	0	0	0	0	0	1	0	1	0	0	0	0	0	0	0	0	0	0	0	0	0	0	0	0	0	0	0	0	0	0	0	0	0	0	0	0	0
ST95	ESC_HA7599AA_AS	Clade III	1	1	0	1	0	0	0	0	0	1	0	0	0	0	0	1	0	1	0	0	0	0	0	0	0	0	0	0	0	0	0	0	0	0	0	0	0	0	0	0	0	0	0	0	0	0	0
ST95	ESC_HA7720AA_AS	Clade III	0	1	0	1	0	0	0	0	0	1	0	0	0	1	0	1	0	1	0	0	0	0	0	0	0	0	0	0	0	0	0	0	0	0	0	0	0	0	0	0	0	0	0	0	0	0	0
ST95	ESC_IA0804AA_AS	Clade III	1	0	0	0	0	0	0	0	0	1	0	0	0	0	0	1	1	1	0	0	0	0	0	0	0	0	0	0	0	0	0	0	0	0	0	0	0	0	0	0	0	0	0	0	0	0	0
ST95	ESC_IA0811AA_AS	Clade III	1	0	0	0	0	0	0	0	0	0	0	0	0	0	0	1	0	1	0	0	0	0	0	0	0	0	0	0	0	0	0	0	0	0	0	0	0	0	0	0	0	0	0	0	0	0	0
ST95	ESC_IA3651AA_AS	Clade III	0	0	0	0	0	0	0	0	0	1	0	0	0	0	0	1	0	1	0	0	0	0	0	0	0	0	0	0	0	0	0	0	0	0	0	0	0	0	0	0	0	0	0	0	0	0	0
ST95	ESC_IA3815AA_AS	Clade III	0	0	0	1	0	0	0	0	0	1	0	0	0	0	0	1	0	1	0	0	0	0	0	1	0	0	0	0	0	0	1	0	0	0	0	0	0	0	0	0	0	0	0	0	0	0	0
ST95	ESC_IA3894AA_AS	Clade III	1	0	0	1	0	0	0	0	0	1	0	0	0	0	0	1	1	1	0	0	0	0	0	0	0	0	0	0	0	0	0	0	0	0	0	0	0	0	0	0	0	0	0	0	0	0	0
ST95	ESC_IA3996AA_AS	Clade III	0	1	0	0	0	0	0	0	0	0	0	0	0	0	0	1	1	1	0	0	1	1	0	0	0	0	0	0	0	0	0	0	0	0	0	0	0	0	0	0	0	0	0	0	0	0	0
ST95	ESC_IA4271AA_AS	Clade III	0	0	0	1	0	0	0	0	0	1	1	0	0	0	1	1	1	1	0	0	0	0	0	0	0	0	0	0	0	0	0	0	0	0	0	0	0	0	0	0	0	0	0	0	0	0	0
ST95	ESC_IA4423AA_AS	Clade III	0	0	0	1	0	0	0	0	0	1	0	0	0	0	0	1	0	1	0	0	0	0	0	0	0	0	0	0	0	0	0	0	0	0	0	0	0	0	0	0	0	0	0	0	0	0	0
ST95	ESC_IA4926AA_AS	Clade III	0	0	0	0	0	0	0	0	0	1	0	0	0	0	0	1	0	1	0	0	0	0	0	0	0	0	0	0	0	0	1	0	0	0	0	0	0	0	0	0	0	0	0	0	0	0	0
ST95	ESC_IA4927AA_AS	Clade III	0	0	0	0	0	0	0	0	0	1	0	0	0	0	0	1	0	1	0	0	0	0	0	0	0	0	0	0	0	0	1	0	0	0	0	0	0	0	0	0	0	0	0	0	0	0	0
ST95	ESC_JA3853AA_AS	Clade III	0	0	0	0	0	0	0	0	0	1	0	0	0	0	0	1	0	1	0	0	0	0	0	0	0	0	0	0	0	0	0	0	0	0	0	0	0	0	0	0	0	0	0	0	0	0	0
ST95	ESC_JA4566AA_AS	Clade III	0	0	0	0	0	0	0	0	0	1	0	0	0	0	0	1	0	1	0	0	0	0	0	0	0	0	0	0	0	0	0	0	0	0	0	0	0	0	0	0	0	0	0	0	0	0	0
ST95	ESC_LA0107AA_AS	Clade III	0	0	0	0	0	0	0	0	0	0	0	0	0	0	0	1	1	1	0	0	0	0	0	0	0	0	0	0	0	0	0	0	0	0	0	0	0	0	0	0	0	0	0	0	0	0	0
ST95	ESC_LA0746AA_AS	Clade III	0	0	0	0	0	0	0	0	0	1	0	0	0	0	0	1	0	1	0	0	0	0	0	0	0	0	0	0	0	0	1	0	0	0	0	0	0	0	0	0	0	0	0	0	0	0	0
ST95	ESC_LA0830AA_AS	Clade III	0	0	0	0	0	0	0	0	0	0	0	0	0	0	0	1	1	1	0	0	0	0	0	0	0	0	0	0	0	0	0	0	0	0	0	0	0	0	0	0	0	0	0	0	0	0	0
ST95	ESC_LA1124AA_AS	Clade III	0	0	0	0	0	0	0	0	0	1	0	0	0	0	0	1	0	1	0	0	0	0	0	0	0	0	0	0	0	0	0	0	0	0	0	0	0	0	0	0	0	0	0	0	0	0	0
ST95	ESC_LA1222AA_AS	Clade III	1	0	0	0	0	0	0	0	0	0	0	0	0	0	0	1	0	1	0	0	0	0	1	0	0	0	0	0	0	0	0	0	0	0	1	0	0	0	0	0	0	0	0	0	0	0	0
ST95	ESC_LA2574AA_AS	Clade III	0	0	0	0	0	0	0	0	0	0	1	0	0	0	1	1	1	1	0	0	0	0	0	0	0	0	0	0	0	0	0	0	0	0	0	0	0	0	0	0	0	0	0	0	0	0	0
ST95	ESC_LA2597AA_AS	Clade III	0	0	0	0	0	0	0	0	0	1	0	0	0	0	0	1	0	1	0	0	0	0	0	0	0	0	0	0	0	0	0	0	0	0	0	0	0	0	0	0	0	0	0	0	0	0	0
ST95	ESC_LA2613AA_AS	Clade III	0	0	0	0	0	0	0	0	0	0	1	0	0	0	1	1	1	1	0	0	0	0	0	0	0	0	0	0	0	0	0	0	0	0	0	0	0	0	0	0	0	0	0	0	0	0	0
ST95	ESC_LA2615AA_AS	Clade III	0	0	0	0	0	0	0	0	0	1	0	0	0	0	0	0	0	0	0	0	0	0	0	0	0	0	0	0	0	0	0	0	0	0	0	0	0	0	0	0	0	0	0	0	0	0	0
ST95	ESC_LA2623AA_AS	Clade III	0	0	0	0	0	0	0	0	0	1	0	0	0	0	0	0	0	0	0	0	0	0	0	0	0	0	0	0	0	0	0	0	0	0	0	0	0	0	0	0	0	0	0	0	0	0	0
ST95	ESC_LA2667AA_AS	Clade III	1	0	0	0	0	0	0	0	0	1	0	0	0	0	0	1	0	1	0	0	0	0	0	0	0	0	0	0	0	0	0	0	0	0	0	0	0	0	0	0	0	0	0	0	0	0	0
ST95	ESC_LA2699AA_AS	Clade III	0	0	0	0	0	0	0	0	0	1	0	0	0	0	0	1	0	1	0	0	0	0	0	0	0	0	0	0	0	0	1	0	0	0	0	0	0	0	0	0	0	0	0	0	0	0	0
ST95	ESC_LA2725AA_AS	Clade III	0	0	0	0	0	0	0	0	0	1	0	0	0	0	0	1	0	1	0	0	0	0	0	0	0	0	0	0	0	0	1	0	0	0	0	0	0	0	0	0	0	0	0	0	0	0	0
ST95	ESC_LA2726AA_AS	Clade III	0	0	0	0	0	0	0	0	0	0	1	0	0	0	1	1	1	1	0	0	0	0	0	0	0	0	0	0	0	0	0	0	0	0	0	0	0	0	0	0	0	0	0	0	0	0	0
ST95	ESC_LA2769AA_AS	Clade III	0	0	0	0	0	0	0	0	0	0	1	0	0	0	1	1	1	1	0	0	0	0	0	0	0	0	0	0	0	0	0	0	0	0	0	0	0	0	0	0	0	0	0	0	0	0	0
ST95	ESC_LA2784AA_AS	Clade III	1	0	0	0	0	0	0	0	0	1	1	0	0	0	1	1	0	1	0	0	0	0	0	0	0	0	0	0	0	0	0	0	0	0	0	0	0	0	0	0	0	0	0	0	0	0	0
ST95	ESC_LA2827AA_AS	Clade III	0	0	0	0	0	0	0	0	0	0	0	0	0	0	0	1	0	1	0	0	0	0	0	0	0	0	0	0	0	0	0	0	0	0	0	0	0	0	0	0	0	0	0	0	0	0	0
ST95	ESC_LA2829AA_AS	Clade III	0	0	0	0	0	0	0	0	0	1	0	0	0	0	0	1	1	1	0	0	0	0	0	0	0	0	0	0	0	0	0	0	0	0	0	0	0	0	0	0	0	0	0	0	0	0	0
ST95	ESC_LA2830AA_AS	Clade III	0	0	0	0	0	1	0	0	0	0	1	0	0	0	1	1	1	1	0	0	0	0	0	0	0	0	0	0	0	0	0	0	0	0	0	0	0	0	0	0	0	0	0	0	0	0	0
ST95	ESC_LA2834AA_AS	Clade III	0	0	0	1	0	0	0	0	0	1	0	0	0	0	0	1	0	1	0	0	0	0	0	0	0	0	0	0	0	0	0	0	0	0	0	0	0	0	0	0	0	0	0	0	0	0	0
ST95	ESC_LA2838AA_AS	Clade III	0	0	0	0	0	0	0	0	0	0	0	0	0	0	0	1	0	0	0	0	0	0	0	0	0	0	0	0	0	0	0	0	0	0	0	0	0	0	0	0	0	0	0	0	0	0	0
ST95	ESC_LA2840AA_AS	Clade III	1	0	0	0	0	0	0	0	0	1	0	0	0	0	0	1	0	1	0	0	0	0	0	0	0	0	0	0	0	0	0	0	0	0	0	0	0	0	0	0	0	0	0	0	0	0	0
ST95	ESC_LA2848AA_AS	Clade III	1	0	0	0	0	0	0	0	0	1	0	0	0	0	0	1	0	1	0	0	0	0	0	0	0	0	0	0	0	0	0	0	0	0	0	0	0	0	0	0	0	0	0	0	0	0	0
ST95	ESC_LA2850AA_AS	Clade III	0	0	0	0	0	0	0	0	0	1	0	0	0	0	0	1	0	1	0	0	0	0	1	0	0	0	0	0	0	0	0	0	0	0	0	0	0	0	0	0	0	0	0	0	0	0	0
ST95	ESC_LA2860AA_AS	Clade III	0	0	0	0	0	0	0	0	0	1	0	0	0	0	0	1	0	1	0	0	0	0	0	0	0	0	0	0	0	0	1	0	0	0	0	0	0	0	0	0	0	0	0	0	0	0	0
ST95	ESC_LA2868AA_AS	Clade III	0	0	0	0	0	0	0	0	0	1	0	0	0	1	0	1	0	1	0	0	0	0	0	0	0	0	0	0	0	0	1	0	0	0	0	0	0	0	0	0	0	1	0	0	0	0	0
ST95	ESC_LA2921AA_AS	Clade III	0	0	0	0	0	0	0	0	0	0	1	0	0	0	1	1	1	1	0	0	0	0	0	0	0	0	0	0	0	0	0	0	0	0	0	0	0	0	0	0	0	0	1	0	0	0	0
ST95	ESC_MA2736AA_AS	Clade III	0	0	0	1	0	0	0	0	0	1	0	0	0	0	0	1	0	1	0	0	0	0	0	0	0	0	0	0	0	0	0	0	0	0	0	0	0	0	0	0	0	0	0	0	0	0	0
ST95	ESC_MA2828AA_AS	Clade III	0	0	0	0	0	0	0	0	0	1	0	0	0	0	0	1	0	1	0	0	0	0	0	0	0	0	0	0	0	0	0	0	0	0	0	0	0	0	0	0	0	0	0	0	0	0	0
ST95	ESC_MA2846AA_AS	Clade III	0	0	0	0	0	0	0	0	0	1	0	0	0	0	0	1	0	1	0	0	0	0	0	0	0	0	0	0	0	0	0	0	0	0	0	0	0	0	0	0	0	0	0	0	0	0	0
ST95	ESC_MA3772AA_AS	Clade III	0	0	0	0	0	0	0	0	0	1	0	0	0	0	0	1	0	1	0	0	0	0	0	0	0	0	0	0	0	0	0	0	0	0	0	0	0	0	0	0	0	0	0	0	0	0	0
ST95	ESC_NA2946AA_AS	Clade III	0	0	0	0	0	0	0	0	0	1	0	0	0	0	0	1	0	1	0	0	0	0	0	0	0	0	0	0	0	0	0	0	0	0	0	0	0	0	0	0	0	0	0	0	0	0	0
ST95	ESC_NA2989AA_AS	Clade III	0	0	0	0	0	0	0	0	0	0	0	0	0	0	0	1	0	1	0	0	0	0	0	0	0	0	0	0	0	0	0	0	0	0	0	0	0	0	0	0	0	0	0	0	0	0	0
ST95	ESC_NA3970AA_AS	Clade III	1	0	0	0	0	0	0	0	0	1	0	0	0	0	0	1	1	1	0	0	0	0	0	0	0	0	0	0	0	0	0	0	0	0	0	0	0	0	0	0	0	0	0	0	0	0	0
ST95	ESC_NA3971AA_AS	Clade III	1	0	0	0	0	0	0	0	1	1	0	0	0	0	0	1	0	1	0	0	0	0	1	0	0	0	0	0	0	0	0	0	0	0	0	0	0	0	0	0	0	0	0	0	0	0	0
ST95	ESC_NA3973AA_AS	Clade III	0	0	0	0	0	0	0	0	0	1	0	0	0	0	0	1	0	1	0	0	0	0	0	0	0	0	0	0	0	0	0	0	0	0	0	0	0	0	0	0	0	0	0	0	0	0	0
ST95	ESC_NA3974AA_AS	Clade III	0	0	0	0	0	0	0	0	0	1	0	0	0	0	0	1	0	1	0	0	0	0	0	0	0	0	0	0	0	0	0	0	0	0	0	0	0	0	0	0	0	0	0	0	0	0	0
ST95	ESC_NA3975AA_AS	Clade III	0	0	0	0	0	0	0	0	0	1	0	0	0	0	0	1	0	1	0	0	0	0	0	0	0	0	0	0	0	0	0	0	0	0	0	0	0	0	0	0	0	0	1	0	0	0	0
ST95	ESC_NA3980AA_AS	Clade III	0	0	0	0	0	0	0	0	0	1	0	0	0	0	0	1	0	1	0	0	0	0	0	0	0	0	0	0	0	0	0	0	0	0	0	0	0	0	0	0	0	0	0	0	0	0	0
ST95	ESC_NA3982AA_AS	Clade III	0	0	0	0	0	0	0	0	0	1	0	0	0	0	0	1	0	1	0	0	0	0	0	0	0	0	0	0	0	0	0	0	0	0	0	0	0	0	0	0	0	0	1	0	0	0	0
ST95	ESC_NA3983AA_AS	Clade III	0	0	0	0	0	0	0	0	1	1	0	0	0	0	0	1	0	1	0	0	0	0	0	0	0	0	0	0	0	0	0	0	0	0	0	0	0	0	0	0	0	0	0	0	0	0	0
ST95	ESC_NA3984AA_AS	Clade III	1	0	0	0	0	0	0	0	0	1	0	0	0	0	0	1	1	1	0	0	0	0	0	0	0	0	0	0	0	0	0	0	0	0	0	0	0	0	0	0	0	0	0	0	0	0	0
ST95	ESC_NA3990AA_AS	Clade III	0	1	0	0	0	0	0	0	0	1	0	0	0	0	0	0	1	1	0	0	0	0	1	0	0	0	0	0	0	0	0	0	0	0	0	0	0	0	0	0	0	0	0	0	0	0	0
ST95	ESC_NA3991AA_AS	Clade III	1	0	0	0	0	0	0	0	0	1	0	0	0	0	0	1	1	1	0	0	0	0	0	0	0	0	0	0	0	0	0	0	0	0	0	0	0	0	0	0	0	0	0	0	0	0	0
ST95	ESC_NA3992AA_AS	Clade III	0	0	0	0	0	0	0	0	0	1	0	0	0	0	0	1	0	1	0	0	0	0	0	0	0	0	0	0	0	0	0	0	0	0	0	0	0	0	0	0	0	0	1	0	0	0	0
ST95	ESC_NA3993AA_AS	Clade III	0	0	0	0	0	0	0	0	0	0	0	0	0	0	0	1	0	1	0	0	0	0	0	0	0	0	0	0	0	0	0	0	0	0	0	0	0	0	0	0	0	0	0	0	0	0	0
ST95	ESC_NA3999AA_AS	Clade III	0	0	0	0	0	0	0	0	0	1	0	0	0	0	0	1	0	1	0	0	0	0	0	0	0	0	0	0	0	0	0	0	0	0	0	0	0	0	0	0	0	0	0	0	0	0	0
ST95	ESC_NA4000AA_AS	Clade III	0	0	0	0	0	0	0	0	0	1	0	0	0	0	0	1	0	1	0	0	0	0	0	0	0	0	0	0	0	0	0	0	0	0	0	0	0	0	0	0	0	0	0	0	0	0	0
ST95	ESC_NA4003AA_AS	Clade III	0	0	0	0	0	0	0	0	0	1	0	0	0	0	0	1	0	1	0	0	0	0	0	0	0	0	0	0	0	0	0	0	0	0	0	0	0	0	0	0	0	0	0	0	0	0	0
ST95	ESC_NA4004AA_AS	Clade III	0	0	0	0	0	0	0	0	0	1	0	0	0	0	0	1	0	1	0	0	0	0	0	0	0	0	0	0	0	0	0	0	0	0	0	0	0	0	0	0	0	0	0	0	0	0	0
ST95	ESC_NA4005AA_AS	Clade III	0	0	0	0	0	0	0	0	0	1	0	0	0	0	0	1	0	1	0	0	0	0	0	0	0	0	0	0	0	0	0	0	0	0	0	0	0	0	0	0	0	0	0	0	0	0	0
ST95	ESC_NA4028AA_AS	Clade III	1	0	0	0	0	0	0	0	0	0	0	0	0	0	0	1	0	1	0	0	0	0	0	0	0	0	0	0	0	0	0	0	0	0	0	0	0	0	0	0	0	0	0	0	0	0	0
ST95	ESC_NA4030AA_AS	Clade III	1	0	0	0	0	0	0	0	0	0	0	0	0	0	0	1	0	1	0	0	0	0	0	0	0	0	0	0	0	0	0	0	0	0	0	0	0	0	0	0	0	0	0	0	0	0	0
ST95	ESC_NA4035AA_AS	Clade III	0	0	0	0	0	0	0	0	0	1	0	0	0	0	0	1	0	1	0	0	0	0	0	0	0	0	0	0	0	0	0	0	0	0	0	0	0	0	0	0	0	0	0	0	0	0	0
ST95	ESC_NA4043AA_AS	Clade III	1	1	0	0	0	0	0	0	1	1	0	0	0	0	0	1	0	1	0	0	0	0	0	0	0	0	0	0	0	0	0	0	0	0	0	0	0	0	0	0	0	0	0	0	0	0	0
ST95	ESC_NA4045AA_AS	Clade III	0	1	0	0	0	0	0	0	0	1	0	0	0	0	0	1	0	1	0	0	0	0	0	0	0	0	0	0	0	0	0	0	0	0	0	0	0	0	0	0	0	0	0	0	0	0	0
ST95	ESC_NA4046AA_AS	Clade III	0	0	0	0	0	1	0	0	0	1	0	0	0	0	0	0	0	0	0	0	0	0	0	0	0	0	0	0	0	0	0	0	0	0	0	0	0	0	0	0	0	0	1	0	0	0	0
ST95	ESC_NA4048AA_AS	Clade III	0	0	0	0	0	0	0	0	0	1	0	0	0	0	0	1	0	1	0	0	0	0	0	0	0	0	0	0	0	0	0	0	0	0	0	0	0	0	0	0	0	0	0	0	0	0	0
ST95	ESC_NA4052AA_AS	Clade III	0	0	0	0	0	0	0	0	0	1	0	0	0	0	0	1	0	1	0	0	0	0	0	0	0	0	0	0	0	0	0	0	0	0	0	0	0	0	0	0	0	0	0	0	0	0	0
ST95	ESC_NA4053AA_AS	Clade III	0	0	0	0	0	0	0	0	0	1	0	0	0	0	0	1	0	1	0	0	0	0	0	0	0	0	0	0	0	0	0	0	0	0	0	0	0	0	0	0	0	0	0	0	0	0	0
ST95	ESC_NA4055AA_AS	Clade III	0	0	0	0	0	0	0	0	0	1	0	0	0	0	0	1	0	1	0	0	0	0	0	0	0	0	0	0	0	0	0	0	0	0	0	0	0	0	0	0	0	0	0	0	0	0	0
ST95	ESC_NA4056AA_AS	Clade III	1	1	0	0	0	0	0	0	1	1	0	0	0	0	0	1	0	1	0	0	0	0	0	0	0	0	0	0	0	0	0	0	0	0	0	0	0	0	0	0	0	0	0	0	0	0	0
ST95	ESC_NA4057AA_AS	Clade III	0	0	0	0	0	0	0	0	0	0	0	0	0	0	0	1	0	1	0	0	0	0	0	0	0	0	0	0	0	0	1	0	0	0	0	0	0	0	0	0	0	0	0	0	0	0	0
ST95	ESC_NA4058AA_AS	Clade III	0	0	0	0	0	0	0	0	0	1	0	0	0	1	0	1	0	1	0	0	0	0	0	0	0	0	0	0	0	0	0	0	0	0	0	0	0	0	0	0	0	0	0	0	0	0	0
ST95	ESC_NA4061AA_AS	Clade III	0	1	0	1	0	0	0	0	0	1	0	0	0	0	0	1	0	1	0	0	0	0	0	0	0	0	0	0	0	0	0	0	0	0	0	0	0	0	0	0	0	0	0	0	0	0	0
ST95	ESC_NA4063AA_AS	Clade III	0	0	0	1	0	0	0	0	0	1	0	0	0	0	0	1	0	1	0	0	0	0	0	0	0	0	0	0	0	0	0	0	0	0	0	0	0	0	0	0	0	0	0	0	0	0	0
ST95	ESC_NA4064AA_AS	Clade III	1	1	0	1	0	0	0	0	0	1	0	0	0	1	0	1	0	1	0	0	0	0	0	0	0	0	0	0	0	0	1	0	0	0	0	0	0	0	0	0	0	0	0	0	0	0	0
ST95	ESC_NA4066AA_AS	Clade III	0	0	0	0	0	0	0	0	0	1	0	0	0	1	0	1	0	1	0	0	0	0	0	0	0	0	0	0	0	0	0	0	0	0	0	0	0	0	0	0	0	0	0	0	0	0	0
ST95	ESC_NA4067AA_AS	Clade III	0	0	0	0	0	0	0	0	0	1	0	0	0	0	0	1	0	1	0	0	0	0	0	0	0	0	0	0	0	0	0	0	0	0	0	0	0	0	0	0	0	0	0	0	0	0	0
ST95	ESC_NA4068AA_AS	Clade III	0	0	0	0	0	0	0	0	0	1	0	0	0	0	0	1	0	1	0	0	0	0	0	0	0	0	0	0	0	0	0	0	0	0	0	0	0	0	0	0	0	0	0	0	0	0	0
ST95	ESC_NA4069AA_AS	Clade III	0	0	0	0	0	0	0	0	0	1	0	0	0	0	0	1	0	1	0	0	0	0	0	0	0	0	0	0	0	0	0	0	0	0	0	0	0	0	0	0	0	0	0	0	0	0	0
ST95	ESC_NA4070AA_AS	Clade III	1	0	0	0	0	0	0	0	0	1	0	0	0	0	0	1	0	1	0	0	0	0	0	0	0	0	0	0	0	0	0	0	0	0	0	0	0	0	0	0	0	0	0	0	0	0	0
ST95	ESC_NA4071AA_AS	Clade III	0	0	0	0	0	0	0	0	0	1	0	0	0	0	0	1	0	1	0	0	0	0	0	0	0	0	0	0	0	0	0	0	0	0	0	0	0	0	0	0	0	0	0	0	0	0	0
ST95	ESC_NA4072AA_AS	Clade III	0	0	0	0	0	0	0	0	0	1	0	0	0	0	0	1	0	1	0	0	0	0	0	0	0	0	0	0	0	0	0	0	0	0	0	0	0	0	0	0	0	0	0	0	0	0	0
ST95	ESC_NA7957AA_AS	Clade III	0	0	0	0	0	0	0	0	0	1	0	0	0	0	0	1	1	1	0	0	0	0	0	0	0	0	0	0	0	0	0	0	0	0	0	0	0	0	0	0	0	0	0	0	0	0	0
ST95	ESC_QA5463AA_AS	Clade III	1	1	0	1	0	0	0	0	0	1	0	0	0	0	0	1	0	1	0	0	0	0	0	0	0	0	0	0	0	0	0	0	0	0	0	0	0	0	0	0	0	0	0	0	0	0	0
ST95	ESC_QA5498AA_AS	Clade III	0	1	0	1	1	0	0	0	0	1	0	0	0	0	0	1	0	1	0	0	0	0	0	0	0	0	0	0	0	0	0	0	0	0	0	0	0	0	0	0	0	0	0	0	0	0	0
ST95	ESC_QA5905AA_AS	Clade III	1	1	0	1	0	0	0	0	0	1	0	0	0	0	0	1	0	1	0	0	0	0	0	0	0	0	0	0	0	0	0	0	0	0	0	0	0	0	0	0	0	0	0	0	0	0	0
ST95	ESC_QA5919AA_AS	Clade III	0	1	0	0	0	0	0	0	0	1	0	0	0	0	0	1	0	1	0	0	0	0	0	0	0	0	0	0	0	0	0	0	0	0	0	0	0	0	0	0	0	0	0	0	0	0	0
ST95	ESC_QA6460AA_AS	Clade III	1	1	0	1	1	0	0	0	0	1	0	0	0	0	0	1	0	1	0	0	0	0	0	0	0	0	0	0	0	0	0	0	0	0	0	0	0	0	0	0	0	0	0	0	0	0	0
ST95	ESC_QA6616AA_AS	Clade III	0	1	0	1	0	1	0	0	0	1	0	0	0	0	0	1	0	1	0	0	0	0	0	0	0	0	0	0	0	0	0	0	0	0	0	0	0	0	0	0	0	0	0	0	0	0	0
ST95	ESC_QA7446AA_AS	Clade III	0	0	0	0	0	0	0	0	0	1	0	0	0	0	0	1	0	1	0	0	0	0	0	0	0	0	0	0	0	0	0	0	0	0	0	0	0	0	0	0	0	0	1	0	0	0	0
ST95	ESC_QA7811AA_AS	Clade III	0	1	0	1	0	0	0	0	0	1	0	0	0	0	0	1	0	1	0	0	0	0	0	0	0	0	0	0	0	0	0	0	0	0	0	0	0	0	0	0	0	0	0	0	0	0	0
ST95	ESC_QA7878AA_AS	Clade III	1	1	0	1	0	1	0	0	1	1	0	0	0	1	0	1	0	1	0	0	0	0	0	0	0	0	0	0	0	0	0	0	0	0	0	0	0	0	0	0	0	0	0	0	0	0	0
ST95	ESC_QA7947AA_AS	Clade III	0	1	0	1	0	0	0	0	0	1	0	0	0	0	0	1	0	1	0	0	0	0	0	0	0	0	0	0	0	0	0	0	0	0	0	0	0	0	0	0	0	0	0	0	0	0	0
ST95	ESC_QA8780AA_AS	Clade III	1	1	0	1	1	0	0	0	0	1	0	0	0	0	0	1	0	1	0	0	0	0	0	0	0	0	0	0	0	0	0	0	0	0	0	0	0	0	0	0	0	0	0	0	0	0	0
ST95	ESC_QA8947AA_AS	Clade III	0	1	0	1	0	0	0	0	0	1	0	0	0	0	0	1	0	1	0	0	0	0	0	0	0	0	0	0	0	0	0	0	0	0	0	0	0	0	0	0	0	0	0	0	0	0	0
ST95	ESC_RA0395AA_AS	Clade III	0	0	0	0	0	0	0	0	0	0	0	0	0	0	0	1	1	1	0	0	1	1	0	0	0	1	0	0	0	0	0	0	0	0	0	0	0	0	0	0	0	0	0	0	0	0	0
ST95	ESC_RA9015AA_AS	Clade III	0	0	0	0	0	0	0	0	0	1	0	0	0	0	0	1	0	1	0	0	1	1	0	0	0	0	0	0	0	0	0	0	0	0	0	0	0	0	0	0	0	0	0	0	0	0	0
ST95	ESC_SA2429AA_AS	Clade III	0	1	0	0	0	0	0	0	0	1	0	0	0	0	0	1	0	1	0	0	0	0	0	0	0	0	0	0	0	0	0	0	0	0	0	0	0	0	0	0	0	0	0	0	0	0	0
ST95	ESC_SA3205AA_AS	Clade III	0	1	0	0	0	0	0	0	0	1	0	0	0	0	0	1	0	1	0	0	0	0	0	0	0	0	0	0	0	0	0	0	0	0	0	0	0	0	0	0	0	0	0	0	0	0	0
ST95	ESC_SA4452AA_AS	Clade III	0	1	0	0	0	0	0	0	0	1	0	0	0	0	0	1	0	1	0	0	0	0	0	0	0	0	0	0	0	0	0	0	0	0	0	0	0	0	0	0	0	0	0	0	0	0	0
ST95	ESC_SA4902AA_AS	Clade III	0	1	0	0	0	0	0	0	0	1	0	0	0	0	0	1	0	1	0	0	0	0	0	0	0	0	0	0	0	0	0	0	0	0	0	0	0	0	0	0	0	0	0	0	0	0	0
ST95	ESC_SA8243AA_AS	Clade III	1	1	0	1	0	0	0	0	1	1	0	0	0	1	0	1	0	1	0	0	0	0	0	0	0	0	0	0	0	0	0	0	0	0	0	0	0	0	0	0	0	0	0	0	0	0	0
ST95	ESC_SA8250AA_AS	Clade III	1	1	0	1	0	0	0	0	1	1	0	0	0	1	0	1	0	1	0	0	0	0	0	0	0	0	0	0	0	0	0	0	0	0	0	0	0	0	0	0	0	0	0	0	0	0	0
ST95	ESC_SA8273AA_AS	Clade III	1	1	0	0	0	0	0	0	1	0	0	0	0	1	0	1	0	1	0	0	0	0	0	0	0	0	0	0	0	0	0	0	0	0	0	0	0	0	0	0	0	0	0	0	0	0	0
ST95	ESC_SA8291AA_AS	Clade III	1	0	0	0	0	0	0	0	0	1	0	0	0	0	0	1	0	1	0	0	0	0	0	0	0	0	0	0	0	0	0	0	0	0	0	0	0	0	0	0	0	0	1	0	0	0	0
ST95	ESC_SA8296AA_AS	Clade III	1	0	0	0	0	0	0	0	0	1	0	0	0	0	0	1	0	1	0	0	0	0	0	0	0	0	0	0	0	0	0	0	0	0	0	0	0	0	0	0	0	0	1	0	0	0	0
ST95	ESC_SA8312AA_AS	Clade III	1	1	0	0	0	0	0	0	0	1	0	0	0	0	0	1	1	1	0	0	0	0	0	0	0	0	0	0	0	0	0	0	0	0	0	0	0	0	0	0	0	0	1	0	0	0	0
ST95	ESC_TA1871AA_AS	Clade III	1	1	0	1	0	0	0	0	0	1	0	0	0	0	0	1	1	1	0	0	0	0	0	0	0	0	0	0	0	0	0	0	0	0	0	0	0	0	0	0	0	0	0	0	0	0	0
ST95	ESC_TA1919AA_AS	Clade III	0	1	0	1	0	0	0	0	0	1	0	0	0	0	0	1	0	1	0	0	0	0	0	0	0	0	0	0	0	0	0	0	0	0	0	0	0	0	0	0	0	0	0	0	0	0	0
ST95	ESC_TA1921AA_AS	Clade III	1	1	0	1	0	0	0	0	0	1	0	0	0	1	0	1	0	1	0	0	0	0	0	0	0	0	0	0	0	0	0	0	0	0	0	0	0	0	0	0	0	0	0	0	0	0	0
ST95	ESC_TA1926AA_AS	Clade III	1	1	0	1	0	0	0	0	0	1	0	0	0	0	0	1	0	1	0	0	0	0	0	0	0	0	0	0	0	0	0	0	0	0	0	0	0	0	0	0	0	0	0	0	0	0	0
ST95	ESC_TA1962AA_AS	Clade III	0	1	0	1	0	0	0	0	0	1	0	0	0	0	0	1	0	1	0	0	0	0	0	0	0	0	0	0	0	0	0	0	0	0	0	0	0	0	0	0	0	0	0	0	0	0	0
ST95	ESC_TA1971AA_AS	Clade III	1	1	0	1	0	0	0	0	0	1	0	0	0	0	0	1	0	1	0	0	0	0	0	0	0	0	0	0	0	0	0	0	0	0	0	0	0	0	0	0	0	0	0	0	0	0	0
ST95	ESC_TA1981AA_AS	Clade III	0	1	0	1	0	0	0	0	0	1	0	0	0	0	0	1	0	1	0	0	0	0	0	0	0	0	0	0	0	0	0	0	0	0	0	0	0	0	0	0	0	0	0	0	0	0	0
ST95	ESC_TA2022AA_AS	Clade III	1	1	0	1	0	0	0	0	0	1	0	0	0	0	0	1	0	1	0	0	0	0	0	0	0	0	0	0	0	0	0	0	0	0	0	0	0	0	0	0	0	0	0	0	0	0	0
ST95	ESC_TA2436AA_AS	Clade III	0	1	0	0	0	1	0	0	0	1	0	0	0	0	0	0	1	1	0	0	0	0	0	0	0	0	0	0	0	0	0	0	0	0	0	0	0	0	0	0	0	0	0	0	0	0	0
ST95	ESC_TA7132AA_AS	Clade III	1	0	0	1	0	0	0	0	0	1	0	0	0	1	0	1	1	1	0	0	0	0	0	0	0	0	0	0	0	0	0	0	0	0	0	0	0	0	0	0	0	0	0	0	0	0	0
ST95	ESC_TA7147AA_AS	Clade III	1	1	0	0	0	0	0	0	0	1	0	0	0	1	0	1	0	1	0	0	0	0	0	0	0	0	0	0	0	0	0	0	0	0	0	0	0	0	0	0	0	0	0	0	0	0	0
ST95	ESC_TA8691AA_AS	Clade III	1	1	0	1	0	0	0	0	0	1	0	0	0	1	0	1	0	1	0	0	0	0	0	1	0	0	0	0	0	0	0	0	0	0	0	0	0	0	0	0	0	0	0	0	0	0	0
ST95	GCF_000014845.1	Clade III	0	0	0	0	0	0	0	0	0	0	0	0	0	0	0	1	1	1	0	0	1	1	0	0	0	0	0	0	0	0	0	0	0	0	0	0	0	0	0	0	0	0	0	0	0	0	0
ST95	GCF_000190895.1	Clade III	0	0	0	1	0	0	0	0	0	1	0	0	0	0	0	1	0	1	0	0	0	0	0	0	0	0	0	0	0	0	0	0	0	0	0	0	0	0	0	0	0	0	0	0	0	0	0
ST95	GCF_001280345.1	Clade III	1	0	0	0	0	0	0	0	0	1	0	0	0	0	0	1	0	1	0	0	0	0	1	0	0	0	0	0	0	0	0	0	0	0	0	0	0	0	0	0	0	0	0	0	0	0	0
ST95	GCF_001463405.1	Clade III	0	0	0	0	0	0	0	0	0	0	0	0	0	0	0	1	0	1	0	0	0	0	0	0	0	0	0	0	0	0	1	0	0	0	0	0	0	0	0	0	0	0	0	0	0	0	0
ST95	GCF_002028715.1	Clade III	1	0	0	0	0	0	0	0	0	1	0	0	0	0	0	1	1	1	0	0	0	0	0	0	0	0	0	0	0	0	0	0	0	0	0	0	0	0	0	0	0	0	0	0	0	0	0
ST95	GCF_002028795.1	Clade III	1	0	0	1	0	0	0	0	0	1	0	0	0	0	0	0	0	1	0	0	0	0	0	0	0	0	0	0	0	0	0	0	0	0	0	0	0	0	0	0	0	0	0	0	0	0	0
ST95	GCF_002029015.1	Clade III	0	1	0	0	0	0	0	0	0	1	0	0	0	0	0	1	0	1	0	0	0	0	0	0	0	0	0	0	0	0	0	0	0	0	0	0	0	0	0	0	0	0	0	0	0	0	0
ST95	GCF_002844685.1	Clade III	0	0	0	0	0	0	0	0	0	0	0	0	0	0	0	1	1	1	0	0	0	0	0	0	0	0	0	0	0	0	0	0	0	0	0	0	0	0	0	0	0	0	0	0	0	0	0
ST95	GCF_002911375.1	Clade III	0	0	0	0	0	0	0	0	0	0	0	0	0	0	0	1	1	1	0	0	1	1	0	0	0	0	0	0	0	0	0	0	0	0	0	0	0	0	0	0	0	0	0	0	0	0	0
ST95	GCF_002953435.1	Clade III	1	0	0	0	0	0	0	0	0	0	0	0	0	0	0	1	1	1	0	0	1	1	0	0	0	1	0	0	0	0	0	0	0	0	0	0	0	0	0	0	0	0	0	0	0	0	0
ST95	ESC_AA8612AA_AS	Clade IV	0	0	0	1	0	0	0	0	0	1	0	0	0	0	0	1	0	1	0	0	0	0	0	0	0	0	0	0	0	0	1	0	0	0	0	0	0	0	0	0	0	1	0	0	0	0	0
ST95	ESC_AA9833AA_AS	Clade IV	1	0	0	0	0	0	0	0	0	0	0	0	0	0	0	0	0	1	0	0	0	0	0	0	0	0	0	0	0	0	0	0	0	0	0	0	0	0	0	0	0	0	0	0	0	0	0
ST95	ESC_BA0638AA_AS	Clade IV	0	1	0	0	0	0	0	0	0	1	0	0	0	0	0	1	0	1	0	0	0	0	0	0	0	0	0	0	0	0	1	0	0	0	0	0	0	0	0	0	0	0	0	0	0	0	0
ST95	ESC_BA0986AA_AS	Clade IV	1	0	0	1	0	0	0	0	0	1	0	0	0	0	0	0	0	1	0	0	0	0	0	0	0	0	0	0	0	0	0	0	0	0	0	0	0	0	0	0	0	0	0	0	0	0	0
ST95	ESC_BA1135AA_AS	Clade IV	1	0	0	0	0	0	0	0	0	1	0	0	0	0	0	1	0	1	0	0	0	0	0	0	0	0	0	0	0	0	1	0	0	0	0	0	0	0	0	0	0	0	0	0	0	0	0
ST95	ESC_BA1205AA_AS	Clade IV	1	1	0	1	0	0	0	0	0	1	0	0	0	0	0	1	0	1	0	0	0	0	0	0	0	0	0	0	0	0	0	0	0	0	0	0	0	0	0	0	0	0	0	0	0	0	0
ST95	ESC_BA1451AA_AS	Clade IV	0	1	0	1	0	0	0	0	0	1	0	0	0	0	0	1	0	1	0	0	0	0	0	0	0	0	0	0	0	0	0	0	0	0	0	0	0	0	0	0	0	0	0	0	0	0	0
ST95	ESC_BA3655AA_AS	Clade IV	0	1	0	0	0	0	0	0	0	0	0	0	0	0	0	1	0	1	0	0	0	0	0	0	0	0	0	0	0	0	0	0	0	0	0	0	0	0	0	0	0	0	0	0	0	0	0
ST95	ESC_BA4145AA_AS	Clade IV	0	0	0	1	0	0	0	0	0	1	0	0	0	0	0	1	0	1	0	0	0	0	0	0	0	0	0	0	0	0	0	0	0	0	0	0	0	0	0	0	0	0	0	0	0	0	0
ST95	ESC_BA4270AA_AS	Clade IV	1	1	0	1	0	0	0	0	0	1	0	0	0	0	0	1	0	1	0	0	0	0	0	0	0	0	0	0	0	0	0	0	0	0	0	0	0	0	0	0	0	0	0	0	0	0	0
ST95	ESC_BA4389AA_AS	Clade IV	1	1	0	1	0	0	0	0	0	1	0	0	0	0	0	1	0	1	0	0	0	0	0	0	0	0	0	0	0	0	1	0	0	0	0	0	0	0	0	0	0	0	0	0	0	0	0
ST95	ESC_BA4680AA_AS	Clade IV	0	0	0	0	0	0	0	0	0	0	0	0	0	0	0	1	0	1	0	0	0	0	0	0	0	0	0	0	0	0	1	0	0	0	0	0	0	0	0	0	0	0	0	0	0	0	0
ST95	ESC_BA5109AA_AS	Clade IV	0	0	0	1	0	0	0	0	0	1	0	0	0	0	0	1	0	1	0	0	0	0	0	0	0	0	0	0	0	0	1	0	0	0	0	0	0	0	0	0	0	0	0	0	0	0	0
ST95	ESC_BA6237AA_AS	Clade IV	1	1	0	1	0	0	0	0	0	1	0	0	0	1	0	1	0	1	0	0	0	0	0	0	0	0	0	0	0	0	1	0	0	0	0	0	0	0	0	0	0	0	0	0	0	0	0
ST95	ESC_BA6277AA_AS	Clade IV	0	0	0	1	0	0	0	0	0	1	0	0	0	0	0	1	0	1	0	0	0	0	0	0	0	0	0	0	0	0	1	0	0	0	0	0	0	0	0	0	0	1	0	0	0	0	0
ST95	ESC_BA6731AA_AS	Clade IV	0	1	0	0	0	0	0	0	0	0	0	0	0	0	0	1	0	1	0	0	0	0	0	0	0	0	0	0	0	0	0	0	0	0	0	0	0	0	0	0	0	0	0	0	0	0	0
ST95	ESC_BA6904AA_AS	Clade IV	0	0	0	0	0	0	0	0	0	0	0	0	0	0	0	1	0	1	0	0	0	0	0	0	0	0	0	0	0	0	0	0	0	0	0	0	0	0	0	0	0	0	0	0	0	0	0
ST95	ESC_BA6983AA_AS	Clade IV	0	0	0	0	0	0	0	0	0	0	0	0	0	0	0	0	0	0	0	0	0	0	0	0	0	0	0	0	0	0	0	0	0	0	0	0	0	0	0	0	0	0	0	0	0	0	0
ST95	ESC_BA7214AA_AS	Clade IV	0	0	0	0	0	0	0	0	0	1	0	0	0	0	0	1	0	1	0	0	0	0	0	0	0	0	0	0	0	0	0	0	0	0	0	0	0	0	0	0	0	0	0	0	0	0	0
ST95	ESC_BA8394AA_AS	Clade IV	1	1	0	1	0	1	0	0	0	1	0	0	0	0	0	1	0	1	0	0	0	0	0	0	0	0	0	0	0	0	0	0	0	0	0	0	0	0	0	0	0	0	0	0	0	0	0
ST95	ESC_BA8445AA_AS	Clade IV	1	0	0	0	0	0	0	0	0	0	0	0	0	0	0	0	0	0	0	0	0	0	0	0	0	0	0	0	0	0	0	0	0	0	0	0	0	0	0	0	0	0	0	0	0	0	0
ST95	ESC_BA8553AA_AS	Clade IV	1	0	0	1	0	0	0	0	0	1	0	0	0	0	0	1	0	1	0	0	0	0	0	0	0	0	0	0	0	0	0	0	0	0	0	0	0	0	0	0	0	0	0	0	0	0	0
ST95	ESC_BA8710AA_AS	Clade IV	0	0	0	1	0	0	0	0	0	1	0	0	0	0	0	1	1	1	0	0	0	0	0	0	0	0	0	0	0	0	1	0	0	0	0	0	0	0	0	0	0	0	0	0	0	0	0
ST95	ESC_BA8753AA_AS	Clade IV	1	0	0	1	0	0	0	0	0	1	0	0	0	0	0	1	0	1	0	0	0	0	0	0	0	0	0	0	0	0	1	0	0	0	0	0	0	0	0	0	0	0	0	0	0	0	0
ST95	ESC_BA9232AA_AS	Clade IV	0	0	0	0	0	0	0	0	0	0	0	0	0	0	0	1	0	1	0	0	0	0	0	0	0	0	0	0	0	0	0	0	0	0	0	0	0	0	0	0	0	0	0	0	0	0	0
ST95	ESC_BA9511AA_AS	Clade IV	1	0	0	1	0	0	0	0	0	1	1	0	0	0	1	1	0	1	0	0	0	0	0	0	0	0	0	0	0	0	1	0	0	0	0	0	0	0	0	0	0	0	0	0	0	0	0
ST95	ESC_BA9656AA_AS	Clade IV	0	0	0	1	0	0	0	0	0	1	0	0	0	1	0	1	0	1	0	0	0	0	0	0	0	0	0	0	0	0	0	0	0	0	0	0	0	0	0	0	0	0	0	0	0	0	0
ST95	ESC_CA0443AA_AS	Clade IV	0	0	0	0	0	1	0	0	0	0	0	0	0	1	0	1	1	1	0	0	0	0	0	0	0	0	0	0	0	0	0	0	0	0	0	0	0	0	0	0	0	0	0	0	0	0	0
ST95	ESC_CA1442AA_AS	Clade IV	0	1	0	0	0	0	0	0	0	1	0	0	0	0	0	1	0	1	0	0	0	0	0	0	0	0	0	0	0	0	0	0	0	0	0	0	0	0	0	0	0	0	0	0	0	0	0
ST95	ESC_CA1909AA_AS	Clade IV	0	0	0	0	0	0	0	0	0	0	0	0	0	0	0	1	0	1	0	0	0	0	0	0	0	0	0	0	0	0	0	0	0	0	0	0	0	0	0	0	0	0	0	0	0	0	0
ST95	ESC_CA2031AA_AS	Clade IV	1	0	0	0	0	0	0	0	0	1	0	0	0	0	0	1	0	1	0	0	0	0	0	0	0	0	0	0	0	0	0	0	0	0	0	0	0	0	0	0	0	0	0	0	0	0	0
ST95	ESC_CA2085AA_AS	Clade IV	1	1	0	1	0	0	0	0	0	1	0	0	0	1	0	1	0	1	0	0	0	0	0	0	0	0	0	0	0	0	0	0	0	0	0	0	0	0	0	0	0	0	0	0	0	0	0
ST95	ESC_CA2193AA_AS	Clade IV	1	1	0	1	0	0	0	0	0	1	0	0	0	0	0	1	0	1	0	0	0	0	0	0	0	0	0	0	0	0	1	0	0	0	0	0	0	0	0	0	0	0	0	0	0	0	0
ST95	ESC_CA2638AA_AS	Clade IV	1	0	0	1	0	0	0	0	0	1	0	0	0	1	0	1	1	1	0	0	0	0	0	0	0	0	0	0	0	0	0	0	0	0	0	0	0	0	0	0	0	0	0	0	0	0	0
ST95	ESC_CA2708AA_AS	Clade IV	1	1	0	0	0	0	0	0	0	1	0	0	0	0	0	0	1	1	0	0	0	0	0	0	0	0	0	0	0	0	0	0	0	0	0	0	0	0	0	0	0	0	0	0	0	0	0
ST95	ESC_CA3085AA_AS	Clade IV	1	0	0	1	0	0	0	0	0	1	0	0	0	0	0	0	0	0	0	0	0	0	0	0	0	0	0	0	0	0	0	0	0	0	0	0	0	0	0	0	0	0	0	0	0	0	0
ST95	ESC_CA3254AA_AS	Clade IV	1	0	0	1	0	0	0	0	0	1	0	0	0	1	0	0	0	0	0	0	0	0	0	0	0	0	0	0	0	0	0	0	0	0	0	0	0	0	0	0	0	0	0	0	0	0	0
ST95	ESC_CA3530AA_AS	Clade IV	0	0	0	0	0	0	0	0	0	0	0	0	0	0	0	1	0	1	0	0	0	0	0	0	0	0	0	0	0	0	0	0	0	0	0	0	0	0	0	0	0	0	0	0	0	0	0
ST95	ESC_CA3698AA_AS	Clade IV	1	0	0	0	0	0	0	0	0	0	1	0	0	0	1	1	0	0	0	0	0	0	0	0	0	0	0	0	0	0	0	0	0	0	0	0	0	0	0	0	0	1	0	0	0	0	0
ST95	ESC_CA3927AA_AS	Clade IV	0	0	0	0	0	0	0	0	0	0	0	0	0	0	0	1	0	1	0	0	0	0	0	0	0	0	0	0	0	0	0	0	0	0	0	0	0	0	0	0	0	0	0	0	0	0	0
ST95	ESC_CA4172AA_AS	Clade IV	1	0	0	1	0	0	0	0	0	1	0	0	0	0	0	1	0	1	0	0	0	0	0	0	0	0	0	0	0	0	0	0	0	0	0	0	0	0	0	0	0	0	1	0	0	0	0
ST95	ESC_CA4506AA_AS	Clade IV	0	0	0	0	0	1	0	0	0	0	0	0	0	0	0	0	0	0	0	0	0	0	0	0	0	0	0	0	0	0	0	0	0	0	0	0	0	0	0	0	0	0	0	0	0	0	0
ST95	ESC_CA4671AA_AS	Clade IV	1	0	0	0	0	0	0	0	0	1	0	0	0	0	0	1	0	1	0	0	0	0	0	0	0	0	0	0	0	0	0	0	0	0	0	0	0	0	0	0	0	0	0	0	0	0	0
ST95	ESC_CA5548AA_AS	Clade IV	0	0	0	0	0	0	0	0	0	0	0	0	0	0	0	1	0	1	0	0	0	0	0	0	0	0	0	0	0	0	0	0	0	0	0	0	0	0	0	0	0	0	0	0	0	0	0
ST95	ESC_CA5584AA_AS	Clade IV	1	0	0	0	0	0	0	0	0	0	0	0	0	1	0	1	0	1	0	0	0	0	0	0	0	0	0	0	0	0	0	0	0	0	0	0	0	0	0	0	0	0	0	0	0	0	0
ST95	ESC_CA5916AA_AS	Clade IV	1	1	0	0	0	0	0	0	1	1	0	0	0	0	0	1	0	1	0	0	0	0	0	0	0	0	0	0	0	0	1	0	0	0	0	0	0	0	0	0	0	0	0	0	0	0	0
ST95	ESC_FA1638AA_AS	Clade IV	1	0	0	0	0	0	0	0	0	0	0	0	0	0	0	1	0	1	0	0	0	0	0	0	0	0	0	0	0	0	0	0	0	0	0	0	0	0	0	0	0	0	0	0	0	0	0
ST95	ESC_FA7190AA_AS	Clade IV	0	0	0	0	0	0	0	0	0	0	0	0	0	0	0	1	0	1	0	0	0	0	0	0	0	0	0	0	0	0	0	0	0	0	0	0	0	0	0	0	0	0	0	0	0	0	0
ST95	ESC_GA9272AA_AS	Clade IV	1	1	0	0	0	0	0	0	0	0	0	0	0	0	0	1	0	1	0	0	0	0	0	0	0	0	0	0	0	0	0	0	0	0	0	0	0	0	0	0	0	0	0	0	0	0	0
ST95	ESC_HA1741AA_AS	Clade IV	0	0	0	0	0	0	0	0	0	0	0	0	0	0	0	0	0	0	0	0	0	0	0	0	0	0	0	0	0	0	0	0	0	0	0	0	0	0	0	0	0	0	0	0	0	0	0
ST95	ESC_HA1968AA_AS	Clade IV	1	0	0	1	0	0	0	0	0	1	0	0	0	0	0	1	0	1	0	0	0	0	0	0	0	0	0	0	0	0	1	0	0	0	0	0	0	0	0	0	0	1	0	0	0	0	0
ST95	ESC_HA3865AA_AS	Clade IV	0	0	0	1	0	0	0	0	0	1	0	0	0	0	0	1	0	1	0	0	0	0	0	0	0	0	0	0	0	0	0	0	0	0	0	0	0	0	0	0	0	0	0	0	0	0	0
ST95	ESC_HA5037AA_AS	Clade IV	0	0	0	1	0	1	0	0	1	1	0	0	0	0	0	1	0	1	0	0	0	0	0	0	0	0	0	0	0	0	0	0	0	0	0	0	0	0	0	0	0	0	0	0	0	0	0
ST95	ESC_HA5076AA_AS	Clade IV	0	0	0	0	0	0	0	0	0	0	0	0	0	0	0	1	0	1	0	0	0	0	0	0	0	0	0	0	0	0	1	0	0	0	1	0	0	0	0	0	0	0	0	0	0	0	0
ST95	ESC_HA6338AA_AS	Clade IV	1	1	0	1	0	0	0	0	0	1	0	0	0	0	0	1	0	1	0	0	0	0	0	0	0	0	0	0	0	0	0	0	0	0	0	0	0	0	0	0	0	0	0	0	0	0	0
ST95	ESC_HA6601AA_AS	Clade IV	0	0	0	0	0	0	0	0	0	0	0	0	0	0	0	0	0	1	0	0	0	0	0	0	0	1	0	0	0	0	0	0	0	0	0	0	0	0	0	0	0	0	0	0	0	0	0
ST95	ESC_HA6988AA_AS	Clade IV	1	0	0	1	0	0	0	0	0	1	0	0	0	0	0	1	0	1	0	0	0	0	0	0	0	0	0	0	0	0	1	0	0	0	0	0	0	0	0	0	0	0	0	0	0	0	0
ST95	ESC_HA6999AA_AS	Clade IV	0	1	0	1	0	0	0	0	0	1	0	0	0	0	0	1	0	1	0	0	0	0	0	0	0	0	0	0	0	0	1	0	0	0	0	0	0	0	0	0	0	0	0	0	0	0	0
ST95	ESC_HA7585AA_AS	Clade IV	0	1	0	0	0	0	0	0	1	0	0	0	0	0	0	1	0	1	0	0	0	0	0	0	0	0	0	0	0	0	0	0	0	0	0	0	0	0	0	0	0	0	0	0	0	0	0
ST95	ESC_IA0939AA_AS	Clade IV	1	0	0	0	0	0	0	0	0	1	0	0	0	0	0	1	1	1	0	0	0	0	0	0	0	0	0	0	0	0	0	0	0	0	0	0	0	0	0	0	0	0	0	0	0	0	0
ST95	ESC_IA4390AA_AS	Clade IV	0	0	0	0	0	0	0	0	0	0	0	0	0	0	0	1	0	1	0	0	0	0	0	0	0	0	0	0	0	0	0	0	0	0	0	0	0	0	0	0	0	0	0	0	0	0	0
ST95	ESC_IA4664AA_AS	Clade IV	0	0	0	0	0	0	0	0	0	0	0	0	0	0	0	1	0	1	0	0	0	0	0	0	0	0	0	0	0	0	0	0	0	0	0	0	0	0	0	0	0	0	0	0	0	0	0
ST95	ESC_IA9158AA_AS	Clade IV	1	0	0	1	0	0	0	0	0	1	0	0	0	0	0	1	0	1	0	0	0	0	0	0	0	0	0	0	0	0	1	0	0	0	1	0	0	0	0	0	0	0	0	0	0	0	0
ST95	ESC_JA4785AA_AS	Clade IV	1	0	0	0	0	1	0	0	0	1	0	0	0	0	0	1	0	1	0	0	0	0	0	0	0	0	0	0	0	0	1	0	0	0	0	0	0	0	0	0	0	0	0	0	0	0	0
ST95	ESC_JA5458AA_AS	Clade IV	1	0	0	1	0	0	0	0	0	1	0	0	0	0	0	1	0	1	0	0	0	0	0	0	0	0	0	0	0	0	0	0	0	0	0	0	0	0	0	0	0	0	0	0	0	0	0
ST95	ESC_JA5554AA_AS	Clade IV	1	0	0	1	0	0	0	0	0	1	0	0	0	0	0	1	0	1	0	0	0	0	0	0	0	0	0	0	0	0	1	0	0	0	0	0	0	0	0	0	0	0	0	0	0	0	0
ST95	ESC_JA8284AA_AS	Clade IV	0	0	0	0	0	0	0	0	0	1	0	0	0	0	0	1	0	1	0	0	0	0	0	0	0	0	0	0	0	0	0	0	0	0	0	0	0	0	0	0	0	0	0	0	0	0	0
ST95	ESC_JA8368AA_AS	Clade IV	1	0	0	1	0	1	0	0	0	1	0	0	0	1	0	1	0	1	0	0	0	0	0	0	0	0	0	0	0	0	1	0	0	0	0	0	0	0	0	0	0	0	0	0	0	0	0
ST95	ESC_KA1594AA_AS	Clade IV	0	0	0	0	0	0	0	0	0	1	0	0	0	0	0	1	0	1	0	0	0	0	0	0	0	0	0	0	0	0	0	0	0	0	0	0	0	0	0	0	0	0	0	0	0	0	0
ST95	ESC_KA3859AA_AS	Clade IV	0	1	0	0	0	0	0	0	0	0	0	0	0	1	0	0	0	1	0	0	0	0	0	0	0	0	0	0	0	0	0	0	0	0	0	0	0	0	0	0	0	0	0	0	0	0	0
ST95	ESC_KA4244AA_AS	Clade IV	1	0	0	1	0	1	0	0	0	1	0	0	0	1	0	1	0	1	0	0	0	0	0	0	0	0	0	0	0	0	1	0	0	0	0	0	0	0	0	0	0	0	0	0	0	0	0
ST95	ESC_LA0208AA_AS	Clade IV	0	0	0	0	0	0	0	0	0	0	0	0	0	0	0	1	0	1	0	0	0	0	0	0	0	0	0	0	0	0	0	0	0	0	0	0	0	0	0	0	0	0	0	0	0	0	0
ST95	ESC_LA0540AA_AS	Clade IV	0	0	0	0	0	0	0	0	0	0	1	0	0	0	1	1	0	1	1	1	0	0	0	0	0	0	0	0	0	0	0	0	0	0	0	0	0	0	0	0	0	0	0	0	0	0	0
ST95	ESC_LA1127AA_AS	Clade IV	0	0	0	0	0	0	0	0	0	1	1	0	0	0	1	1	1	1	0	0	0	0	0	0	0	0	0	0	0	0	0	0	0	0	0	0	0	0	0	0	0	0	0	0	0	0	0
ST95	ESC_LA1275AA_AS	Clade IV	0	0	0	0	0	1	0	0	0	1	1	0	0	1	1	1	1	1	0	0	0	0	0	0	0	0	0	0	0	0	0	0	0	0	0	0	0	0	0	0	0	0	0	0	0	0	0
ST95	ESC_LA1277AA_AS	Clade IV	0	0	0	0	0	1	0	0	0	1	1	0	0	1	1	1	1	1	0	0	0	0	0	0	0	0	0	0	0	0	0	0	0	0	0	0	0	0	0	0	0	0	0	0	0	0	0
ST95	ESC_LA1278AA_AS	Clade IV	0	0	0	0	0	1	0	0	0	1	1	0	0	1	1	1	1	1	0	0	0	0	0	0	0	0	0	0	0	0	0	0	0	0	0	0	0	0	0	0	0	0	0	0	0	0	0
ST95	ESC_LA1881AA_AS	Clade IV	1	0	0	1	0	0	0	0	0	1	0	0	0	0	0	1	1	1	0	0	0	0	0	0	0	0	0	0	0	0	0	0	0	0	0	0	0	0	0	0	0	0	0	0	0	0	0
ST95	ESC_LA1938AA_AS	Clade IV	1	0	0	1	0	1	0	0	0	1	0	0	0	1	0	1	0	1	0	0	0	0	0	0	0	0	0	0	0	0	0	0	0	0	0	0	0	0	0	0	0	0	1	0	0	0	0
ST95	ESC_LA2581AA_AS	Clade IV	0	0	0	0	0	1	0	0	0	1	1	0	0	0	1	1	1	1	0	0	0	0	0	0	0	0	0	0	0	0	0	0	0	0	0	0	0	0	0	0	0	0	0	0	0	0	0
ST95	ESC_LA2751AA_AS	Clade IV	0	0	0	1	0	0	0	0	0	1	1	0	0	0	1	1	1	1	0	0	0	0	0	0	0	0	0	0	0	0	0	0	0	0	0	0	0	0	0	0	0	0	0	0	0	0	0
ST95	ESC_LA2831AA_AS	Clade IV	1	1	0	1	0	1	0	0	0	1	1	0	0	1	1	1	1	1	0	0	0	0	0	0	0	0	0	0	0	0	0	0	0	0	1	0	0	0	0	0	0	1	0	0	0	0	0
ST95	ESC_LA2849AA_AS	Clade IV	0	0	0	0	0	0	0	0	0	0	0	0	0	0	0	1	1	1	0	0	0	0	0	0	0	0	0	0	0	0	0	0	0	0	0	0	0	0	0	0	0	0	0	0	0	0	0
ST95	ESC_LA2889AA_AS	Clade IV	0	0	0	0	0	0	0	0	0	1	1	0	0	0	1	1	1	1	0	0	0	0	0	0	0	0	0	0	0	0	0	0	0	0	0	0	0	0	0	0	0	0	0	0	0	0	0
ST95	ESC_LA2904AA_AS	Clade IV	0	0	0	0	0	0	0	0	0	1	1	0	0	0	1	1	1	1	0	0	0	0	0	0	0	0	0	0	0	0	0	0	0	0	0	0	0	0	0	0	0	0	0	0	0	0	0
ST95	ESC_LA4540AA_AS	Clade IV	1	0	0	1	0	0	0	0	0	1	0	0	0	1	0	1	0	1	0	0	0	0	0	0	0	0	0	0	0	0	1	0	0	0	0	0	0	0	0	0	0	0	0	0	0	0	0
ST95	ESC_MA2751AA_AS	Clade IV	0	0	0	0	0	0	0	0	0	1	1	0	0	0	1	1	1	1	0	0	0	0	0	0	0	0	0	0	0	0	0	0	0	0	0	0	0	0	0	0	0	0	1	0	0	0	0
ST95	ESC_MA2772AA_AS	Clade IV	0	0	0	0	0	0	0	0	0	0	0	0	0	0	0	1	1	1	0	0	0	0	0	0	0	0	0	0	0	0	0	0	0	0	0	0	0	0	0	0	0	0	0	0	0	0	0
ST95	ESC_MA2815AA_AS	Clade IV	1	1	0	1	0	0	0	0	0	1	1	0	0	1	1	1	1	1	0	0	0	0	0	0	0	0	0	0	0	0	0	0	0	0	0	0	0	0	0	0	0	0	0	0	0	0	0
ST95	ESC_MA2818AA_AS	Clade IV	0	0	0	0	0	0	0	0	0	1	1	0	0	0	1	1	1	1	0	0	0	0	0	0	0	0	0	0	0	0	0	0	0	0	0	0	0	0	0	0	0	0	0	0	0	0	0
ST95	ESC_MA9914AA_AS	Clade IV	1	0	0	1	0	0	0	0	0	1	0	0	1	0	0	1	0	1	0	0	0	0	0	0	0	0	0	0	0	0	1	0	0	0	0	0	0	0	0	0	0	0	0	0	0	0	0
ST95	ESC_MA9917AA_AS	Clade IV	0	0	0	1	0	0	0	0	0	1	0	0	1	0	0	0	0	0	0	0	1	1	0	0	0	0	0	0	0	0	1	0	0	0	0	0	0	0	0	0	0	0	0	0	0	0	0
ST95	ESC_NA2864AA_AS	Clade IV	0	0	0	0	0	0	0	0	0	0	0	0	0	0	0	0	0	0	0	0	0	0	0	0	0	0	0	0	0	0	0	0	0	0	0	0	0	0	0	0	0	0	0	0	0	0	0
ST95	ESC_NA2868AA_AS	Clade IV	0	0	0	0	0	0	0	0	0	0	0	0	0	0	0	1	0	1	0	0	0	0	0	0	0	0	0	0	0	0	0	0	0	0	1	0	0	0	0	0	0	0	0	0	0	0	0
ST95	ESC_NA2983AA_AS	Clade IV	1	0	0	1	0	0	0	0	0	1	0	0	0	0	0	1	0	1	0	0	0	0	0	0	0	0	0	0	0	0	1	0	0	0	0	0	0	0	0	0	0	0	0	0	0	0	0
ST95	ESC_NA2998AA_AS	Clade IV	0	0	0	0	0	0	0	0	0	1	0	0	0	0	0	1	0	1	0	0	0	0	0	0	0	0	0	0	0	0	0	0	0	0	0	0	0	0	0	0	0	0	0	0	0	0	0
ST95	ESC_NA2999AA_AS	Clade IV	0	0	0	0	0	0	0	0	0	1	0	0	0	0	0	1	0	1	0	0	0	0	0	0	0	0	0	0	0	0	0	0	0	0	0	0	0	0	0	0	0	0	0	0	0	0	0
ST95	ESC_NA3987AA_AS	Clade IV	1	1	0	1	0	0	0	0	0	1	0	0	0	0	0	1	0	1	0	0	0	0	0	0	0	0	0	0	0	0	1	0	0	0	0	0	0	0	0	0	0	0	0	0	0	0	0
ST95	ESC_NA3988AA_AS	Clade IV	1	0	0	0	0	0	0	0	1	0	0	0	0	0	0	1	1	1	0	0	0	0	0	0	0	0	0	0	0	0	0	0	0	0	0	0	0	0	0	0	0	0	1	0	0	0	0
ST95	ESC_NA3989AA_AS	Clade IV	1	1	0	1	0	0	0	0	0	1	0	0	0	1	0	1	0	1	0	0	0	0	0	0	0	0	0	0	0	0	0	0	0	0	0	0	0	0	0	0	0	0	0	0	0	0	0
ST95	ESC_NA3997AA_AS	Clade IV	1	1	0	1	0	0	0	0	0	1	1	0	0	0	1	1	0	1	0	0	0	0	0	0	0	0	0	0	0	0	0	0	0	0	0	0	0	0	0	0	0	0	0	0	0	0	0
ST95	ESC_NA4007AA_AS	Clade IV	1	1	0	1	0	0	0	0	0	1	1	0	0	0	1	1	0	1	0	0	0	0	1	0	0	0	0	0	0	0	0	0	0	0	0	0	0	0	0	0	0	0	0	0	0	0	0
ST95	ESC_NA4009AA_AS	Clade IV	1	0	0	1	0	1	0	0	0	1	0	0	0	0	0	0	0	0	0	0	0	0	0	0	0	0	0	0	0	0	0	0	0	0	0	0	0	0	0	0	0	1	0	0	0	0	0
ST95	ESC_NA4019AA_AS	Clade IV	1	0	0	1	0	0	0	0	0	1	0	0	0	0	0	1	0	1	0	0	0	0	0	0	0	0	0	0	0	0	0	0	0	0	0	0	0	0	0	0	0	0	0	0	0	0	0
ST95	ESC_NA4025AA_AS	Clade IV	0	0	0	0	0	0	0	0	0	0	0	0	0	0	0	1	1	1	0	0	0	0	0	0	0	0	0	0	0	0	0	0	0	0	0	0	0	0	0	0	0	0	0	0	0	0	0
ST95	ESC_NA4032AA_AS	Clade IV	1	0	0	1	0	0	0	0	0	1	0	0	0	0	0	1	0	1	0	0	0	0	0	0	0	0	0	0	0	0	0	0	0	0	0	0	0	0	0	0	0	0	0	0	0	0	0
ST95	ESC_NA4049AA_AS	Clade IV	1	0	0	1	0	0	0	0	0	1	0	0	0	0	0	1	0	1	0	0	0	0	0	0	0	0	0	0	0	0	0	0	0	0	0	0	0	0	0	0	0	0	0	0	0	0	0
ST95	ESC_NA4059AA_AS	Clade IV	0	1	0	0	0	0	0	0	0	0	0	0	0	0	0	1	0	1	0	0	0	0	0	0	0	0	0	0	0	0	1	0	0	0	0	0	0	0	0	0	0	0	0	0	0	0	0
ST95	ESC_NA4060AA_AS	Clade IV	1	0	0	1	0	0	0	0	0	1	0	0	0	0	0	1	1	1	0	0	0	0	0	0	0	0	0	0	0	0	0	0	0	0	0	0	0	0	0	0	0	0	0	0	0	0	0
ST95	ESC_NA4065AA_AS	Clade IV	1	1	0	1	0	1	0	0	0	1	0	0	0	0	0	1	0	1	0	0	0	0	0	0	0	0	0	0	0	0	0	0	0	0	0	0	0	0	0	0	0	0	0	0	0	0	0
ST95	ESC_NA7900AA_AS	Clade IV	0	0	0	0	0	0	0	0	0	1	1	0	0	1	1	1	1	1	0	0	0	0	0	0	0	0	0	0	0	0	0	0	0	0	0	0	0	0	0	0	0	0	0	0	0	0	0
ST95	ESC_NA8192AA_AS	Clade IV	1	1	0	1	0	0	0	0	0	1	1	0	0	0	1	1	1	1	0	0	0	0	0	0	0	0	0	0	0	0	0	0	0	0	0	0	0	0	0	0	0	0	0	0	0	0	0
ST95	ESC_NA8363AA_AS	Clade IV	0	0	0	0	0	0	0	0	0	0	0	0	0	1	0	1	0	1	0	0	0	0	0	0	0	0	0	0	0	0	0	0	0	0	0	0	0	0	0	0	0	0	0	0	0	0	0
ST95	ESC_PA1755AA_AS	Clade IV	0	0	0	0	0	1	0	0	0	1	1	0	0	1	1	1	1	1	0	0	0	0	0	0	0	0	0	0	0	0	0	0	0	0	0	0	0	0	0	0	0	0	0	0	0	0	0
ST95	ESC_PA8792AA_AS	Clade IV	1	1	0	1	0	0	0	0	0	1	0	0	0	0	0	1	1	1	0	0	0	0	0	0	0	0	0	0	0	0	0	0	0	0	0	0	0	0	0	0	0	0	0	0	0	0	0
ST95	ESC_PA8793AA_AS	Clade IV	1	1	0	1	0	0	0	0	0	1	0	0	0	0	0	1	1	1	0	0	0	0	0	0	0	0	0	0	0	0	0	0	0	0	0	0	0	0	0	0	0	0	0	0	0	0	0
ST95	ESC_PA8794AA_AS	Clade IV	1	1	0	1	0	0	0	0	0	1	0	0	0	0	0	1	1	1	0	0	0	0	0	0	0	0	0	0	0	0	0	0	0	0	0	0	0	0	0	0	0	0	0	0	0	0	0
ST95	ESC_PA8964AA_AS	Clade IV	1	1	0	1	0	0	0	0	0	1	0	0	0	0	0	1	0	1	0	0	0	0	0	0	0	0	0	0	0	0	0	0	0	0	0	0	0	0	0	0	0	0	0	0	0	0	0
ST95	ESC_QA3671AA_AS	Clade IV	1	1	0	1	0	0	0	0	0	1	0	0	0	0	0	1	0	1	0	0	0	0	0	0	0	0	0	0	0	0	0	0	0	0	0	0	0	0	0	0	0	0	0	0	0	0	0
ST95	ESC_QA4979AA_AS	Clade IV	1	1	0	1	0	0	0	0	0	1	0	0	0	0	0	1	1	1	0	0	0	0	0	0	0	0	0	0	0	0	0	0	0	0	0	0	0	0	0	0	0	0	0	0	0	0	0
ST95	ESC_QA5188AA_AS	Clade IV	1	0	0	0	0	0	0	0	1	1	0	0	0	0	0	1	0	1	0	0	0	0	0	0	0	0	0	0	0	0	0	0	0	0	0	0	0	0	0	0	0	0	0	0	0	0	0
ST95	ESC_QA7283AA_AS	Clade IV	1	1	0	1	1	1	0	0	0	1	0	0	0	0	0	1	1	1	0	0	0	0	1	0	0	0	0	0	0	0	0	0	0	0	0	0	0	0	0	0	0	0	0	0	0	0	0
ST95	ESC_QA7591AA_AS	Clade IV	0	0	0	0	0	0	0	0	0	0	0	0	0	0	0	1	0	1	0	0	0	0	0	0	0	0	0	0	0	0	1	0	0	0	0	0	0	0	0	0	0	0	0	0	0	0	0
ST95	ESC_QA8121AA_AS	Clade IV	0	0	0	0	0	0	0	0	1	0	0	0	0	0	0	1	0	1	0	0	0	0	0	0	0	0	0	0	0	0	0	0	0	0	0	0	0	0	0	0	0	0	0	0	0	0	0
ST95	ESC_RA1557AA_AS	Clade IV	0	0	0	1	0	0	0	0	0	1	0	0	0	0	0	1	0	1	0	0	1	1	0	0	0	0	0	0	0	0	1	0	0	0	0	0	0	0	0	0	0	0	0	0	0	0	0
ST95	ESC_SA5048AA_AS	Clade IV	1	0	0	0	0	0	0	0	0	0	0	0	0	0	0	0	0	0	0	0	0	0	0	0	0	0	0	0	0	0	0	0	0	0	0	0	0	0	0	0	0	0	0	0	0	0	0
ST95	ESC_SA9386AA_AS	Clade IV	1	0	0	0	0	0	0	0	0	0	0	0	0	0	0	0	0	0	0	0	0	0	0	0	0	0	0	0	0	0	0	0	0	0	0	0	0	0	0	0	0	0	0	0	0	0	0
ST95	ESC_TA1856AA_AS	Clade IV	1	1	0	1	0	1	0	0	0	1	0	0	0	1	0	0	1	1	0	0	0	0	0	0	0	0	0	0	0	0	0	0	0	0	0	0	0	0	0	0	0	0	0	0	0	0	0
ST95	ESC_TA1906AA_AS	Clade IV	1	0	0	1	0	0	0	0	0	1	0	0	0	0	0	1	0	1	0	0	0	0	0	0	0	0	0	0	0	0	0	0	0	0	0	0	0	0	0	0	0	0	0	0	0	0	0
ST95	ESC_TA1908AA_AS	Clade IV	1	0	0	1	0	0	0	0	0	1	0	0	0	0	0	1	0	1	0	0	0	0	0	0	0	0	0	0	0	0	0	0	0	0	0	0	0	0	0	0	0	0	0	0	0	0	0
ST95	ESC_TA1949AA_AS	Clade IV	0	1	0	1	0	1	0	0	0	1	0	0	0	1	0	1	0	1	0	0	0	0	0	0	0	0	0	0	0	0	0	0	0	0	0	0	0	0	0	0	0	0	0	0	0	0	0
ST95	ESC_TA2365AA_AS	Clade IV	1	1	0	1	0	0	0	0	0	1	1	0	0	1	1	1	0	1	0	0	0	0	0	1	0	0	0	0	0	0	0	0	0	0	0	0	0	0	0	0	0	0	0	0	0	0	0
ST95	ESC_TA4070AA_AS	Clade IV	0	0	0	0	0	0	0	0	0	0	0	0	0	0	0	0	0	0	0	0	0	0	0	0	0	0	0	0	0	0	0	0	0	0	0	0	0	0	0	0	0	0	0	0	0	0	0
ST95	ESC_TA7276AA_AS	Clade IV	1	0	0	1	0	1	0	0	0	1	0	0	0	1	0	1	1	1	0	0	0	0	0	0	0	0	0	0	0	0	0	0	0	0	0	0	0	0	0	0	0	0	0	0	0	0	0
ST95	ESC_TA8195AA_AS	Clade IV	0	0	0	1	0	0	0	0	0	1	0	0	0	0	0	1	0	1	0	0	0	0	0	0	0	0	0	0	0	0	0	0	0	0	0	0	0	0	0	0	0	0	0	0	0	0	0
ST95	ESC_TA8684AA_AS	Clade IV	0	0	0	1	0	0	0	0	0	1	0	0	0	1	0	1	0	1	0	0	0	0	0	0	0	0	0	0	0	0	0	0	0	0	0	0	0	0	0	0	0	0	0	0	0	0	0
ST95	GCF_000488755.1	Clade IV	1	0	0	0	0	0	0	0	0	1	0	0	0	0	0	1	0	1	0	0	0	0	0	0	0	0	0	0	0	0	0	0	0	0	0	0	0	0	0	0	0	0	0	0	0	0	0
ST95	GCF_001881045.1	Clade IV	1	0	0	0	0	0	0	0	0	0	0	0	0	0	0	1	0	1	0	0	0	0	0	0	0	0	0	0	0	0	1	0	0	0	0	0	0	0	0	0	0	0	0	0	0	0	0
ST95	GCF_001881055.1	Clade IV	1	1	0	1	0	0	0	0	0	1	0	0	0	0	0	0	0	1	0	0	0	0	0	0	0	0	0	0	0	0	0	0	0	0	0	0	0	0	0	0	0	0	0	0	0	0	0
ST95	GCF_001881075.1	Clade IV	1	1	0	1	0	0	0	0	0	1	0	0	0	0	0	1	0	1	0	0	0	0	0	0	0	0	0	0	0	0	0	0	0	0	0	0	0	0	0	0	0	0	0	0	0	0	0
ST95	GCF_002028745.1	Clade IV	1	0	0	0	0	0	0	0	0	1	0	0	0	0	0	1	0	1	0	0	0	0	0	0	0	0	0	0	0	0	0	0	0	0	0	0	0	0	0	0	0	0	0	0	0	0	0
ST95	GCF_002028755.1	Clade IV	1	0	0	0	0	0	0	0	0	1	0	0	0	0	0	1	0	1	0	0	0	0	0	0	0	0	0	0	0	0	1	0	0	0	0	0	0	0	0	0	0	0	0	0	0	0	0
ST95	GCF_002028825.1	Clade IV	1	1	0	1	0	0	0	0	0	1	0	0	0	0	0	1	0	1	0	0	0	0	0	0	0	0	0	0	0	0	0	0	0	0	0	0	0	0	0	0	0	0	0	0	0	0	0
ST95	GCF_002028835.1	Clade IV	1	1	0	1	0	0	0	0	0	1	0	0	0	1	0	1	0	1	0	0	0	0	0	0	0	0	0	0	0	0	0	0	0	0	0	0	0	0	0	0	0	0	0	0	0	0	0
ST95	GCF_002028915.1	Clade IV	1	1	0	1	0	0	0	0	0	1	0	0	0	1	0	1	0	1	0	0	0	0	0	0	0	0	0	0	0	0	0	0	0	0	0	0	0	0	0	0	0	0	0	0	0	0	0
ST95	GCF_002028955.1	Clade IV	1	1	0	1	0	0	0	0	0	1	0	0	0	0	0	1	0	1	0	0	0	0	0	0	0	0	0	0	0	0	0	0	0	0	0	0	0	0	0	0	0	0	0	0	0	0	0
ST95	GCF_002029005.1	Clade IV	1	0	0	1	0	0	0	0	0	1	0	0	0	0	0	0	1	1	0	0	0	0	0	0	0	0	0	0	0	0	0	0	0	0	0	0	0	0	0	0	0	0	0	0	0	0	0
ST95	GCF_002029145.1	Clade IV	1	1	0	1	0	0	0	0	0	1	0	0	0	0	0	1	0	1	0	0	0	0	0	0	0	0	0	0	0	0	0	0	0	0	0	0	0	0	0	0	0	0	0	0	0	0	0
ST95	GCF_002416845.1	Clade IV	1	1	0	0	0	0	0	0	0	0	0	0	0	0	0	1	0	1	0	0	1	1	0	0	0	0	0	0	0	0	1	0	0	0	0	0	0	0	0	0	0	0	0	0	0	0	0
ST95	GCF_002846135.1	Clade IV	0	0	0	0	0	0	0	0	0	0	0	0	0	0	0	1	0	1	0	0	1	1	0	0	0	0	0	0	0	0	1	0	0	0	0	0	0	0	0	0	0	0	0	0	0	0	0
ST95	GCF_002911415.1	Clade IV	1	0	0	0	0	0	0	0	0	1	0	0	0	0	0	1	1	1	0	0	0	0	0	0	0	0	0	0	0	0	0	0	0	0	0	0	0	0	0	0	0	0	0	0	0	0	0
ST95	GCF_003299705.1	Clade IV	0	1	0	1	0	1	0	0	0	1	0	0	0	1	0	1	0	1	0	0	0	0	0	0	0	0	0	0	0	0	0	0	0	0	0	0	0	0	0	0	0	0	0	0	0	0	0
ST95	GCF_900450435.1	Clade IV	0	0	0	0	0	0	0	0	0	0	0	0	0	0	0	1	0	1	0	0	0	0	0	0	0	0	0	0	0	0	0	0	0	0	0	0	0	0	0	0	0	0	0	0	0	0	0
ST95	GCF_900499955.1	Clade IV	0	1	0	0	0	0	0	0	0	0	0	0	0	0	0	1	0	1	0	0	0	0	0	0	0	0	0	0	0	0	0	0	0	0	0	0	0	0	0	0	0	0	0	0	0	0	0
ST95	ESC_AA7971AA_AS	Clade V	0	1	0	0	0	0	0	0	0	0	0	0	0	0	0	1	0	0	0	0	0	0	0	0	0	0	0	0	0	0	0	0	0	0	0	0	0	0	0	0	0	0	0	0	0	0	0
ST95	ESC_BA1330AA_AS	Clade V	1	1	0	1	0	0	0	0	0	1	0	0	0	0	0	0	0	1	0	0	0	0	0	0	0	0	0	0	0	0	0	0	0	0	0	0	0	0	0	0	0	0	0	0	0	0	0
ST95	ESC_BA2267AA_AS	Clade V	0	1	0	0	0	0	0	0	0	0	0	0	0	0	0	1	0	1	0	0	0	0	0	0	0	0	0	0	0	0	0	0	0	0	0	0	0	0	0	0	0	0	0	0	0	0	0
ST95	ESC_BA2329AA_AS	Clade V	0	0	0	0	0	0	0	0	0	0	1	0	0	0	1	1	1	1	0	0	0	0	0	0	0	0	0	0	0	0	0	0	0	0	0	0	0	0	0	0	0	0	0	0	0	0	0
ST95	ESC_BA2663AA_AS	Clade V	0	0	0	0	0	0	0	0	0	0	1	0	0	0	1	1	1	1	0	0	0	0	0	0	0	0	0	0	0	0	0	0	0	0	0	0	0	0	0	0	0	0	0	0	0	0	0
ST95	ESC_BA3825AA_AS	Clade V	0	0	0	0	0	0	0	0	0	0	1	0	0	0	1	1	1	1	0	0	0	0	0	0	0	0	0	0	0	0	0	0	0	0	0	0	0	0	0	0	0	0	0	0	0	0	0
ST95	ESC_BA3990AA_AS	Clade V	0	1	0	0	0	0	0	0	0	1	0	0	0	0	0	1	0	1	0	0	0	0	0	0	0	0	0	0	0	0	0	0	0	0	0	0	0	0	0	0	0	0	0	0	0	0	0
ST95	ESC_BA4057AA_AS	Clade V	0	0	0	0	0	0	0	0	0	0	0	0	0	0	0	0	0	0	0	0	0	0	0	0	0	0	0	0	0	0	0	0	0	0	0	0	0	0	0	0	0	0	0	0	0	0	0
ST95	ESC_BA4225AA_AS	Clade V	1	0	0	0	0	0	0	0	0	0	0	0	0	0	0	1	1	1	0	0	0	0	0	0	0	0	0	0	0	0	0	0	0	0	0	0	0	0	0	0	0	0	0	0	0	0	0
ST95	ESC_BA4801AA_AS	Clade V	0	0	0	0	0	0	0	0	0	0	0	0	0	0	0	1	1	1	0	0	0	0	0	0	0	0	0	0	0	0	0	0	0	0	0	0	0	0	0	0	0	0	0	0	0	0	0
ST95	ESC_BA5182AA_AS	Clade V	0	0	0	0	0	0	0	0	0	1	0	0	0	0	0	0	0	0	0	0	0	0	0	0	0	0	0	0	0	0	0	0	0	0	0	0	0	0	0	0	0	0	0	0	0	0	0
ST95	ESC_BA5185AA_AS	Clade V	0	0	0	0	0	0	0	0	0	0	0	0	0	0	0	1	0	0	0	0	0	0	0	0	0	0	0	0	0	0	0	0	0	0	0	0	0	0	0	0	0	0	0	0	0	0	0
ST95	ESC_BA5541AA_AS	Clade V	0	1	0	0	0	0	0	0	0	0	0	0	0	0	0	1	0	1	0	0	0	0	0	0	0	0	0	0	0	0	0	0	0	0	0	0	0	0	0	0	0	0	0	0	0	0	0
ST95	ESC_BA5709AA_AS	Clade V	0	1	0	0	0	0	0	0	0	0	0	0	0	0	0	0	0	0	0	0	0	0	0	0	0	0	0	0	0	0	0	0	0	0	0	0	0	0	0	0	0	0	0	0	0	0	0
ST95	ESC_BA6560AA_AS	Clade V	0	1	0	0	0	0	0	0	0	0	0	0	0	0	0	1	0	1	0	0	0	0	0	0	0	0	0	0	0	0	0	0	0	0	0	0	0	0	0	0	0	0	0	0	0	0	0
ST95	ESC_BA6740AA_AS	Clade V	0	0	0	0	0	0	0	0	0	0	1	0	0	0	1	1	1	1	0	0	0	0	0	0	0	0	0	0	0	0	0	0	0	0	0	0	0	0	0	0	0	0	0	0	0	0	0
ST95	ESC_BA6800AA_AS	Clade V	0	1	0	0	0	0	0	0	0	0	0	0	0	0	0	1	0	1	0	0	0	0	0	0	0	0	0	0	0	0	0	0	0	0	0	0	0	0	0	0	0	0	0	0	0	0	0
ST95	ESC_BA7524AA_AS	Clade V	0	1	0	0	0	0	0	0	0	0	0	0	0	0	0	1	0	1	0	0	0	0	0	0	0	0	0	0	0	0	0	0	0	0	0	0	0	0	0	0	0	0	0	0	0	0	0
ST95	ESC_BA7761AA_AS	Clade V	0	1	0	0	0	0	0	0	0	0	0	0	0	0	0	1	0	1	0	0	0	0	0	0	0	0	0	0	0	0	0	0	0	0	0	0	0	0	0	0	0	0	0	0	0	0	0
ST95	ESC_BA8039AA_AS	Clade V	0	0	0	0	0	0	0	0	0	1	0	0	0	0	0	1	1	1	0	0	0	0	0	0	0	0	0	0	0	0	0	0	0	0	0	0	0	0	0	0	0	0	0	0	0	0	0
ST95	ESC_BA9776AA_AS	Clade V	0	1	0	0	0	0	0	0	0	0	0	0	0	1	0	1	0	1	0	0	0	0	0	0	0	0	0	0	0	0	0	0	0	0	0	0	0	0	0	0	0	0	0	0	0	0	0
ST95	ESC_BA9788AA_AS	Clade V	0	0	0	0	0	0	0	0	0	0	0	0	0	0	0	1	1	1	0	0	0	0	0	0	0	0	0	0	0	0	0	0	0	0	1	0	0	0	0	0	0	0	0	0	0	0	0
ST95	ESC_CA0185AA_AS	Clade V	1	0	0	0	0	0	0	0	0	0	0	0	0	0	0	1	1	1	0	0	0	0	0	0	0	0	0	0	0	0	0	0	0	0	0	0	0	0	0	0	0	0	0	0	0	0	0
ST95	ESC_CA0894AA_AS	Clade V	0	1	0	0	0	0	0	0	0	0	0	0	0	1	0	1	0	1	0	0	0	0	0	0	0	0	0	0	0	0	0	0	0	0	0	0	0	0	0	0	0	0	0	0	0	0	0
ST95	ESC_CA2329AA_AS	Clade V	0	0	0	0	0	0	0	0	0	0	0	0	0	0	0	1	1	1	0	0	0	0	0	0	0	0	0	0	0	0	0	0	0	0	0	0	0	0	0	0	0	0	0	0	0	0	0
ST95	ESC_CA3042AA_AS	Clade V	0	0	0	0	0	0	0	0	0	0	0	0	0	0	0	1	0	1	0	0	0	0	0	0	0	0	0	0	0	0	1	0	0	0	0	0	0	0	0	0	0	0	0	0	0	0	0
ST95	ESC_CA3054AA_AS	Clade V	1	0	0	0	0	0	0	0	0	0	0	0	0	0	0	1	0	1	0	0	0	0	0	0	0	0	0	0	0	0	0	0	0	0	0	0	0	0	0	0	0	0	0	0	0	0	0
ST95	ESC_CA3510AA_AS	Clade V	0	1	0	0	0	0	0	0	0	0	0	0	0	0	0	1	0	1	0	0	0	0	0	0	0	0	0	0	0	0	0	0	0	0	0	0	0	0	0	0	0	0	0	0	0	0	0
ST95	ESC_CA3553AA_AS	Clade V	0	0	0	0	0	0	0	0	0	0	0	0	0	1	0	1	1	1	0	0	0	0	0	0	0	0	0	0	0	0	0	0	0	0	0	0	0	0	0	0	0	0	0	0	0	0	0
ST95	ESC_CA4205AA_AS	Clade V	0	0	0	0	0	0	0	0	0	0	0	0	0	0	0	1	0	1	0	0	0	0	0	0	0	0	0	0	0	0	0	0	0	0	0	0	0	0	0	0	0	0	0	0	0	0	0
ST95	ESC_CA4514AA_AS	Clade V	0	1	0	0	0	0	0	0	0	0	0	0	0	0	0	1	0	1	0	0	0	0	0	0	0	0	0	0	0	0	0	0	0	0	0	0	0	0	0	0	0	0	0	0	0	0	0
ST95	ESC_CA4774AA_AS	Clade V	0	0	0	0	0	0	0	0	0	0	0	0	0	0	0	0	0	1	0	0	0	0	0	0	0	0	0	0	0	0	0	0	0	0	0	0	0	0	0	0	0	0	0	0	0	0	0
ST95	ESC_CA5479AA_AS	Clade V	0	1	0	0	0	0	0	0	0	0	0	0	0	0	0	1	0	1	0	0	0	0	0	0	0	0	0	0	0	0	0	0	0	0	0	0	0	0	0	0	0	0	0	0	0	0	0
ST95	ESC_CA6171AA_AS	Clade V	0	1	0	0	0	0	0	0	0	0	0	0	0	0	0	1	0	1	0	0	0	0	0	0	0	0	0	0	0	0	0	0	0	0	0	0	0	0	0	0	0	0	0	0	0	0	0
ST95	ESC_CA6295AA_AS	Clade V	0	1	0	0	0	0	0	0	0	0	0	0	0	0	0	1	0	1	0	0	0	0	0	0	0	0	0	0	0	0	0	0	0	0	0	0	0	0	0	0	0	0	0	0	0	0	0
ST95	ESC_CA6692AA_AS	Clade V	0	1	0	0	0	0	0	0	0	0	0	0	0	0	0	1	0	1	0	0	0	0	0	0	0	0	0	0	0	0	0	0	0	0	0	0	0	0	0	0	0	0	0	0	0	0	0
ST95	ESC_CA6770AA_AS	Clade V	0	0	0	0	0	0	0	0	0	1	0	0	0	1	0	1	0	1	0	0	0	0	0	0	0	0	0	0	0	0	0	0	0	0	0	0	0	0	0	0	0	0	0	0	0	0	0
ST95	ESC_FA6255AA_AS	Clade V	0	0	0	0	0	0	0	0	0	0	0	0	0	1	0	1	1	1	0	0	0	0	0	0	0	0	0	1	0	0	0	0	0	0	0	0	0	0	0	0	0	0	0	0	0	0	0
ST95	ESC_FA6906AA_AS	Clade V	0	1	0	0	0	0	0	0	0	1	0	0	0	0	0	1	0	1	0	0	0	0	0	0	0	0	0	0	0	0	0	0	0	0	0	0	0	0	0	0	0	0	0	0	0	0	0
ST95	ESC_FA8050AA_AS	Clade V	0	0	0	0	0	0	0	0	0	0	0	0	0	0	0	1	0	1	0	0	0	0	0	0	0	0	0	0	0	0	0	0	0	0	0	0	0	0	0	0	0	0	0	0	0	0	0
ST95	ESC_FA8299AA_AS	Clade V	0	0	0	0	0	0	0	0	0	0	0	0	0	0	0	1	1	1	0	0	0	0	0	0	0	0	0	0	0	0	0	0	0	0	0	0	0	0	0	0	0	0	1	0	0	0	0
ST95	ESC_FA8326AA_AS	Clade V	0	1	0	1	0	0	0	0	0	1	0	0	0	0	0	1	1	1	0	0	0	0	0	0	0	0	0	0	0	0	0	0	0	0	0	0	0	0	0	0	0	0	0	0	0	0	0
ST95	ESC_FA8327AA_AS	Clade V	0	1	0	0	0	0	0	0	0	0	0	0	0	0	0	1	1	1	0	0	0	0	0	0	0	0	0	0	0	0	0	0	0	0	0	0	0	0	0	0	0	0	0	0	0	0	0
ST95	ESC_FA9701AA_AS	Clade V	1	0	0	0	0	0	0	0	0	0	0	0	0	0	0	1	1	1	0	0	0	0	0	0	0	0	0	0	0	0	0	0	0	0	0	0	0	0	0	0	0	0	0	0	0	0	0
ST95	ESC_FA9957AA_AS	Clade V	0	0	0	0	0	0	0	0	0	0	1	0	0	0	1	1	0	1	1	1	0	0	1	0	0	0	0	0	0	0	0	0	0	0	0	0	0	0	0	0	0	0	0	0	0	0	0
ST95	ESC_GA3595AA_AS	Clade V	0	1	0	0	0	0	0	0	0	0	0	0	0	0	0	1	0	1	0	0	0	0	0	0	0	0	0	0	0	0	0	0	0	0	0	0	0	0	0	0	0	0	0	0	0	0	0
ST95	ESC_GA5158AA_AS	Clade V	0	0	0	0	0	0	0	0	0	0	0	0	0	0	0	1	0	1	0	0	0	0	0	0	0	0	0	0	0	0	0	0	0	0	0	0	0	0	0	0	0	0	0	0	0	0	0
ST95	ESC_GA6762AA_AS	Clade V	0	0	0	0	0	0	0	0	0	0	0	0	0	0	0	1	1	1	0	0	0	0	0	0	0	0	0	0	0	0	0	0	0	0	0	0	0	0	0	0	0	0	0	0	0	0	0
ST95	ESC_GA9224AA_AS	Clade V	0	0	0	0	0	0	0	0	0	0	0	0	0	1	0	0	0	1	0	0	0	0	0	0	0	0	0	0	0	0	0	0	0	0	0	0	0	0	0	0	0	0	0	0	0	0	0
ST95	ESC_GA9726AA_AS	Clade V	0	1	0	0	0	0	0	0	0	0	0	0	0	0	0	1	1	1	0	0	0	0	0	0	0	0	0	0	0	0	0	0	0	0	0	0	0	0	0	0	0	0	0	0	0	0	0
ST95	ESC_GA9786AA_AS	Clade V	0	1	0	0	0	0	0	0	0	1	0	0	0	0	0	1	0	1	0	0	0	0	0	0	0	0	0	0	0	0	0	0	0	0	0	0	0	0	0	0	0	0	0	0	0	0	0
ST95	ESC_HA0238AA_AS	Clade V	0	1	0	0	0	0	0	0	0	0	0	0	0	1	0	1	0	1	0	0	0	0	0	0	0	0	0	0	0	0	0	0	0	0	0	0	0	0	0	0	0	0	0	0	0	0	0
ST95	ESC_HA0490AA_AS	Clade V	0	1	0	0	0	0	0	0	0	0	0	0	0	0	0	1	0	1	0	0	0	0	0	0	0	0	0	0	0	0	0	0	0	0	0	0	0	0	0	0	0	0	0	0	0	0	0
ST95	ESC_HA0689AA_AS	Clade V	0	1	0	0	0	0	0	0	0	0	0	0	0	0	0	1	0	1	0	0	0	0	0	0	0	0	0	0	0	0	0	0	0	0	0	0	0	0	0	0	0	0	0	0	0	0	0
ST95	ESC_HA2271AA_AS	Clade V	0	0	0	0	0	0	0	0	0	0	0	0	0	0	0	1	1	1	0	0	0	0	0	0	0	0	0	0	0	0	0	0	0	0	1	0	0	0	0	0	0	0	0	0	0	0	0
ST95	ESC_HA2294AA_AS	Clade V	0	0	0	0	0	0	0	0	0	0	0	0	0	0	0	1	1	1	0	0	0	0	0	0	0	0	0	0	0	0	0	0	0	0	1	0	0	0	0	0	0	0	0	0	0	0	0
ST95	ESC_HA2328AA_AS	Clade V	0	0	0	0	0	0	0	0	0	0	0	0	0	0	0	1	1	1	0	0	0	0	0	0	0	0	0	0	0	0	0	0	0	0	1	0	0	0	0	0	0	0	1	0	0	0	0
ST95	ESC_HA3089AA_AS	Clade V	0	1	0	0	0	0	0	0	0	0	0	0	0	0	0	1	0	1	0	0	0	0	0	0	0	0	0	0	0	0	0	0	0	0	0	0	0	0	0	0	0	0	0	0	0	0	0
ST95	ESC_HA3338AA_AS	Clade V	0	1	0	0	0	0	0	0	0	0	0	0	0	0	0	1	0	1	0	0	0	0	0	0	0	0	0	0	0	0	0	0	0	0	0	0	0	0	0	0	0	0	0	0	0	0	0
ST95	ESC_HA4979AA_AS	Clade V	0	0	0	0	0	0	0	0	0	0	0	0	0	1	0	1	0	1	0	0	0	0	0	0	0	0	0	0	0	0	0	0	0	0	0	0	0	0	0	0	0	0	0	0	0	0	0
ST95	ESC_HA5136AA_AS	Clade V	1	0	0	0	0	0	0	0	0	0	0	0	0	0	0	1	0	1	0	0	0	0	0	0	0	0	0	0	0	0	0	0	0	0	0	0	0	0	0	0	0	0	0	0	0	0	0
ST95	ESC_HA5557AA_AS	Clade V	0	1	0	0	0	0	0	0	0	0	0	0	0	0	0	1	0	1	0	0	0	0	0	0	0	0	0	0	0	0	0	0	0	0	0	0	0	0	0	0	0	0	0	0	0	0	0
ST95	ESC_HA5565AA_AS	Clade V	0	1	0	0	0	0	0	0	0	0	0	0	0	0	0	1	0	1	0	0	0	0	0	0	0	0	0	0	0	0	0	0	0	0	0	0	0	0	0	0	0	0	0	0	0	0	0
ST95	ESC_HA5568AA_AS	Clade V	0	1	0	0	0	0	0	0	0	0	0	0	0	0	0	1	0	1	0	0	0	0	0	0	0	0	0	0	0	0	0	0	0	0	0	0	0	0	0	0	0	0	0	0	0	0	0
ST95	ESC_HA5570AA_AS	Clade V	0	0	0	0	0	0	0	0	0	0	1	0	0	0	1	1	1	1	0	0	0	0	0	0	0	1	0	0	0	0	0	0	0	0	0	0	0	0	0	0	0	0	0	0	0	0	0
ST95	ESC_HA5572AA_AS	Clade V	0	1	0	0	0	0	0	0	0	0	0	0	0	0	0	1	0	1	0	0	0	0	0	0	0	0	0	0	0	0	0	0	0	0	0	0	0	0	0	0	0	0	0	0	0	0	0
ST95	ESC_HA5579AA_AS	Clade V	0	1	0	0	0	0	0	0	0	0	0	0	0	0	0	1	0	1	0	0	0	0	0	0	0	0	0	0	0	0	0	0	0	0	0	0	0	0	0	0	0	0	0	0	0	0	0
ST95	ESC_HA5580AA_AS	Clade V	0	1	0	0	0	0	0	0	0	0	0	0	0	0	0	1	0	1	0	0	0	0	0	0	0	0	0	0	0	0	0	0	0	0	0	0	0	0	0	0	0	0	0	0	0	0	0
ST95	ESC_HA5665AA_AS	Clade V	0	0	0	0	0	0	0	0	0	0	0	0	0	0	0	1	0	1	0	0	0	0	0	0	0	0	0	0	0	0	0	0	0	0	0	0	0	0	0	0	0	0	0	0	0	0	0
ST95	ESC_HA6341AA_AS	Clade V	0	1	0	0	0	0	0	0	0	0	0	0	0	1	0	1	0	1	0	0	0	0	0	0	0	0	0	0	0	0	0	0	0	0	0	0	0	0	0	0	0	0	0	0	0	0	0
ST95	ESC_HA6884AA_AS	Clade V	0	0	0	0	0	0	0	0	0	0	0	0	0	1	0	0	0	1	0	0	0	0	0	0	0	0	0	0	0	0	1	0	0	0	0	0	0	0	0	0	0	0	0	0	0	0	0
ST95	ESC_HA6920AA_AS	Clade V	0	0	0	0	0	0	0	0	0	0	0	0	0	0	0	1	0	1	0	0	0	0	0	0	0	0	0	0	0	0	0	0	0	0	0	0	0	0	0	0	0	0	0	0	0	0	0
ST95	ESC_HA7597AA_AS	Clade V	0	1	0	0	0	0	0	0	0	0	0	0	0	0	0	1	0	1	0	0	0	0	0	0	0	0	0	0	0	0	0	0	0	0	0	0	0	0	0	0	0	0	0	0	0	0	0
ST95	ESC_HA7642AA_AS	Clade V	0	1	0	0	0	0	0	0	0	0	0	0	0	0	0	1	0	1	0	0	0	0	0	0	0	0	0	0	0	0	0	0	0	0	0	0	0	0	0	0	0	0	0	0	0	0	0
ST95	ESC_HA7717AA_AS	Clade V	0	0	0	0	0	0	0	0	0	0	0	0	0	0	0	0	0	0	0	0	0	0	0	0	0	0	0	0	0	0	0	0	0	0	0	0	0	0	0	0	0	0	0	0	0	0	0
ST95	ESC_HA7812AA_AS	Clade V	0	0	0	0	0	0	0	0	0	0	0	0	0	0	0	1	1	1	0	0	0	0	0	0	0	0	0	0	0	0	0	0	0	0	0	0	0	0	0	0	0	0	0	0	0	0	0
ST95	ESC_HA7918AA_AS	Clade V	0	0	0	0	0	0	0	0	0	0	0	0	0	0	0	1	1	1	0	0	0	0	0	0	0	0	0	0	0	0	0	0	0	0	1	0	0	0	0	0	0	0	0	0	0	0	0
ST95	ESC_HA7931AA_AS	Clade V	0	0	0	0	0	0	0	0	0	0	0	0	0	0	0	1	0	1	0	0	0	0	0	0	0	0	0	0	0	0	0	0	0	0	0	0	0	0	0	0	0	1	0	0	0	0	0
ST95	ESC_IA2262AA_AS	Clade V	0	1	0	0	0	0	0	0	0	0	0	0	0	0	0	1	0	1	0	0	0	0	0	0	0	0	0	0	0	0	0	0	0	0	0	0	0	0	0	0	0	0	0	0	0	0	0
ST95	ESC_IA3056AA_AS	Clade V	0	0	0	0	0	0	0	0	0	0	0	0	0	0	0	1	1	1	0	0	0	0	0	0	0	0	0	0	0	0	0	0	0	0	0	0	0	0	0	0	0	0	0	0	0	0	0
ST95	ESC_IA9027AA_AS	Clade V	0	0	0	0	0	0	0	0	0	0	0	0	0	1	0	1	0	1	0	0	0	0	0	0	0	0	0	0	0	0	0	0	0	0	0	0	0	0	0	0	0	0	0	0	0	0	0
ST95	ESC_IA9084AA_AS	Clade V	1	0	0	0	0	0	0	0	0	1	0	0	0	0	0	1	1	1	0	0	0	0	0	0	0	0	0	0	0	0	0	0	0	0	1	0	0	0	0	0	0	0	0	0	0	0	0
ST95	ESC_JA0446AA_AS	Clade V	0	0	0	0	0	0	0	0	0	0	1	0	0	0	1	1	1	1	0	0	0	0	1	0	0	0	0	0	0	0	0	0	0	0	0	0	0	0	0	0	0	0	0	0	0	0	0
ST95	ESC_JA0820AA_AS	Clade V	1	0	0	0	0	0	0	0	0	1	0	0	0	0	0	1	1	1	0	0	0	0	0	0	0	0	0	0	0	0	0	0	0	0	1	0	0	0	0	0	0	0	0	0	0	0	0
ST95	ESC_JA0917AA_AS	Clade V	0	1	0	0	0	0	0	0	0	0	0	0	0	0	0	1	0	1	0	0	0	0	0	0	0	0	0	0	0	0	0	0	0	0	0	0	0	0	0	0	0	0	0	0	0	0	0
ST95	ESC_JA3774AA_AS	Clade V	0	0	0	0	0	0	0	0	0	0	0	0	0	0	0	1	1	1	0	0	0	0	0	0	0	0	0	0	0	0	0	0	0	0	0	0	0	0	0	0	0	0	0	0	0	0	0
ST95	ESC_JA4488AA_AS	Clade V	0	0	0	0	0	0	0	0	0	0	0	0	0	0	0	1	1	1	0	0	0	0	0	0	0	0	0	0	0	0	0	0	0	0	0	0	0	0	0	0	0	0	0	0	0	0	0
ST95	ESC_JA4609AA_AS	Clade V	0	0	0	0	0	0	0	0	0	0	0	0	0	0	0	1	1	1	0	0	0	0	0	0	0	0	0	0	0	0	0	0	0	0	0	0	0	0	0	0	0	0	0	0	0	0	0
ST95	ESC_JA9945AA_AS	Clade V	0	0	0	0	0	0	0	0	1	0	0	0	0	0	0	1	0	1	0	0	0	0	0	0	0	0	0	0	0	0	0	0	0	0	0	0	0	0	0	0	0	0	0	0	0	0	0
ST95	ESC_KA9265AA_AS	Clade V	0	0	0	0	0	0	0	0	0	0	0	0	0	1	0	1	1	1	0	0	0	0	0	0	0	0	0	1	0	0	0	0	0	0	0	0	0	0	0	0	0	0	0	0	0	0	0
ST95	ESC_KA9267AA_AS	Clade V	0	0	0	0	0	0	0	0	0	0	0	0	0	1	0	1	1	1	0	0	0	0	0	0	0	0	0	1	0	0	0	0	0	0	0	0	0	0	0	0	0	0	0	0	0	0	0
ST95	ESC_KA9324AA_AS	Clade V	0	0	0	0	0	0	0	0	0	0	0	0	0	1	0	1	1	1	0	0	0	0	0	0	0	0	0	1	0	0	0	0	0	0	0	0	0	0	0	0	0	0	0	0	0	0	0
ST95	ESC_KA9597AA_AS	Clade V	0	0	0	0	0	0	0	0	0	0	0	0	0	1	0	1	1	1	0	0	0	0	0	0	0	0	0	1	0	0	0	0	0	0	0	0	0	0	0	0	0	0	0	0	0	0	0
ST95	ESC_KA9598AA_AS	Clade V	0	0	0	0	0	0	0	0	0	0	0	0	0	0	0	1	1	1	0	0	0	0	0	0	0	0	0	1	0	0	0	0	0	0	0	0	0	0	0	0	0	0	0	0	0	0	0
ST95	ESC_LA0434AA_AS	Clade V	0	0	0	0	0	0	0	0	0	1	0	0	0	0	0	1	1	1	0	0	0	0	0	0	0	0	0	0	0	0	0	0	0	0	0	0	0	0	0	0	0	0	0	0	0	0	0
ST95	ESC_LA0660AA_AS	Clade V	0	0	0	0	0	0	0	0	0	1	0	0	0	0	0	1	0	1	0	0	0	0	0	0	0	0	0	0	0	0	0	0	0	0	0	0	0	0	0	0	0	0	0	0	0	0	0
ST95	ESC_LA0663AA_AS	Clade V	0	0	0	0	0	0	0	0	0	1	0	0	0	0	0	1	0	1	0	0	0	0	0	0	0	0	0	0	0	0	0	0	0	0	0	0	0	0	0	0	0	0	0	0	0	0	0
ST95	ESC_LA1367AA_AS	Clade V	0	0	0	0	0	0	0	0	0	0	0	0	0	0	0	1	0	1	0	0	0	0	0	0	0	0	0	0	0	0	0	0	0	0	0	0	0	0	0	0	0	0	0	0	0	0	0
ST95	ESC_LA2630AA_AS	Clade V	0	0	0	0	0	0	0	0	0	0	1	0	0	0	1	1	1	1	0	0	0	0	0	0	0	0	0	0	0	0	0	0	0	0	0	0	0	0	0	0	0	0	0	0	0	0	0
ST95	ESC_LA2734AA_AS	Clade V	0	0	0	0	0	0	0	0	0	0	0	0	0	0	0	1	0	1	0	0	0	0	0	0	0	0	0	0	0	0	1	0	0	0	0	0	0	0	0	0	0	0	0	0	0	0	0
ST95	ESC_LA2779AA_AS	Clade V	0	0	0	0	0	0	0	0	0	0	0	0	0	0	0	1	0	1	0	0	0	0	0	0	0	0	0	0	0	0	0	0	0	0	0	0	0	0	0	0	0	0	0	0	0	0	0
ST95	ESC_LA2826AA_AS	Clade V	0	0	0	0	0	0	0	0	0	1	0	0	0	0	0	1	1	1	0	0	0	0	0	0	0	0	0	0	0	0	0	0	0	0	0	0	0	0	0	0	0	0	0	0	0	0	0
ST95	ESC_LA3008AA_AS	Clade V	0	0	0	0	0	0	0	0	0	1	0	0	0	0	0	1	1	1	0	0	0	0	0	0	0	0	0	0	0	0	0	0	0	0	0	0	0	0	0	0	0	0	0	0	0	0	0
ST95	ESC_LA4539AA_AS	Clade V	0	1	0	0	0	0	0	0	0	0	0	0	0	0	0	1	0	1	0	0	0	0	0	0	0	0	0	0	0	0	0	0	0	0	0	0	0	0	0	0	0	0	0	0	0	0	0
ST95	ESC_LA5763AA_AS	Clade V	0	0	0	0	0	0	0	0	0	0	0	0	0	0	0	0	0	0	0	0	0	0	0	0	0	0	0	0	0	0	0	0	0	0	0	0	0	0	0	0	0	0	0	0	0	0	0
ST95	ESC_LA5874AA_AS	Clade V	0	0	0	0	0	0	0	0	0	0	1	0	0	0	1	1	1	1	0	0	0	0	0	0	0	0	0	0	0	0	0	0	0	0	0	0	0	0	0	0	0	1	0	0	0	0	0
ST95	ESC_LA5890AA_AS	Clade V	0	1	0	0	0	0	0	0	0	0	0	0	0	0	0	1	0	1	0	0	0	0	0	0	0	0	0	0	0	0	0	0	0	0	0	0	0	0	0	0	0	0	0	0	0	0	0
ST95	ESC_LA6569AA_AS	Clade V	0	1	0	0	0	0	0	0	0	1	0	0	0	0	0	1	0	1	0	0	0	0	0	0	0	0	0	0	0	0	0	0	0	0	0	0	0	0	0	0	0	0	0	0	0	0	0
ST95	ESC_LA6570AA_AS	Clade V	0	1	0	0	0	0	0	0	0	1	0	0	0	0	0	1	0	1	0	0	0	0	0	0	0	0	0	0	0	0	0	0	0	0	0	0	0	0	0	0	0	0	0	0	0	0	0
ST95	ESC_LA6572AA_AS	Clade V	0	1	0	0	0	0	0	0	0	1	0	0	0	0	0	1	0	1	0	0	0	0	0	0	0	0	0	0	0	0	0	0	0	0	0	0	0	0	0	0	0	0	0	0	0	0	0
ST95	ESC_MA2760AA_AS	Clade V	0	0	0	0	0	0	0	0	0	1	0	0	0	0	0	1	0	1	0	0	0	0	0	0	0	0	0	0	0	0	0	0	0	0	0	0	0	0	0	0	0	0	0	0	0	0	0
ST95	ESC_NA2738AA_AS	Clade V	0	0	0	0	0	0	0	0	0	0	0	0	0	0	0	0	0	0	0	0	0	0	0	0	0	0	0	0	0	0	0	0	0	0	0	0	0	0	0	0	0	0	0	0	0	0	0
ST95	ESC_NA2895AA_AS	Clade V	0	0	0	0	0	0	0	0	0	0	0	0	0	0	0	1	1	1	0	0	1	1	0	0	0	0	0	0	0	0	0	0	0	0	0	0	0	0	0	0	0	0	0	0	0	0	0
ST95	ESC_NA3976AA_AS	Clade V	0	1	0	0	0	0	0	0	0	1	0	0	0	0	0	1	0	1	0	0	0	0	0	0	0	0	0	0	0	0	0	0	0	0	0	0	0	0	0	0	0	0	0	0	0	0	0
ST95	ESC_NA3978AA_AS	Clade V	0	0	0	0	0	0	0	0	0	1	0	0	0	0	0	1	0	1	0	0	0	0	0	0	0	0	0	0	0	0	0	0	0	0	0	0	0	0	0	0	0	0	0	0	0	0	0
ST95	ESC_NA3979AA_AS	Clade V	0	1	0	0	0	0	0	0	0	1	0	0	0	0	0	1	0	1	0	0	0	0	0	0	0	0	0	0	0	0	0	0	0	0	0	0	0	0	0	0	0	0	0	0	0	0	0
ST95	ESC_NA4012AA_AS	Clade V	0	1	0	0	0	0	0	0	0	0	0	0	0	0	0	1	0	1	0	0	0	0	0	0	0	0	0	0	0	0	0	0	0	0	0	0	0	0	0	0	0	0	0	0	0	0	0
ST95	ESC_NA4015AA_AS	Clade V	0	0	0	0	0	0	0	0	0	0	0	0	0	0	0	1	1	1	0	0	0	0	1	0	0	0	0	0	0	0	0	0	0	0	0	0	0	0	0	0	0	0	1	0	0	0	0
ST95	ESC_NA4020AA_AS	Clade V	0	1	0	0	0	0	0	0	0	1	0	0	0	0	0	1	0	1	0	0	0	0	0	1	0	0	0	0	0	0	0	0	0	0	0	0	0	0	0	0	0	0	0	0	0	0	0
ST95	ESC_NA4021AA_AS	Clade V	0	0	0	0	0	0	0	0	0	1	1	0	0	1	1	1	1	1	0	0	0	0	0	0	0	0	0	0	0	0	0	0	0	0	1	0	0	0	0	0	0	0	0	0	0	0	0
ST95	ESC_NA4023AA_AS	Clade V	0	1	0	0	0	0	0	0	0	0	0	0	0	0	0	1	0	1	0	0	0	0	0	0	0	0	0	0	0	0	0	0	0	0	0	0	0	0	0	0	0	0	0	0	0	0	0
ST95	ESC_NA4033AA_AS	Clade V	0	1	0	0	0	0	0	0	0	1	0	0	0	0	0	1	0	1	0	0	0	0	0	0	0	0	0	0	0	0	0	0	0	0	0	0	0	0	0	0	0	0	0	0	0	0	0
ST95	ESC_NA7861AA_AS	Clade V	0	0	0	0	0	0	0	0	0	0	0	0	0	0	0	0	0	1	0	0	0	0	0	0	0	1	0	0	0	0	0	0	0	0	0	0	0	0	0	0	0	0	0	0	0	0	0
ST95	ESC_NA8166AA_AS	Clade V	0	0	0	0	0	0	0	0	0	0	0	0	0	0	0	1	0	0	0	0	0	0	0	0	0	0	0	0	0	0	0	0	0	0	0	0	0	1	0	0	0	0	0	0	0	0	0
ST95	ESC_NA8349AA_AS	Clade V	0	0	0	0	0	0	0	0	0	0	0	0	0	0	0	0	0	0	0	0	0	0	0	0	0	0	0	0	0	0	0	0	0	0	0	0	0	0	0	0	0	0	0	0	0	0	0
ST95	ESC_NA8805AA_AS	Clade V	0	1	0	0	0	0	0	0	0	0	0	0	0	0	0	1	0	1	0	0	0	0	0	0	0	0	0	0	0	0	0	0	0	0	0	0	0	0	0	0	0	0	0	0	0	0	0
ST95	ESC_QA3565AA_AS	Clade V	0	0	0	0	0	0	0	0	0	0	0	0	0	0	0	1	1	1	0	0	0	0	0	1	0	0	0	0	0	0	0	0	0	0	0	0	0	0	0	0	0	0	0	0	0	0	0
ST95	ESC_QA3675AA_AS	Clade V	0	0	0	0	0	0	0	0	0	0	1	0	0	0	1	1	1	1	0	0	0	0	0	0	0	0	0	0	0	0	0	0	0	0	0	0	0	0	0	0	0	0	0	0	0	0	0
ST95	ESC_QA3677AA_AS	Clade V	0	0	0	0	0	0	0	0	0	0	1	0	0	0	1	1	1	1	0	0	0	0	0	0	0	0	0	0	0	0	0	0	0	0	1	0	0	0	0	0	0	0	0	0	0	0	0
ST95	ESC_QA4833AA_AS	Clade V	0	1	0	1	0	0	0	0	0	1	0	0	0	0	0	1	1	1	0	0	0	0	0	0	0	0	0	0	0	0	0	0	0	0	0	0	0	0	0	0	0	0	1	0	0	0	0
ST95	ESC_QA5199AA_AS	Clade V	0	1	0	0	0	0	0	0	0	0	0	0	0	0	0	1	0	1	0	0	0	0	0	0	0	0	0	0	0	0	0	0	0	0	0	0	0	0	0	0	0	0	0	0	0	0	0
ST95	ESC_QA5208AA_AS	Clade V	0	1	0	0	0	0	0	0	0	0	0	0	0	0	0	1	0	1	0	0	0	0	0	0	0	0	0	0	0	0	0	0	0	0	0	0	0	0	0	0	0	0	0	0	0	0	0
ST95	ESC_QA5438AA_AS	Clade V	0	1	0	0	0	0	0	0	0	1	0	0	0	0	0	1	0	1	0	0	0	0	0	0	0	0	0	0	0	0	0	0	0	0	0	0	0	0	0	0	0	0	0	0	0	0	0
ST95	ESC_QA5479AA_AS	Clade V	0	1	0	0	1	0	0	0	0	1	0	0	0	0	0	1	0	1	0	0	0	0	0	0	0	0	0	0	0	0	0	0	0	0	0	0	0	0	0	0	0	0	0	0	0	0	0
ST95	ESC_QA5539AA_AS	Clade V	0	1	0	0	0	0	0	0	0	0	0	0	0	0	0	1	0	1	0	0	0	0	0	0	0	0	0	0	0	0	0	0	0	0	0	0	0	0	0	0	0	0	0	0	0	0	0
ST95	ESC_QA5645AA_AS	Clade V	0	0	0	0	0	0	0	0	0	0	0	0	0	0	0	1	1	1	0	0	0	0	0	0	0	0	0	0	0	0	0	0	0	0	1	0	0	0	0	0	0	0	1	0	0	0	0
ST95	ESC_QA6930AA_AS	Clade V	0	1	0	0	0	0	0	0	0	1	0	0	0	0	0	1	0	1	0	0	0	0	0	0	0	0	0	0	0	0	0	0	0	0	0	0	0	0	0	0	0	0	0	0	0	0	0
ST95	ESC_QA7385AA_AS	Clade V	0	1	0	0	0	0	0	0	0	0	0	0	0	0	0	1	0	1	0	0	0	0	0	0	0	0	0	0	0	0	0	0	0	0	0	0	0	0	0	0	0	0	0	0	0	0	0
ST95	ESC_QA7392AA_AS	Clade V	0	1	0	0	0	0	0	0	0	0	0	0	0	0	0	1	0	1	0	0	0	0	0	0	0	0	0	0	0	0	0	0	0	0	0	0	0	0	0	0	0	0	0	0	0	0	0
ST95	ESC_QA7440AA_AS	Clade V	0	1	0	0	0	0	0	0	0	0	0	0	0	0	0	1	0	1	0	0	0	0	0	0	0	0	0	0	0	0	0	0	0	0	0	0	0	0	0	0	0	0	0	0	0	0	0
ST95	ESC_QA7860AA_AS	Clade V	0	0	0	0	0	0	0	0	0	0	0	0	0	0	0	1	1	1	0	0	0	0	0	0	0	0	0	0	0	0	0	0	0	0	0	0	0	0	0	0	0	0	0	0	0	0	0
ST95	ESC_QA7942AA_AS	Clade V	0	0	0	0	0	0	0	0	0	0	0	0	0	0	0	1	1	1	0	0	0	0	0	0	0	0	0	0	0	0	0	0	0	0	0	0	0	0	0	0	0	0	0	0	0	0	0
ST95	ESC_QA8168AA_AS	Clade V	0	1	0	1	0	0	0	0	0	1	1	0	0	0	1	1	1	1	0	0	0	0	0	0	0	0	0	0	0	0	0	0	0	0	0	0	0	0	0	0	0	0	0	0	0	0	0
ST95	ESC_QA8963AA_AS	Clade V	0	0	0	0	0	0	0	0	0	0	0	0	0	0	0	1	1	1	0	0	0	0	1	0	0	0	0	0	0	0	0	0	0	0	1	0	0	0	0	0	0	1	0	0	0	0	0
ST95	ESC_QA9654AA_AS	Clade V	0	1	0	0	0	0	0	0	0	0	0	0	0	0	0	1	1	1	0	0	0	0	0	0	0	0	0	0	0	0	0	0	0	0	0	0	0	0	0	0	0	0	0	0	0	0	0
ST95	ESC_RA4027AA_AS	Clade V	0	0	0	0	0	0	0	0	0	0	0	0	0	0	0	1	1	1	0	0	0	0	0	0	0	0	0	0	0	0	0	0	0	0	0	0	0	0	0	0	0	0	0	0	0	0	0
ST95	ESC_SA0481AA_AS	Clade V	0	0	0	0	0	0	0	0	0	0	0	0	0	0	0	1	1	1	0	0	1	1	0	0	0	0	0	0	0	0	0	0	0	0	0	0	0	0	0	0	0	0	0	0	0	0	0
ST95	ESC_SA0482AA_AS	Clade V	0	0	0	0	0	0	0	0	0	0	0	0	0	0	0	1	1	1	0	0	0	0	0	0	0	0	0	0	0	0	0	0	0	0	0	0	0	0	0	0	0	0	0	0	0	0	0
ST95	ESC_SA0489AA_AS	Clade V	0	0	0	0	0	0	0	0	0	0	0	0	0	0	0	1	1	1	0	0	0	0	0	0	0	0	0	0	0	0	0	0	0	0	0	0	0	0	0	0	0	0	0	0	0	0	0
ST95	ESC_SA7831AA_AS	Clade V	0	0	0	0	0	0	0	0	0	0	0	0	0	0	0	1	1	1	0	0	0	0	0	0	0	0	0	0	0	0	0	0	0	0	0	0	0	0	0	0	0	0	0	0	0	0	0
ST95	ESC_SA8317AA_AS	Clade V	1	1	0	1	0	0	0	0	0	1	0	0	0	0	0	1	1	1	0	0	0	0	0	0	0	0	0	0	0	0	0	0	0	0	0	0	0	0	0	0	0	0	0	0	0	0	0
ST95	ESC_SA9924AA_AS	Clade V	0	1	0	0	0	0	0	0	0	0	0	0	0	0	0	1	0	1	0	0	0	0	0	0	0	0	0	0	0	0	0	0	0	0	0	0	0	0	0	0	0	0	0	0	0	0	0
ST95	ESC_TA1913AA_AS	Clade V	0	0	0	0	0	0	0	0	0	0	0	0	0	0	0	1	0	1	0	0	0	0	0	0	0	0	0	0	0	0	0	0	0	0	0	0	0	0	0	0	0	0	0	0	0	0	0
ST95	ESC_TA1931AA_AS	Clade V	0	1	0	0	0	0	0	0	0	1	0	0	0	0	0	1	0	1	0	0	0	0	0	0	0	0	0	0	0	0	0	0	0	0	0	0	0	0	0	0	0	0	0	0	0	0	0
ST95	ESC_TA1946AA_AS	Clade V	0	0	0	0	0	0	0	0	0	1	0	0	0	0	0	1	0	1	0	0	0	0	0	0	0	0	0	0	0	0	0	0	0	0	0	0	0	0	0	0	0	0	0	0	0	0	0
ST95	ESC_TA1998AA_AS	Clade V	0	1	0	0	0	0	0	0	0	0	0	0	0	0	0	1	0	1	0	0	0	0	0	0	0	0	0	0	0	0	0	0	0	0	0	0	0	0	0	0	0	0	0	0	0	0	0
ST95	ESC_TA2001AA_AS	Clade V	0	1	0	0	0	0	0	0	0	0	0	0	0	0	0	1	0	1	0	0	0	0	0	0	0	0	0	0	0	0	0	0	0	0	0	0	0	0	0	0	0	0	0	0	0	0	0
ST95	ESC_TA2010AA_AS	Clade V	0	1	0	0	0	0	0	0	0	0	0	0	0	0	0	1	0	1	0	0	0	0	0	0	0	0	0	0	0	0	0	0	0	0	0	0	0	0	0	0	0	0	0	0	0	0	0
ST95	ESC_TA8724AA_AS	Clade V	0	1	0	1	0	0	0	0	0	1	0	0	0	1	0	1	0	1	0	0	0	0	0	0	0	0	0	0	0	0	0	0	0	0	0	0	0	0	0	0	0	0	0	0	0	0	0
ST95	ESC_TA9924AA_AS	Clade V	0	0	0	0	0	0	0	0	0	0	0	0	0	0	0	0	0	0	0	0	0	0	0	0	0	0	0	0	0	0	0	0	0	0	0	0	0	0	0	0	0	0	0	0	0	0	0
ST95	ESC_UA1831AA_AS	Clade V	0	0	0	0	0	0	0	0	0	0	0	0	0	0	0	1	1	1	0	0	0	0	0	0	0	0	0	0	0	0	0	0	0	0	0	0	0	0	0	0	0	0	0	0	0	0	0
ST95	GCF_000025745.1	Clade V	0	0	0	0	0	0	0	0	0	0	0	0	0	0	0	0	0	0	0	0	0	0	0	0	0	0	0	0	0	0	0	0	0	0	0	0	0	0	0	0	0	0	0	0	0	0	0
ST95	GCF_000817345.1	Clade V	0	1	0	0	0	0	0	0	0	0	0	0	0	0	0	1	0	1	0	0	0	0	0	0	0	0	0	0	0	0	0	0	0	0	0	0	0	0	0	0	0	0	0	0	0	0	0
ST95	GCF_000817355.1	Clade V	0	1	0	0	0	0	0	0	0	0	1	0	0	0	1	1	1	1	0	0	0	0	1	0	0	0	0	0	0	0	0	0	0	0	0	0	0	0	0	0	0	1	0	0	0	0	0
ST95	GCF_001021615.1	Clade V	0	0	0	0	0	0	0	0	0	0	0	0	0	0	0	0	0	0	0	0	0	0	0	0	0	0	0	0	0	0	0	0	0	0	0	0	0	0	0	0	0	0	0	0	0	0	0
ST95	GCF_001245225.1	Clade V	0	0	0	0	0	0	0	0	0	0	0	0	0	1	0	1	1	1	0	0	0	0	0	0	0	0	0	1	0	0	0	0	0	0	0	0	0	0	0	0	0	0	0	0	0	0	0
ST95	GCF_001262455.1	Clade V	0	1	0	0	0	0	0	0	0	0	0	0	0	0	0	1	0	1	0	0	0	0	0	0	0	0	0	0	0	0	0	0	0	0	0	0	0	0	0	0	0	0	0	0	0	0	0
ST95	GCF_001280405.1	Clade V	0	0	0	0	0	0	0	0	0	0	0	0	0	0	0	0	0	1	0	0	0	0	0	0	0	0	0	0	0	0	0	0	0	0	0	0	0	0	0	0	0	0	0	0	0	0	0
ST95	GCF_001571565.1	Clade V	0	0	0	0	0	0	0	0	0	0	0	0	0	0	0	1	0	0	0	0	0	0	0	0	0	0	0	0	0	0	0	0	0	0	0	0	0	0	0	0	0	0	0	0	0	0	0
ST95	GCF_001854565.1	Clade V	0	0	0	1	0	0	0	0	0	1	0	0	0	0	0	1	1	1	0	0	0	0	0	0	0	0	0	0	0	0	0	0	0	0	0	0	0	0	0	0	0	0	0	0	0	0	0
ST95	GCF_001881205.1	Clade V	0	1	0	0	0	0	0	0	0	0	1	0	0	0	1	1	1	1	0	0	0	0	0	0	0	0	0	0	0	0	0	0	0	0	0	0	0	0	0	0	0	0	0	0	0	0	0
ST95	GCF_001881435.1	Clade V	0	1	0	0	0	0	0	0	0	1	0	0	0	0	0	1	0	1	0	0	0	0	0	0	0	0	0	0	0	0	0	0	0	0	0	0	0	0	0	0	0	0	0	0	0	0	0
ST95	GCF_001881465.1	Clade V	0	1	0	0	0	0	0	0	0	0	1	0	0	0	1	1	1	1	0	0	0	0	0	0	0	0	0	0	0	0	0	0	0	0	0	0	0	0	0	0	0	0	0	0	0	0	0
ST95	GCF_002024865.1	Clade V	0	0	0	0	0	0	0	0	0	0	0	0	0	0	0	0	0	0	0	0	0	0	0	0	0	0	0	0	0	0	0	0	0	0	0	0	0	0	0	0	0	0	0	0	0	0	0
ST95	GCF_002028665.1	Clade V	0	1	0	0	0	0	0	0	0	0	0	0	0	1	0	1	0	1	0	0	0	0	0	0	0	0	0	0	0	0	0	0	0	0	0	0	0	0	0	0	0	0	0	0	0	0	0
ST95	GCF_002028945.1	Clade V	0	0	0	0	0	0	0	0	0	0	1	0	0	0	1	1	1	1	0	0	0	0	0	0	0	0	0	0	0	0	0	0	0	0	0	0	0	0	0	0	0	0	0	0	0	0	0
ST95	GCF_002109575.1	Clade V	0	0	0	0	0	0	0	0	0	0	1	0	0	0	1	1	1	1	0	0	0	0	0	0	0	0	0	0	0	0	0	0	0	0	0	0	0	0	0	0	0	0	0	0	0	0	0
ST95	GCF_002109685.1	Clade V	0	1	0	0	0	0	0	0	0	0	1	0	0	0	1	1	1	1	0	0	0	0	0	0	0	0	0	0	0	0	0	0	0	0	0	0	0	0	0	0	0	0	0	0	0	0	0
ST95	GCF_002109765.1	Clade V	0	1	0	0	0	0	0	0	0	0	0	0	0	0	0	1	0	1	0	0	0	0	0	0	0	0	0	0	0	0	0	0	0	0	0	0	0	0	0	0	0	0	0	0	0	0	0
ST95	GCF_002110165.1	Clade V	0	1	0	0	0	0	0	0	0	0	0	0	0	0	0	1	0	1	0	0	0	0	0	0	0	0	0	0	0	0	0	0	0	0	0	0	0	0	0	0	0	0	0	0	0	0	0
ST95	GCF_002166345.1	Clade V	0	1	0	0	0	0	0	0	0	0	0	0	0	0	0	1	0	1	0	0	0	0	0	0	0	0	0	0	0	0	0	0	0	0	0	0	0	0	0	0	0	0	0	0	0	0	0
ST95	GCF_002166405.1	Clade V	0	1	0	0	0	0	0	0	0	0	0	0	0	0	0	1	0	1	0	0	0	0	0	0	0	0	0	0	0	0	0	0	0	0	0	0	0	0	0	0	0	0	0	0	0	0	0
ST95	GCF_002166615.1	Clade V	0	0	0	0	0	0	0	0	0	0	1	0	0	0	1	1	1	1	0	0	0	0	0	0	0	0	0	0	0	0	0	0	0	0	0	0	0	0	0	0	0	0	0	0	0	0	0
ST95	GCF_002166625.1	Clade V	0	1	0	0	0	0	0	0	0	0	0	0	0	0	0	1	0	1	0	0	0	0	0	0	0	0	0	0	0	0	0	0	0	0	0	0	0	0	0	0	0	0	0	0	0	0	0
ST95	GCF_002461695.1	Clade V	0	1	0	0	0	0	0	0	0	0	0	0	0	0	0	1	0	1	0	0	0	0	0	0	0	0	0	0	0	0	0	0	0	0	0	0	0	0	0	0	0	0	0	0	0	0	0
ST95	GCF_002911265.1	Clade V	1	0	0	1	0	0	0	0	0	1	0	0	0	0	0	1	0	1	0	0	0	0	0	0	0	0	0	0	0	0	0	0	0	0	0	0	0	0	0	0	0	0	1	0	0	0	0
ST95	GCF_002911325.1	Clade V	1	0	0	1	0	0	0	0	0	1	0	0	0	0	0	1	0	1	0	0	0	0	0	0	0	0	0	0	0	0	0	0	0	0	0	0	0	0	0	0	0	0	0	0	0	0	0
ST95	GCF_002911335.1	Clade V	1	0	0	1	0	0	0	0	0	1	0	0	0	0	0	1	0	1	0	0	0	0	0	0	0	0	0	0	0	0	0	0	0	0	0	0	0	0	0	0	0	0	0	0	0	0	0
ST95	GCF_002911435.1	Clade V	0	1	0	1	0	0	0	0	0	1	0	0	0	0	0	1	1	1	0	0	0	0	0	0	0	0	0	0	0	0	0	0	0	0	0	0	0	0	0	0	0	0	0	0	0	0	0
ST95	GCF_003027635.1	Clade V	0	0	0	0	0	0	0	0	0	0	1	0	0	0	1	1	1	1	0	0	0	0	0	0	0	0	0	0	0	0	0	0	0	0	0	0	0	0	0	0	0	1	0	0	0	0	0
ST95	GCF_003153995.1	Clade V	0	0	0	0	0	0	0	0	0	0	0	0	0	0	0	1	0	1	0	0	0	0	0	0	0	0	0	0	0	0	0	0	0	0	1	0	0	0	0	0	0	0	0	0	0	0	0
ST95	GCF_003317905.1	Clade V	0	0	0	0	0	0	0	0	0	0	0	0	0	0	0	0	0	0	0	0	0	0	0	0	0	0	0	0	0	0	0	0	0	0	0	0	0	0	0	0	0	0	0	0	0	0	0
ST95	GCF_900450415.1	Clade V	0	0	0	0	0	0	0	0	0	0	0	0	0	0	0	1	0	1	0	0	0	0	0	0	0	0	0	0	0	0	0	0	0	0	0	0	0	0	0	0	0	0	0	0	0	0	0
ST95	GCF_900499615.1	Clade V	0	1	0	0	0	0	0	0	0	0	0	0	0	0	0	1	0	1	0	0	0	0	0	0	0	0	0	0	0	0	0	0	0	0	0	0	0	0	0	0	0	0	0	0	0	0	0
ST95	GCF_000013265.1	Clade II	0	1	0	0	0	0	0	0	0	0	0	0	0	0	0	1	0	1	0	0	0	0	0	0	0	0	0	0	0	0	0	0	0	0	0	0	0	0	0	0	0	0	0	0	0	0	0
[truncated: 3 more columns]

## Sheet: ST95 Virgene
ST	Strain		PapA	PapC	PapG	afaE	bmaE	gafD	hra	fimH	focD	sfaS	yfcQ	yqiG	yadN	AufA	AufG	EcpC	EcpD	ecpR	ydeQ	sfmH	yehB	Iha	aatA	aatB	UpaB	antigen43	eaeH	Hek	ehaG	yfaL	eaaA	UpaG	ibeA	tia	ompA	HlyF	Vat	tsh	astA	cdtA	cdtB	cdtC	cnf1	cnf2	hlyA	hlyD	HlyE
ST95	ESC_BA2168AA_AS	Clade I	0	1	1	0	0	0	0	1	0	0	0	1	0	0	0	1	1	1	1	0	0	0	0	1	1	0	1	0	0	0	0	0	0	0	1	1	1	0	1	0	0	0	0	0	0	0	0
ST95	ESC_BA6230AA_AS	Clade I	0	1	1	0	0	0	0	1	0	0	0	1	0	0	0	1	1	1	1	0	1	0	0	1	1	1	1	0	0	0	0	0	0	0	1	1	1	1	1	0	0	0	0	0	0	0	0
ST95	ESC_CA0637AA_AS	Clade I	0	1	1	0	0	0	0	1	0	0	0	1	0	0	0	1	1	1	1	0	1	0	0	1	1	0	1	0	0	0	0	0	0	0	1	0	1	0	1	0	0	0	0	0	0	0	0
ST95	ESC_CA4075AA_AS	Clade I	0	1	1	0	0	0	0	1	0	0	0	1	0	0	0	1	1	1	1	0	1	0	0	1	1	0	1	0	0	0	0	0	0	0	1	0	1	0	1	0	0	0	0	0	0	0	0
ST95	ESC_CA4893AA_AS	Clade I	0	1	1	0	0	0	0	1	0	0	0	1	0	0	0	1	1	1	1	0	1	0	0	1	1	1	1	0	0	0	0	0	0	0	1	1	1	1	1	1	1	1	0	0	0	0	0
ST95	ESC_CA6132AA_AS	Clade I	0	1	1	0	0	0	0	1	0	0	0	1	0	0	0	1	1	1	1	0	1	0	0	1	1	0	1	0	0	0	0	0	0	0	1	0	1	0	1	0	0	0	0	0	0	0	0
ST95	ESC_FA7591AA_AS	Clade I	0	1	1	0	0	0	0	1	0	0	0	1	0	0	0	1	1	1	1	0	1	0	0	1	1	0	1	0	0	0	0	0	0	0	1	0	1	0	1	0	0	0	0	0	0	0	0
ST95	ESC_GA5351AA_AS	Clade I	0	1	1	0	0	0	0	1	0	0	0	1	0	0	0	1	1	1	1	0	1	0	0	1	1	0	1	0	0	0	0	0	0	0	1	0	1	0	1	0	0	0	0	0	0	0	0
ST95	ESC_GA9639AA_AS	Clade I	0	1	1	0	0	0	0	1	0	0	0	1	0	0	0	1	1	1	1	0	1	0	0	1	1	0	1	0	0	0	0	0	0	0	1	0	1	0	1	0	0	0	0	0	0	0	0
ST95	ESC_GA9642AA_AS	Clade I	0	1	1	0	0	0	0	1	0	0	0	1	0	0	0	1	1	1	1	0	1	0	0	1	1	0	1	0	0	0	0	0	0	0	1	0	1	0	1	0	0	0	0	0	0	0	0
ST95	ESC_HA0759AA_AS	Clade I	0	1	1	0	0	0	0	1	0	0	0	1	0	0	0	1	1	1	1	0	1	0	0	1	1	0	1	0	0	0	0	0	0	0	1	0	1	0	1	0	0	0	0	0	0	0	0
ST95	ESC_HA0761AA_AS	Clade I	0	1	1	0	0	0	0	1	0	0	0	1	0	0	0	1	1	1	1	0	1	0	0	1	1	0	1	0	0	0	0	0	0	0	1	0	1	0	1	0	0	0	0	0	0	0	0
ST95	ESC_HA0767AA_AS	Clade I	0	0	0	0	0	0	0	1	0	0	0	1	0	0	0	1	1	1	1	0	1	0	0	1	1	0	1	0	0	0	0	0	0	0	1	0	1	0	1	0	0	0	0	0	0	0	0
ST95	ESC_HA2055AA_AS	Clade I	0	1	1	0	0	0	0	1	0	0	0	1	0	0	0	1	1	1	0	0	1	0	0	1	1	0	1	0	0	0	0	0	0	0	1	0	1	0	1	0	0	0	0	0	0	0	0
ST95	ESC_HA5591AA_AS	Clade I	0	1	1	0	0	0	0	1	0	0	0	1	0	0	0	1	1	1	1	0	1	0	0	1	1	0	1	0	0	0	0	0	0	0	1	0	1	0	1	0	0	0	0	0	0	0	0
ST95	ESC_HA5636AA_AS	Clade I	0	1	1	0	0	0	0	1	0	0	0	1	0	0	0	1	1	1	1	0	1	0	0	1	1	0	1	0	0	0	0	0	0	0	1	0	1	0	1	0	0	0	0	0	0	0	0
ST95	ESC_HA5663AA_AS	Clade I	0	1	1	0	0	0	0	1	0	0	0	1	0	0	0	1	1	1	1	0	1	0	0	1	1	0	1	0	0	0	0	0	0	0	1	1	1	0	1	0	0	0	0	0	0	0	0
ST95	ESC_HA5683AA_AS	Clade I	0	1	1	0	0	0	0	1	0	0	0	1	0	0	0	1	1	1	1	0	1	0	0	1	1	0	1	0	0	0	0	0	0	0	1	0	1	0	1	0	0	0	0	0	0	0	0
ST95	ESC_HA7591AA_AS	Clade I	0	1	1	0	0	0	0	1	0	0	0	1	0	0	0	1	1	1	1	0	1	0	0	1	1	0	1	0	0	0	0	0	0	0	1	0	1	0	1	0	0	0	0	0	0	0	0
ST95	ESC_HA7595AA_AS	Clade I	0	1	1	0	0	0	0	1	0	0	0	1	0	0	0	1	1	1	1	0	1	0	0	1	1	0	1	0	0	0	0	0	0	0	1	0	1	0	1	0	0	0	0	0	0	0	0
ST95	ESC_HA7615AA_AS	Clade I	0	1	1	0	0	0	0	1	0	0	0	1	0	0	0	1	1	1	1	0	1	0	0	1	1	0	1	0	0	0	0	0	0	0	1	0	1	0	1	0	0	0	0	0	0	0	0
ST95	ESC_HA7710AA_AS	Clade I	0	1	1	0	0	0	0	1	0	0	0	1	0	0	0	1	1	1	1	0	1	0	0	1	1	0	1	0	0	0	0	0	0	0	1	0	1	0	1	0	0	0	0	0	0	0	0
ST95	ESC_HA8230AA_AS	Clade I	0	0	0	0	0	0	0	1	0	0	0	1	0	0	0	1	1	1	1	0	1	0	0	1	1	0	1	0	0	0	0	0	0	0	1	0	1	0	1	0	0	0	0	0	0	0	0
ST95	ESC_HA8271AA_AS	Clade I	0	1	1	0	0	0	0	1	0	0	0	1	0	0	0	1	1	1	1	0	1	0	0	1	1	0	1	0	0	0	0	0	0	0	1	0	1	0	1	0	0	0	0	0	0	0	0
ST95	ESC_IA2724AA_AS	Clade I	0	1	1	0	0	0	0	1	0	0	0	1	0	0	0	1	1	1	1	0	1	0	0	1	1	0	1	0	0	0	0	0	0	0	1	0	1	0	1	0	0	0	0	0	0	0	0
ST95	ESC_JA8124AA_AS	Clade I	0	1	1	0	0	0	0	1	0	0	0	1	0	0	0	1	1	1	1	0	1	0	0	1	1	0	1	0	0	0	0	0	0	0	1	1	1	0	1	0	0	0	0	0	0	0	0
ST95	ESC_KA0889AA_AS	Clade I	0	1	1	0	0	0	0	1	0	0	0	1	0	0	0	1	1	1	1	0	1	0	0	1	1	0	1	0	0	0	0	0	0	0	1	0	1	0	1	0	0	0	0	0	0	0	0
ST95	ESC_KA6971AA_AS	Clade I	0	1	1	0	0	0	0	1	0	0	0	1	0	0	0	1	1	1	1	0	1	0	0	1	1	0	1	0	0	0	0	0	0	0	1	0	1	0	1	0	0	0	0	0	0	0	0
ST95	ESC_LA5730AA_AS	Clade I	0	1	1	0	0	0	0	1	0	0	0	1	0	0	0	1	1	1	1	0	1	0	0	1	1	0	1	0	0	0	0	0	0	0	1	0	1	0	1	0	0	0	0	0	0	0	0
ST95	ESC_LA5735AA_AS	Clade I	0	1	1	0	0	0	0	1	0	0	0	1	0	0	0	1	1	1	1	0	1	0	0	1	1	0	1	0	0	0	0	0	0	0	1	0	1	0	1	0	0	0	0	0	0	0	0
ST95	ESC_MA7861AA_AS	Clade I	0	0	0	0	0	0	1	1	0	0	0	1	0	0	0	1	1	1	1	0	1	0	0	1	1	1	1	1	0	0	0	0	0	0	1	0	1	0	1	0	0	0	0	0	0	0	0
ST95	ESC_MA7863AA_AS	Clade I	0	0	0	0	0	0	1	1	0	0	0	1	0	0	0	1	1	1	1	0	1	0	0	1	1	1	1	1	0	0	0	0	0	0	1	0	1	0	1	0	0	0	0	0	0	0	0
ST95	ESC_NA3972AA_AS	Clade I	0	1	1	0	0	0	0	1	0	0	0	1	0	0	0	1	1	1	1	0	1	0	0	1	1	0	1	0	0	0	0	0	0	0	1	0	0	0	1	0	0	0	0	0	0	0	0
ST95	ESC_NA3985AA_AS	Clade I	0	1	1	0	0	0	0	1	0	0	0	1	0	0	0	1	1	1	1	0	1	0	0	1	1	0	1	0	0	0	0	0	0	0	1	0	1	0	1	0	0	0	0	0	0	0	0
ST95	ESC_NA3994AA_AS	Clade I	0	1	1	0	0	0	0	1	0	0	0	1	0	0	0	1	1	1	1	0	1	0	0	1	1	0	1	0	0	0	0	0	0	0	1	0	1	0	1	0	0	0	0	0	0	0	0
ST95	ESC_NA3996AA_AS	Clade I	0	1	1	0	0	0	0	1	0	0	0	1	0	0	0	1	1	1	1	0	1	0	0	1	1	0	1	0	0	0	0	0	0	0	1	0	1	0	1	0	0	0	0	0	0	0	0
ST95	ESC_NA4010AA_AS	Clade I	0	1	1	0	0	0	0	1	0	0	0	1	0	0	0	1	1	1	1	0	1	0	0	1	1	0	1	0	0	0	0	0	0	0	1	0	1	0	1	0	0	0	0	0	0	0	0
ST95	ESC_NA4018AA_AS	Clade I	0	1	1	0	0	0	0	1	0	0	0	1	0	0	0	1	1	1	1	0	1	0	0	1	1	0	1	0	0	0	0	0	0	0	1	0	1	0	1	0	0	0	0	0	0	0	0
ST95	ESC_NA4024AA_AS	Clade I	0	1	1	0	0	0	0	1	0	0	0	1	0	0	0	1	1	1	1	0	1	0	0	1	1	0	1	0	0	0	0	0	0	0	1	1	1	0	1	0	0	0	0	0	0	0	0
ST95	ESC_NA4029AA_AS	Clade I	0	1	1	0	0	0	0	1	0	0	0	1	0	0	0	1	1	1	1	0	1	0	0	1	1	0	1	0	0	0	0	0	0	0	1	0	1	0	1	0	0	0	0	0	0	0	0
ST95	ESC_NA4040AA_AS	Clade I	0	1	1	0	0	0	0	1	0	0	0	1	0	0	0	1	1	1	1	0	1	0	0	1	1	0	1	0	0	0	0	0	0	0	1	0	1	0	1	0	0	0	0	0	0	0	0
ST95	ESC_NA4054AA_AS	Clade I	0	1	1	0	0	0	0	1	0	0	0	1	0	0	0	1	1	1	0	0	1	0	0	1	0	0	1	0	0	0	0	0	0	0	1	0	1	0	1	0	0	0	0	0	0	0	0
ST95	ESC_NA8040AA_AS	Clade I	0	1	1	0	0	0	0	1	0	0	0	1	0	0	0	1	1	1	1	0	1	0	0	1	1	0	1	0	0	0	0	0	0	0	1	0	1	0	1	0	0	0	0	0	0	0	0
ST95	ESC_QA2182AA_AS	Clade I	0	1	1	0	0	0	0	1	0	0	0	1	0	0	0	1	1	1	1	0	1	0	0	1	1	0	1	0	0	0	0	0	0	0	1	0	1	0	1	0	0	0	0	0	0	0	0
ST95	ESC_QA7345AA_AS	Clade I	0	1	1	0	0	0	0	1	0	0	0	1	0	0	0	1	1	1	1	0	1	0	0	1	1	0	1	0	0	0	0	0	0	0	1	0	1	0	1	0	0	0	0	0	0	0	0
ST95	ESC_QA7436AA_AS	Clade I	0	1	1	0	0	0	0	1	0	0	0	1	0	0	0	1	1	1	1	0	1	0	0	1	1	0	1	0	0	0	0	0	0	0	1	0	1	0	1	0	0	0	0	0	0	0	0
ST95	ESC_QA7877AA_AS	Clade I	0	1	1	0	0	0	0	1	0	0	0	1	0	0	0	1	1	1	1	0	1	0	0	1	1	0	1	0	0	0	0	0	0	0	1	0	1	0	1	0	0	0	0	0	0	0	0
ST95	ESC_QA7981AA_AS	Clade I	0	1	1	0	0	0	0	1	0	0	0	1	0	0	0	1	1	1	1	0	1	0	0	1	1	0	1	0	0	0	0	0	0	0	1	0	1	0	1	0	0	0	0	0	0	0	0
ST95	ESC_QA8053AA_AS	Clade I	0	1	1	0	0	0	0	1	0	0	0	1	0	0	0	1	1	1	1	0	1	0	0	1	1	0	1	0	0	0	0	0	0	0	1	0	1	0	1	0	0	0	0	0	0	0	0
ST95	ESC_QA8155AA_AS	Clade I	0	1	1	0	0	0	0	1	0	0	0	1	0	0	0	1	1	1	1	0	1	0	0	1	1	0	1	0	0	0	0	0	0	0	1	0	1	0	1	0	0	0	0	0	0	0	0
ST95	ESC_QA8859AA_AS	Clade I	0	1	1	0	0	0	0	1	0	0	0	1	0	0	0	1	1	1	1	0	1	0	0	1	1	0	1	0	0	0	0	0	0	0	1	0	1	0	1	0	0	0	0	0	0	0	0
ST95	ESC_QA8950AA_AS	Clade I	0	1	1	0	0	0	0	1	0	0	0	1	0	0	0	1	1	1	1	0	1	0	0	1	1	0	1	0	0	0	0	0	0	0	1	0	1	0	1	0	0	0	0	0	0	0	0
ST95	ESC_RA0152AA_AS	Clade I	0	1	1	0	0	0	0	1	0	0	0	1	0	0	0	1	1	1	1	0	1	0	0	1	1	0	1	0	0	0	0	0	0	0	1	0	1	0	1	0	0	0	0	0	0	0	0
ST95	ESC_SA5190AA_AS	Clade I	0	1	1	0	0	0	0	1	0	0	0	1	0	0	0	1	1	1	1	0	1	0	0	1	1	0	1	0	0	0	0	0	0	0	1	0	1	0	1	0	0	0	0	0	0	0	0
ST95	ESC_TA8706AA_AS	Clade I	0	1	1	0	0	0	0	1	0	0	0	1	0	0	0	1	1	1	1	0	1	0	0	1	1	0	1	0	0	0	0	0	0	0	1	0	1	0	1	0	0	0	0	0	0	0	0
ST95	GCF_000742505.1	Clade I	0	1	1	0	0	0	0	1	0	0	0	1	0	0	0	1	1	1	1	0	1	0	0	1	1	0	1	0	0	0	0	0	0	0	1	0	0	0	1	0	0	0	0	0	0	0	0
ST95	GCF_000742555.1	Clade I	0	1	1	0	0	0	0	1	0	0	0	1	0	0	0	1	1	1	1	0	1	0	0	1	1	0	1	0	0	0	0	0	0	0	1	0	0	0	1	0	0	0	0	0	0	0	0
ST95	GCF_000742575.1	Clade I	0	1	1	0	0	0	0	1	0	0	0	1	0	0	0	0	1	1	1	0	1	0	0	1	1	0	1	0	0	0	0	0	0	0	1	0	1	0	1	0	0	0	0	0	0	0	0
ST95	GCF_001524885.1	Clade I	0	1	1	0	0	0	0	1	0	0	0	1	0	0	0	1	1	1	1	0	1	0	0	1	1	0	1	0	0	0	0	0	0	0	1	0	1	0	1	0	0	0	0	0	0	0	0
ST95	GCF_001524905.1	Clade I	0	1	1	0	0	0	0	1	0	0	0	1	0	0	0	1	1	1	1	0	1	0	0	1	1	0	1	0	0	0	0	0	0	0	1	1	1	0	1	0	0	0	0	0	0	0	0
ST95	GCF_001622105.1	Clade I	0	1	1	0	0	0	0	1	0	0	0	1	0	0	0	1	1	1	1	0	1	0	0	1	1	0	1	0	0	0	0	0	0	0	1	1	1	0	1	0	0	0	0	0	0	0	0
ST95	GCF_002166335.1	Clade I	0	1	1	0	0	0	0	1	0	0	0	1	0	0	0	1	1	1	1	0	1	0	0	1	1	0	1	0	0	0	0	0	0	0	1	0	0	0	1	0	0	0	0	0	0	0	0
ST95	GCF_002512925.1	Clade I	0	1	1	0	0	0	0	1	0	0	0	1	0	0	0	1	1	1	1	0	1	0	0	1	1	0	1	0	0	0	0	0	0	0	1	1	1	0	1	0	0	0	0	0	0	0	0
ST95	GCF_002631405.1	Clade I	0	1	1	0	0	0	0	1	0	0	0	1	0	0	0	1	1	1	1	0	1	0	0	1	1	0	1	0	0	0	0	0	0	0	1	0	1	0	1	0	0	0	0	0	0	0	0
ST95	GCF_003146555.1	Clade I	0	1	1	0	0	0	0	1	0	0	0	1	0	0	0	1	1	1	1	0	1	0	0	1	1	0	1	0	0	0	0	0	0	0	1	0	1	0	1	0	0	0	0	0	0	0	0
ST95	ESC_AA8152AA_AS	Clade I	0	1	1	0	0	0	0	1	0	0	0	1	0	0	0	1	1	1	1	0	1	0	0	1	1	0	1	0	0	0	0	0	0	0	1	0	1	0	1	0	0	0	0	0	0	0	0
ST95	ESC_AA8225AA_AS	Clade I	0	1	1	0	0	0	0	1	0	0	0	1	0	0	0	1	1	1	1	0	1	0	0	1	1	0	1	0	0	0	0	0	0	0	1	0	1	0	1	0	0	0	0	0	0	0	0
ST95	ESC_AA8798AA_AS	Clade I	0	1	1	0	0	0	0	1	0	0	0	1	0	0	0	1	1	1	1	0	1	0	0	1	1	0	1	0	0	0	0	0	0	0	1	0	1	0	1	0	0	0	0	0	0	0	0
ST95	ESC_AA9326AA_AS	Clade I	0	1	1	0	0	0	0	1	0	0	0	1	0	0	0	1	1	1	1	0	1	0	0	1	1	0	1	0	0	0	0	0	0	0	1	1	1	0	1	0	0	0	0	0	0	0	0
ST95	ESC_AA9388AA_AS	Clade I	0	1	1	0	0	0	0	1	0	0	0	1	0	0	0	1	1	1	1	0	1	0	0	1	1	0	1	0	0	0	0	0	0	0	1	0	1	0	1	0	0	0	0	0	0	0	0
ST95	ESC_AA9673AA_AS	Clade I	0	1	1	0	0	0	0	1	0	0	0	1	0	0	0	1	1	1	1	0	1	0	0	1	1	0	1	0	0	0	0	0	0	0	1	0	1	0	1	0	0	0	0	0	0	0	0
ST95	ESC_AA9705AA_AS	Clade I	0	1	1	0	0	0	0	1	0	0	0	1	0	0	0	1	1	1	1	0	1	0	0	1	1	0	1	0	0	0	0	0	0	0	1	1	1	0	1	0	0	0	0	0	0	0	0
ST95	ESC_BA0356AA_AS	Clade I	0	1	1	0	0	0	0	1	0	0	0	1	0	0	0	1	1	1	1	0	1	0	0	1	1	0	1	0	0	0	0	0	0	0	1	1	1	0	1	0	0	0	0	0	0	0	0
ST95	ESC_BA0370AA_AS	Clade I	0	1	1	0	0	0	0	1	0	0	0	1	0	0	0	1	1	1	1	0	1	0	0	1	1	0	1	0	0	0	0	0	0	0	1	1	1	0	1	0	0	0	0	0	0	0	0
ST95	ESC_BA0596AA_AS	Clade I	0	1	1	0	0	0	0	1	0	0	0	1	0	0	0	1	1	1	1	0	1	0	0	1	1	0	1	0	0	0	0	0	0	0	1	1	1	0	1	0	0	0	0	0	0	0	0
ST95	ESC_BA0967AA_AS	Clade I	0	1	1	0	0	0	0	1	0	0	0	1	0	0	0	1	1	1	1	0	1	0	0	1	1	0	1	0	0	0	0	0	0	0	1	0	1	0	1	0	0	0	0	0	0	0	0
ST95	ESC_BA1000AA_AS	Clade I	0	1	1	0	0	0	0	1	0	0	0	1	0	0	0	1	1	1	1	0	1	0	0	1	1	0	1	0	0	0	0	0	0	0	1	0	1	0	1	0	0	0	0	0	0	0	0
ST95	ESC_BA1242AA_AS	Clade I	0	1	1	0	0	0	0	1	0	0	0	1	0	0	0	1	1	1	1	0	1	0	0	1	1	0	1	0	0	0	0	0	0	0	1	0	1	0	1	0	0	0	0	0	0	0	0
ST95	ESC_BA1683AA_AS	Clade I	0	1	1	0	0	0	0	1	0	0	0	1	0	0	0	1	1	1	1	0	1	0	0	1	1	0	1	0	0	0	0	0	0	0	1	0	1	0	1	0	0	0	0	0	0	0	0
ST95	ESC_BA2275AA_AS	Clade I	0	1	1	0	0	0	0	1	0	0	0	1	0	0	0	1	1	1	1	0	1	0	0	1	1	0	1	0	0	0	0	0	0	0	1	0	1	0	1	0	0	0	0	0	0	0	0
ST95	ESC_BA2499AA_AS	Clade I	0	1	1	0	0	0	0	1	0	0	0	1	0	0	0	1	1	1	1	0	1	0	0	1	1	0	1	0	0	0	0	0	0	0	1	0	1	0	1	0	0	0	0	0	0	0	0
ST95	ESC_BA2574AA_AS	Clade I	0	1	1	0	0	0	0	1	0	0	0	1	0	0	0	1	1	1	1	0	1	0	0	1	1	0	1	0	0	0	0	0	0	0	1	0	1	0	1	0	0	0	0	0	0	0	0
ST95	ESC_BA2895AA_AS	Clade I	0	1	1	0	0	0	0	0	0	0	0	1	0	0	0	1	1	1	1	0	1	0	0	1	1	0	1	0	0	0	0	0	0	0	1	0	1	0	1	0	0	0	0	0	0	0	0
ST95	ESC_BA2951AA_AS	Clade I	0	1	1	0	0	0	0	1	0	0	0	1	0	0	0	1	1	1	1	0	1	0	0	1	1	0	1	0	0	0	0	0	0	0	1	0	1	0	1	0	0	0	0	0	0	0	0
ST95	ESC_BA2963AA_AS	Clade I	0	1	1	0	0	0	0	1	0	0	0	1	0	0	0	1	1	1	1	0	1	0	0	1	1	0	1	0	0	0	0	0	0	0	1	1	1	0	1	0	0	0	0	0	0	0	0
ST95	ESC_BA3011AA_AS	Clade I	0	1	1	0	0	0	0	1	0	0	0	1	0	0	0	1	1	1	1	0	1	0	0	1	1	0	1	0	0	0	0	0	0	0	1	1	1	0	1	0	0	0	0	0	0	0	0
ST95	ESC_BA3061AA_AS	Clade I	0	1	1	0	0	0	0	1	0	0	0	1	0	0	0	1	1	1	1	0	1	0	0	1	1	0	1	0	0	0	0	0	0	0	1	0	1	0	1	0	0	0	0	0	0	0	0
ST95	ESC_BA3134AA_AS	Clade I	0	1	1	0	0	0	0	1	0	0	0	1	0	0	0	1	1	1	1	0	1	0	0	1	1	0	1	0	0	0	0	0	0	0	1	0	1	0	1	0	0	0	0	0	0	0	0
ST95	ESC_BA3190AA_AS	Clade I	0	1	1	0	0	0	0	1	0	0	0	1	0	0	0	1	1	1	1	0	1	0	0	1	1	0	1	0	0	0	0	0	0	0	1	1	1	0	1	0	0	0	0	0	0	0	0
ST95	ESC_BA3227AA_AS	Clade I	0	1	1	0	0	0	0	1	0	0	0	1	0	0	0	1	1	1	1	0	1	0	0	1	1	0	1	0	0	0	0	0	0	0	1	0	1	0	1	0	0	0	0	0	0	0	0
ST95	ESC_BA3624AA_AS	Clade I	0	1	1	0	0	0	0	1	0	0	0	1	0	0	0	1	1	1	1	0	1	0	0	1	1	0	1	0	0	0	0	0	0	0	1	1	1	0	1	0	0	0	0	0	0	0	0
ST95	ESC_BA3690AA_AS	Clade I	0	1	1	0	0	0	0	1	0	0	0	1	0	0	0	1	1	1	1	0	1	0	0	1	1	0	1	0	0	0	0	0	0	0	1	0	1	0	1	0	0	0	0	0	0	0	0
ST95	ESC_BA3729AA_AS	Clade I	0	1	1	0	0	0	0	1	0	0	0	1	0	0	0	1	1	1	1	0	1	0	0	1	1	0	1	0	0	0	0	0	0	0	1	0	1	0	1	0	0	0	0	0	0	0	0
ST95	ESC_BA3967AA_AS	Clade I	0	1	1	0	0	0	0	1	0	0	0	1	0	0	0	1	1	1	1	0	1	0	0	1	1	0	1	0	0	0	0	0	0	0	1	0	1	0	1	0	0	0	0	0	0	0	0
ST95	ESC_BA4608AA_AS	Clade I	0	0	0	0	0	0	0	1	0	0	0	1	0	0	0	1	1	1	1	0	1	0	0	1	1	0	1	0	0	0	0	0	0	0	1	0	1	0	1	0	0	0	0	0	0	0	0
ST95	ESC_BA4626AA_AS	Clade I	0	1	1	0	0	0	0	1	0	0	0	1	0	0	0	1	1	1	1	0	1	0	0	1	1	0	1	0	0	0	0	0	0	0	1	1	1	0	1	0	0	0	0	0	0	0	0
ST95	ESC_BA4688AA_AS	Clade I	0	1	1	0	0	0	0	1	0	0	0	1	0	0	0	1	1	1	1	0	1	0	0	1	1	0	1	0	0	0	0	0	0	0	1	1	1	0	1	0	0	0	0	0	0	0	0
ST95	ESC_BA5293AA_AS	Clade I	0	1	1	0	0	0	0	1	0	0	0	1	0	0	0	1	1	1	1	0	1	0	0	1	1	0	1	0	0	0	0	0	0	0	1	1	1	0	1	0	0	0	0	0	0	0	0
ST95	ESC_BA5569AA_AS	Clade I	0	1	1	0	0	0	0	1	0	0	0	1	0	0	0	1	1	1	1	0	1	0	0	1	1	0	1	0	0	0	0	0	0	0	1	0	1	0	1	0	0	0	0	0	0	0	0
ST95	ESC_BA5915AA_AS	Clade I	0	1	1	0	0	0	0	1	0	0	0	1	0	0	0	1	1	1	1	0	1	0	0	1	1	0	1	0	0	0	0	0	0	0	1	1	1	0	1	0	0	0	0	0	0	0	0
ST95	ESC_BA6278AA_AS	Clade I	0	1	1	0	0	0	0	1	0	0	0	1	0	0	0	1	1	1	1	0	1	0	0	1	1	0	1	0	0	0	0	0	0	0	1	1	1	0	1	0	0	0	0	0	0	0	0
ST95	ESC_BA6484AA_AS	Clade I	0	0	0	0	0	0	0	1	0	0	0	1	0	0	0	1	1	1	1	0	1	0	1	1	1	0	1	0	0	0	0	0	0	0	1	1	1	0	1	0	0	0	0	0	0	0	0
ST95	ESC_BA6503AA_AS	Clade I	0	1	1	0	0	0	0	1	0	0	0	1	0	0	0	1	1	1	1	0	1	0	0	1	1	0	1	0	0	0	0	0	0	0	1	0	1	0	1	0	0	0	0	0	0	0	0
ST95	ESC_BA6706AA_AS	Clade I	0	1	1	0	0	0	0	1	0	0	0	1	0	0	0	1	1	1	1	0	1	0	0	1	1	0	1	0	0	0	0	0	0	0	1	0	1	0	1	0	0	0	0	0	0	0	0
ST95	ESC_BA7324AA_AS	Clade I	0	1	1	0	0	0	0	1	0	0	0	1	0	0	0	1	1	1	1	0	1	0	0	1	1	0	1	0	0	0	0	0	0	0	1	0	1	0	1	0	0	0	0	0	0	0	0
ST95	ESC_BA7642AA_AS	Clade I	0	1	1	0	0	0	0	1	0	0	0	1	0	0	0	1	1	1	1	0	1	0	0	1	1	0	1	0	0	0	0	0	0	0	1	1	1	0	1	0	0	0	0	0	0	0	0
ST95	ESC_BA7702AA_AS	Clade I	0	0	0	0	0	0	0	1	0	0	0	1	0	0	0	1	1	1	1	0	1	0	0	1	1	0	1	0	0	0	0	0	0	0	1	0	1	0	1	0	0	0	0	0	0	0	0
ST95	ESC_BA7830AA_AS	Clade I	0	0	0	0	0	0	0	1	0	0	0	1	0	0	0	1	1	1	1	0	1	0	0	1	1	0	1	0	0	0	0	0	0	0	1	0	1	0	1	0	0	0	0	0	0	0	0
ST95	ESC_BA8076AA_AS	Clade I	0	1	1	0	0	0	0	1	0	0	0	1	0	0	0	1	1	1	1	0	1	0	0	1	1	0	1	0	0	0	0	0	0	0	1	1	1	0	1	0	0	0	0	0	0	0	0
ST95	ESC_BA8085AA_AS	Clade I	0	0	0	0	0	0	0	1	0	0	0	1	0	0	0	1	1	1	1	0	1	0	0	1	1	0	1	0	0	0	0	0	0	0	1	1	1	0	1	0	0	0	0	0	0	0	0
ST95	ESC_BA8190AA_AS	Clade I	0	1	1	0	0	0	0	1	0	0	0	1	0	0	0	1	1	1	1	0	1	0	0	1	1	0	1	0	0	0	0	0	0	0	1	1	1	0	1	0	0	0	0	0	0	0	0
ST95	ESC_BA8258AA_AS	Clade I	0	1	1	0	0	0	0	1	0	0	0	1	0	0	0	1	1	1	1	0	1	0	0	1	1	0	1	0	0	0	0	0	0	0	1	0	1	0	1	0	0	0	0	0	0	0	0
ST95	ESC_BA8793AA_AS	Clade I	0	1	1	0	0	0	0	1	0	0	0	1	0	0	0	1	1	1	1	0	1	0	0	1	1	1	1	0	0	0	0	0	0	0	1	1	1	0	1	1	1	1	0	0	0	0	0
ST95	ESC_BA8984AA_AS	Clade I	0	1	1	0	0	0	0	1	0	0	0	1	0	0	0	1	1	1	1	0	1	0	0	1	1	0	1	0	0	0	0	0	0	0	1	1	1	0	1	0	0	0	0	0	0	0	0
ST95	ESC_BA9076AA_AS	Clade I	0	1	1	0	0	0	0	1	0	0	0	1	0	0	0	1	1	1	1	0	1	0	0	1	1	0	1	0	0	0	0	0	0	0	1	0	1	0	1	0	0	0	0	0	0	0	0
ST95	ESC_BA9277AA_AS	Clade I	0	1	1	0	0	0	0	1	0	0	0	1	0	0	0	1	1	1	1	0	1	0	0	1	1	0	1	0	0	0	0	0	0	0	1	0	1	0	1	0	0	0	0	0	0	0	0
ST95	ESC_BA9973AA_AS	Clade I	0	0	0	0	0	0	0	1	0	0	0	1	0	0	0	1	1	1	1	0	1	0	1	1	1	0	1	0	0	0	0	0	0	0	1	1	1	0	1	0	0	0	0	0	0	0	0
ST95	ESC_CA0205AA_AS	Clade I	0	1	1	0	0	0	0	1	0	0	0	1	0	0	0	1	1	1	1	0	1	0	0	1	1	0	1	0	0	0	0	0	0	0	1	0	1	0	1	0	0	0	0	0	0	0	0
ST95	ESC_CA0253AA_AS	Clade I	0	1	1	0	0	0	0	1	0	0	0	1	0	0	0	1	1	1	1	0	1	0	0	1	1	0	1	0	0	0	0	0	0	0	1	1	1	0	1	0	0	0	0	0	0	0	0
ST95	ESC_CA0584AA_AS	Clade I	0	1	1	0	0	0	0	1	0	0	0	1	0	0	0	1	1	1	1	0	1	0	0	1	1	0	1	0	0	0	0	0	0	0	1	0	1	0	1	0	0	0	0	0	0	0	0
ST95	ESC_CA0677AA_AS	Clade I	0	1	1	0	0	0	0	1	0	0	0	1	0	0	0	1	1	1	1	0	1	0	0	1	1	0	1	0	0	0	0	0	0	0	1	0	0	0	1	0	0	0	0	0	0	0	0
ST95	ESC_CA1000AA_AS	Clade I	0	1	1	0	0	0	0	1	0	0	0	1	0	0	0	1	1	1	1	0	1	0	0	1	1	0	1	0	0	0	0	0	0	0	1	1	1	0	1	0	0	0	0	0	0	0	0
ST95	ESC_CA1134AA_AS	Clade I	0	1	1	0	0	0	0	1	0	0	0	1	0	0	0	1	1	1	1	0	1	0	0	1	1	0	1	0	0	0	0	0	0	0	1	0	1	0	1	0	0	0	0	0	0	0	0
ST95	ESC_CA1611AA_AS	Clade I	0	1	1	0	0	0	0	1	0	0	0	1	0	0	0	1	1	1	1	0	1	0	0	1	1	0	1	0	0	0	0	0	0	0	1	1	1	0	1	0	0	0	0	0	0	0	0
ST95	ESC_CA1657AA_AS	Clade I	0	1	1	0	0	0	0	1	0	0	0	1	0	0	0	1	1	1	1	0	1	0	0	1	1	0	1	0	0	0	0	0	0	0	1	0	1	0	1	0	0	0	0	0	0	0	0
ST95	ESC_CA1931AA_AS	Clade I	0	0	0	0	0	0	0	1	0	0	0	1	0	0	0	1	1	1	1	0	1	0	0	1	1	0	1	0	0	0	0	0	0	0	1	0	1	0	1	0	0	0	0	0	0	0	0
ST95	ESC_CA1936AA_AS	Clade I	0	1	1	0	0	0	0	1	0	0	0	1	0	0	0	1	1	1	1	0	1	0	0	1	1	0	1	0	0	0	0	0	0	0	1	1	1	0	1	0	0	0	0	0	0	0	0
ST95	ESC_CA2046AA_AS	Clade I	0	1	1	0	0	0	0	1	0	0	0	1	0	0	0	1	1	1	1	0	1	0	0	1	1	0	1	0	0	0	0	0	0	0	1	0	1	0	1	0	0	0	0	0	0	0	0
ST95	ESC_CA2243AA_AS	Clade I	0	1	1	0	0	0	0	1	0	0	0	1	0	0	0	1	1	1	1	0	1	0	0	1	1	0	1	0	0	0	0	0	0	0	1	0	1	0	1	0	0	0	0	0	0	0	0
ST95	ESC_CA2540AA_AS	Clade I	0	1	1	0	0	0	0	1	0	0	0	1	0	0	0	1	1	1	1	0	1	0	0	1	1	0	1	0	0	0	0	0	0	0	1	0	1	0	1	0	0	0	0	0	0	0	0
ST95	ESC_CA2654AA_AS	Clade I	0	1	1	0	0	0	0	1	0	0	0	1	0	0	0	1	1	1	1	0	1	0	0	1	1	0	1	0	0	0	0	0	0	0	1	0	1	0	1	0	0	0	0	0	0	0	0
ST95	ESC_CA2713AA_AS	Clade I	0	1	1	0	0	0	0	1	0	0	0	1	0	0	0	1	1	1	1	0	1	0	0	1	1	0	1	0	0	0	0	0	0	0	1	0	1	0	1	0	0	0	0	0	0	0	0
ST95	ESC_CA2947AA_AS	Clade I	0	1	1	0	0	0	0	1	0	0	0	1	0	0	0	1	1	1	1	0	1	0	0	1	1	0	1	0	0	0	0	0	0	0	1	0	1	0	1	0	0	0	0	0	0	0	0
ST95	ESC_CA2986AA_AS	Clade I	0	1	1	0	0	0	0	1	0	0	0	1	0	0	0	1	1	1	1	0	1	0	0	1	1	0	1	0	0	0	0	0	0	0	1	0	1	0	1	0	0	0	0	0	0	0	0
ST95	ESC_CA3069AA_AS	Clade I	0	1	1	0	0	0	0	1	0	0	0	1	0	0	0	1	1	1	1	0	1	0	0	1	1	0	1	0	0	0	0	0	0	0	1	1	1	0	1	0	0	0	0	0	0	0	0
ST95	ESC_CA3176AA_AS	Clade I	0	1	1	0	0	0	0	1	0	0	0	1	0	0	0	1	1	1	1	0	1	0	0	1	1	0	1	0	0	0	0	0	0	0	1	0	1	0	1	0	0	0	0	0	0	0	0
ST95	ESC_CA4164AA_AS	Clade I	0	1	1	0	0	0	0	1	0	0	0	1	0	0	0	1	1	1	1	0	1	0	0	1	1	0	1	0	0	0	0	0	0	0	1	0	1	0	1	0	0	0	0	0	0	0	0
ST95	ESC_CA4280AA_AS	Clade I	0	1	1	0	0	0	0	1	0	0	0	1	0	0	0	1	1	1	1	0	1	0	0	1	1	0	1	0	0	0	0	0	0	0	1	0	1	0	1	0	0	0	0	0	0	0	0
ST95	ESC_CA4430AA_AS	Clade I	0	1	1	0	0	0	0	1	0	0	0	1	0	0	0	1	1	1	1	0	1	0	0	1	1	0	1	0	0	0	0	0	0	0	1	0	1	0	1	0	0	0	0	0	0	0	0
ST95	ESC_CA4457AA_AS	Clade I	0	1	1	0	0	0	0	1	0	0	0	1	0	0	0	1	1	1	1	0	1	0	0	1	1	0	1	0	0	0	0	0	0	0	1	0	1	0	1	0	0	0	0	0	0	0	0
ST95	ESC_CA4474AA_AS	Clade I	0	1	1	0	0	0	0	1	0	0	0	1	0	0	0	1	1	1	1	0	1	0	0	1	1	0	1	0	0	0	0	0	0	0	1	0	1	0	1	0	0	0	0	0	0	0	0
ST95	ESC_CA4651AA_AS	Clade I	0	1	1	0	0	0	0	1	0	0	0	1	0	0	0	1	1	1	1	0	1	0	0	1	1	0	1	0	0	0	0	0	0	0	1	0	1	0	1	0	0	0	0	0	0	0	0
ST95	ESC_CA4830AA_AS	Clade I	0	1	1	0	0	0	0	1	0	0	0	1	0	0	0	1	1	1	1	0	1	0	0	1	1	0	1	0	0	0	0	0	0	0	1	0	1	0	1	0	0	0	0	0	0	0	0
ST95	ESC_CA4887AA_AS	Clade I	0	1	1	0	0	0	0	1	0	0	0	1	0	0	0	1	1	1	1	0	1	0	0	1	1	0	1	0	0	0	0	0	0	0	1	1	1	0	1	0	0	0	0	0	0	0	0
ST95	ESC_CA4958AA_AS	Clade I	0	1	1	0	0	0	0	1	0	0	0	1	0	0	0	1	1	1	1	0	1	0	0	1	1	0	1	0	0	0	0	0	0	0	1	0	1	0	1	0	0	0	0	0	0	0	0
ST95	ESC_CA5088AA_AS	Clade I	0	1	1	0	0	0	0	1	0	0	0	1	0	0	0	1	1	1	1	0	1	0	0	1	1	0	1	0	0	0	0	0	0	0	1	0	1	0	1	0	0	0	0	0	0	0	0
ST95	ESC_CA5131AA_AS	Clade I	0	1	1	0	0	0	0	1	0	0	0	1	0	0	0	1	1	1	1	0	1	0	0	1	1	0	1	0	0	0	0	0	0	0	1	1	1	0	1	0	0	0	0	0	0	0	0
ST95	ESC_CA5420AA_AS	Clade I	0	0	0	0	0	0	0	1	0	0	0	1	0	0	0	1	1	1	1	0	1	0	0	1	1	0	1	0	0	0	0	0	0	0	1	0	1	0	1	0	0	0	0	0	0	0	0
ST95	ESC_CA5538AA_AS	Clade I	0	1	1	0	0	0	0	1	0	0	0	1	0	0	0	1	1	1	1	0	1	0	0	1	1	0	1	0	0	0	0	0	0	0	1	1	1	0	1	0	0	0	0	0	0	0	0
ST95	ESC_CA5640AA_AS	Clade I	0	1	1	0	0	0	0	1	0	0	0	1	0	0	0	1	1	1	1	0	1	0	0	1	1	0	1	0	0	0	0	0	0	0	1	0	1	0	1	0	0	0	0	0	0	0	0
ST95	ESC_CA5697AA_AS	Clade I	0	1	1	0	0	0	0	1	0	0	0	1	0	0	0	1	1	1	1	0	1	0	0	1	1	0	1	0	0	0	0	0	0	0	1	1	1	0	1	0	0	0	0	0	0	0	0
ST95	ESC_CA6245AA_AS	Clade I	0	1	1	0	0	0	0	1	0	0	0	1	0	0	0	1	1	1	1	0	1	0	0	1	1	0	1	0	0	0	0	0	0	0	1	1	1	0	1	0	0	0	0	0	0	0	0
ST95	ESC_CA6314AA_AS	Clade I	0	1	1	0	0	0	0	1	0	0	0	1	0	0	0	1	1	1	1	0	1	0	0	1	1	0	1	0	0	0	0	0	0	0	1	1	1	0	1	0	0	0	0	0	0	0	0
ST95	ESC_CA6334AA_AS	Clade I	0	1	1	0	0	0	0	1	0	0	0	1	0	0	0	1	1	1	1	0	1	0	0	1	1	0	1	0	0	0	0	0	0	0	1	1	1	0	1	0	0	0	0	0	0	0	0
ST95	ESC_CA6371AA_AS	Clade I	0	1	1	0	0	0	0	1	0	0	0	1	0	0	0	1	1	1	1	0	1	0	0	1	1	0	1	0	0	0	0	0	0	0	1	1	1	0	1	0	0	0	0	0	0	0	0
ST95	ESC_FA6908AA_AS	Clade I	0	1	1	0	0	0	0	1	0	0	0	1	0	0	0	1	1	1	1	0	1	0	0	1	1	0	1	0	0	0	0	0	0	0	1	0	1	0	1	0	0	0	0	0	0	0	0
ST95	ESC_FA7362AA_AS	Clade I	0	1	1	0	0	0	0	1	0	0	0	1	0	0	0	1	1	1	1	0	1	0	0	1	1	0	1	0	0	0	0	0	0	0	1	0	1	0	1	0	0	0	0	0	0	0	0
ST95	ESC_FA7723AA_AS	Clade I	0	1	1	0	0	0	0	1	0	0	0	1	0	0	0	1	1	1	1	0	1	0	0	1	1	0	1	0	0	0	0	0	0	0	1	1	1	0	1	0	0	0	0	0	0	0	0
ST95	ESC_GA0166AA_AS	Clade I	0	1	1	0	0	0	0	1	0	0	0	1	0	0	0	1	1	1	1	0	1	0	0	1	1	0	1	0	0	0	0	0	0	0	1	0	1	0	1	0	0	0	0	0	0	0	0
ST95	ESC_GA0377AA_AS	Clade I	0	1	1	0	0	0	0	1	0	0	0	1	0	0	0	1	1	1	1	0	1	0	0	1	1	0	1	0	0	0	0	0	0	0	1	0	1	0	1	0	0	0	0	0	0	0	0
ST95	ESC_GA1856AA_AS	Clade I	0	1	1	0	0	0	0	1	0	0	0	1	1	0	0	1	1	1	1	0	1	0	0	1	1	0	1	0	0	0	0	0	0	0	1	0	1	0	1	0	0	0	0	0	0	0	0
ST95	ESC_GA3966AA_AS	Clade I	0	1	1	0	0	0	0	1	0	0	0	1	0	0	0	1	1	1	1	0	1	0	0	1	1	0	1	0	0	0	0	0	0	0	1	0	1	0	1	0	0	0	0	0	0	0	0
ST95	ESC_GA5331AA_AS	Clade I	0	1	1	0	0	0	0	1	0	0	0	1	0	0	0	1	1	1	1	0	1	0	0	1	1	0	1	0	0	0	0	0	0	0	1	0	1	0	1	0	0	0	0	0	0	0	0
ST95	ESC_GA6776AA_AS	Clade I	0	1	1	0	0	0	0	1	0	0	0	1	0	0	0	1	1	1	1	0	1	0	0	1	1	0	1	0	0	0	0	0	0	0	1	0	1	0	1	0	0	0	0	0	0	0	0
ST95	ESC_GA7558AA_AS	Clade I	0	1	1	0	0	0	0	1	0	0	0	1	0	0	0	1	1	1	1	0	1	0	0	1	1	0	1	0	0	0	0	0	0	0	1	0	1	0	1	0	0	0	0	0	0	0	0
ST95	ESC_GA8819AA_AS	Clade I	0	1	1	0	0	0	0	1	0	0	0	1	0	0	0	1	1	1	1	0	1	0	0	1	1	0	1	0	0	0	0	0	0	0	1	0	1	0	1	0	0	0	0	0	0	0	0
ST95	ESC_GA9810AA_AS	Clade I	0	1	1	0	0	0	0	1	0	0	0	1	0	0	0	1	1	1	1	0	1	0	0	1	1	0	1	0	0	0	0	0	0	0	1	0	1	0	1	0	0	0	0	0	0	0	0
ST95	ESC_GA9812AA_AS	Clade I	0	1	1	0	0	0	0	1	0	0	0	1	0	0	0	1	1	1	1	0	1	0	0	1	1	0	1	0	0	0	0	0	0	0	1	0	1	0	1	0	0	0	0	0	0	0	0
ST95	ESC_GA9846AA_AS	Clade I	0	1	1	0	0	0	0	1	0	0	0	1	0	0	0	1	1	1	1	0	1	0	0	1	1	0	1	0	0	0	0	0	0	0	1	0	1	0	1	0	0	0	0	0	0	0	0
ST95	ESC_HA0198AA_AS	Clade I	0	1	1	0	0	0	0	1	0	0	0	1	0	0	0	1	1	1	1	0	1	0	0	1	1	0	1	0	0	0	0	0	0	0	1	0	1	0	1	0	0	0	0	0	0	0	0
ST95	ESC_HA0246AA_AS	Clade I	0	1	1	0	0	0	0	1	0	0	0	1	0	0	0	1	1	1	1	0	1	0	0	1	1	0	1	0	0	0	0	0	0	0	1	0	1	0	1	0	0	0	0	0	0	0	0
ST95	ESC_HA1668AA_AS	Clade I	0	1	1	0	0	0	0	1	0	0	0	1	0	0	0	1	1	1	1	0	1	0	0	1	1	0	1	0	0	0	0	0	0	0	1	0	1	0	1	0	0	0	0	0	0	0	0
ST95	ESC_HA1669AA_AS	Clade I	0	1	1	0	0	0	0	1	0	0	0	1	0	0	0	1	1	1	1	0	1	0	0	1	1	1	1	0	0	0	0	0	0	0	1	1	1	0	1	1	1	1	0	0	0	0	0
ST95	ESC_HA1673AA_AS	Clade I	0	1	1	0	0	0	0	1	0	0	0	1	0	0	0	1	1	1	1	0	1	0	0	1	1	0	1	0	0	0	0	0	0	0	1	0	1	0	1	0	0	0	0	0	0	0	0
ST95	ESC_HA3833AA_AS	Clade I	0	1	1	0	0	0	0	1	0	0	0	1	0	0	0	1	1	1	1	0	1	0	0	1	1	0	1	0	0	0	0	0	0	0	1	0	1	0	1	0	0	0	0	0	0	0	0
ST95	ESC_HA5031AA_AS	Clade I	0	1	1	0	0	0	0	1	0	0	0	1	0	0	0	1	1	1	1	0	1	0	0	1	1	0	1	0	0	0	0	0	0	0	1	0	1	0	1	0	0	0	0	0	0	0	0
ST95	ESC_HA5043AA_AS	Clade I	0	1	1	0	0	0	0	1	0	0	0	1	0	0	0	1	1	1	1	0	1	0	0	1	1	0	1	0	0	0	0	0	0	0	1	0	1	0	1	0	0	0	0	0	0	0	0
ST95	ESC_HA5094AA_AS	Clade I	0	1	1	0	0	0	0	1	0	0	0	1	0	0	0	1	1	1	1	0	1	0	0	1	1	0	1	0	0	0	0	0	0	0	1	0	1	0	1	0	0	0	0	0	0	0	0
ST95	ESC_HA5098AA_AS	Clade I	0	1	1	0	0	0	0	1	0	0	0	1	0	0	0	1	1	1	1	0	1	0	0	1	1	0	1	0	0	0	0	0	0	0	1	0	1	0	1	0	0	0	0	0	0	0	0
ST95	ESC_HA5117AA_AS	Clade I	0	1	1	0	0	0	0	1	0	0	0	1	0	0	0	1	1	1	1	0	1	0	0	1	1	0	1	0	0	0	0	0	0	0	1	0	1	0	1	0	0	0	0	0	0	0	0
ST95	ESC_HA5174AA_AS	Clade I	0	1	1	0	0	0	0	1	0	0	0	1	0	0	0	1	1	1	0	0	1	0	0	1	1	0	1	0	0	0	0	0	0	0	1	1	1	0	1	0	0	0	0	0	0	0	0
ST95	ESC_HA6329AA_AS	Clade I	0	1	1	0	0	0	0	1	0	0	0	1	0	0	0	1	1	1	1	0	1	0	0	1	1	0	1	0	0	0	0	0	0	0	1	0	1	0	1	0	0	0	0	0	0	0	0
ST95	ESC_HA6337AA_AS	Clade I	0	1	1	0	0	0	0	1	0	0	0	1	0	0	0	1	1	1	1	0	1	0	0	1	1	0	1	0	0	0	0	0	0	0	1	0	1	0	1	0	0	0	0	0	0	0	0
ST95	ESC_HA6346AA_AS	Clade I	0	1	1	0	0	0	0	1	0	0	0	1	0	0	0	1	1	1	1	0	1	0	0	1	1	0	1	0	0	0	0	0	0	0	1	0	1	0	1	0	0	0	0	0	0	0	0
ST95	ESC_HA6384AA_AS	Clade I	0	1	1	0	0	0	0	1	0	0	0	1	0	0	0	1	1	1	1	0	1	0	0	1	1	0	1	0	0	0	0	0	0	0	1	0	1	0	1	0	0	0	0	0	0	0	0
ST95	ESC_HA6858AA_AS	Clade I	0	1	1	0	0	0	0	1	0	0	0	1	0	0	0	1	1	1	1	0	1	0	0	1	1	0	1	0	0	0	0	0	0	0	1	0	1	0	1	0	0	0	0	0	0	0	0
ST95	ESC_HA6877AA_AS	Clade I	0	1	1	0	0	0	0	1	0	0	0	1	0	0	0	1	1	1	1	0	1	0	0	1	1	0	1	0	0	0	0	0	0	0	1	1	1	0	1	0	0	0	0	0	0	0	0
ST95	ESC_HA6887AA_AS	Clade I	0	1	1	0	0	0	0	1	0	0	0	1	0	0	0	1	1	1	1	0	1	0	0	1	1	0	1	0	0	0	0	0	0	0	1	0	1	0	1	0	0	0	0	0	0	0	0
ST95	ESC_HA6888AA_AS	Clade I	0	1	1	0	0	0	0	1	0	0	0	1	0	0	0	1	1	1	1	0	1	0	0	1	1	0	1	0	0	0	0	0	0	0	1	1	1	0	1	0	0	0	0	0	0	0	0
ST95	ESC_HA6960AA_AS	Clade I	0	1	1	0	0	0	0	1	0	0	0	1	0	0	0	1	1	1	1	0	1	0	0	1	1	0	1	0	0	0	0	0	0	0	1	0	1	0	1	0	0	0	0	0	0	0	0
ST95	ESC_HA6981AA_AS	Clade I	0	1	1	0	0	0	0	1	0	0	0	1	0	0	0	1	1	1	1	0	1	0	0	1	1	0	1	0	0	0	0	0	0	0	1	0	1	0	1	0	0	0	0	0	0	0	0
ST95	ESC_HA7558AA_AS	Clade I	0	1	1	0	0	0	0	1	0	0	0	1	0	0	0	1	1	1	1	0	1	0	0	1	1	0	1	0	0	0	0	0	0	0	1	0	1	0	1	0	0	0	0	0	0	0	0
ST95	ESC_HA8279AA_AS	Clade I	0	1	1	0	0	0	0	1	0	0	0	1	0	0	0	1	1	1	1	0	1	0	0	1	1	0	1	0	0	0	0	0	0	0	1	0	1	0	1	0	0	0	0	0	0	0	0
ST95	ESC_HA8540AA_AS	Clade I	0	1	1	0	0	0	0	1	0	0	0	1	0	0	0	1	1	1	1	0	1	0	0	1	1	0	1	0	0	0	0	0	0	0	1	1	1	0	1	0	0	0	0	0	0	0	0
ST95	ESC_HA9073AA_AS	Clade I	0	1	1	0	0	0	0	1	0	0	0	1	0	0	0	1	1	1	1	0	1	0	0	1	1	0	1	0	0	0	0	0	0	0	1	1	1	0	1	0	0	0	0	0	0	0	0
ST95	ESC_IA0426AA_AS	Clade I	0	1	1	0	0	0	0	1	0	0	0	1	0	0	0	1	1	1	1	0	1	0	0	1	1	0	1	0	0	0	0	0	0	0	1	0	1	0	1	0	0	0	0	0	0	0	0
ST95	ESC_IA0436AA_AS	Clade I	0	0	0	0	0	0	0	1	0	0	0	1	0	0	0	1	1	1	1	0	1	0	0	1	1	0	1	0	0	0	0	0	0	0	1	0	1	0	1	0	0	0	0	0	0	0	0
ST95	ESC_IA0801AA_AS	Clade I	0	1	1	0	0	0	0	1	0	0	0	1	0	0	0	1	1	1	1	0	1	0	0	1	1	0	1	0	0	0	0	0	0	0	1	0	1	0	1	0	0	0	0	0	0	0	0
ST95	ESC_IA0816AA_AS	Clade I	0	1	1	0	0	0	0	1	0	0	0	1	0	0	0	1	1	1	1	0	1	0	0	1	1	0	1	0	0	0	0	0	0	0	1	0	1	0	1	0	0	0	0	0	0	0	0
ST95	ESC_IA1449AA_AS	Clade I	0	1	1	0	0	0	0	1	0	0	0	1	0	0	0	1	1	1	1	0	1	0	0	1	1	0	1	0	0	0	0	0	0	0	1	0	1	0	1	0	0	0	0	0	0	0	0
ST95	ESC_IA2216AA_AS	Clade I	0	1	1	0	0	0	0	1	0	0	0	1	0	0	0	1	1	1	1	0	1	0	0	1	1	0	1	0	0	0	0	0	0	0	1	0	1	0	1	0	0	0	0	0	0	0	0
ST95	ESC_IA2220AA_AS	Clade I	0	1	1	0	0	0	0	1	0	0	0	1	0	0	0	1	1	1	1	0	1	0	0	1	1	0	1	0	0	0	0	0	0	0	1	1	1	0	1	0	0	0	0	0	0	0	0
ST95	ESC_IA2221AA_AS	Clade I	0	1	1	0	0	0	0	1	0	0	0	1	0	0	0	1	1	1	1	0	1	0	0	1	1	0	1	0	0	0	0	0	0	0	1	0	1	0	1	0	0	0	0	0	0	0	0
ST95	ESC_IA2225AA_AS	Clade I	0	1	1	0	0	0	0	1	0	0	0	1	0	0	0	1	1	1	1	0	1	0	0	1	1	0	1	0	0	0	0	0	0	0	1	0	1	0	1	0	0	0	0	0	0	0	0
ST95	ESC_IA2226AA_AS	Clade I	0	1	1	0	0	0	0	1	0	0	0	1	0	0	0	1	1	1	1	0	1	0	0	1	1	0	1	0	0	0	0	0	0	0	1	0	1	0	1	0	0	0	0	0	0	0	0
ST95	ESC_IA2233AA_AS	Clade I	0	1	1	0	0	0	0	1	0	0	0	1	0	0	0	1	1	1	1	0	1	0	0	1	1	0	1	0	0	0	0	0	0	0	1	1	1	0	1	0	0	0	0	0	0	0	0
ST95	ESC_IA2239AA_AS	Clade I	0	1	1	0	0	0	0	1	0	0	0	1	0	0	0	1	1	1	1	0	1	0	0	1	1	0	1	0	0	0	0	0	0	0	1	0	1	0	1	0	0	0	0	0	0	0	0
ST95	ESC_IA2257AA_AS	Clade I	0	1	1	0	0	0	0	1	0	0	0	1	0	0	0	1	1	1	1	0	1	0	0	1	1	0	1	0	0	0	0	0	0	0	1	1	1	0	1	0	0	0	0	0	0	0	0
ST95	ESC_IA2264AA_AS	Clade I	0	1	1	0	0	0	0	1	0	0	0	1	0	0	0	1	1	1	1	0	1	0	0	1	1	0	1	0	0	0	0	0	0	0	1	0	1	0	1	0	0	0	0	0	0	0	0
ST95	ESC_IA2269AA_AS	Clade I	0	1	1	0	0	0	0	1	0	0	0	1	0	0	0	1	1	1	1	0	1	0	0	1	1	1	1	0	0	0	0	0	0	0	1	1	1	0	1	1	1	1	0	0	0	0	0
ST95	ESC_IA4154AA_AS	Clade I	0	1	1	0	0	0	0	1	0	0	0	1	0	0	0	1	1	1	1	0	1	0	0	1	1	1	1	0	0	0	0	0	0	0	1	1	1	1	1	1	1	1	0	0	0	0	0
ST95	ESC_IA7379AA_AS	Clade I	0	1	1	0	0	0	0	1	0	0	0	1	0	0	0	1	1	1	1	0	1	0	0	1	1	1	1	0	0	0	0	0	0	0	1	1	1	1	1	1	1	1	0	0	0	0	0
ST95	ESC_IA7420AA_AS	Clade I	0	1	1	0	0	0	0	1	0	0	0	1	0	0	0	1	1	1	1	0	1	0	0	1	1	1	1	0	0	0	0	0	0	0	1	1	1	1	1	1	1	1	0	0	0	0	0
ST95	ESC_JA0847AA_AS	Clade I	0	0	0	0	0	0	0	1	0	0	0	1	0	0	0	1	1	1	1	0	1	0	0	1	1	0	1	0	0	0	0	0	0	0	1	0	1	0	1	0	0	0	0	0	0	0	0
ST95	ESC_JA0897AA_AS	Clade I	0	1	1	0	0	0	0	1	0	0	0	1	0	0	0	1	1	1	1	0	1	0	0	1	1	0	1	0	0	0	0	0	0	0	1	0	1	0	1	0	0	0	0	0	0	0	0
ST95	ESC_JA5459AA_AS	Clade I	0	1	1	0	0	0	0	1	0	0	0	1	0	0	0	1	1	1	1	0	1	0	0	1	1	0	1	0	0	0	0	0	0	0	1	0	1	0	1	0	0	0	0	0	0	0	0
ST95	ESC_JA7662AA_AS	Clade I	0	1	1	0	0	0	0	1	0	0	0	1	0	0	0	1	1	1	1	0	1	0	0	1	1	0	1	0	0	0	0	0	0	0	1	1	1	0	1	0	0	0	0	0	0	0	0
ST95	ESC_JA7941AA_AS	Clade I	0	1	1	0	0	0	0	1	0	0	0	1	0	0	0	1	1	1	1	0	1	0	0	1	1	0	1	0	0	0	0	0	0	0	1	1	1	0	1	0	0	0	0	0	0	0	0
ST95	ESC_KA9277AA_AS	Clade I	0	1	1	0	0	0	0	1	0	0	0	1	0	0	0	1	1	1	1	0	1	0	0	1	1	0	1	0	0	0	0	0	0	0	1	0	1	0	1	0	0	0	0	0	0	0	0
ST95	ESC_LA2714AA_AS	Clade I	0	1	1	0	0	0	0	1	0	0	0	1	0	0	0	1	1	1	1	0	1	0	0	1	1	1	1	0	0	0	0	0	0	0	1	1	1	1	1	1	1	1	0	0	0	0	0
ST95	ESC_LA2720AA_AS	Clade I	0	1	1	0	0	0	0	1	0	0	0	1	0	0	0	1	1	1	1	0	1	0	0	1	1	1	1	0	0	0	0	0	0	0	1	1	1	1	1	1	1	1	0	0	0	0	0
ST95	ESC_LA2833AA_AS	Clade I	0	1	1	0	0	0	0	1	0	0	0	1	0	0	0	1	1	1	1	0	1	0	0	1	1	1	1	0	0	0	0	0	0	0	1	1	1	0	1	1	1	1	0	0	0	0	0
ST95	ESC_LA2890AA_AS	Clade I	0	1	1	0	0	0	0	1	0	0	0	1	0	0	0	1	1	1	1	0	1	0	0	1	1	1	1	0	0	0	0	0	0	0	1	1	1	0	1	1	1	1	0	0	0	0	0
ST95	ESC_LA2901AA_AS	Clade I	0	1	1	0	0	0	0	1	0	0	0	1	0	0	0	1	1	1	1	0	1	0	0	1	1	1	1	0	0	0	0	0	0	0	1	1	1	0	1	1	1	1	0	0	0	0	0
ST95	ESC_LA2989AA_AS	Clade I	0	1	1	0	0	0	0	1	0	0	0	1	0	0	0	1	1	1	1	0	1	0	0	1	1	1	1	0	0	0	0	0	0	0	1	1	1	1	1	1	1	1	0	0	0	0	0
ST95	ESC_LA3331AA_AS	Clade I	0	1	1	0	0	0	0	1	0	0	0	1	0	0	0	1	1	1	1	0	1	0	0	1	1	0	1	0	0	0	0	0	0	0	1	0	1	0	1	0	0	0	0	0	0	0	0
ST95	ESC_LA4536AA_AS	Clade I	0	0	0	0	0	0	0	1	0	0	0	1	0	0	0	1	1	1	1	0	1	0	0	1	1	0	1	0	0	0	0	0	0	0	1	0	1	0	1	0	0	0	0	0	0	0	0
ST95	ESC_MA2773AA_AS	Clade I	0	1	1	0	0	0	0	1	0	0	0	1	0	0	0	1	1	1	1	0	1	0	0	1	1	1	1	0	0	0	0	0	0	0	1	1	1	1	1	1	1	1	0	0	0	0	0
ST95	ESC_MA7864AA_AS	Clade I	0	0	0	0	0	0	1	1	0	0	0	1	0	0	0	1	1	1	1	0	1	0	0	1	1	1	1	1	0	0	0	0	0	0	1	1	1	0	1	0	0	0	0	0	0	0	0
ST95	ESC_NA3995AA_AS	Clade I	0	1	1	0	0	0	0	1	0	0	0	1	0	0	0	1	1	1	1	0	1	0	0	1	1	0	1	0	0	0	0	0	0	0	1	0	1	0	1	0	0	0	0	0	0	0	0
ST95	ESC_NA4006AA_AS	Clade I	0	1	1	0	0	0	0	1	0	0	0	1	0	0	0	1	1	1	1	0	1	0	0	1	1	0	1	0	0	0	0	0	0	0	1	0	1	0	1	0	0	0	0	0	0	0	0
ST95	ESC_NA4008AA_AS	Clade I	0	1	1	0	0	0	0	1	0	0	0	1	0	0	0	1	1	1	1	0	1	0	0	1	1	0	1	0	0	0	0	0	0	0	1	0	1	0	1	0	0	0	0	0	0	0	0
ST95	ESC_NA4013AA_AS	Clade I	0	0	0	0	0	0	0	1	0	0	0	1	0	0	0	1	1	1	1	0	1	0	0	1	1	0	1	0	0	0	0	0	0	0	1	1	1	0	1	0	0	0	0	0	0	0	0
ST95	ESC_NA4016AA_AS	Clade I	0	1	1	0	0	0	0	1	0	0	0	1	0	0	0	1	1	1	1	0	1	0	0	1	1	0	1	0	0	0	0	0	0	0	1	0	1	0	1	0	0	0	0	0	0	0	0
ST95	ESC_NA4022AA_AS	Clade I	0	1	1	0	0	0	0	1	0	0	0	1	0	0	0	1	1	1	1	0	1	0	0	1	1	0	1	0	0	0	0	0	0	0	1	0	1	0	1	0	0	0	0	0	0	0	0
ST95	ESC_NA4026AA_AS	Clade I	0	0	0	0	0	0	0	1	0	0	0	1	0	0	0	1	1	1	1	0	1	0	0	1	1	0	1	0	0	0	0	0	0	0	1	0	1	0	1	0	0	0	0	0	0	0	0
ST95	ESC_NA4027AA_AS	Clade I	0	1	1	0	0	0	0	1	0	0	0	1	0	0	0	1	1	1	1	0	1	0	0	1	1	0	1	0	0	0	0	0	0	0	1	0	1	0	1	0	0	0	0	0	0	0	0
ST95	ESC_NA4031AA_AS	Clade I	0	1	1	0	0	0	0	1	0	0	0	1	0	0	0	1	1	1	1	0	1	0	0	1	1	0	1	0	0	0	0	0	0	0	1	0	1	0	1	0	0	0	0	0	0	0	0
ST95	ESC_NA4034AA_AS	Clade I	0	1	1	0	0	0	0	1	0	0	0	1	0	0	0	1	1	1	0	0	1	0	0	1	1	0	1	0	0	0	0	0	0	0	1	0	1	0	1	0	0	0	0	0	0	0	0
ST95	ESC_NA4038AA_AS	Clade I	0	1	1	0	0	0	0	1	0	0	0	1	0	0	0	1	1	1	1	0	1	0	0	1	1	0	1	0	0	0	0	0	0	0	1	0	1	0	1	0	0	0	0	0	0	0	0
ST95	ESC_NA4051AA_AS	Clade I	0	0	0	0	0	0	0	1	0	0	0	1	0	0	0	1	1	1	1	0	1	0	0	1	1	0	1	0	0	0	0	0	0	0	1	0	1	0	1	0	0	0	0	0	0	0	0
ST95	ESC_NA4062AA_AS	Clade I	0	1	1	0	0	0	0	1	0	0	0	1	0	0	0	1	1	1	1	0	1	0	0	1	1	0	1	0	0	0	0	0	0	0	1	0	1	0	1	0	0	0	0	0	0	0	0
ST95	ESC_NA7779AA_AS	Clade I	0	1	1	0	0	0	0	1	0	0	0	1	0	0	0	1	1	1	1	0	1	0	0	1	1	0	1	0	0	0	0	0	0	0	1	1	1	0	1	0	0	0	0	0	0	0	0
ST95	ESC_NA7872AA_AS	Clade I	0	1	1	0	0	0	0	1	0	0	0	1	0	0	0	1	1	1	1	0	1	0	0	1	1	0	1	0	0	0	0	0	0	0	1	0	1	0	1	0	0	0	0	0	0	0	0
ST95	ESC_NA7912AA_AS	Clade I	0	1	1	0	0	0	0	1	0	0	0	1	0	0	0	1	1	1	1	0	1	0	0	1	1	0	1	0	0	0	0	0	0	0	1	0	1	0	1	0	0	0	0	0	0	0	0
ST95	ESC_NA8000AA_AS	Clade I	0	1	1	0	0	0	0	1	0	0	0	1	0	0	0	1	1	1	1	0	1	0	0	1	1	0	1	0	0	0	0	0	0	0	1	1	1	0	1	0	0	0	0	0	0	0	0
ST95	ESC_OA4792AA_AS	Clade I	0	1	1	0	0	0	0	1	0	0	0	1	0	0	0	1	1	1	1	0	1	0	0	1	1	0	1	0	0	0	0	0	0	0	1	0	1	0	1	0	0	0	0	0	0	0	0
ST95	ESC_PA1111AA_AS	Clade I	0	1	1	0	0	0	0	1	0	0	0	1	0	0	0	1	1	1	1	0	1	0	0	1	1	0	1	0	0	0	0	0	0	0	1	0	1	0	1	0	0	0	0	0	0	0	0
ST95	ESC_PA1355AA_AS	Clade I	0	1	1	0	0	0	0	1	0	0	0	1	0	0	0	1	1	1	1	0	1	0	0	1	1	0	1	0	0	0	0	0	0	0	1	0	1	0	1	0	0	0	0	0	0	0	0
ST95	ESC_PA1356AA_AS	Clade I	0	1	1	0	0	0	0	1	0	0	0	1	0	0	0	1	1	1	1	0	1	0	0	1	1	0	1	0	0	0	0	0	0	0	1	0	1	0	1	0	0	0	0	0	0	0	0
ST95	ESC_PA8911AA_AS	Clade I	0	1	1	0	0	0	0	1	0	0	0	1	0	0	0	1	1	1	1	0	1	0	0	1	1	0	1	0	0	0	0	0	0	0	1	0	1	0	1	0	0	0	0	0	0	0	0
ST95	ESC_QA5163AA_AS	Clade I	0	1	1	0	0	0	0	1	0	0	0	1	0	0	0	1	1	1	1	0	1	0	0	1	1	0	1	0	0	0	0	0	0	0	1	0	1	0	1	0	0	0	0	0	0	0	0
ST95	ESC_QA5378AA_AS	Clade I	0	1	1	0	0	0	0	1	0	0	0	1	0	0	0	1	1	1	1	0	1	0	0	1	1	0	1	0	0	0	0	0	0	0	1	0	1	0	1	0	0	0	0	0	0	0	0
ST95	ESC_QA5908AA_AS	Clade I	0	1	1	0	0	0	0	1	0	0	0	1	0	0	0	1	1	1	1	0	1	0	0	1	1	0	1	0	0	0	0	0	0	0	1	0	1	0	1	0	0	0	0	0	0	0	0
ST95	ESC_QA8120AA_AS	Clade I	0	1	1	0	0	0	0	1	0	0	0	1	0	0	0	1	1	1	1	0	1	0	0	1	1	0	1	0	0	0	0	0	0	0	1	0	1	0	1	0	0	0	0	0	0	0	0
ST95	ESC_QA8186AA_AS	Clade I	0	1	1	0	0	0	0	1	0	0	0	1	0	0	0	1	1	1	1	0	1	0	0	1	1	0	1	0	0	0	0	0	0	0	1	0	1	0	1	0	0	0	0	0	0	0	0
ST95	ESC_QA8948AA_AS	Clade I	0	0	0	0	0	0	0	1	0	0	0	1	0	0	0	1	1	1	1	0	1	0	0	1	1	0	1	0	0	0	0	0	0	0	1	0	0	0	1	0	0	0	0	0	0	0	0
ST95	ESC_QA9416AA_AS	Clade I	0	1	1	0	0	0	0	1	0	0	0	1	0	0	0	1	1	1	1	0	1	0	0	1	1	0	1	0	0	0	0	0	0	0	1	0	0	0	1	0	0	0	0	0	0	0	0
ST95	ESC_RA2373AA_AS	Clade I	0	1	1	0	0	0	0	1	0	0	0	1	0	0	0	1	1	1	1	0	1	0	0	1	1	1	1	0	0	0	0	0	0	0	1	1	1	1	1	1	1	1	0	0	0	0	0
ST95	ESC_RA3263AA_AS	Clade I	0	1	1	0	0	0	0	1	0	0	0	1	0	0	0	1	1	1	1	0	1	0	0	1	1	0	1	0	0	0	0	0	0	0	1	0	1	0	1	0	0	0	0	0	0	0	0
ST95	ESC_RA4279AA_AS	Clade I	0	0	0	0	0	0	1	1	0	0	0	1	0	0	0	1	1	1	1	0	1	0	0	1	1	1	1	1	0	0	0	0	0	0	1	1	1	0	1	0	0	0	0	0	0	0	0
ST95	ESC_SA1149AA_AS	Clade I	0	1	1	0	0	0	0	1	0	0	0	1	0	0	0	1	1	1	1	0	1	0	0	1	1	0	1	0	0	0	0	0	0	0	1	0	1	0	1	0	0	0	0	0	0	0	0
ST95	ESC_SA1724AA_AS	Clade I	0	1	1	0	0	0	0	1	0	0	0	1	0	0	0	1	1	1	1	0	1	0	0	1	1	0	1	0	0	0	0	0	0	0	1	0	1	0	1	0	0	0	0	0	0	0	0
ST95	ESC_SA2297AA_AS	Clade I	0	1	1	0	0	0	0	1	0	0	0	1	0	0	0	1	1	1	1	0	1	0	0	1	1	0	1	0	0	0	0	0	0	0	1	0	1	0	1	0	0	0	0	0	0	0	0
ST95	ESC_SA2410AA_AS	Clade I	0	1	1	0	0	0	0	1	0	0	0	1	0	0	0	1	1	1	1	0	1	0	0	1	1	0	1	0	0	0	0	0	0	0	1	0	1	0	1	0	0	0	0	0	0	0	0
ST95	ESC_SA5047AA_AS	Clade I	0	0	0	0	0	0	0	1	0	0	0	1	0	0	0	1	1	1	1	0	1	0	0	1	1	0	1	0	0	0	0	0	0	0	1	0	1	0	1	0	0	0	0	0	0	0	0
ST95	ESC_SA6572AA_AS	Clade I	0	1	1	0	0	0	0	1	0	0	0	1	0	0	0	1	1	1	1	0	1	0	0	1	1	0	1	0	0	0	0	0	0	0	1	0	1	0	1	0	0	0	0	0	0	0	0
ST95	ESC_SA9890AA_AS	Clade I	0	1	1	0	0	0	0	1	0	0	0	1	0	0	0	1	1	1	1	0	1	0	0	1	1	0	1	0	0	0	0	0	0	0	1	0	1	0	1	0	0	0	0	0	0	0	0
ST95	ESC_SA9925AA_AS	Clade I	0	1	1	0	0	0	0	1	0	0	0	1	0	0	0	1	1	1	1	0	1	0	0	1	1	0	1	0	0	0	0	0	0	0	1	0	1	0	1	0	0	0	0	0	0	0	0
ST95	ESC_TA1476AA_AS	Clade I	0	0	0	0	0	0	1	1	0	0	0	1	0	0	0	1	1	1	1	0	1	0	0	1	1	1	1	1	0	0	0	0	0	0	1	1	1	0	1	0	0	0	0	0	0	0	0
ST95	ESC_TA1768AA_AS	Clade I	0	1	1	0	0	0	0	1	0	0	0	1	0	0	0	1	1	1	1	0	1	0	0	1	1	0	1	0	0	0	0	0	0	0	1	0	1	0	1	0	0	0	0	0	0	0	0
ST95	ESC_TA1861AA_AS	Clade I	0	1	1	0	0	0	0	1	0	0	0	1	0	0	0	1	1	1	1	0	1	0	0	1	1	0	1	0	0	0	0	0	0	0	1	0	1	0	1	0	0	0	0	0	0	0	0
ST95	ESC_TA1889AA_AS	Clade I	0	1	1	0	0	0	0	1	0	0	0	1	0	0	0	1	1	1	1	0	1	0	0	1	1	0	1	0	0	0	0	0	0	0	1	0	1	0	1	0	0	0	0	0	0	0	0
ST95	ESC_TA1976AA_AS	Clade I	0	1	1	0	0	0	0	1	0	0	0	1	0	0	0	1	1	1	1	0	1	0	0	1	1	0	1	0	0	0	0	0	0	0	1	0	1	0	1	0	0	0	0	0	0	0	0
ST95	ESC_TA1992AA_AS	Clade I	0	1	1	0	0	0	0	1	0	0	0	1	0	0	0	1	1	1	1	0	1	0	0	1	1	0	1	0	0	0	0	0	0	0	1	0	1	0	1	0	0	0	0	0	0	0	0
ST95	ESC_TA4083AA_AS	Clade I	0	1	1	0	0	0	0	1	0	0	0	1	0	0	0	1	1	1	1	0	1	0	0	1	1	0	1	0	0	0	0	0	0	0	1	0	1	0	1	0	0	0	0	0	0	0	0
ST95	ESC_TA8466AA_AS	Clade I	0	1	1	0	0	0	0	1	0	0	0	1	0	0	0	1	1	1	1	0	1	0	0	1	1	0	1	0	0	0	0	0	0	0	1	0	1	0	1	0	0	0	0	0	0	0	0
ST95	ESC_TA8693AA_AS	Clade I	0	1	1	0	0	0	0	1	0	0	0	1	0	0	0	1	1	1	1	0	1	0	0	1	1	0	1	0	0	0	0	0	0	0	1	0	1	0	1	0	0	0	0	0	0	0	0
ST95	ESC_TA8695AA_AS	Clade I	0	1	1	0	0	0	0	1	0	0	0	1	0	0	0	1	1	1	1	0	1	0	0	1	1	0	1	0	0	0	0	0	0	0	1	0	1	0	1	0	0	0	0	0	0	0	0
ST95	ESC_TA8696AA_AS	Clade I	0	1	1	0	0	0	0	1	0	0	0	1	0	0	0	1	1	1	1	0	1	0	0	1	1	0	1	0	0	0	0	0	0	0	1	0	1	0	1	0	0	0	0	0	0	0	0
ST95	ESC_TA8698AA_AS	Clade I	0	1	1	0	0	0	0	1	0	0	0	1	0	0	0	1	1	1	1	0	1	0	0	1	1	0	1	0	0	0	0	0	0	0	1	0	1	0	1	0	0	0	0	0	0	0	0
ST95	ESC_TA8700AA_AS	Clade I	0	1	1	0	0	0	0	1	0	0	0	1	0	0	0	1	1	1	1	0	1	0	0	1	1	0	1	0	0	0	0	0	0	0	1	0	1	0	1	0	0	0	0	0	0	0	0
ST95	ESC_TA8708AA_AS	Clade I	0	1	1	0	0	0	0	1	0	0	0	1	0	0	0	1	1	1	1	0	1	0	0	1	1	0	1	0	0	0	0	0	0	0	1	0	1	0	1	0	0	0	0	0	0	0	0
ST95	ESC_TA8713AA_AS	Clade I	0	1	1	0	0	0	0	1	0	0	0	1	0	0	0	1	1	1	1	0	1	0	0	1	1	0	1	0	0	0	0	0	0	0	1	0	1	0	1	0	0	0	0	0	0	0	0
ST95	ESC_TA8716AA_AS	Clade I	0	1	1	0	0	0	0	1	0	0	0	1	0	0	0	1	1	1	1	0	1	0	0	1	1	0	1	0	0	0	0	0	0	0	1	0	1	0	1	0	0	0	0	0	0	0	0
ST95	ESC_TA8717AA_AS	Clade I	0	1	1	0	0	0	0	1	0	0	0	1	0	0	0	1	1	1	1	0	1	0	0	1	1	0	1	0	0	0	0	0	0	0	1	0	1	0	1	0	0	0	0	0	0	0	0
ST95	ESC_TA8730AA_AS	Clade I	0	1	1	0	0	0	0	1	0	0	0	1	0	0	0	1	1	1	1	0	1	0	0	1	1	0	1	0	0	0	0	0	0	0	1	0	1	0	1	0	0	0	0	0	0	0	0
ST95	ESC_TA8731AA_AS	Clade I	0	1	1	0	0	0	0	1	0	0	0	1	0	0	0	1	1	1	1	0	1	0	0	1	1	0	1	0	0	0	0	0	0	0	1	0	1	0	1	0	0	0	0	0	0	0	0
ST95	ESC_TA8792AA_AS	Clade I	0	1	1	0	0	0	0	1	0	0	0	1	0	0	0	1	1	1	1	0	1	0	0	1	1	0	1	0	0	0	0	0	0	0	1	0	1	0	1	0	0	0	0	0	0	0	0
ST95	ESC_TA9938AA_AS	Clade I	0	0	0	0	0	0	0	1	0	0	0	1	0	0	0	1	1	1	1	0	1	0	0	1	1	0	1	0	0	0	0	0	0	0	1	0	1	0	1	0	0	0	0	0	0	0	0
ST95	GCF_000157115.2	Clade I	0	1	1	0	0	0	0	1	0	0	0	1	0	0	0	1	1	1	1	0	1	0	0	1	1	0	1	0	0	0	0	0	0	0	1	0	1	0	1	0	0	0	0	0	0	0	0
ST95	GCF_000190915.1	Clade I	0	1	1	0	0	0	0	1	0	0	0	1	0	0	0	1	1	1	1	0	1	0	0	1	1	0	1	0	0	0	0	0	0	0	1	0	1	0	1	0	0	0	0	0	0	0	0
ST95	GCF_001280385.1	Clade I	0	1	1	0	0	0	0	1	0	0	0	1	0	0	0	1	1	1	1	0	1	0	0	1	1	0	1	0	0	0	0	0	0	0	1	0	1	0	1	0	0	0	0	0	0	0	0
ST95	GCF_001700095.1	Clade I	0	1	1	0	0	0	0	1	0	0	0	1	0	0	0	1	1	1	1	0	1	0	0	1	1	1	1	0	0	0	0	0	0	0	1	1	1	0	1	0	0	0	0	0	0	0	0
ST95	GCF_001877805.1	Clade I	0	1	1	0	0	0	0	1	0	0	0	1	0	0	0	1	1	1	1	0	1	0	0	1	1	0	1	0	0	0	0	0	0	0	1	0	1	0	1	0	0	0	0	0	0	0	0
ST95	GCF_001877815.1	Clade I	0	1	1	0	0	0	0	1	0	0	0	1	0	0	0	1	1	1	1	0	1	0	0	1	1	0	1	0	0	0	0	0	0	0	1	0	1	0	1	0	0	0	0	0	0	0	0
ST95	GCF_001881105.1	Clade I	0	1	1	0	0	0	0	1	0	0	0	1	0	0	0	1	1	1	1	0	1	0	0	1	1	0	1	0	0	0	0	0	0	0	1	0	1	0	1	0	0	0	0	0	0	0	0
ST95	GCF_001881125.1	Clade I	0	1	1	0	0	0	0	1	0	0	0	1	0	0	0	1	1	1	1	0	1	0	0	1	1	0	1	0	0	0	0	0	0	0	1	0	1	0	1	0	0	0	0	0	0	0	0
ST95	GCF_001881155.1	Clade I	0	1	1	0	0	0	0	1	0	0	0	1	0	0	0	1	1	1	1	0	1	0	0	1	1	0	1	0	0	0	0	0	0	0	1	1	1	0	1	0	0	0	0	0	0	0	0
ST95	GCF_001881165.1	Clade I	0	1	1	0	0	0	0	1	0	0	0	1	0	0	0	1	1	1	1	0	1	0	0	1	1	0	1	0	0	0	0	0	0	0	1	0	1	0	1	0	0	0	0	0	0	0	0
ST95	GCF_001881225.1	Clade I	0	1	1	0	0	0	0	1	0	0	0	1	0	0	0	1	1	1	1	0	1	0	0	1	1	0	1	0	0	0	0	0	0	0	1	0	1	0	1	1	1	1	0	0	0	0	0
ST95	GCF_001881245.1	Clade I	0	1	1	0	0	0	0	1	0	0	0	1	0	0	0	1	1	1	1	0	1	0	0	1	1	0	1	0	0	0	0	0	0	0	1	0	1	0	1	0	0	0	0	0	0	0	0
ST95	GCF_001881305.1	Clade I	0	1	1	0	0	0	0	1	0	0	0	1	0	0	0	1	1	1	1	0	1	0	0	1	1	0	1	0	0	0	0	0	0	0	1	0	1	0	1	0	0	0	0	0	0	0	0
ST95	GCF_001881315.1	Clade I	0	1	1	0	0	0	0	1	0	0	0	1	0	0	0	1	1	1	1	0	1	0	0	1	1	0	1	0	0	0	0	0	0	0	1	0	1	0	1	0	0	0	0	0	0	0	0
ST95	GCF_001881345.1	Clade I	0	1	1	0	0	0	0	1	0	0	0	1	0	0	0	1	1	1	1	0	1	0	0	1	1	0	1	0	0	0	0	0	0	0	1	0	1	0	1	0	0	0	0	0	0	0	0
ST95	GCF_001881355.1	Clade I	0	1	1	0	0	0	0	1	0	0	0	1	0	0	0	1	1	1	1	0	1	0	0	1	1	0	1	0	0	0	0	0	0	0	1	0	1	0	1	0	0	0	0	0	0	0	0
ST95	GCF_001881385.1	Clade I	0	1	1	0	0	0	0	1	0	0	0	1	0	0	0	1	1	1	1	0	1	0	0	1	1	0	1	0	0	0	0	0	0	0	1	0	1	0	1	0	0	0	0	0	0	0	0
ST95	GCF_001881395.1	Clade I	0	1	1	0	0	0	0	1	0	0	0	1	0	0	0	1	1	1	1	0	1	0	0	1	1	0	1	0	0	0	0	0	0	0	1	0	1	0	1	0	0	0	0	0	0	0	0
ST95	GCF_002028705.1	Clade I	0	1	1	0	0	0	0	1	0	0	0	1	0	0	0	1	1	1	1	0	1	0	0	1	1	0	1	0	0	0	0	0	0	0	1	0	1	0	1	0	0	0	0	0	0	0	0
ST95	GCF_002028865.1	Clade I	0	1	1	0	0	0	0	1	0	0	0	1	0	0	0	1	1	1	1	0	1	0	0	1	1	0	1	0	0	0	0	0	0	0	1	0	1	0	1	0	0	0	0	0	0	0	0
ST95	GCF_002028875.1	Clade I	0	1	1	0	0	0	0	1	0	0	0	1	0	0	0	1	1	1	1	0	1	0	0	1	1	0	1	0	0	0	0	0	0	0	1	0	1	0	1	0	0	0	0	0	0	0	0
ST95	GCF_002028905.1	Clade I	0	1	1	0	0	0	0	1	0	0	0	1	0	0	0	1	1	1	1	0	1	0	0	1	1	0	1	0	0	0	0	0	0	0	1	0	1	0	1	0	0	0	0	0	0	0	0
ST95	GCF_002028965.1	Clade I	0	1	1	0	0	0	0	1	0	0	0	1	0	0	0	1	1	1	1	0	1	0	0	1	1	0	1	0	0	0	0	0	0	0	1	0	1	0	1	0	0	0	0	0	0	0	0
ST95	GCF_002029025.1	Clade I	0	1	1	0	0	0	0	1	0	0	0	1	0	0	0	1	1	1	1	0	1	0	0	1	1	0	1	0	0	0	0	0	0	0	1	0	1	0	1	0	0	0	0	0	0	0	0
ST95	GCF_002029035.1	Clade I	0	1	1	0	0	0	0	1	0	0	0	1	0	0	0	1	1	1	1	0	1	0	0	1	1	0	1	0	0	0	0	0	0	0	1	0	1	0	1	0	0	0	0	0	0	0	0
ST95	GCF_002029085.1	Clade I	0	1	1	0	0	0	0	1	0	0	0	1	0	0	0	1	1	1	1	0	1	0	0	1	1	0	1	0	0	0	0	0	0	0	1	0	1	0	1	0	0	0	0	0	0	0	0
ST95	GCF_002029095.1	Clade I	0	1	1	0	0	0	0	1	0	0	0	1	0	0	0	1	1	1	1	0	1	0	0	1	1	0	1	0	0	0	0	0	0	0	1	0	1	0	1	0	0	0	0	0	0	0	0
ST95	GCF_002029115.1	Clade I	0	1	1	0	0	0	0	1	0	0	0	1	0	0	0	1	1	1	1	0	1	0	0	1	1	0	1	0	0	0	0	0	0	0	1	0	1	0	1	0	0	0	0	0	0	0	0
ST95	GCF_002029165.1	Clade I	0	1	1	0	0	0	0	1	0	0	0	1	0	0	0	1	1	1	1	0	1	0	0	1	1	0	1	0	0	0	0	0	0	0	1	0	1	0	1	0	0	0	0	0	0	0	0
ST95	GCF_002109775.1	Clade I	0	1	1	0	0	0	0	1	0	0	0	1	0	0	0	1	1	1	1	0	1	0	0	1	1	0	1	0	0	0	0	0	0	0	1	0	1	0	1	0	0	0	0	0	0	0	0
ST95	GCF_002285755.1	Clade I	0	1	1	0	0	0	0	1	0	0	0	1	0	0	0	1	1	1	1	0	1	0	0	1	1	0	1	0	0	0	0	0	0	0	1	0	1	0	1	0	0	0	0	0	0	0	0
ST95	GCF_002466185.1	Clade I	0	1	1	0	0	0	0	1	0	0	0	1	0	0	0	1	1	1	1	0	1	0	0	1	1	0	1	0	0	0	0	0	0	0	1	0	1	0	1	0	0	0	0	0	0	0	0
ST95	GCF_002466255.1	Clade I	0	1	1	0	0	0	0	1	0	0	0	1	0	0	0	1	1	1	1	0	1	0	0	1	1	0	1	0	0	0	0	0	0	0	1	0	1	0	1	0	0	0	0	0	0	0	0
ST95	GCF_002810185.1	Clade I	0	0	0	0	0	0	0	1	0	0	0	1	0	0	0	1	1	1	1	0	1	0	0	1	1	0	1	0	0	0	0	0	0	0	1	0	1	0	1	0	0	0	0	0	0	0	0
ST95	GCF_002887005.1	Clade I	0	1	1	0	0	0	0	1	0	0	0	1	0	0	0	1	1	1	1	0	1	0	0	1	1	0	1	0	0	0	0	0	0	0	1	0	1	0	1	0	0	0	0	0	0	0	0
ST95	GCF_003258455.1	Clade I	0	1	1	0	0	0	0	1	0	0	0	1	0	0	0	1	1	1	1	0	1	0	0	1	1	0	1	0	0	0	0	0	0	0	1	0	1	0	1	0	0	0	0	0	0	0	0
ST95	GCF_900499105.1	Clade I	0	1	1	0	0	0	0	1	0	0	0	1	0	0	0	1	1	1	1	0	1	0	0	1	1	0	1	0	0	0	0	0	0	0	1	1	1	0	1	0	0	0	0	0	0	0	0
ST95	GCF_900499775.1	Clade I	0	1	1	0	0	0	0	1	0	0	0	1	0	0	0	1	1	1	1	0	1	0	0	1	1	0	1	0	0	0	0	0	0	0	1	0	1	0	1	0	0	0	0	0	0	0	0
ST95	GCF_900499905.1	Clade I	0	1	1	0	0	0	0	1	0	0	0	1	0	0	0	1	1	1	1	0	1	0	0	1	1	0	1	0	0	0	0	0	0	0	1	1	1	0	1	0	0	0	0	0	0	0	0
ST95	ESC_CA2128AA_AS	Clade II	0	1	1	0	0	0	0	1	0	0	0	1	0	0	0	1	1	1	1	0	1	0	0	1	1	0	1	0	0	0	0	0	0	0	1	1	1	0	1	0	0	0	0	0	0	0	0
ST95	ESC_FA8358AA_AS	Clade II	0	1	1	0	0	0	0	1	0	0	0	1	0	0	0	1	1	1	1	0	1	0	0	1	1	0	1	0	0	0	0	0	0	0	1	1	1	0	1	1	1	1	0	0	0	0	0
ST95	ESC_GA9703AA_AS	Clade II	0	1	1	0	0	0	0	1	0	0	0	1	0	0	0	1	1	1	1	0	1	0	0	1	1	0	1	0	0	0	0	0	0	0	1	1	1	0	1	0	0	0	0	0	0	0	0
ST95	ESC_HA6570AA_AS	Clade II	0	1	1	0	0	0	0	1	0	0	0	1	0	0	0	1	1	1	1	0	1	0	0	1	1	0	1	0	0	0	0	0	0	0	1	1	1	0	1	0	0	0	0	0	0	0	0
ST95	ESC_LA2531AA_AS	Clade II	0	1	1	0	0	0	0	1	0	0	0	1	0	0	0	1	1	1	1	0	1	0	0	1	1	0	1	0	0	0	0	0	0	0	1	0	1	0	1	0	0	0	0	0	0	0	0
ST95	ESC_LA2533AA_AS	Clade II	0	1	1	0	0	0	0	1	0	0	0	1	0	0	0	1	1	1	1	0	1	0	0	1	1	0	1	0	0	0	0	0	0	0	1	0	1	0	1	0	0	0	0	0	0	0	0
ST95	ESC_LA2536AA_AS	Clade II	0	1	1	0	0	0	0	1	0	0	0	1	0	0	0	1	1	1	1	0	1	0	0	1	1	0	1	0	0	0	0	0	0	0	1	0	1	0	1	0	0	0	0	0	0	0	0
ST95	ESC_LA3020AA_AS	Clade II	0	1	1	0	0	0	0	1	0	0	0	1	0	0	0	1	1	1	1	0	1	0	0	1	1	0	1	0	0	0	0	0	0	0	1	0	1	0	1	0	0	0	0	0	0	0	0
ST95	ESC_LA3021AA_AS	Clade II	0	1	1	0	0	0	0	1	0	0	0	1	0	0	0	1	1	1	1	0	1	0	0	1	1	0	1	0	0	0	0	0	0	0	1	0	1	0	1	0	0	0	0	0	0	0	0
ST95	ESC_LA5684AA_AS	Clade II	0	1	1	0	0	0	0	1	0	0	0	1	0	0	0	1	1	1	1	0	1	0	0	1	1	0	1	0	0	0	0	0	0	0	1	1	1	0	1	0	0	0	0	0	0	0	0
ST95	ESC_LA7237AA_AS	Clade II	0	1	1	0	0	0	0	1	0	0	0	1	0	0	0	1	1	1	1	0	1	0	0	1	1	0	1	0	0	0	0	0	0	0	1	0	1	0	1	0	0	0	0	0	0	0	0
ST95	ESC_NA4001AA_AS	Clade II	0	1	1	0	0	0	0	1	0	0	0	1	0	0	0	1	1	1	1	0	1	0	0	1	1	0	1	0	0	0	0	0	0	0	1	1	1	0	1	0	0	0	0	0	0	0	0
ST95	ESC_NA4002AA_AS	Clade II	0	1	1	0	0	0	0	1	0	0	0	1	0	0	0	1	1	1	1	0	1	0	0	1	1	0	1	0	0	0	0	0	0	0	1	1	1	0	1	0	0	0	0	0	0	0	0
ST95	ESC_PA7839AA_AS	Clade II	0	1	1	0	0	0	0	1	0	0	0	1	0	0	0	1	1	1	1	0	1	0	0	1	1	0	1	0	0	0	0	0	0	0	1	0	1	0	1	0	0	0	0	0	0	0	0
ST95	ESC_QA2890AA_AS	Clade II	0	1	0	0	0	0	0	1	0	0	0	1	0	0	0	1	1	1	0	0	0	0	0	1	1	0	1	0	0	0	0	0	0	0	1	0	1	0	1	0	0	0	0	0	0	0	0
ST95	ESC_RA4508AA_AS	Clade II	0	1	1	0	0	0	0	1	0	0	0	1	0	0	0	1	1	1	1	0	1	0	0	1	1	0	1	0	0	0	0	0	0	0	1	0	1	0	1	0	0	0	0	0	0	0	0
ST95	ESC_RA6529AA_AS	Clade II	0	1	1	0	0	0	0	1	0	0	0	1	0	0	0	1	1	1	1	0	1	0	0	1	1	0	1	0	0	0	0	0	0	0	1	1	0	0	1	0	0	0	0	0	0	0	0
ST95	ESC_TA1427AA_AS	Clade II	0	1	1	0	0	0	0	1	0	0	0	1	0	0	0	1	1	1	1	0	1	0	0	1	1	0	1	0	0	0	0	0	0	0	1	1	1	0	1	0	0	0	0	0	0	0	0
ST95	GCF_000264175.1	Clade II	0	1	1	0	0	0	0	1	0	0	0	1	0	0	0	1	1	1	1	0	1	0	0	1	1	0	1	0	0	0	0	0	0	0	1	1	1	0	1	0	0	0	0	0	0	0	0
ST95	GCF_000503475.1	Clade II	0	1	1	0	0	0	0	1	0	0	0	1	0	0	0	1	1	1	1	0	1	0	0	1	1	0	1	0	0	0	0	0	0	0	1	0	1	0	1	0	0	0	0	0	0	0	0
ST95	GCF_000734955.1	Clade II	0	1	1	0	0	0	0	1	0	0	0	1	0	0	0	1	1	1	1	0	1	0	0	1	1	0	1	0	0	0	0	0	0	0	1	1	1	0	1	0	0	0	0	0	0	0	0
ST95	GCF_002911215.1	Clade II	0	1	1	0	0	0	0	1	0	0	0	1	0	0	0	1	1	1	1	0	1	0	1	1	1	0	1	0	0	0	0	0	0	0	1	1	1	0	1	0	0	0	0	0	0	0	0
ST95	GCF_002911255.1	Clade II	0	1	1	0	0	0	0	1	0	0	0	1	0	0	0	1	1	1	1	0	1	0	0	1	1	0	1	0	0	0	0	0	0	0	1	1	1	0	1	0	0	0	0	0	0	0	0
ST95	ESC_AA7874AA_AS	Clade II	0	1	1	0	0	0	0	1	0	0	0	1	0	0	0	1	1	1	1	0	1	0	0	1	1	0	1	0	0	0	0	0	0	0	1	1	1	0	1	0	0	0	0	0	0	0	0
ST95	ESC_AA7936AA_AS	Clade II	0	1	1	0	0	0	0	1	0	0	0	1	0	0	0	1	1	1	1	0	1	0	0	1	1	0	1	0	0	0	0	0	0	0	1	1	1	1	1	0	0	0	0	0	0	0	0
ST95	ESC_AA9532AA_AS	Clade II	0	1	1	0	0	0	0	1	0	0	0	1	0	0	0	1	1	1	1	0	1	0	0	1	1	0	1	0	0	0	0	0	0	0	1	1	1	0	1	0	0	0	0	0	0	0	0
ST95	ESC_BA0172AA_AS	Clade II	0	1	1	0	0	0	0	1	0	0	0	1	0	0	0	1	1	1	1	0	1	0	0	1	1	0	1	0	0	0	0	0	0	0	1	1	1	0	1	0	0	0	0	0	0	0	0
ST95	ESC_BA0409AA_AS	Clade II	0	1	1	0	0	0	0	0	0	0	0	1	0	0	0	1	1	1	1	0	1	0	0	1	1	0	1	0	0	0	0	0	0	0	1	1	1	0	1	0	0	0	0	0	0	0	0
ST95	ESC_BA0992AA_AS	Clade II	0	1	1	0	0	0	0	1	0	0	0	1	0	0	0	1	1	1	1	0	1	0	0	1	1	1	1	0	0	0	0	0	0	0	1	1	1	0	1	1	1	1	0	0	0	0	0
ST95	ESC_BA1051AA_AS	Clade II	0	1	1	0	0	0	0	1	0	0	0	1	0	0	0	1	1	1	1	0	1	1	0	1	1	0	1	0	0	0	0	0	0	0	1	1	1	0	1	0	0	0	0	0	0	0	0
ST95	ESC_BA1459AA_AS	Clade II	0	1	1	0	0	0	0	1	0	0	0	1	0	0	0	1	1	1	1	0	1	0	0	1	1	0	1	0	0	0	0	0	0	0	1	1	1	0	1	0	0	0	0	0	0	0	0
ST95	ESC_BA1528AA_AS	Clade II	0	1	1	0	0	0	0	1	0	0	0	1	0	0	0	1	1	1	1	0	1	0	0	1	1	0	1	0	0	0	0	0	0	0	1	1	1	0	1	0	0	0	0	0	0	0	0
ST95	ESC_BA1730AA_AS	Clade II	0	1	1	0	0	0	0	1	0	0	0	1	0	0	0	1	1	1	1	0	1	0	0	1	1	0	1	0	0	0	0	0	0	0	1	1	1	0	1	0	0	0	0	0	0	0	0
ST95	ESC_BA1789AA_AS	Clade II	0	1	1	0	0	0	0	1	0	0	0	1	0	0	0	1	1	1	1	0	1	0	0	1	1	0	1	0	0	0	0	0	0	0	1	1	1	0	1	0	0	0	0	0	0	0	0
ST95	ESC_BA2487AA_AS	Clade II	0	1	1	0	0	0	0	1	0	0	0	1	0	0	0	1	1	1	1	0	1	0	0	1	1	0	1	0	0	0	0	0	0	0	1	1	1	0	1	0	0	0	0	0	0	0	0
ST95	ESC_BA2493AA_AS	Clade II	0	1	1	0	0	0	0	1	0	0	0	1	0	0	0	1	1	1	1	0	1	0	0	1	1	0	1	0	0	0	0	0	0	0	1	1	1	0	1	0	0	0	0	0	0	0	0
ST95	ESC_BA2538AA_AS	Clade II	0	1	1	0	0	0	0	1	0	0	0	1	0	0	0	1	1	1	1	0	1	0	0	1	1	0	1	0	0	0	0	0	0	0	1	1	1	0	1	0	0	0	0	0	0	0	0
ST95	ESC_BA3343AA_AS	Clade II	0	1	1	0	0	0	0	1	0	0	0	1	0	0	0	1	1	1	1	0	1	0	0	1	1	0	1	0	0	0	0	0	0	0	1	1	1	0	1	0	0	0	0	0	0	0	0
ST95	ESC_BA3857AA_AS	Clade II	0	1	1	0	0	0	0	1	0	0	0	1	0	0	0	1	1	1	1	0	1	0	0	1	1	0	1	0	0	0	0	0	0	0	1	0	1	0	1	0	0	0	0	0	0	0	0
ST95	ESC_BA3900AA_AS	Clade II	0	1	1	0	0	0	0	1	0	0	0	1	0	0	0	1	1	1	1	0	1	0	0	1	1	0	1	0	0	0	0	0	0	0	1	1	1	0	1	0	0	0	0	0	0	0	0
ST95	ESC_BA3948AA_AS	Clade II	0	1	1	0	0	0	0	1	0	0	0	1	0	0	0	1	1	1	1	0	1	0	0	1	1	0	1	0	0	0	0	0	0	0	1	1	1	0	1	0	0	0	0	0	0	0	0
ST95	ESC_BA4316AA_AS	Clade II	0	1	1	0	0	0	0	1	0	0	0	1	0	0	0	1	1	1	1	0	1	0	0	1	1	0	1	0	0	0	0	0	0	0	1	1	1	0	1	0	0	0	0	0	0	0	0
ST95	ESC_BA4677AA_AS	Clade II	0	1	1	0	0	0	0	1	0	0	0	1	0	0	0	1	1	1	1	0	1	0	0	1	1	0	1	0	0	0	0	0	0	0	1	1	1	0	1	0	0	0	0	0	0	0	0
ST95	ESC_BA4975AA_AS	Clade II	0	1	1	0	0	0	0	1	0	0	0	1	0	0	0	1	1	1	1	0	1	0	0	1	1	0	1	0	0	0	0	0	0	0	1	0	1	0	1	0	0	0	0	0	0	0	0
ST95	ESC_BA5240AA_AS	Clade II	0	1	1	0	0	0	0	1	0	0	0	1	0	0	0	1	1	1	1	0	1	0	0	1	1	0	1	0	0	0	0	0	0	0	1	1	1	0	1	0	0	0	0	0	0	0	0
ST95	ESC_BA5303AA_AS	Clade II	0	1	1	0	1	1	1	1	0	0	0	1	0	0	0	1	1	1	1	0	1	0	0	1	1	1	1	1	0	0	0	0	0	0	1	1	1	0	1	0	0	0	0	0	0	0	0
ST95	ESC_BA5460AA_AS	Clade II	0	1	1	0	0	0	0	1	0	0	0	1	0	0	0	1	1	1	1	0	1	0	0	1	1	0	1	0	0	0	0	0	0	0	1	1	1	0	1	0	0	0	0	0	0	0	0
ST95	ESC_BA5503AA_AS	Clade II	0	1	1	0	0	0	0	1	0	0	0	1	0	0	0	1	1	1	1	0	1	0	0	1	1	0	1	0	0	0	0	0	0	0	1	1	1	0	1	0	0	0	0	0	0	0	0
ST95	ESC_BA5565AA_AS	Clade II	0	1	1	0	0	0	0	1	0	0	0	1	0	0	0	1	1	1	1	0	1	0	0	1	1	0	1	0	0	0	0	0	0	0	1	1	1	0	1	0	0	0	0	0	0	0	0
ST95	ESC_BA5797AA_AS	Clade II	0	1	1	0	0	0	0	1	0	0	0	1	0	0	0	1	1	1	1	0	1	0	0	1	1	0	1	0	0	0	0	0	0	0	1	0	1	0	1	0	0	0	0	0	0	0	0
ST95	ESC_BA5870AA_AS	Clade II	0	1	1	0	0	0	0	1	0	0	0	1	0	0	0	1	1	1	1	0	1	0	0	1	1	0	1	0	0	0	0	0	0	0	1	1	1	0	1	0	0	0	0	0	0	0	0
ST95	ESC_BA5881AA_AS	Clade II	0	1	1	0	0	0	0	1	0	0	0	1	0	0	0	1	1	1	1	0	1	0	0	1	1	0	1	0	0	0	0	0	0	0	1	1	1	0	1	0	0	0	0	0	0	0	0
ST95	ESC_BA6091AA_AS	Clade II	0	1	1	0	0	0	0	1	0	0	0	1	0	0	0	1	1	1	1	0	1	0	0	1	1	0	1	0	0	0	0	0	0	0	1	0	1	0	1	0	0	0	0	0	0	0	0
ST95	ESC_BA6136AA_AS	Clade II	0	1	1	0	0	0	0	1	0	0	0	1	0	0	0	1	1	1	0	0	1	0	0	1	1	0	1	0	0	0	0	0	0	0	1	1	1	0	1	0	0	0	0	0	0	0	0
ST95	ESC_BA6298AA_AS	Clade II	0	1	1	0	0	0	0	1	0	0	0	1	0	0	0	1	1	1	1	0	1	0	0	1	1	0	1	0	0	0	0	0	0	0	1	1	1	0	1	0	0	0	0	0	0	0	0
ST95	ESC_BA6604AA_AS	Clade II	0	1	1	0	0	0	0	1	0	0	0	1	0	0	0	1	1	1	1	0	1	0	0	1	1	0	1	0	0	0	0	0	0	0	1	0	1	1	1	0	0	0	0	0	0	0	0
ST95	ESC_BA6791AA_AS	Clade II	0	1	1	0	0	0	0	1	0	0	0	1	0	0	0	1	1	1	1	0	1	0	0	1	1	0	1	0	0	0	0	0	0	0	1	1	1	0	1	0	0	0	0	0	0	0	0
ST95	ESC_BA7139AA_AS	Clade II	0	1	1	0	0	0	0	1	0	0	0	1	0	0	0	1	1	1	1	0	1	0	0	1	1	0	1	0	0	0	0	0	0	0	1	1	1	0	1	0	0	0	0	0	0	0	0
ST95	ESC_BA7641AA_AS	Clade II	0	1	1	0	0	0	0	1	0	0	0	1	0	0	0	1	1	1	1	0	1	0	0	1	1	0	1	0	0	0	0	0	0	0	1	1	1	1	1	0	0	0	0	0	0	0	0
ST95	ESC_BA7775AA_AS	Clade II	0	1	1	0	0	0	0	1	0	0	0	1	0	0	0	1	1	1	1	0	1	0	0	1	1	0	1	0	0	0	0	0	0	0	1	1	1	0	1	0	0	0	0	0	0	0	0
ST95	ESC_BA8208AA_AS	Clade II	0	1	1	0	0	0	0	1	0	0	0	1	0	0	0	1	1	1	1	0	1	0	0	1	1	0	1	0	0	0	0	0	0	0	1	1	1	0	1	0	0	0	0	0	0	0	0
ST95	ESC_BA8234AA_AS	Clade II	0	1	1	0	0	0	0	1	0	0	0	1	0	0	0	1	1	1	1	0	1	0	0	1	1	1	1	0	0	0	0	0	0	0	1	1	1	0	1	0	0	0	0	0	0	0	0
ST95	ESC_BA8303AA_AS	Clade II	0	1	1	0	0	0	0	1	0	0	0	1	0	0	0	1	1	1	1	0	1	0	0	1	1	0	1	0	0	0	0	0	0	0	1	1	1	0	1	0	0	0	0	0	0	0	0
ST95	ESC_BA8675AA_AS	Clade II	0	1	1	0	0	0	0	1	0	0	0	1	0	0	0	1	1	1	1	0	1	0	0	1	1	0	1	0	0	0	0	0	0	0	1	1	1	0	1	0	0	0	0	0	0	0	0
ST95	ESC_BA9257AA_AS	Clade II	0	1	1	0	0	0	0	1	0	0	0	1	0	0	0	1	1	1	1	0	1	0	0	1	1	0	1	0	0	0	0	0	0	0	1	1	1	0	1	0	0	0	0	0	0	0	0
ST95	ESC_CA0021AA_AS	Clade II	0	1	1	0	0	0	0	1	0	0	0	1	0	0	0	1	1	1	1	0	1	0	0	1	1	0	1	0	0	0	0	0	0	0	1	1	1	0	1	0	0	0	0	0	0	0	0
ST95	ESC_CA0942AA_AS	Clade II	0	1	1	0	0	0	0	1	0	0	0	1	0	0	0	1	1	1	1	0	1	0	0	1	1	1	1	0	0	0	0	0	0	0	1	1	1	0	1	0	0	0	0	0	0	0	0
ST95	ESC_CA0987AA_AS	Clade II	0	1	1	0	0	0	0	1	0	0	0	1	0	0	0	1	1	1	1	0	1	0	0	1	1	0	1	0	0	0	0	0	0	0	1	0	1	0	1	0	0	0	0	0	0	0	0
ST95	ESC_CA1059AA_AS	Clade II	0	1	1	0	0	0	0	1	0	0	0	1	0	0	0	1	1	1	1	0	1	0	0	1	1	0	1	0	0	0	0	0	0	0	1	1	1	0	1	0	0	0	0	0	0	0	0
ST95	ESC_CA1105AA_AS	Clade II	0	1	1	0	0	0	0	1	0	0	0	1	0	0	0	1	1	1	1	0	1	0	0	1	1	0	1	0	0	0	0	0	0	0	1	1	1	1	1	0	0	0	0	0	0	0	0
ST95	ESC_CA1554AA_AS	Clade II	0	0	0	0	0	0	0	1	0	0	0	1	0	0	0	1	1	1	1	0	1	0	0	1	1	0	1	0	0	0	0	0	0	0	1	1	1	0	1	0	0	0	0	0	0	0	0
ST95	ESC_CA2167AA_AS	Clade II	0	1	1	0	0	0	0	1	0	0	0	1	0	0	0	1	1	1	1	0	1	0	0	1	1	0	1	0	0	0	0	0	0	0	1	1	1	0	1	0	0	0	0	0	0	0	0
ST95	ESC_CA2277AA_AS	Clade II	0	1	1	0	0	0	0	1	0	0	0	1	0	0	0	1	1	1	1	0	1	0	0	1	1	0	1	0	0	0	0	0	0	0	1	1	1	0	1	0	0	0	0	0	0	0	0
ST95	ESC_CA2782AA_AS	Clade II	0	1	1	0	0	0	0	1	0	0	0	1	0	0	0	1	1	1	1	0	1	0	0	1	1	0	1	0	0	0	0	0	0	0	1	1	1	0	1	0	0	0	0	0	0	0	0
ST95	ESC_CA2823AA_AS	Clade II	0	1	1	0	0	0	0	1	0	0	0	1	0	0	0	1	1	1	1	0	1	0	0	1	1	0	1	0	0	0	0	0	0	0	1	1	1	0	1	0	0	0	0	0	0	0	0
ST95	ESC_CA3320AA_AS	Clade II	0	1	1	0	0	0	0	1	0	0	0	1	0	0	0	1	1	1	1	0	1	0	0	1	1	0	1	0	0	0	0	0	0	0	1	1	1	1	1	0	0	0	0	0	0	0	0
ST95	ESC_CA3966AA_AS	Clade II	0	1	1	0	0	0	0	1	0	0	0	1	0	0	0	1	1	1	1	0	1	0	0	1	1	0	1	0	0	0	0	0	0	0	1	1	1	0	1	0	0	0	0	0	0	0	0
ST95	ESC_CA4056AA_AS	Clade II	0	1	1	0	0	0	0	1	0	0	0	1	0	0	0	1	1	1	1	0	1	0	0	1	1	0	1	0	0	0	0	0	0	0	1	1	1	0	1	0	0	0	0	0	0	0	0
ST95	ESC_CA4192AA_AS	Clade II	0	1	1	0	0	0	0	1	0	0	0	1	0	0	0	1	1	1	1	0	1	0	0	1	1	0	1	0	0	0	0	0	0	0	1	0	1	0	1	0	0	0	0	0	0	0	0
ST95	ESC_CA4203AA_AS	Clade II	0	1	1	0	0	0	0	1	0	0	0	1	0	0	0	1	1	1	1	0	1	0	0	1	1	0	1	0	0	0	0	0	0	0	1	1	1	0	1	0	0	0	0	0	0	0	0
ST95	ESC_CA4416AA_AS	Clade II	0	1	1	0	0	0	0	1	0	0	0	1	0	0	0	1	1	1	1	0	1	0	0	1	1	0	1	0	0	0	0	0	0	0	1	1	1	0	1	0	0	0	0	0	0	0	0
ST95	ESC_CA4679AA_AS	Clade II	0	1	1	0	0	0	0	1	0	0	0	1	0	0	0	1	1	1	1	0	1	0	0	1	1	0	1	0	0	0	0	0	0	0	1	1	1	0	1	0	0	0	0	0	0	0	0
ST95	ESC_CA4709AA_AS	Clade II	0	1	1	0	0	0	0	1	0	0	0	1	0	0	0	1	1	1	1	0	1	0	0	1	1	0	1	0	0	0	0	0	0	0	1	1	1	1	1	0	0	0	0	0	0	0	0
ST95	ESC_CA4749AA_AS	Clade II	0	1	1	0	0	0	0	1	0	0	0	1	0	0	0	1	1	1	1	0	1	0	0	1	1	0	1	0	0	0	0	0	0	0	1	1	1	0	1	0	0	0	0	0	0	0	0
ST95	ESC_CA4792AA_AS	Clade II	0	1	1	0	0	0	0	1	0	0	0	1	0	0	0	1	1	1	1	0	1	0	0	1	1	0	1	0	0	0	0	0	0	0	1	1	1	0	1	1	0	0	0	0	0	0	0
ST95	ESC_CA4835AA_AS	Clade II	0	1	1	0	0	0	0	1	0	0	0	1	0	0	0	1	1	1	1	0	1	0	0	1	1	0	1	0	0	0	0	0	0	0	1	1	1	0	1	0	0	0	0	0	0	0	0
ST95	ESC_CA4993AA_AS	Clade II	0	1	1	0	0	0	0	1	0	0	0	1	0	0	0	1	1	1	1	0	1	0	0	1	1	0	1	0	0	0	0	0	0	0	1	1	1	0	1	0	0	0	0	0	0	0	0
ST95	ESC_CA5222AA_AS	Clade II	0	1	1	0	0	0	0	1	0	0	0	1	0	0	0	1	1	1	1	0	1	0	0	1	1	0	1	0	0	0	0	0	0	0	1	1	1	0	1	0	0	0	0	0	0	0	0
ST95	ESC_CA5467AA_AS	Clade II	0	1	1	0	0	0	0	1	0	0	0	1	0	0	0	1	1	1	1	0	1	0	0	1	1	0	1	0	0	0	0	0	0	0	1	1	1	0	1	0	0	0	0	0	0	0	0
ST95	ESC_CA5710AA_AS	Clade II	0	1	1	0	0	0	0	1	0	0	0	1	0	0	0	1	1	1	1	0	1	0	0	1	1	0	1	0	0	0	0	0	0	0	1	1	1	0	1	0	0	0	0	0	0	0	0
ST95	ESC_CA5883AA_AS	Clade II	0	1	1	0	0	0	0	1	0	0	0	1	0	0	0	1	1	1	1	0	1	0	0	1	1	0	1	0	0	0	0	0	0	0	1	1	1	0	1	0	0	0	0	0	0	0	0
ST95	ESC_CA5917AA_AS	Clade II	0	1	1	0	0	0	0	1	0	0	0	1	0	0	0	1	1	1	1	0	1	0	0	1	1	0	1	0	0	0	0	0	0	0	1	1	1	0	1	0	0	0	0	0	0	0	0
ST95	ESC_CA5933AA_AS	Clade II	0	1	1	0	0	0	0	1	0	0	0	1	0	0	0	1	1	1	1	0	1	0	0	1	1	0	1	0	0	0	0	0	0	0	1	1	1	0	1	0	0	0	0	0	0	0	0
ST95	ESC_CA6139AA_AS	Clade II	0	1	1	0	0	0	0	1	0	0	0	1	0	0	0	1	1	1	1	0	1	0	0	1	1	0	1	0	0	0	0	0	0	0	1	1	1	0	1	0	0	0	0	0	0	0	0
ST95	ESC_CA6221AA_AS	Clade II	0	1	1	0	0	0	0	1	0	0	0	1	0	0	0	1	1	1	1	0	1	0	0	1	1	0	1	0	0	0	0	0	0	0	1	1	1	0	1	0	0	0	0	0	0	0	0
ST95	ESC_CA6287AA_AS	Clade II	0	1	1	0	0	0	0	1	0	0	0	1	0	0	0	1	1	1	1	0	1	0	0	1	1	0	1	0	0	0	0	0	0	0	1	1	1	0	1	0	0	0	0	0	0	0	0
ST95	ESC_FA9693AA_AS	Clade II	0	1	1	0	0	0	0	1	0	0	0	1	0	0	0	1	1	1	1	0	1	0	0	1	1	0	1	0	0	0	0	0	0	0	1	1	1	0	1	0	0	0	0	0	0	0	0
ST95	ESC_GA0416AA_AS	Clade II	0	1	1	0	0	0	0	1	0	0	0	1	0	0	0	1	1	1	1	0	1	0	0	1	1	0	1	0	0	0	0	0	0	0	1	1	1	0	1	0	0	0	0	0	0	0	0
ST95	ESC_GA4809AA_AS	Clade II	0	1	1	0	0	0	0	1	0	0	0	1	0	0	0	1	1	1	0	0	1	0	0	1	1	0	1	0	0	0	0	0	0	0	1	0	1	0	1	0	0	0	0	0	0	0	0
ST95	ESC_GA8857AA_AS	Clade II	0	1	1	0	0	0	0	1	0	0	0	1	0	0	0	1	1	1	1	0	1	0	0	1	1	0	1	0	0	0	0	0	0	0	1	1	1	0	1	0	0	0	0	0	0	0	0
ST95	ESC_HA1740AA_AS	Clade II	0	0	0	0	0	0	0	1	0	0	0	1	0	0	0	1	1	1	1	0	1	0	0	1	1	0	1	0	0	0	0	0	0	0	1	0	1	0	1	0	0	0	0	0	0	0	0
ST95	ESC_HA5121AA_AS	Clade II	0	1	1	0	0	0	0	1	0	0	0	1	0	0	0	1	1	1	1	0	1	0	0	1	1	0	1	0	0	0	0	0	0	0	1	0	1	0	1	0	0	0	0	0	0	0	0
ST95	ESC_HA5149AA_AS	Clade II	0	1	1	0	0	0	0	1	0	0	0	1	0	0	0	1	1	1	1	0	1	0	0	1	1	0	1	0	0	0	0	0	0	0	1	1	1	0	1	0	0	0	0	0	0	0	0
ST95	ESC_HA5153AA_AS	Clade II	0	1	1	0	0	0	0	1	0	0	0	1	0	0	0	1	1	1	1	0	1	0	0	1	1	0	1	0	0	0	0	0	0	0	1	1	1	0	1	0	0	0	0	0	0	0	0
ST95	ESC_HA5615AA_AS	Clade II	0	1	1	0	0	0	0	1	0	0	0	1	0	0	0	1	1	1	1	0	1	0	0	1	1	0	1	0	0	0	0	0	0	0	1	1	1	0	1	0	0	0	0	0	0	0	0
ST95	ESC_HA6023AA_AS	Clade II	0	1	1	0	0	0	0	1	0	0	0	1	0	0	0	1	1	1	1	0	1	0	0	1	1	0	1	0	0	0	0	0	0	0	1	1	1	0	1	0	0	0	0	0	0	0	0
ST95	ESC_HA6569AA_AS	Clade II	0	1	1	0	0	0	0	1	0	0	0	1	0	0	0	1	1	1	1	0	1	0	0	1	1	0	1	0	0	0	0	0	0	0	1	0	1	0	1	1	1	1	0	0	0	0	0
ST95	ESC_HA6845AA_AS	Clade II	0	1	1	0	0	0	0	1	0	0	0	1	0	0	0	1	1	1	1	0	1	0	0	1	1	0	1	0	0	0	0	0	0	0	1	0	1	0	1	0	0	0	0	0	0	0	0
ST95	ESC_HA6853AA_AS	Clade II	0	1	1	0	0	0	0	1	0	0	0	1	0	0	0	1	1	1	1	0	1	0	0	1	1	0	1	0	0	0	0	0	0	0	1	1	1	1	1	0	0	0	0	0	0	0	0
ST95	ESC_HA6880AA_AS	Clade II	0	1	1	0	0	0	0	1	0	0	0	1	0	0	0	1	1	1	1	0	1	0	0	1	1	0	1	0	0	0	0	0	0	0	1	1	1	0	1	0	0	0	0	0	0	0	0
ST95	ESC_HA6950AA_AS	Clade II	0	1	1	0	0	0	0	1	0	0	0	1	0	0	0	1	1	1	1	0	1	0	0	1	1	0	1	0	0	0	0	0	0	0	1	1	1	0	1	0	0	0	0	0	0	0	0
ST95	ESC_HA6954AA_AS	Clade II	0	1	1	0	0	0	0	1	0	0	0	1	0	0	0	1	1	1	1	0	1	0	0	1	1	0	1	0	0	0	0	0	0	0	1	1	1	0	1	0	0	0	0	0	0	0	0
ST95	ESC_HA7003AA_AS	Clade II	0	1	1	0	0	0	0	1	0	0	0	1	0	0	0	1	1	1	1	0	1	0	0	1	1	0	1	0	0	0	0	0	0	0	1	1	1	0	1	0	0	0	0	0	0	0	0
ST95	ESC_HA7296AA_AS	Clade II	0	1	1	0	0	0	0	1	0	0	0	1	0	0	0	1	1	1	1	0	1	0	0	1	1	0	1	0	0	0	0	0	0	0	1	1	1	0	1	0	0	0	0	0	0	0	0
ST95	ESC_HA8369AA_AS	Clade II	0	1	1	0	0	0	0	1	0	0	0	1	0	0	0	1	1	1	1	0	1	0	1	1	1	1	1	0	0	0	0	0	0	0	1	1	1	1	1	0	0	0	0	0	0	0	0
ST95	ESC_IA1904AA_AS	Clade II	0	1	1	0	0	0	0	1	0	0	0	1	0	0	0	1	1	1	1	0	1	0	0	1	1	0	1	0	0	0	0	0	0	0	1	1	1	0	1	0	0	0	0	0	0	0	0
ST95	ESC_IA1905AA_AS	Clade II	0	1	1	0	0	0	0	1	0	0	0	1	0	0	0	1	1	1	1	0	1	0	0	1	1	0	1	0	0	0	0	0	0	0	1	1	1	0	1	0	0	0	0	0	0	0	0
ST95	ESC_JA0788AA_AS	Clade II	0	1	1	0	0	0	0	1	0	0	0	1	0	0	0	1	1	1	1	0	1	0	0	1	1	0	1	0	0	0	0	0	0	0	1	1	1	0	1	0	0	0	0	0	0	0	0
ST95	ESC_JA3948AA_AS	Clade II	0	1	1	0	0	0	0	1	0	0	0	1	0	0	0	1	1	1	1	0	1	0	0	1	1	0	1	0	0	0	0	0	0	0	1	1	1	0	1	0	0	0	0	0	0	0	0
ST95	ESC_JA4010AA_AS	Clade II	0	1	1	0	0	0	0	1	0	0	0	1	0	0	0	1	1	1	1	0	1	0	0	1	1	0	1	0	0	0	0	0	0	0	1	1	1	0	1	0	0	0	0	0	0	0	0
ST95	ESC_JA4581AA_AS	Clade II	0	1	1	0	0	0	0	1	0	0	0	1	0	0	0	1	1	1	1	0	1	0	0	1	1	0	1	0	0	0	0	0	0	0	1	1	1	0	1	0	0	0	0	0	0	0	0
ST95	ESC_JA4751AA_AS	Clade II	0	1	1	0	0	0	0	1	0	0	0	1	0	0	0	1	1	1	1	0	1	0	0	1	1	0	1	0	0	0	0	0	0	0	1	1	1	0	1	0	0	0	0	0	0	0	0
ST95	ESC_JA5133AA_AS	Clade II	0	1	1	0	0	0	0	1	0	0	0	1	0	0	0	1	1	1	1	0	1	0	0	1	1	0	1	0	0	0	0	0	0	0	1	1	1	0	1	0	0	0	0	0	0	0	0
ST95	ESC_JA7639AA_AS	Clade II	0	1	1	0	0	0	0	1	0	0	0	1	0	0	0	1	1	1	1	0	1	0	0	1	1	0	1	0	0	0	0	0	0	0	1	1	1	0	1	0	0	0	0	0	0	0	0
ST95	ESC_JA9326AA_AS	Clade II	0	1	1	0	0	0	0	1	0	0	0	1	0	0	0	1	1	1	1	0	1	0	1	1	1	1	1	0	0	0	0	0	0	0	1	0	1	0	1	0	0	0	0	0	0	0	0
ST95	ESC_KA0604AA_AS	Clade II	0	1	1	0	0	0	0	1	0	0	0	1	0	0	0	1	1	1	1	0	1	0	0	1	1	0	1	0	0	0	0	0	0	0	1	1	1	0	1	0	0	0	0	0	0	0	0
ST95	ESC_KA0652AA_AS	Clade II	0	1	1	0	0	0	0	1	0	0	0	1	0	0	0	1	1	1	1	0	1	0	0	1	1	0	1	0	0	0	0	0	0	0	1	0	1	0	1	0	0	0	0	0	0	0	0
ST95	ESC_KA1451AA_AS	Clade II	0	1	1	0	0	0	0	1	0	0	0	1	0	0	0	1	1	1	1	0	1	0	0	1	1	0	1	0	0	0	0	0	0	0	1	1	1	0	1	0	0	0	0	0	0	0	0
ST95	ESC_KA4597AA_AS	Clade II	0	1	1	0	0	0	0	1	0	0	0	1	0	0	0	1	1	1	1	0	1	0	0	1	1	0	1	0	0	0	0	0	0	0	1	1	1	0	1	0	0	0	0	0	0	0	0
ST95	ESC_KA4607AA_AS	Clade II	0	1	1	0	0	0	0	1	0	0	0	1	0	0	0	1	1	1	1	0	1	0	0	1	1	0	1	0	0	0	0	0	0	0	1	1	1	0	1	0	0	0	0	0	0	0	0
ST95	ESC_KA6867AA_AS	Clade II	0	1	1	0	0	0	0	1	0	0	0	1	0	0	0	1	1	1	1	0	1	0	0	1	1	0	1	0	0	0	0	0	0	0	1	1	1	0	1	0	0	0	0	0	0	0	0
ST95	ESC_LA1368AA_AS	Clade II	0	1	1	0	0	0	0	1	0	0	0	1	0	0	0	1	1	1	1	0	1	0	0	1	1	0	1	0	0	0	0	0	0	0	1	1	1	0	1	0	0	0	0	0	0	0	0
ST95	ESC_LA2532AA_AS	Clade II	0	1	1	0	0	0	0	1	0	0	0	1	0	0	0	1	1	1	1	0	1	0	0	1	1	0	1	0	0	0	0	0	0	0	1	0	1	0	1	0	0	0	0	0	0	0	0
ST95	ESC_LA2535AA_AS	Clade II	0	1	1	0	0	0	0	1	0	0	0	1	0	0	0	1	1	1	1	0	1	0	0	1	1	0	1	0	0	0	0	0	0	0	1	0	1	0	1	0	0	0	0	0	0	0	0
ST95	ESC_LA2590AA_AS	Clade II	0	1	1	0	0	0	0	1	0	0	0	1	0	0	0	1	1	1	1	0	1	0	0	1	1	0	1	0	0	0	0	0	0	0	1	1	1	0	1	0	0	0	0	0	0	0	0
ST95	ESC_LA2666AA_AS	Clade II	0	1	1	0	0	0	0	1	0	0	0	1	0	0	0	1	1	1	1	0	1	0	0	1	1	0	1	0	0	0	0	0	0	0	1	1	1	0	1	0	0	0	0	0	0	0	0
ST95	ESC_LA2676AA_AS	Clade II	0	1	1	0	0	0	0	1	0	0	0	1	0	0	0	1	1	1	1	0	1	0	0	1	1	0	1	0	0	0	0	0	0	0	1	1	1	0	1	0	0	0	0	0	0	0	0
ST95	ESC_LA2719AA_AS	Clade II	0	1	1	0	0	0	0	1	0	0	0	1	0	0	0	1	1	1	1	0	1	0	0	1	1	0	1	0	0	0	0	0	0	0	1	1	1	0	1	0	0	0	0	0	0	0	0
ST95	ESC_LA2806AA_AS	Clade II	0	1	1	0	0	0	0	1	0	0	0	0	0	0	0	1	1	1	1	0	1	0	0	1	1	0	1	0	0	0	0	0	0	0	1	1	1	0	1	0	0	0	0	0	0	0	0
ST95	ESC_LA2949AA_AS	Clade II	0	1	1	0	0	0	0	1	0	0	0	1	0	0	0	1	1	1	1	0	1	0	0	1	1	0	1	0	0	0	0	0	0	0	1	1	1	0	1	0	0	0	0	0	0	0	0
ST95	ESC_LA2982AA_AS	Clade II	0	1	1	0	0	0	0	1	0	0	0	1	0	0	0	1	1	1	1	0	1	0	0	1	1	0	1	0	0	0	0	0	0	0	1	0	1	0	1	0	0	0	0	0	0	0	0
ST95	ESC_LA2984AA_AS	Clade II	0	1	1	0	0	0	0	1	0	0	0	1	0	0	0	1	1	1	1	0	1	0	0	1	1	0	1	0	0	0	0	0	0	0	1	0	1	0	1	0	0	0	0	0	0	0	0
ST95	ESC_LA2987AA_AS	Clade II	0	1	1	0	0	0	0	1	0	0	0	1	0	0	0	1	1	1	1	0	1	0	0	1	1	0	1	0	0	0	0	0	0	0	1	1	1	0	1	0	0	0	0	0	0	0	0
ST95	ESC_LA5685AA_AS	Clade II	0	1	1	0	0	0	0	1	0	0	0	1	0	0	0	1	1	1	1	0	1	0	0	1	1	0	1	0	0	0	0	0	0	0	1	1	1	0	1	0	0	0	0	0	0	0	0
ST95	ESC_MA2734AA_AS	Clade II	0	1	1	0	0	0	0	1	0	0	0	1	0	0	0	1	1	1	1	0	1	0	0	1	1	0	1	0	0	0	0	0	0	0	1	1	1	0	1	0	0	0	0	0	0	0	0
ST95	ESC_MA2745AA_AS	Clade II	0	1	1	0	0	0	0	1	0	0	0	1	0	0	0	1	1	1	1	0	1	0	0	1	1	0	1	0	0	0	0	0	0	0	1	1	1	0	1	0	0	0	0	0	0	0	0
ST95	ESC_MA2797AA_AS	Clade II	0	1	1	0	0	0	0	1	0	0	0	1	0	0	0	1	1	1	1	0	1	0	0	1	1	0	1	0	0	0	0	0	0	0	1	1	1	0	1	0	0	0	0	0	0	0	0
ST95	ESC_NA2846AA_AS	Clade II	0	1	1	0	0	0	0	1	0	0	0	1	0	0	0	1	1	1	1	0	1	0	0	1	1	0	1	0	0	0	0	0	0	0	1	1	1	0	1	0	0	0	0	0	0	0	0
ST95	ESC_NA2855AA_AS	Clade II	0	1	1	0	0	0	0	1	0	0	0	1	0	0	0	1	1	1	1	0	1	0	0	1	1	0	1	0	0	0	0	0	0	0	1	1	1	0	1	0	0	0	0	0	0	0	0
ST95	ESC_NA2859AA_AS	Clade II	0	1	1	0	0	0	0	1	0	0	0	1	0	0	0	1	1	1	1	0	1	0	0	1	1	1	1	0	0	0	0	0	0	0	1	1	1	0	1	0	0	0	0	0	0	0	0
ST95	ESC_NA2860AA_AS	Clade II	0	1	1	0	0	0	0	1	0	0	0	1	0	0	0	1	1	1	1	0	1	0	0	1	1	0	1	0	0	0	0	0	0	0	1	1	1	0	1	0	0	0	0	0	0	0	0
ST95	ESC_NA2865AA_AS	Clade II	0	1	1	0	0	0	0	1	0	0	0	1	0	0	0	1	1	1	1	0	1	0	0	1	1	1	1	0	0	0	0	0	0	0	1	0	1	0	1	0	0	0	0	0	0	0	0
ST95	ESC_NA2934AA_AS	Clade II	0	1	1	0	0	0	0	1	0	0	0	1	0	0	0	1	1	1	1	0	1	0	0	1	1	0	1	0	0	0	0	0	0	0	1	1	1	0	1	0	0	0	0	0	0	0	0
ST95	ESC_NA2945AA_AS	Clade II	0	1	1	0	0	0	0	1	0	0	0	1	0	0	0	1	1	1	1	0	1	0	0	1	1	1	1	0	0	0	0	0	0	0	1	1	1	0	1	0	0	0	0	0	0	0	0
ST95	ESC_NA2957AA_AS	Clade II	0	1	1	0	0	0	0	1	0	0	0	1	0	0	0	1	1	1	1	0	1	0	0	1	1	0	1	0	0	0	0	0	0	0	1	1	1	0	1	0	0	0	0	0	0	0	0
ST95	ESC_NA2961AA_AS	Clade II	0	1	1	0	0	0	0	1	0	0	0	1	0	0	0	1	1	1	1	0	1	0	0	1	1	0	1	0	0	0	0	0	0	0	1	1	1	0	1	0	0	0	0	0	0	0	0
ST95	ESC_NA3017AA_AS	Clade II	0	1	1	0	0	0	0	1	0	0	0	1	0	0	0	1	1	1	1	0	1	0	0	1	1	0	1	0	0	0	0	0	0	0	1	1	1	0	1	0	0	0	0	0	0	0	0
ST95	ESC_NA3018AA_AS	Clade II	0	1	1	0	0	0	0	1	0	0	0	1	0	0	0	1	1	1	1	0	1	0	0	1	1	0	1	0	0	0	0	0	0	0	1	1	1	0	1	0	0	0	0	0	0	0	0
ST95	ESC_NA4036AA_AS	Clade II	0	1	1	0	0	0	0	1	0	0	0	1	0	0	0	1	1	1	1	0	1	0	0	1	1	0	1	0	0	0	0	0	0	0	1	1	1	0	1	0	0	0	0	0	0	0	0
ST95	ESC_NA4037AA_AS	Clade II	0	1	1	0	0	0	0	1	0	0	0	1	0	0	0	1	1	1	1	0	1	0	0	1	1	1	1	0	0	0	0	0	0	0	1	1	1	0	1	0	0	0	0	0	0	0	0
ST95	ESC_NA4044AA_AS	Clade II	0	1	1	0	0	0	0	1	0	0	0	1	0	0	0	1	1	1	1	0	1	0	0	1	1	0	1	0	0	0	0	0	0	0	1	1	1	0	1	0	0	0	0	0	0	0	0
ST95	ESC_NA8226AA_AS	Clade II	0	1	1	0	0	0	0	1	0	0	0	1	0	0	0	1	1	1	1	0	1	0	0	1	1	0	1	0	0	0	0	0	0	0	1	0	1	0	1	0	0	0	0	0	0	0	0
ST95	ESC_PA8377AA_AS	Clade II	0	1	1	0	0	0	0	1	0	0	0	1	0	0	0	1	1	1	1	0	1	0	0	1	1	0	1	0	0	0	0	0	0	0	1	1	1	0	1	0	0	0	0	0	0	0	0
ST95	ESC_PA8378AA_AS	Clade II	0	1	1	0	0	0	0	1	0	0	0	1	0	0	0	1	1	1	1	0	1	0	0	1	1	0	1	0	0	0	0	0	0	0	1	1	1	0	1	0	0	0	0	0	0	0	0
ST95	ESC_PA8432AA_AS	Clade II	0	1	1	0	0	0	0	1	0	0	0	1	0	0	0	1	1	1	1	0	1	0	0	1	1	0	1	0	0	0	0	0	0	0	1	1	1	0	1	0	0	0	0	0	0	0	0
ST95	ESC_PA8643AA_AS	Clade II	0	1	1	0	0	0	0	1	0	0	0	1	0	0	0	1	1	1	1	0	1	0	0	1	1	0	1	0	0	0	0	0	0	0	1	1	1	0	1	0	0	0	0	0	0	0	0
ST95	ESC_PA8644AA_AS	Clade II	0	1	1	0	0	0	0	1	0	0	0	1	0	0	0	1	1	1	1	0	1	0	0	1	1	0	1	0	0	0	0	0	0	0	1	1	1	0	1	0	0	0	0	0	0	0	0
ST95	ESC_PA8645AA_AS	Clade II	0	1	1	0	0	0	0	1	0	0	0	1	0	0	0	1	1	1	1	0	1	0	0	1	1	0	1	0	0	0	0	0	0	0	1	1	1	0	1	0	0	0	0	0	0	0	0
ST95	ESC_PA8647AA_AS	Clade II	0	1	1	0	0	0	0	1	0	0	0	1	0	0	0	1	1	1	1	0	1	0	0	1	1	0	1	0	0	0	0	0	0	0	1	1	1	0	1	0	0	0	0	0	0	0	0
ST95	ESC_PA8648AA_AS	Clade II	0	1	1	0	0	0	0	1	0	0	0	1	0	0	0	1	1	1	1	0	1	0	0	1	1	0	1	0	0	0	0	0	0	0	1	1	1	0	1	0	0	0	0	0	0	0	0
ST95	ESC_PA8649AA_AS	Clade II	0	1	1	0	0	0	0	1	0	0	0	1	0	0	0	1	1	1	1	0	1	0	0	1	1	0	1	0	0	0	0	0	0	0	1	1	1	0	1	0	0	0	0	0	0	0	0
ST95	ESC_PA8650AA_AS	Clade II	0	1	1	0	0	0	0	1	0	0	0	1	0	0	0	1	1	1	1	0	1	0	0	1	1	0	1	0	0	0	0	0	0	0	1	1	1	0	1	0	0	0	0	0	0	0	0
ST95	ESC_PA8651AA_AS	Clade II	0	1	1	0	0	0	0	1	0	0	0	1	0	0	0	1	1	1	1	0	1	0	0	1	1	0	1	0	0	0	0	0	0	0	1	1	1	0	1	0	0	0	0	0	0	0	0
ST95	ESC_PA8652AA_AS	Clade II	0	1	1	0	0	0	0	1	0	0	0	1	0	0	0	1	1	1	1	0	1	0	0	1	1	0	1	0	0	0	0	0	0	0	1	1	1	0	1	0	0	0	0	0	0	0	0
ST95	ESC_PA9475AA_AS	Clade II	0	1	1	0	0	0	0	1	0	0	0	1	0	0	0	1	1	1	1	0	1	0	0	1	1	0	1	0	0	0	0	0	0	0	1	1	1	0	1	0	0	0	0	0	0	0	0
ST95	ESC_PA9696AA_AS	Clade II	0	1	1	0	0	0	0	1	0	0	0	1	0	0	0	1	1	1	1	0	1	0	0	1	1	0	1	0	0	0	0	0	0	0	1	1	1	0	1	0	0	0	0	0	0	0	0
ST95	ESC_QA4892AA_AS	Clade II	0	1	1	0	0	0	0	1	0	0	0	1	0	0	0	1	1	1	1	0	1	0	0	1	1	0	1	0	0	0	0	0	0	0	1	1	1	0	1	0	0	0	0	0	0	0	0
ST95	ESC_QA4893AA_AS	Clade II	0	1	1	0	0	0	0	1	0	0	0	1	0	0	0	1	1	1	1	0	1	0	0	1	1	0	1	0	0	0	0	0	0	0	1	1	1	0	1	0	0	0	0	0	0	0	0
ST95	ESC_QA4894AA_AS	Clade II	0	1	1	0	0	0	0	1	0	0	0	1	0	0	0	1	1	1	1	0	1	0	0	1	1	0	1	0	0	0	0	0	0	0	1	1	1	0	1	0	0	0	0	0	0	0	0
ST95	ESC_QA4895AA_AS	Clade II	0	1	1	0	0	0	0	1	0	0	0	1	0	0	0	1	1	1	1	0	1	0	0	1	1	0	1	0	0	0	0	0	0	0	1	1	1	0	1	0	0	0	0	0	0	0	0
ST95	ESC_RA0147AA_AS	Clade II	0	1	1	0	0	0	0	1	0	0	0	1	0	0	0	1	1	1	1	0	1	0	0	1	1	0	1	0	0	0	0	0	0	0	1	1	1	0	1	1	1	1	0	0	0	0	0
ST95	ESC_RA0439AA_AS	Clade II	0	1	1	0	0	0	0	1	0	0	0	1	0	0	0	1	1	1	1	0	1	0	0	1	1	0	1	0	0	0	0	0	0	0	1	1	1	1	1	0	0	0	0	0	0	0	0
ST95	ESC_RA0448AA_AS	Clade II	0	1	1	0	0	0	0	1	0	0	0	1	0	0	0	1	1	1	1	0	1	0	0	1	1	0	1	0	0	0	0	0	0	0	1	1	1	1	1	0	0	0	0	0	0	0	0
ST95	ESC_RA4025AA_AS	Clade II	0	1	1	0	0	0	0	1	0	0	0	1	0	0	0	1	1	1	1	0	1	0	0	1	1	0	1	0	0	0	0	0	0	0	1	1	1	0	1	0	0	0	0	0	0	0	0
ST95	ESC_RA4026AA_AS	Clade II	0	1	1	0	0	0	0	1	0	0	0	1	0	0	0	1	1	1	1	0	1	0	0	1	1	0	1	0	0	0	0	0	0	0	1	1	1	0	1	0	0	0	0	0	0	0	0
ST95	ESC_RA4028AA_AS	Clade II	0	1	1	0	0	0	0	1	0	0	0	1	0	0	0	1	1	1	1	0	1	0	0	1	1	0	1	0	0	0	0	0	0	0	1	1	1	0	1	0	0	0	0	0	0	0	0
ST95	ESC_RA4044AA_AS	Clade II	0	1	1	0	0	0	0	1	0	0	0	1	0	0	0	1	1	1	1	0	1	0	0	1	1	0	1	0	0	0	0	0	0	0	1	1	1	0	1	0	0	0	0	0	0	0	0
ST95	ESC_RA4047AA_AS	Clade II	0	1	1	0	0	0	0	1	0	0	0	1	0	0	0	1	1	1	1	0	1	0	0	1	1	1	1	0	0	0	0	0	0	0	1	1	1	0	1	0	0	0	0	0	0	0	0
ST95	ESC_RA4048AA_AS	Clade II	0	1	1	0	0	0	0	1	0	0	0	1	0	0	0	1	1	1	1	0	1	0	0	1	1	0	1	0	0	0	0	0	0	0	1	1	1	0	1	0	0	0	0	0	0	0	0
ST95	ESC_RA4050AA_AS	Clade II	0	1	1	0	0	0	0	1	0	0	0	1	0	0	0	1	1	1	1	0	1	0	0	1	1	1	1	0	0	0	0	0	0	0	1	1	1	0	1	0	0	0	0	0	0	0	0
ST95	ESC_RA4068AA_AS	Clade II	0	1	1	0	0	0	0	1	0	0	0	1	0	0	0	1	1	1	1	0	1	0	0	1	1	1	1	0	0	0	0	0	0	0	1	1	1	0	1	0	0	0	0	0	0	0	0
ST95	ESC_RA4265AA_AS	Clade II	0	1	1	0	0	0	0	1	0	0	0	1	0	0	0	1	1	1	1	0	1	0	0	1	1	0	1	0	0	0	0	0	0	0	1	1	1	0	1	0	0	0	0	0	0	0	0
ST95	ESC_RA4277AA_AS	Clade II	0	1	1	0	0	0	0	1	0	0	0	1	0	0	0	1	1	1	1	0	1	0	0	1	1	0	1	0	0	0	0	0	0	0	1	1	1	0	1	0	0	0	0	0	0	0	0
ST95	ESC_RA4278AA_AS	Clade II	0	1	1	0	0	0	0	1	0	0	0	1	0	0	0	1	1	1	1	0	1	0	0	1	1	0	1	0	0	0	0	0	0	0	1	1	1	0	1	0	0	0	0	0	0	0	0
ST95	ESC_RA4280AA_AS	Clade II	0	1	1	0	0	0	0	1	0	0	0	1	0	0	0	1	1	1	1	0	1	0	0	1	1	0	1	0	0	0	0	0	0	0	1	1	1	0	1	0	0	0	0	0	0	0	0
ST95	ESC_RA4281AA_AS	Clade II	0	1	1	0	0	0	0	1	0	0	0	1	0	0	0	1	1	1	1	0	1	0	0	1	1	0	1	0	0	0	0	0	0	0	1	1	1	0	1	0	0	0	0	0	0	0	0
ST95	ESC_RA4282AA_AS	Clade II	0	1	1	0	0	0	0	1	0	0	0	1	0	0	0	1	1	1	1	0	1	0	0	1	1	0	1	0	0	0	0	0	0	0	1	1	1	0	1	0	0	0	0	0	0	0	0
ST95	ESC_SA2788AA_AS	Clade II	0	1	1	0	0	0	0	1	0	0	0	1	0	0	0	1	1	1	1	0	1	0	0	1	1	0	1	0	0	0	0	0	0	0	1	1	1	0	1	0	0	0	0	0	0	0	0
ST95	ESC_SA3195AA_AS	Clade II	0	1	1	0	0	0	0	1	0	0	0	1	0	0	0	1	1	1	1	0	1	0	0	1	1	0	1	0	0	0	0	0	0	0	1	1	1	0	1	0	0	0	0	0	0	0	0
ST95	ESC_SA4839AA_AS	Clade II	0	1	1	0	0	0	0	1	0	0	0	1	0	0	0	1	1	1	1	0	1	0	0	1	1	0	1	0	0	0	0	0	0	0	1	1	1	0	1	0	0	0	0	0	0	0	0
ST95	ESC_SA5743AA_AS	Clade II	0	1	1	0	0	0	0	1	0	0	0	1	0	0	0	1	1	1	1	0	1	0	0	1	1	0	1	0	0	0	0	0	0	0	1	1	1	0	1	0	0	0	0	0	0	0	0
ST95	ESC_SA8301AA_AS	Clade II	0	1	1	0	0	0	0	1	0	0	0	1	0	0	0	1	1	1	1	0	1	0	0	1	1	0	1	0	0	0	0	0	0	0	1	1	1	0	1	0	0	0	0	0	0	0	0
ST95	ESC_TA1914AA_AS	Clade II	0	0	0	0	0	0	0	1	0	0	0	1	0	0	0	1	1	1	1	0	1	0	0	1	1	0	1	0	0	0	0	0	0	0	1	1	1	0	1	0	0	0	0	0	0	0	0
ST95	ESC_TA2839AA_AS	Clade II	0	1	1	0	0	0	0	1	0	0	0	1	0	0	0	1	1	1	1	0	1	0	0	1	1	0	1	0	0	0	0	0	0	0	1	1	1	0	1	0	0	0	0	0	0	0	0
ST95	ESC_TA2840AA_AS	Clade II	0	1	1	0	0	0	0	1	0	0	0	1	0	0	0	1	1	1	1	0	1	0	0	1	1	0	1	0	0	0	0	0	0	0	1	1	1	0	1	0	0	0	0	0	0	0	0
ST95	ESC_TA7169AA_AS	Clade II	0	1	1	0	0	0	0	1	0	0	0	1	0	0	0	1	1	1	1	0	1	0	0	1	1	0	1	0	0	0	0	0	0	0	1	1	1	0	1	0	0	0	0	0	0	0	0
ST95	ESC_TA8694AA_AS	Clade II	0	1	1	0	0	0	0	1	0	0	0	1	0	0	0	1	1	1	1	0	1	0	1	1	1	1	1	0	0	0	0	0	0	0	1	1	1	1	1	0	0	0	0	0	0	0	0
ST95	ESC_UA0369AA_AS	Clade II	0	1	1	0	0	0	0	1	0	0	0	1	0	0	0	1	1	1	1	0	1	0	0	1	1	0	1	0	0	0	0	0	0	0	1	1	1	0	1	0	0	0	0	0	0	0	0
ST95	ESC_UA1505AA_AS	Clade II	0	1	1	0	0	0	0	1	0	0	0	1	0	0	0	1	1	1	1	0	1	0	0	1	1	0	1	0	0	0	0	0	0	0	1	1	1	0	1	1	1	1	0	0	0	0	0
ST95	GCF_000013265.1	Clade II	0	1	1	0	0	0	1	1	1	1	0	1	0	0	0	1	1	1	1	0	1	0	0	1	1	0	1	1	0	0	0	0	1	0	1	0	1	0	1	0	0	0	1	0	1	1	0
ST95	GCF_001280325.1	Clade II	0	1	1	0	0	0	0	1	0	0	0	1	0	0	0	1	1	1	1	0	1	0	0	1	1	0	1	0	0	0	0	0	0	0	1	1	1	0	1	0	0	0	0	0	0	0	0
ST95	GCF_001499595.1	Clade II	0	1	1	0	0	0	0	1	0	0	0	1	0	0	0	1	1	1	1	0	1	0	0	1	1	0	1	0	0	0	0	0	0	0	1	1	1	0	1	0	0	0	0	0	0	0	0
ST95	GCF_001881145.1	Clade II	0	1	1	0	0	0	0	1	0	0	0	1	0	0	0	1	1	1	1	0	1	0	0	1	1	0	1	0	0	0	0	0	0	0	1	1	1	0	1	0	0	0	0	0	0	0	0
ST95	GCF_002028785.1	Clade II	0	1	1	0	0	0	0	1	0	0	0	1	0	0	0	1	1	1	1	0	1	0	0	1	1	0	1	0	0	0	0	0	0	0	1	1	1	0	1	0	0	0	0	0	0	0	0
ST95	GCF_002911225.1	Clade II	0	1	1	0	0	0	0	1	0	0	0	1	0	0	0	1	1	1	1	0	1	0	0	1	1	0	1	0	0	0	0	0	0	0	1	1	1	0	1	0	0	0	0	0	0	0	0
ST95	GCF_002911295.1	Clade II	0	1	1	0	0	0	0	1	0	0	0	1	0	0	0	1	1	1	1	0	1	0	0	1	1	0	1	0	0	0	0	0	0	0	1	1	1	0	1	0	0	0	0	0	0	0	0
ST95	GCF_002911315.1	Clade II	0	1	1	0	0	0	0	1	0	0	0	1	0	0	0	1	1	1	1	0	1	0	0	1	1	0	1	0	0	0	0	0	0	0	1	1	1	0	1	0	0	0	0	0	0	0	0
ST95	GCF_002911395.1	Clade II	0	1	1	0	0	0	0	1	0	0	0	1	0	0	0	1	1	1	1	0	1	0	0	1	1	0	1	0	0	0	0	0	0	0	1	1	1	0	1	0	0	0	0	0	0	0	0
ST95	GCF_003020885.1	Clade II	0	1	1	0	0	0	0	1	0	0	0	1	0	0	0	1	1	1	1	0	1	0	0	1	1	0	1	0	0	0	0	0	0	0	1	1	1	0	1	0	0	0	0	0	0	0	0
ST95	GCF_900499275.1	Clade II	0	1	1	0	0	0	0	1	0	0	0	1	0	0	0	1	1	1	1	0	1	0	0	1	1	0	1	0	0	0	0	0	0	0	1	1	1	0	1	0	0	0	0	0	0	0	0
ST95	ESC_CA5852AA_AS	Clade III	0	1	1	0	0	0	0	1	0	0	0	1	0	0	0	1	1	1	1	0	1	0	0	1	1	1	1	0	0	0	0	0	0	0	1	1	1	0	1	0	0	0	0	0	0	0	0
ST95	ESC_GA5350AA_AS	Clade III	0	1	1	0	0	0	0	1	0	0	0	1	0	0	0	1	1	1	1	0	1	0	1	1	1	1	1	0	0	0	0	0	0	0	1	1	1	0	1	0	0	0	0	0	0	0	0
ST95	ESC_HA7314AA_AS	Clade III	0	1	1	0	0	0	0	1	0	0	0	1	0	0	0	1	1	1	1	0	1	0	0	1	1	1	1	0	0	0	0	0	0	0	1	0	1	0	1	0	0	0	0	0	0	0	0
ST95	ESC_HA7589AA_AS	Clade III	0	1	1	0	0	0	0	1	0	0	0	1	0	0	0	1	1	1	1	0	1	0	0	1	1	0	1	0	0	0	0	0	1	0	1	0	1	0	1	0	0	0	0	0	0	0	0
ST95	ESC_HA7599AA_AS	Clade III	0	1	1	0	0	0	0	1	0	0	0	1	0	0	0	1	1	1	1	0	1	0	0	1	1	0	1	0	0	0	0	0	1	0	1	0	1	0	1	0	0	0	0	0	0	0	0
ST95	ESC_HA7720AA_AS	Clade III	0	1	1	0	0	0	0	1	0	0	0	1	0	0	0	1	1	1	1	0	1	0	0	1	1	0	1	0	0	0	0	0	1	0	1	0	1	0	1	0	0	0	0	0	0	0	0
ST95	ESC_IA4271AA_AS	Clade III	0	1	1	0	0	0	0	1	0	0	0	1	0	0	0	1	1	1	1	0	1	0	0	1	1	1	1	0	0	0	0	0	0	0	1	1	1	1	1	1	1	1	0	0	0	0	0
ST95	ESC_LA2784AA_AS	Clade III	0	1	1	1	0	0	0	1	0	0	0	1	0	0	0	1	1	1	1	0	1	0	1	1	1	1	1	0	0	0	0	0	0	0	1	1	1	0	1	1	1	1	0	0	0	0	0
ST95	ESC_NA3970AA_AS	Clade III	0	1	1	0	0	0	0	1	0	0	0	1	0	0	0	1	1	1	1	0	1	0	0	1	1	1	1	0	0	0	0	0	0	0	1	0	1	0	1	0	0	0	0	0	0	0	0
ST95	ESC_NA3971AA_AS	Clade III	0	1	1	0	0	0	0	1	0	0	0	1	0	0	0	1	1	1	1	0	1	0	1	1	1	1	1	0	0	0	0	0	0	0	1	1	1	0	1	0	0	0	0	0	0	0	0
ST95	ESC_NA3973AA_AS	Clade III	0	1	1	0	0	0	0	1	0	0	0	1	0	0	0	1	1	1	1	0	1	0	1	1	1	1	1	0	0	0	0	0	0	0	1	1	1	0	1	0	0	0	0	0	0	0	0
ST95	ESC_NA3974AA_AS	Clade III	0	1	1	0	0	0	0	1	0	0	0	1	0	0	0	1	1	1	1	0	1	0	1	1	1	1	1	0	0	0	0	0	0	0	1	1	1	0	1	0	0	0	0	0	0	0	0
ST95	ESC_NA3975AA_AS	Clade III	0	1	1	0	0	0	0	1	0	0	0	1	0	0	0	1	1	1	1	0	1	0	1	1	1	1	1	0	0	0	0	0	0	0	1	1	1	0	1	0	0	0	0	0	0	0	0
ST95	ESC_NA3980AA_AS	Clade III	0	1	1	0	0	0	0	1	0	0	0	1	0	0	0	1	1	1	1	0	1	0	1	1	1	1	1	0	0	0	0	0	0	0	1	1	1	0	1	0	0	0	0	0	0	0	0
ST95	ESC_NA3982AA_AS	Clade III	0	1	1	0	0	0	0	1	0	0	0	1	0	0	0	1	1	1	1	0	1	0	1	1	1	1	1	0	0	0	0	0	0	0	1	1	1	0	1	0	0	0	0	0	0	0	0
ST95	ESC_NA3983AA_AS	Clade III	0	1	1	0	0	0	0	1	0	0	0	1	0	0	0	1	1	1	1	0	1	0	0	1	1	1	1	0	0	0	0	0	0	0	1	1	1	0	1	0	0	0	0	0	0	0	0
ST95	ESC_NA3999AA_AS	Clade III	0	1	1	0	0	0	0	1	0	0	0	1	0	0	0	1	1	1	1	0	1	0	1	1	1	1	1	0	0	0	0	0	0	0	1	1	1	0	1	0	0	0	0	0	0	0	0
ST95	ESC_NA4000AA_AS	Clade III	0	1	1	0	0	0	0	1	0	0	0	1	0	0	0	1	1	1	1	0	1	0	1	1	1	1	1	0	0	0	0	0	0	0	1	1	1	0	1	0	0	0	0	0	0	0	0
ST95	ESC_NA4003AA_AS	Clade III	0	1	1	0	0	0	0	1	0	0	0	1	0	0	0	1	1	1	1	0	1	0	1	1	1	1	1	0	0	0	0	0	0	0	1	1	1	0	1	0	0	0	0	0	0	0	0
ST95	ESC_NA4005AA_AS	Clade III	0	1	1	0	0	0	0	1	0	0	0	1	0	0	0	1	1	1	1	0	1	0	1	1	1	1	1	0	0	0	0	0	0	0	1	1	1	0	1	0	0	0	0	0	0	0	0
ST95	ESC_NA4043AA_AS	Clade III	0	1	1	0	0	0	0	1	0	0	0	1	0	0	0	1	1	1	1	0	1	0	0	1	1	1	1	0	0	0	0	0	0	0	1	1	1	0	1	0	0	0	0	0	0	0	0
ST95	ESC_NA4045AA_AS	Clade III	0	1	1	0	0	0	0	1	0	0	0	1	0	0	0	1	1	1	1	0	1	0	1	1	1	1	1	0	0	0	0	0	0	0	1	1	1	0	1	0	0	0	0	0	0	0	0
ST95	ESC_NA4048AA_AS	Clade III	0	1	1	0	0	0	0	1	0	0	0	1	0	0	0	1	1	1	1	0	1	0	1	1	1	1	1	0	0	0	0	0	0	0	1	1	1	0	1	0	0	0	0	0	0	0	0
ST95	ESC_NA4052AA_AS	Clade III	0	1	1	0	0	0	0	1	0	0	0	1	0	0	0	1	1	1	1	0	1	0	1	1	1	1	1	0	0	0	0	0	0	0	1	0	1	0	1	0	0	0	0	0	0	0	0
ST95	ESC_NA4053AA_AS	Clade III	0	1	1	0	0	0	0	1	0	0	0	1	0	0	0	1	1	1	1	0	1	0	1	1	1	1	1	0	0	0	0	0	0	0	1	0	1	0	1	0	0	0	0	0	0	0	0
ST95	ESC_NA4063AA_AS	Clade III	0	1	1	0	0	0	0	1	0	0	0	1	0	0	0	1	1	1	1	0	1	0	1	1	1	1	1	0	0	0	0	0	0	0	1	1	1	0	1	0	0	0	0	0	0	0	0
ST95	ESC_NA4064AA_AS	Clade III	0	1	1	0	0	0	0	1	0	0	0	1	0	0	0	1	1	1	1	0	1	0	0	1	1	1	1	0	0	0	0	0	0	0	1	0	1	0	1	0	0	0	0	0	0	0	0
ST95	ESC_NA4067AA_AS	Clade III	0	1	1	0	0	0	0	1	0	0	0	1	0	0	0	1	1	1	1	0	1	0	1	1	1	1	1	0	0	0	0	0	0	0	1	1	1	0	1	0	0	0	0	0	0	0	0
ST95	ESC_NA4069AA_AS	Clade III	0	1	1	0	0	0	0	1	0	0	0	1	0	0	0	1	1	1	1	0	1	0	1	1	1	1	1	0	0	0	0	0	0	0	1	1	1	0	1	0	0	0	0	0	0	0	0
ST95	ESC_NA4070AA_AS	Clade III	0	1	1	0	0	0	0	1	0	0	0	1	0	0	0	1	1	1	1	0	1	0	1	1	1	1	1	0	0	0	0	0	0	0	1	1	1	0	1	0	0	0	0	0	0	0	0
ST95	ESC_NA4071AA_AS	Clade III	0	1	1	0	0	0	0	1	0	0	0	1	0	0	0	1	1	1	1	0	1	1	1	1	1	1	1	0	0	0	0	0	0	0	1	1	1	0	1	0	0	0	0	0	0	0	0
ST95	ESC_NA4072AA_AS	Clade III	0	1	1	0	0	0	0	1	0	0	0	1	0	0	0	1	1	1	1	0	1	0	1	1	1	1	1	0	0	0	0	0	0	0	1	1	1	0	1	0	0	0	0	0	0	0	0
ST95	ESC_QA5463AA_AS	Clade III	0	1	1	0	0	0	0	1	0	0	0	1	0	0	0	1	1	1	1	0	1	0	0	1	1	0	1	0	0	0	0	0	1	0	1	0	1	0	1	0	0	0	0	0	0	0	0
ST95	ESC_QA6460AA_AS	Clade III	0	1	1	0	0	0	0	1	0	0	0	1	0	0	0	1	1	1	1	0	1	0	0	1	1	0	1	0	0	0	0	0	1	0	1	0	1	0	1	0	0	0	0	0	0	0	0
ST95	ESC_QA6616AA_AS	Clade III	0	1	1	0	0	0	0	1	0	0	0	1	0	0	0	1	1	1	1	0	1	0	0	1	1	0	1	0	0	0	0	0	1	0	1	0	1	0	1	0	0	0	0	0	0	0	0
ST95	ESC_QA7878AA_AS	Clade III	0	1	1	0	0	0	0	1	0	0	0	1	0	0	0	1	1	1	1	0	1	0	0	1	1	0	1	0	0	0	0	0	1	0	1	0	0	0	1	0	0	0	0	0	0	0	0
ST95	ESC_QA7947AA_AS	Clade III	0	0	0	0	0	0	0	1	0	0	0	1	0	0	0	1	1	1	1	0	1	0	0	1	1	0	1	0	0	0	0	0	1	0	1	0	1	0	1	0	0	0	0	0	0	0	0
ST95	ESC_RA0395AA_AS	Clade III	0	1	1	0	0	0	0	1	0	0	0	1	0	0	0	1	1	1	1	0	1	0	0	1	1	1	1	0	0	0	0	0	0	0	1	1	1	1	1	0	0	0	0	0	0	0	0
ST95	ESC_RA9015AA_AS	Clade III	0	1	1	0	0	0	0	1	0	0	0	1	0	0	0	1	1	1	1	0	1	0	0	1	1	1	1	0	0	0	0	0	0	0	1	1	1	0	1	0	0	0	0	0	0	0	0
ST95	ESC_SA8273AA_AS	Clade III	0	1	1	0	0	0	1	1	0	0	0	1	0	0	0	1	1	1	1	0	1	0	1	1	1	1	1	1	0	0	0	0	0	0	1	1	1	0	1	0	0	0	0	0	0	0	0
ST95	ESC_SA8291AA_AS	Clade III	0	1	1	0	0	0	0	1	0	0	0	1	0	0	0	1	1	1	1	0	1	0	1	1	1	1	1	0	0	0	0	0	0	0	1	1	1	0	1	0	0	0	0	0	0	0	0
ST95	ESC_SA8296AA_AS	Clade III	0	1	1	0	0	0	0	1	0	0	0	1	0	0	0	1	1	1	1	0	1	0	1	1	1	1	1	0	0	0	0	0	0	0	1	1	1	0	1	0	0	0	0	0	0	0	0
ST95	ESC_TA1919AA_AS	Clade III	0	1	1	0	0	0	0	1	0	0	0	1	0	0	0	1	1	1	1	0	1	0	0	1	1	0	1	0	0	0	0	0	1	0	1	0	1	0	1	0	0	0	0	0	0	0	0
ST95	ESC_TA7132AA_AS	Clade III	0	1	1	0	0	0	0	1	0	0	0	1	0	0	0	1	1	1	1	0	1	0	0	1	1	1	1	0	0	0	0	0	0	0	1	1	1	0	1	0	0	0	0	0	0	0	0
ST95	GCF_002911375.1	Clade III	0	1	1	0	0	0	0	1	0	0	0	1	0	0	0	1	1	1	1	0	1	0	1	1	1	0	1	0	0	0	0	0	1	0	1	1	1	1	1	1	0	0	0	0	0	0	0
ST95	ESC_AA7981AA_AS	Clade III	0	1	1	0	0	0	0	1	0	0	0	1	0	0	0	1	1	1	1	0	1	0	0	1	1	1	1	0	0	0	0	0	0	0	1	1	1	0	1	0	0	0	0	0	0	0	0
ST95	ESC_AA9421AA_AS	Clade III	0	1	1	0	0	0	0	1	0	0	0	1	0	0	0	1	1	1	0	0	1	0	0	1	1	1	1	0	0	0	0	0	0	0	1	1	1	0	1	0	0	0	0	0	0	0	0
ST95	ESC_BA0306AA_AS	Clade III	0	1	1	0	0	0	0	1	0	0	0	1	0	0	0	1	1	1	1	0	1	0	0	1	1	0	1	0	0	0	0	0	1	0	1	0	1	0	1	0	0	0	0	0	0	0	0
ST95	ESC_BA1684AA_AS	Clade III	0	1	1	0	0	0	0	1	0	0	0	1	0	0	0	1	1	1	1	0	1	0	0	1	1	1	1	0	0	0	0	0	0	0	1	1	1	0	1	0	0	0	0	0	0	0	0
ST95	ESC_BA1749AA_AS	Clade III	0	1	1	0	0	0	0	1	0	0	0	1	0	0	0	1	1	1	1	0	1	0	0	1	1	1	1	0	0	0	0	0	0	0	1	1	1	0	1	0	0	0	0	0	0	0	0
ST95	ESC_BA2313AA_AS	Clade III	0	1	1	0	0	0	0	1	0	0	0	1	0	0	0	1	1	1	1	0	1	0	0	1	1	0	1	0	0	0	0	0	1	0	1	0	1	0	1	0	0	0	0	0	0	0	0
ST95	ESC_BA3733AA_AS	Clade III	0	0	0	0	0	0	0	1	0	0	0	1	0	0	0	1	1	1	1	0	1	0	0	1	1	1	1	0	0	0	0	0	0	0	1	0	1	0	1	0	0	0	0	0	0	0	0
ST95	ESC_BA4108AA_AS	Clade III	0	1	1	0	0	0	0	1	0	0	0	1	0	0	0	1	1	1	1	0	1	0	0	1	1	1	1	0	0	0	0	0	0	0	1	1	1	1	1	0	0	0	0	0	0	0	0
ST95	ESC_BA4201AA_AS	Clade III	0	1	1	0	0	0	0	1	0	0	0	1	0	0	0	1	1	1	1	0	1	0	0	1	1	1	1	0	0	0	0	0	0	0	1	0	1	0	1	0	0	0	0	0	0	0	0
ST95	ESC_BA4276AA_AS	Clade III	0	1	1	0	0	0	0	1	0	0	0	1	0	0	0	1	1	1	1	0	1	0	0	1	1	1	1	0	0	0	0	0	0	0	1	1	1	0	1	0	0	0	0	0	0	0	0
ST95	ESC_BA7454AA_AS	Clade III	0	1	1	0	0	0	0	1	0	0	0	1	0	0	0	1	1	1	1	0	1	0	0	1	1	0	1	0	0	0	0	0	1	0	1	0	1	0	1	0	0	0	0	0	0	0	0
ST95	ESC_BA8050AA_AS	Clade III	0	1	1	0	0	0	0	1	0	0	0	1	0	0	0	1	1	1	1	0	1	0	0	1	1	1	1	0	0	0	0	0	0	0	1	1	1	0	1	0	0	0	0	0	0	0	0
ST95	ESC_BA8137AA_AS	Clade III	0	1	1	0	0	0	0	1	0	0	0	1	0	0	0	1	1	1	1	0	1	0	0	1	1	1	1	0	0	0	0	0	0	0	1	1	1	0	1	0	0	0	0	0	0	0	0
ST95	ESC_BA8374AA_AS	Clade III	0	1	1	0	0	0	0	1	0	0	0	1	0	0	0	1	1	1	1	0	1	0	0	1	1	1	1	0	0	0	0	0	0	0	1	1	1	0	1	0	0	0	0	0	0	0	0
ST95	ESC_BA8511AA_AS	Clade III	0	1	1	0	0	0	0	1	0	0	0	1	0	0	0	1	1	1	1	0	1	0	1	1	1	1	1	0	0	0	0	0	0	0	1	1	1	0	1	0	0	0	0	0	0	0	0
ST95	ESC_BA8935AA_AS	Clade III	0	1	1	0	0	0	0	1	0	0	0	1	0	0	0	1	1	1	1	0	1	0	0	1	1	0	1	0	0	0	0	0	1	0	1	1	1	0	1	0	0	0	0	0	0	0	0
ST95	ESC_BA9082AA_AS	Clade III	0	1	1	0	0	0	0	1	0	0	0	1	0	0	0	1	1	1	1	0	1	0	0	1	1	1	1	0	0	0	0	0	0	0	1	1	1	0	1	0	0	0	0	0	0	0	0
ST95	ESC_BA9427AA_AS	Clade III	0	1	1	0	0	0	0	1	0	0	0	1	0	0	0	1	1	1	1	0	1	0	0	1	1	1	1	0	0	0	0	0	0	0	1	1	1	0	1	0	0	0	0	0	0	0	0
ST95	ESC_BA9743AA_AS	Clade III	0	1	1	0	0	0	0	1	0	0	0	1	0	0	0	1	1	1	1	0	1	0	0	1	1	1	1	0	0	0	0	0	0	0	1	0	1	0	1	0	0	0	0	0	0	0	0
ST95	ESC_CA0711AA_AS	Clade III	0	1	1	0	0	0	0	1	0	0	0	1	0	0	0	1	1	1	1	0	1	0	0	1	1	0	1	0	0	0	0	0	1	0	1	1	1	0	1	1	1	1	0	0	0	0	0
ST95	ESC_CA1525AA_AS	Clade III	0	1	1	0	0	0	0	1	0	0	0	1	0	0	0	1	1	1	1	0	1	0	0	1	1	0	1	0	0	0	0	0	1	0	1	1	1	0	1	0	0	0	0	0	0	0	0
ST95	ESC_CA1599AA_AS	Clade III	0	1	1	0	0	0	0	1	0	0	0	1	0	0	0	1	1	1	1	0	1	0	0	1	1	1	1	0	0	0	0	0	0	0	1	1	1	0	1	0	0	0	0	0	0	0	0
ST95	ESC_CA2098AA_AS	Clade III	0	1	1	0	0	0	0	1	0	0	0	1	0	0	0	1	1	1	1	0	1	0	0	1	1	1	1	0	0	0	0	0	0	0	1	1	1	0	1	0	0	0	0	0	0	0	0
ST95	ESC_CA2392AA_AS	Clade III	0	1	1	0	0	0	0	1	0	0	0	1	0	0	0	1	1	1	1	0	1	0	0	1	1	1	1	0	0	0	0	0	0	0	1	1	1	0	1	0	0	0	0	0	0	0	0
ST95	ESC_CA2547AA_AS	Clade III	0	1	1	0	0	0	0	1	0	0	0	1	0	0	0	1	1	1	1	0	1	0	1	1	1	1	1	0	0	0	0	0	0	0	1	1	1	0	1	0	0	0	0	0	0	0	0
ST95	ESC_CA3089AA_AS	Clade III	0	1	1	0	0	0	0	1	0	0	0	1	0	0	0	1	1	1	1	0	1	0	0	1	1	1	1	0	0	0	0	0	0	0	1	1	1	0	1	0	0	0	0	0	0	0	0
ST95	ESC_CA3335AA_AS	Clade III	0	1	1	0	0	0	0	1	0	0	0	1	0	0	0	1	1	1	1	0	1	0	0	1	1	1	1	0	0	0	0	0	0	0	1	1	1	0	1	0	0	0	0	0	0	0	0
ST95	ESC_CA3685AA_AS	Clade III	0	1	1	0	0	0	0	1	0	0	0	1	0	0	0	1	1	1	1	0	1	0	0	1	1	0	1	0	0	0	0	0	1	0	1	0	1	0	1	1	1	1	0	0	0	0	0
ST95	ESC_CA3797AA_AS	Clade III	0	1	1	0	0	0	0	1	0	0	0	1	0	0	0	1	1	1	1	0	1	0	0	1	1	1	1	0	0	0	0	0	0	0	1	1	1	0	1	0	0	0	0	0	0	0	0
ST95	ESC_CA3961AA_AS	Clade III	0	1	1	0	0	0	0	1	0	0	0	1	0	0	0	1	1	1	1	0	1	0	0	1	1	1	1	0	0	0	0	0	0	0	1	1	1	0	1	0	0	0	0	0	0	0	0
ST95	ESC_CA4087AA_AS	Clade III	0	1	1	0	0	0	0	1	0	0	0	1	0	0	0	1	1	1	1	0	1	0	0	1	1	1	1	0	0	0	0	0	0	0	1	1	1	0	1	0	0	0	0	0	0	0	0
ST95	ESC_CA6119AA_AS	Clade III	0	1	1	0	0	0	0	1	0	0	0	1	0	0	0	1	1	1	1	0	1	0	0	1	1	1	1	0	0	0	0	0	0	0	1	1	1	0	1	0	0	0	0	0	0	0	0
ST95	ESC_HA0364AA_AS	Clade III	0	1	1	0	0	0	0	1	0	0	0	1	0	0	0	1	1	1	1	0	1	0	0	1	1	1	1	0	0	0	0	0	0	0	1	1	1	0	1	0	0	0	0	0	0	0	0
ST95	ESC_HA5006AA_AS	Clade III	0	1	1	0	0	0	0	1	0	0	0	1	0	0	0	1	1	1	1	0	1	0	0	1	1	1	1	0	0	0	0	0	0	0	1	1	1	0	1	0	0	0	0	0	0	0	0
ST95	ESC_HA5023AA_AS	Clade III	0	1	1	0	0	0	0	1	0	0	0	1	0	0	0	1	1	1	1	0	1	0	0	1	1	1	1	0	0	0	0	0	0	0	1	1	1	0	1	0	0	0	0	0	0	0	0
ST95	ESC_HA5111AA_AS	Clade III	0	1	1	0	0	0	0	1	0	0	0	1	0	0	0	1	1	1	1	0	1	0	0	1	1	1	1	0	0	0	0	0	0	0	1	1	1	0	1	0	0	0	0	0	0	0	0
ST95	ESC_HA5800AA_AS	Clade III	0	1	1	0	0	0	0	1	0	0	0	1	0	0	0	1	1	1	1	0	1	0	0	1	1	1	1	0	0	0	0	0	0	0	1	1	1	0	1	0	0	0	0	0	0	0	0
ST95	ESC_HA6332AA_AS	Clade III	0	1	1	0	0	0	0	1	0	0	0	1	0	0	0	1	1	1	1	0	1	0	1	1	1	1	1	0	0	0	0	0	0	0	1	1	1	1	1	0	0	0	0	0	0	0	0
ST95	ESC_HA6342AA_AS	Clade III	0	1	1	0	0	0	0	1	0	0	0	1	0	0	0	1	1	1	1	0	1	0	1	1	1	1	1	0	0	0	0	0	0	0	1	1	1	0	1	0	0	0	0	0	0	0	0
ST95	ESC_HA6411AA_AS	Clade III	0	1	1	0	0	0	0	1	0	0	0	1	0	0	0	1	1	1	1	0	1	0	1	1	1	1	1	0	0	0	0	0	0	0	1	1	1	0	1	0	0	0	0	0	0	0	0
ST95	ESC_HA6413AA_AS	Clade III	0	1	1	0	0	0	0	1	0	0	0	1	0	0	0	1	1	1	1	0	1	0	1	1	1	1	1	0	0	0	0	0	0	0	1	1	1	0	1	0	0	0	0	0	0	0	0
ST95	ESC_HA6418AA_AS	Clade III	0	1	1	0	0	0	0	1	0	0	0	1	0	0	0	1	1	1	1	0	1	0	1	1	1	1	1	0	0	0	0	0	0	0	1	1	1	0	1	0	0	0	0	0	0	0	0
ST95	ESC_HA6420AA_AS	Clade III	0	1	1	0	0	0	0	1	0	0	0	1	0	0	0	1	1	1	1	0	1	0	1	1	1	1	1	0	0	0	0	0	0	0	1	1	1	0	1	0	0	0	0	0	0	0	0
ST95	ESC_HA6828AA_AS	Clade III	0	1	1	0	0	0	0	1	0	0	0	1	0	0	0	1	1	1	1	0	1	0	0	1	1	1	1	0	0	0	0	0	0	0	1	1	1	0	1	0	0	0	0	0	0	0	0
ST95	ESC_HA6830AA_AS	Clade III	0	1	1	0	0	0	0	1	0	0	0	1	0	0	0	1	1	1	1	0	1	0	0	1	1	1	1	0	0	0	0	0	0	0	1	1	1	0	1	0	0	0	0	0	0	0	0
ST95	ESC_IA0804AA_AS	Clade III	0	1	1	0	0	0	0	1	0	0	0	1	0	0	0	1	1	1	1	0	1	0	0	1	1	1	1	0	0	0	0	0	0	0	1	1	1	0	1	0	0	0	0	0	0	0	0
ST95	ESC_IA0811AA_AS	Clade III	0	1	1	0	0	0	0	1	0	0	0	1	0	0	0	1	1	1	1	0	1	0	1	1	1	1	1	0	0	0	0	0	0	0	1	1	1	0	1	0	0	0	0	0	0	0	0
ST95	ESC_IA3651AA_AS	Clade III	0	1	1	0	0	0	0	1	0	0	0	1	0	0	0	1	1	1	1	0	1	0	1	1	1	1	1	0	0	0	0	0	0	0	1	1	1	0	1	0	0	0	0	0	0	0	0
ST95	ESC_IA3815AA_AS	Clade III	0	1	1	0	0	0	0	1	0	0	0	1	0	0	0	1	1	1	1	0	1	0	0	1	1	1	1	0	0	0	0	0	0	0	1	1	1	0	1	0	0	0	0	0	0	0	0
ST95	ESC_IA3894AA_AS	Clade III	0	1	1	0	0	0	0	1	0	0	0	1	0	0	0	1	1	1	1	0	1	0	0	1	1	1	1	0	0	0	0	0	0	0	1	1	1	1	1	0	0	0	0	0	0	0	0
ST95	ESC_IA3996AA_AS	Clade III	0	1	1	0	0	0	0	1	0	0	0	1	0	0	0	1	1	1	1	0	1	0	0	1	1	1	1	0	0	0	0	0	0	0	1	1	1	1	1	1	1	1	0	0	0	0	0
ST95	ESC_IA4423AA_AS	Clade III	0	1	1	0	0	0	0	1	0	0	0	1	0	0	0	1	1	1	1	0	1	0	0	1	1	1	1	0	0	0	0	0	0	1	1	1	1	0	1	0	0	0	0	0	0	0	0
ST95	ESC_IA4926AA_AS	Clade III	0	1	1	0	0	0	0	1	0	0	0	1	0	0	0	1	1	1	1	0	1	0	0	1	1	1	1	0	0	0	0	0	0	0	1	1	1	0	1	0	0	0	0	0	0	0	0
ST95	ESC_IA4927AA_AS	Clade III	0	1	1	0	0	0	0	1	0	0	0	1	0	0	0	1	1	1	1	0	1	0	0	1	1	1	1	0	0	0	0	0	0	0	1	1	1	0	1	0	0	0	0	0	0	0	0
ST95	ESC_JA3853AA_AS	Clade III	0	1	1	0	0	0	0	1	0	0	0	1	0	0	0	1	1	1	1	0	1	0	0	1	1	1	1	0	0	0	0	0	0	0	1	1	1	0	1	0	0	0	0	0	0	0	0
ST95	ESC_JA4566AA_AS	Clade III	0	1	1	0	0	0	0	1	0	0	0	1	0	0	0	1	1	1	1	0	1	0	0	1	1	1	1	0	0	0	0	0	0	0	1	1	1	0	1	0	0	0	0	0	0	0	0
ST95	ESC_LA0107AA_AS	Clade III	0	1	1	0	0	0	0	1	0	0	0	1	0	0	0	1	1	1	1	0	1	0	0	1	1	1	1	0	0	0	0	0	0	0	1	1	1	1	1	0	0	0	0	0	0	0	0
ST95	ESC_LA0746AA_AS	Clade III	0	1	1	0	0	0	0	1	0	0	0	1	0	0	0	1	1	1	1	0	1	0	0	1	1	1	1	0	0	0	0	0	0	0	1	1	1	0	1	1	1	1	0	0	0	0	0
ST95	ESC_LA0830AA_AS	Clade III	0	1	1	0	0	0	0	1	0	0	0	1	0	0	0	1	1	1	1	0	1	0	0	1	1	1	1	0	0	0	0	0	0	1	1	1	1	1	1	0	0	0	0	0	0	0	0
ST95	ESC_LA1124AA_AS	Clade III	0	1	1	0	0	0	0	1	0	0	0	1	0	0	0	1	1	1	1	0	1	0	1	1	1	1	1	0	0	0	0	0	0	0	1	1	1	0	1	0	0	0	0	0	0	0	0
ST95	ESC_LA1222AA_AS	Clade III	0	1	1	0	0	0	0	1	0	0	0	1	0	0	0	1	1	1	1	0	1	0	0	1	1	1	1	0	0	0	0	0	0	0	1	1	1	0	1	0	0	0	0	0	0	0	0
ST95	ESC_LA2574AA_AS	Clade III	0	1	1	0	0	0	0	1	0	0	0	1	0	0	0	1	1	1	1	0	1	0	0	1	1	1	1	0	0	0	0	0	0	0	1	1	1	1	1	0	0	0	0	0	0	0	0
ST95	ESC_LA2597AA_AS	Clade III	0	1	1	0	0	0	0	1	0	0	0	1	0	0	0	1	1	1	1	0	1	0	0	1	1	1	1	0	0	0	0	0	0	0	1	1	1	0	1	0	0	0	0	0	0	0	0
ST95	ESC_LA2613AA_AS	Clade III	0	1	1	0	0	0	0	1	0	0	0	1	0	0	0	1	1	1	1	0	1	0	0	1	1	1	1	0	0	0	0	0	0	0	1	1	1	1	1	1	1	1	0	0	0	0	0
ST95	ESC_LA2615AA_AS	Clade III	0	1	1	0	0	0	0	1	0	0	0	1	0	0	0	1	1	1	1	0	1	0	0	1	1	1	1	0	0	0	0	0	0	0	1	0	1	0	1	0	0	0	0	0	0	0	0
ST95	ESC_LA2623AA_AS	Clade III	0	1	1	0	0	0	0	1	0	0	0	1	0	0	0	1	1	1	1	0	1	0	0	1	1	1	1	0	0	0	0	0	0	0	1	0	1	0	1	0	0	0	0	0	0	0	0
ST95	ESC_LA2667AA_AS	Clade III	0	1	1	0	0	0	0	1	0	0	0	1	0	0	0	1	1	1	1	0	1	0	0	1	1	1	1	0	0	0	0	0	0	0	1	1	1	0	1	0	0	0	0	0	0	0	0
ST95	ESC_LA2699AA_AS	Clade III	0	1	1	0	0	0	0	1	0	0	0	1	0	0	0	1	1	1	1	0	1	0	0	1	1	1	1	0	0	0	0	0	0	0	1	1	1	0	1	0	0	0	0	0	0	0	0
ST95	ESC_LA2725AA_AS	Clade III	0	1	1	0	0	0	0	1	0	0	0	1	0	0	0	1	1	1	1	0	1	0	0	1	1	1	1	0	0	0	0	0	0	0	1	1	1	0	1	0	0	0	0	0	0	0	0
ST95	ESC_LA2726AA_AS	Clade III	0	1	1	0	0	0	0	1	0	0	0	1	0	0	0	1	1	1	1	0	1	0	0	1	1	1	1	0	0	0	0	0	0	0	1	1	1	1	1	0	0	0	0	0	0	0	0
ST95	ESC_LA2769AA_AS	Clade III	0	1	1	0	0	0	0	1	0	0	0	1	0	0	0	1	1	1	1	0	1	0	0	1	1	1	1	0	0	0	0	0	0	0	1	1	1	1	1	0	0	0	0	0	0	0	0
ST95	ESC_LA2827AA_AS	Clade III	0	1	1	0	0	0	0	1	0	0	0	1	0	0	0	1	1	1	1	0	1	0	0	1	1	0	1	0	0	0	0	0	1	0	1	1	1	0	1	0	0	0	0	0	0	0	0
ST95	ESC_LA2829AA_AS	Clade III	0	1	1	0	0	0	0	1	0	0	0	1	0	0	0	1	1	1	1	0	1	0	0	1	1	1	1	0	0	0	0	0	0	0	1	1	1	0	1	0	0	0	0	0	0	0	0
ST95	ESC_LA2830AA_AS	Clade III	0	1	1	0	0	0	0	1	0	0	0	1	0	0	0	1	1	1	1	0	1	0	0	1	1	1	1	0	0	0	0	0	0	0	1	1	1	1	1	0	0	0	0	0	0	0	0
ST95	ESC_LA2834AA_AS	Clade III	0	1	1	0	0	0	0	1	0	0	0	1	0	0	0	1	1	1	1	0	1	0	0	1	1	1	1	0	0	0	0	0	0	0	1	1	1	0	1	0	0	0	0	0	0	0	0
ST95	ESC_LA2838AA_AS	Clade III	0	1	1	0	0	0	0	1	0	0	0	1	0	0	0	1	1	1	0	0	1	0	0	1	1	1	1	0	0	0	0	0	0	0	1	1	1	0	1	0	0	0	0	0	0	0	0
ST95	ESC_LA2840AA_AS	Clade III	0	1	1	0	0	0	0	1	0	0	0	1	0	0	0	1	1	1	1	0	1	0	1	1	1	1	1	0	0	0	0	0	0	0	1	1	1	0	1	1	1	1	0	0	0	0	0
ST95	ESC_LA2848AA_AS	Clade III	0	1	1	0	0	0	0	1	0	0	0	1	0	0	0	1	1	1	1	0	1	0	1	1	1	1	1	0	0	0	0	0	0	0	1	1	1	0	1	1	1	1	0	0	0	0	0
ST95	ESC_LA2850AA_AS	Clade III	0	1	1	0	0	0	0	1	0	0	0	1	0	0	0	1	1	1	1	0	1	0	0	1	1	1	1	0	0	0	0	0	0	0	1	1	1	0	1	0	0	0	0	0	0	0	0
ST95	ESC_LA2860AA_AS	Clade III	0	1	1	0	0	0	0	1	0	0	0	1	0	0	0	1	1	1	1	0	1	0	0	1	1	1	1	0	0	0	0	0	0	0	1	1	1	0	1	0	0	0	0	0	0	0	0
ST95	ESC_LA2868AA_AS	Clade III	0	1	1	0	0	0	0	1	0	0	0	1	0	0	0	1	1	1	1	0	1	0	0	1	1	1	1	0	0	0	0	0	0	0	1	1	1	0	1	0	0	0	0	0	0	0	0
ST95	ESC_LA2921AA_AS	Clade III	0	1	1	0	0	0	0	1	0	0	0	1	0	0	0	1	1	1	1	0	1	0	0	1	1	1	1	0	0	0	0	0	0	0	1	1	1	1	1	1	1	1	0	0	0	0	0
ST95	ESC_MA2736AA_AS	Clade III	0	1	1	0	0	0	0	1	0	0	0	1	0	0	0	1	1	1	1	0	1	0	1	1	1	1	1	0	0	0	0	0	0	0	1	1	1	0	1	0	0	0	0	0	0	0	0
ST95	ESC_MA2828AA_AS	Clade III	0	1	1	0	0	0	0	1	0	0	0	1	0	0	0	1	1	1	1	0	1	0	0	1	1	1	1	0	0	0	0	0	0	0	1	1	1	0	1	0	0	0	0	0	0	0	0
ST95	ESC_MA2846AA_AS	Clade III	0	1	1	0	0	0	0	1	0	0	0	1	0	0	0	1	1	1	1	0	1	0	0	1	1	1	1	0	0	0	0	0	0	0	1	1	1	0	1	0	0	0	0	0	0	0	0
ST95	ESC_MA3772AA_AS	Clade III	0	1	1	0	0	0	0	1	0	0	0	1	0	0	0	1	1	1	1	0	1	0	0	1	1	1	1	0	0	0	0	0	0	0	1	1	0	0	1	0	0	0	0	0	0	0	0
ST95	ESC_NA2946AA_AS	Clade III	0	1	1	0	0	0	0	1	0	0	0	1	0	0	0	1	1	1	1	0	1	0	0	1	1	1	1	0	0	0	0	0	0	0	1	1	1	0	1	0	0	0	0	0	0	0	0
ST95	ESC_NA2989AA_AS	Clade III	0	1	1	0	0	0	0	1	0	0	0	1	0	0	0	1	1	1	1	0	1	0	0	1	1	1	1	0	0	0	0	0	0	0	1	1	1	0	1	0	0	0	0	0	0	0	0
ST95	ESC_NA3984AA_AS	Clade III	0	1	1	0	0	0	0	1	0	0	0	1	0	0	0	1	1	1	1	0	1	0	0	1	1	1	1	0	0	0	0	0	0	0	1	1	1	0	1	0	0	0	0	0	0	0	0
ST95	ESC_NA3990AA_AS	Clade III	0	1	1	0	0	0	0	1	0	0	0	1	0	0	0	1	1	1	1	0	1	0	0	1	1	1	1	0	0	0	0	0	0	0	1	0	1	0	1	0	0	0	0	0	0	0	0
ST95	ESC_NA3991AA_AS	Clade III	0	1	1	0	0	0	0	1	0	0	0	1	0	0	0	1	1	1	1	0	1	0	0	1	1	1	1	0	0	0	0	0	0	0	1	1	1	0	1	0	0	0	0	0	0	0	0
ST95	ESC_NA3992AA_AS	Clade III	0	1	1	0	0	0	0	1	0	0	0	1	0	0	0	1	1	1	1	0	1	0	1	1	1	1	1	0	0	0	0	0	0	0	1	1	1	0	1	0	0	0	0	0	0	0	0
ST95	ESC_NA3993AA_AS	Clade III	0	1	1	0	0	0	0	1	0	0	0	1	0	0	0	1	1	1	1	0	1	0	0	1	1	0	1	0	0	0	0	0	1	0	1	1	1	0	1	0	0	0	0	0	0	0	0
ST95	ESC_NA4004AA_AS	Clade III	0	1	1	0	0	0	0	1	0	0	0	1	0	0	0	1	1	1	1	0	1	0	1	1	1	1	1	0	0	0	0	0	0	0	1	1	1	0	1	0	0	0	0	0	0	0	0
ST95	ESC_NA4028AA_AS	Clade III	0	1	1	0	0	0	0	1	0	0	0	1	0	0	0	1	1	1	1	0	1	0	0	1	1	0	1	0	0	0	0	0	1	0	1	1	1	0	1	1	1	1	0	0	0	0	0
ST95	ESC_NA4030AA_AS	Clade III	0	1	1	0	0	0	0	1	0	0	0	1	0	0	0	1	1	1	1	0	1	0	0	1	1	0	1	0	0	0	0	0	1	0	1	1	1	0	1	1	1	1	0	0	0	0	0
ST95	ESC_NA4035AA_AS	Clade III	0	1	1	0	0	0	0	1	0	0	0	1	0	0	0	1	1	1	1	0	1	0	1	1	1	1	1	0	0	0	0	0	0	0	1	1	1	0	1	0	0	0	0	0	0	0	0
ST95	ESC_NA4046AA_AS	Clade III	0	1	1	0	0	0	0	1	0	0	0	1	0	0	0	1	1	1	1	0	1	0	1	1	1	1	1	0	0	0	0	0	0	0	1	0	1	0	1	0	0	0	0	0	0	0	0
ST95	ESC_NA4055AA_AS	Clade III	0	1	1	0	0	0	0	1	0	0	0	1	0	0	0	1	1	1	1	0	1	0	1	1	1	1	1	0	0	0	0	0	0	0	1	1	1	0	1	0	0	0	0	0	0	0	0
ST95	ESC_NA4056AA_AS	Clade III	0	1	1	0	0	0	0	1	0	0	0	1	0	0	0	1	1	1	1	0	1	0	1	1	1	1	1	0	0	0	0	0	0	0	1	1	1	0	1	0	0	0	0	0	0	0	0
ST95	ESC_NA4057AA_AS	Clade III	0	1	1	0	0	0	0	1	0	0	0	1	0	0	0	1	1	1	1	0	1	0	0	1	1	0	1	0	0	0	0	0	1	0	1	1	1	0	1	0	0	0	0	0	0	0	0
ST95	ESC_NA4058AA_AS	Clade III	0	1	1	0	0	0	0	1	0	0	0	1	0	0	0	1	1	1	1	0	1	0	0	1	1	1	1	0	0	0	0	0	0	0	1	1	1	0	1	0	0	0	0	0	0	0	0
ST95	ESC_NA4061AA_AS	Clade III	0	1	1	0	0	0	0	1	0	0	0	1	0	0	0	1	1	1	1	0	1	0	1	1	1	1	1	0	0	0	0	0	0	0	1	1	1	0	1	0	0	0	0	0	0	0	0
ST95	ESC_NA4066AA_AS	Clade III	0	1	1	0	0	0	1	1	0	0	0	1	0	0	0	1	1	1	1	0	1	0	1	1	1	1	1	1	0	0	0	0	0	0	1	1	1	0	1	0	0	0	0	0	0	0	0
ST95	ESC_NA4068AA_AS	Clade III	0	1	1	0	0	0	0	1	0	0	0	1	0	0	0	1	1	1	1	0	1	0	1	1	1	1	1	0	0	0	0	0	0	0	1	1	1	0	1	0	0	0	0	0	0	0	0
ST95	ESC_NA7957AA_AS	Clade III	0	1	1	0	0	0	0	1	0	0	0	1	0	0	0	1	1	1	1	0	1	0	0	1	1	1	1	0	0	0	0	0	0	0	1	1	1	0	1	0	0	0	0	0	0	0	0
ST95	ESC_QA5498AA_AS	Clade III	0	1	1	0	0	0	0	1	0	0	0	1	0	0	0	1	1	1	1	0	1	0	0	1	1	0	1	0	0	0	0	0	1	0	1	0	1	0	1	0	0	0	0	0	0	0	0
ST95	ESC_QA5905AA_AS	Clade III	0	1	1	0	0	0	0	1	0	0	0	1	0	0	0	1	1	1	1	0	1	0	0	1	1	0	1	0	0	0	0	0	1	0	1	0	1	0	1	0	0	0	0	0	0	0	0
ST95	ESC_QA5919AA_AS	Clade III	0	1	1	0	0	0	0	1	0	0	0	1	0	0	0	1	1	1	1	0	1	0	0	1	1	1	1	0	0	0	0	0	0	0	1	1	1	0	1	0	0	0	0	0	0	0	0
ST95	ESC_QA7446AA_AS	Clade III	0	1	1	0	0	0	0	1	0	0	0	1	0	0	0	1	1	1	1	0	1	0	0	1	1	0	1	0	0	0	0	0	1	0	1	1	1	0	1	0	0	0	0	0	0	0	0
ST95	ESC_QA7811AA_AS	Clade III	0	1	1	0	0	0	0	1	0	0	0	0	0	0	0	1	1	1	1	0	1	0	0	1	1	0	1	0	0	0	0	0	1	0	1	0	1	0	1	0	0	0	0	0	0	0	0
ST95	ESC_QA8780AA_AS	Clade III	0	1	1	0	0	0	0	1	0	0	0	1	0	0	0	1	1	1	1	0	1	0	0	1	1	0	1	0	0	0	0	0	1	0	1	0	1	0	1	0	0	0	0	0	0	0	0
ST95	ESC_QA8947AA_AS	Clade III	0	1	1	0	0	0	0	1	0	0	0	1	0	0	0	1	1	1	1	0	1	0	0	1	1	0	1	0	0	0	0	0	1	0	1	0	1	0	1	0	0	0	0	0	0	0	0
ST95	ESC_SA2429AA_AS	Clade III	0	1	1	0	0	0	0	1	0	0	0	1	0	0	0	1	1	1	1	0	1	0	0	1	1	1	1	0	0	0	0	0	0	0	1	1	1	0	1	0	0	0	0	0	0	0	0
ST95	ESC_SA3205AA_AS	Clade III	0	1	1	0	0	0	0	1	0	0	0	1	0	0	0	1	1	1	1	0	1	0	0	1	1	1	1	0	0	0	0	0	0	0	1	1	1	0	1	0	0	0	0	0	0	0	0
ST95	ESC_SA4452AA_AS	Clade III	0	1	1	0	0	0	0	1	0	0	0	1	0	0	0	1	1	1	1	0	1	0	0	1	1	1	1	0	0	0	0	0	0	0	1	1	1	0	1	0	0	0	0	0	0	0	0
ST95	ESC_SA4902AA_AS	Clade III	0	1	1	0	0	0	0	1	0	0	0	1	0	0	0	1	1	1	1	0	1	0	0	1	1	1	1	0	0	0	0	0	0	0	1	1	1	0	1	0	0	0	0	0	0	0	0
ST95	ESC_SA8243AA_AS	Clade III	0	1	1	0	0	0	1	1	0	0	0	1	0	0	0	1	1	1	1	0	1	0	1	1	1	1	1	1	0	0	0	0	0	0	1	1	1	0	1	0	0	0	0	0	0	0	0
ST95	ESC_SA8250AA_AS	Clade III	0	1	1	0	0	0	1	1	0	0	0	1	0	0	0	1	1	1	1	0	1	0	1	1	1	1	1	1	0	0	0	0	0	0	1	1	1	0	1	0	0	0	0	0	0	0	0
ST95	ESC_SA8312AA_AS	Clade III	0	1	1	0	0	0	0	1	0	0	0	1	0	0	0	1	1	1	1	0	1	0	1	1	1	1	1	0	0	0	0	0	0	0	1	1	0	1	1	0	0	0	0	0	0	0	0
ST95	ESC_TA1871AA_AS	Clade III	0	1	1	0	0	0	0	1	0	0	0	1	0	0	0	1	1	1	1	0	1	0	0	1	1	0	1	0	0	0	0	0	1	0	1	0	1	0	1	0	0	0	0	0	0	0	0
ST95	ESC_TA1921AA_AS	Clade III	0	1	1	0	0	0	0	1	0	0	0	1	0	0	0	1	1	1	1	0	1	0	0	1	1	0	1	0	0	0	0	0	1	0	1	0	1	0	1	0	0	0	0	0	0	0	0
ST95	ESC_TA1926AA_AS	Clade III	0	1	1	0	0	0	0	1	0	0	0	1	0	0	0	1	1	1	1	0	1	0	0	1	1	0	1	0	0	0	0	0	1	0	1	0	1	0	1	0	0	0	0	0	0	0	0
ST95	ESC_TA1962AA_AS	Clade III	0	1	1	0	0	0	0	1	0	0	0	1	0	0	0	1	1	1	1	0	1	0	0	1	1	0	1	0	0	0	0	0	1	0	1	0	1	0	1	0	0	0	0	0	0	0	0
ST95	ESC_TA1971AA_AS	Clade III	0	1	1	0	0	0	0	1	0	0	0	1	0	0	0	1	1	1	1	0	1	0	0	1	1	0	1	0	0	0	0	0	1	0	1	0	1	0	1	0	0	0	0	0	0	0	0
ST95	ESC_TA1981AA_AS	Clade III	0	1	1	0	0	0	0	1	0	0	0	1	0	0	0	1	1	1	1	0	1	0	0	1	1	0	1	0	0	0	0	0	1	0	1	0	1	0	1	0	0	0	0	0	0	0	0
ST95	ESC_TA2022AA_AS	Clade III	0	1	1	0	0	0	0	1	0	0	0	1	0	0	0	1	1	1	1	0	1	0	0	1	1	0	1	0	0	0	0	0	1	0	1	0	1	0	1	0	0	0	0	0	0	0	0
ST95	ESC_TA2436AA_AS	Clade III	0	1	1	0	0	0	0	1	0	0	0	1	0	0	0	1	1	1	0	0	1	0	0	1	1	1	1	0	0	0	0	0	0	0	1	0	1	0	1	0	0	0	0	0	0	0	0
ST95	ESC_TA7147AA_AS	Clade III	0	1	1	0	0	0	0	1	0	0	0	1	0	0	0	1	1	1	1	0	1	0	0	1	1	1	1	0	0	0	0	0	0	0	1	1	1	0	1	0	0	0	0	0	0	0	0
ST95	ESC_TA8691AA_AS	Clade III	0	1	1	0	0	0	0	1	0	0	0	1	0	0	0	1	1	1	1	0	1	0	0	1	1	0	1	0	0	0	0	0	1	0	1	0	1	0	1	0	0	0	0	0	0	0	0
ST95	GCF_000014845.1	Clade III	0	1	1	0	0	0	0	1	0	0	0	1	0	0	0	1	1	1	1	0	1	0	1	1	1	0	1	0	0	0	0	0	1	0	1	1	1	1	1	1	0	0	0	0	0	0	0
ST95	GCF_000190895.1	Clade III	0	1	1	0	0	0	0	1	0	0	0	1	0	0	0	1	1	1	1	0	1	0	0	1	1	1	1	0	0	0	0	0	0	0	1	1	1	0	1	0	0	0	0	0	0	0	0
ST95	GCF_001280345.1	Clade III	0	1	1	0	0	0	0	1	0	0	0	1	0	0	0	1	1	1	1	0	1	0	0	1	1	1	1	0	0	0	0	0	0	0	1	1	1	0	1	0	0	0	0	0	0	0	0
ST95	GCF_001463405.1	Clade III	0	1	1	0	0	0	0	1	0	0	0	1	0	0	0	1	1	1	1	0	1	0	0	1	1	1	1	0	0	0	0	0	0	0	1	1	1	0	1	0	0	0	0	0	0	0	0
ST95	GCF_002028715.1	Clade III	0	1	1	0	0	0	0	1	0	0	0	1	0	0	0	1	1	1	1	0	1	0	0	1	1	1	1	0	0	0	0	0	0	0	1	1	1	1	1	0	0	0	0	0	0	0	0
ST95	GCF_002028795.1	Clade III	0	1	1	0	0	0	0	1	0	0	0	1	0	0	0	1	1	1	1	0	1	0	0	1	1	1	1	0	0	0	0	0	0	0	1	0	1	0	1	0	0	0	0	0	0	0	0
ST95	GCF_002029015.1	Clade III	0	1	1	0	0	0	0	1	0	0	0	1	0	0	0	1	1	1	1	0	1	0	0	1	1	1	1	0	0	0	0	0	0	0	1	1	1	0	1	0	0	0	0	0	0	0	0
ST95	GCF_002844685.1	Clade III	0	1	1	0	0	0	0	1	0	0	0	1	0	0	0	1	1	1	1	0	1	0	0	1	1	0	1	0	0	0	0	0	1	0	1	1	1	1	1	1	1	1	0	0	0	0	0
ST95	GCF_002953435.1	Clade III	0	1	1	0	0	0	0	1	0	0	0	1	0	0	0	1	1	1	1	0	1	0	0	1	1	1	1	0	0	0	0	0	0	0	1	1	1	1	1	0	0	0	0	0	0	0	0
ST95	ESC_BA4145AA_AS	Clade IV	0	1	1	0	0	0	0	1	0	0	0	1	0	0	0	1	1	1	1	0	1	0	0	1	0	1	1	0	0	0	0	0	0	0	1	1	1	0	1	0	0	0	0	0	0	0	0
ST95	ESC_BA6237AA_AS	Clade IV	0	1	1	0	0	0	0	1	0	0	0	1	0	0	0	1	1	1	1	0	1	0	0	1	1	1	1	0	0	0	0	0	0	0	1	0	1	0	1	0	0	0	0	0	0	0	0
ST95	ESC_BA8710AA_AS	Clade IV	0	1	1	0	0	0	0	1	0	0	0	1	0	0	0	1	1	1	1	0	1	0	0	1	0	1	1	0	0	0	0	0	0	0	1	1	1	0	1	1	1	1	0	0	0	0	0
ST95	ESC_BA9232AA_AS	Clade IV	0	1	1	0	0	0	0	1	0	0	0	1	0	0	0	1	1	1	1	0	1	0	0	1	0	1	1	0	0	0	0	0	0	0	1	1	1	0	1	0	0	0	0	0	0	0	0
ST95	ESC_BA9656AA_AS	Clade IV	0	1	1	0	0	0	0	1	0	0	0	1	0	0	0	1	1	1	1	0	1	0	0	1	1	1	1	0	0	0	0	0	0	0	1	1	0	0	1	0	0	0	0	0	0	0	0
ST95	ESC_CA3085AA_AS	Clade IV	0	1	1	0	0	0	0	1	0	0	0	1	0	0	0	1	1	1	1	0	1	0	0	1	1	1	1	0	0	0	0	0	0	0	1	1	1	0	1	0	0	0	0	0	0	0	0
ST95	ESC_CA3698AA_AS	Clade IV	0	1	1	0	0	0	0	1	0	0	0	1	0	0	0	1	1	1	1	0	1	0	0	1	0	1	1	0	0	0	0	0	0	0	1	1	1	0	1	0	0	0	0	0	0	0	0
ST95	ESC_CA5584AA_AS	Clade IV	0	1	1	0	0	0	0	1	0	0	0	1	0	0	0	1	1	1	1	0	1	0	0	1	0	0	1	0	0	0	0	0	0	0	1	1	1	0	1	1	0	0	0	0	0	0	0
ST95	ESC_HA3865AA_AS	Clade IV	0	1	1	0	0	0	0	1	0	0	0	1	0	0	0	1	1	1	1	0	1	0	0	1	0	1	1	0	0	0	0	0	0	0	1	1	1	0	1	0	0	0	0	0	0	0	0
ST95	ESC_HA7585AA_AS	Clade IV	0	1	1	0	0	0	0	1	0	0	0	1	0	0	0	1	1	1	1	0	1	0	0	1	1	0	1	0	0	0	0	0	0	0	1	0	1	0	1	0	0	0	0	0	0	0	0
ST95	ESC_IA0939AA_AS	Clade IV	0	1	1	0	0	0	0	1	0	0	0	1	0	0	0	0	1	1	1	0	1	0	0	1	1	0	1	0	0	0	0	0	0	0	1	1	0	1	1	0	0	0	0	0	0	0	0
ST95	ESC_IA4390AA_AS	Clade IV	0	1	1	0	0	0	0	1	0	0	0	1	0	0	0	1	1	1	1	0	1	0	0	1	0	1	1	0	0	0	0	0	0	0	1	1	1	0	1	0	0	0	0	0	0	0	0
ST95	ESC_IA4664AA_AS	Clade IV	0	1	1	0	0	0	0	1	0	0	0	1	0	0	0	1	1	1	1	0	1	0	0	1	0	1	1	0	0	0	0	0	0	0	1	1	1	0	1	0	0	0	0	0	0	0	0
ST95	ESC_LA0208AA_AS	Clade IV	0	1	1	0	0	0	0	1	0	0	0	1	0	0	0	1	1	1	1	0	1	0	0	1	0	1	1	0	0	0	0	0	0	0	1	1	1	0	1	0	0	0	0	0	0	0	0
ST95	ESC_LA0540AA_AS	Clade IV	0	1	1	0	0	0	0	1	0	0	0	1	0	0	0	1	1	1	1	0	1	0	0	1	0	1	1	0	0	0	0	0	0	0	1	1	1	0	1	1	1	1	0	0	0	0	0
ST95	ESC_NA2864AA_AS	Clade IV	0	1	1	0	0	0	0	1	0	0	0	1	0	0	0	1	1	1	1	0	1	0	0	1	1	1	1	0	0	0	0	0	0	0	1	0	0	0	1	0	0	0	0	0	0	0	0
ST95	ESC_NA3988AA_AS	Clade IV	0	1	1	0	0	0	0	1	0	0	0	1	0	0	0	1	1	1	1	0	1	0	0	1	1	0	1	0	0	0	0	0	0	0	1	1	1	0	1	0	0	0	0	0	0	0	0
ST95	ESC_NA3997AA_AS	Clade IV	0	1	1	0	0	0	0	1	0	0	0	1	0	0	0	1	1	1	1	0	1	0	0	1	1	0	1	0	0	0	0	0	0	0	1	0	1	0	1	0	0	0	0	0	0	0	0
ST95	ESC_NA4007AA_AS	Clade IV	0	1	1	0	0	0	0	1	0	0	0	1	0	0	0	1	1	1	1	0	1	0	0	1	1	0	1	0	0	0	0	0	0	0	1	0	0	0	1	0	0	0	0	0	0	0	0
ST95	ESC_NA4025AA_AS	Clade IV	0	1	1	0	0	0	0	1	0	0	0	1	0	0	0	1	1	1	1	0	1	0	0	1	1	0	1	0	0	0	0	0	0	0	1	1	1	1	1	0	0	0	0	0	0	0	0
ST95	ESC_NA4032AA_AS	Clade IV	0	1	1	0	0	0	0	1	0	0	0	1	0	0	0	1	1	1	1	0	1	0	0	1	0	1	1	0	0	0	0	0	0	0	1	1	1	0	1	0	0	0	0	0	0	0	0
ST95	ESC_NA4059AA_AS	Clade IV	0	1	1	0	0	0	0	1	0	0	0	1	0	0	0	1	1	1	1	0	1	0	0	1	1	1	1	0	0	0	0	0	0	0	1	1	1	0	1	0	0	0	0	0	0	0	0
ST95	ESC_NA4060AA_AS	Clade IV	0	1	1	0	0	0	0	1	0	0	0	1	0	0	0	1	1	1	1	0	1	0	0	1	1	1	1	0	0	0	0	0	0	0	1	1	1	0	1	0	0	0	0	0	0	0	0
ST95	ESC_NA4065AA_AS	Clade IV	0	1	1	0	0	0	0	1	0	0	0	1	0	0	0	1	1	1	1	0	1	0	0	1	1	0	1	0	0	0	0	0	0	0	1	0	1	0	1	0	0	0	0	0	0	0	0
ST95	ESC_QA7283AA_AS	Clade IV	0	1	1	0	0	0	0	1	0	0	0	1	0	0	0	1	1	1	1	0	1	0	0	1	1	1	1	0	0	0	0	0	0	0	1	0	1	0	1	0	0	0	0	0	0	0	0
ST95	ESC_QA7591AA_AS	Clade IV	0	1	1	0	0	0	0	1	0	0	0	1	0	0	0	1	1	1	1	0	1	0	0	1	1	0	1	0	0	0	0	0	0	0	1	0	1	0	1	0	0	0	0	0	0	0	0
ST95	ESC_SA5048AA_AS	Clade IV	0	0	0	0	0	0	0	1	0	0	0	1	0	0	0	1	1	1	1	0	1	0	0	1	1	0	1	0	0	0	0	0	0	0	1	0	1	0	1	0	0	0	0	0	0	0	0
ST95	ESC_TA1856AA_AS	Clade IV	0	1	1	0	0	0	0	1	0	0	0	1	0	0	0	1	1	1	1	0	1	0	0	1	0	1	1	0	0	0	0	0	0	0	1	0	1	0	1	0	0	0	0	0	0	0	0
ST95	ESC_TA1906AA_AS	Clade IV	0	1	1	0	0	0	0	1	0	0	0	1	0	0	0	1	1	1	1	0	1	0	0	1	1	1	1	0	0	0	0	0	0	0	1	0	1	0	1	0	0	0	0	0	0	0	0
ST95	ESC_TA1908AA_AS	Clade IV	0	1	1	0	0	0	0	1	0	0	0	1	0	0	0	1	1	1	1	0	1	0	0	1	1	1	1	0	0	0	0	0	0	0	1	0	1	0	1	0	0	0	0	0	0	0	0
ST95	ESC_TA2365AA_AS	Clade IV	0	1	1	0	0	0	0	1	0	0	0	1	0	0	0	1	1	1	1	0	1	0	0	1	1	0	1	0	0	0	0	0	0	0	1	0	1	0	1	0	0	0	0	0	0	0	0
ST95	ESC_TA7276AA_AS	Clade IV	0	1	1	0	0	0	0	1	0	0	0	1	0	0	0	1	1	1	1	0	1	0	0	1	1	0	1	0	0	0	0	0	0	0	1	1	1	1	1	0	0	0	0	0	0	0	0
ST95	GCF_000488755.1	Clade IV	0	1	1	0	0	0	0	1	0	0	0	1	0	0	0	1	1	1	1	0	1	0	0	1	1	1	1	0	0	0	0	0	0	0	1	1	1	0	1	0	0	0	0	0	0	0	0
ST95	GCF_002911415.1	Clade IV	0	1	1	0	0	0	0	1	0	0	0	1	0	0	0	0	1	1	1	0	1	0	0	1	1	0	1	0	0	0	0	0	0	0	1	1	0	1	1	0	0	0	0	0	0	0	0
ST95	ESC_AA8612AA_AS	Clade IV	0	1	1	0	0	0	0	1	0	0	0	1	0	0	0	1	1	1	1	0	1	0	0	1	1	0	1	0	0	0	0	0	0	0	1	1	1	0	1	1	1	1	0	0	0	0	0
ST95	ESC_AA9833AA_AS	Clade IV	0	0	0	0	0	0	0	1	0	0	0	1	0	0	0	1	1	1	1	0	1	0	0	1	1	0	1	0	0	0	0	0	0	0	1	0	1	0	1	0	0	0	0	0	0	0	0
ST95	ESC_BA0638AA_AS	Clade IV	0	1	1	0	0	0	0	1	0	0	0	1	0	0	0	1	1	1	1	0	1	0	0	1	1	0	1	0	0	0	0	0	0	0	1	1	1	0	1	0	0	0	0	0	0	0	0
ST95	ESC_BA0986AA_AS	Clade IV	0	1	1	0	0	0	0	1	0	0	0	1	0	0	0	1	1	1	1	0	1	0	0	1	1	1	1	0	0	0	0	0	0	0	1	0	1	0	1	0	0	0	0	0	0	0	0
ST95	ESC_BA1135AA_AS	Clade IV	0	1	1	0	0	0	0	1	0	0	0	1	0	0	0	1	1	1	1	0	1	0	0	1	1	1	1	0	0	0	0	0	0	0	1	1	1	0	1	0	0	0	0	0	0	0	0
ST95	ESC_BA1205AA_AS	Clade IV	0	1	1	0	0	0	0	1	0	0	0	1	0	0	0	1	1	1	1	0	1	0	0	1	1	1	1	0	0	0	0	0	0	0	1	1	1	0	1	0	0	0	0	0	0	0	0
ST95	ESC_BA1451AA_AS	Clade IV	0	1	1	0	0	0	0	1	0	0	0	1	0	0	0	1	1	1	1	0	1	0	0	1	0	1	1	0	0	0	0	0	0	0	1	0	1	0	1	1	1	1	0	0	0	0	0
ST95	ESC_BA3655AA_AS	Clade IV	0	1	1	0	0	0	0	1	0	0	0	1	0	0	0	1	1	1	1	0	1	0	0	1	0	1	1	0	0	0	0	0	0	0	1	0	1	0	1	1	1	1	0	0	0	0	0
ST95	ESC_BA4270AA_AS	Clade IV	0	1	1	0	0	0	0	1	0	0	0	1	0	0	0	1	1	1	1	0	1	0	0	1	1	1	1	0	0	0	0	0	0	0	1	1	1	0	1	0	0	0	0	0	0	0	0
ST95	ESC_BA4389AA_AS	Clade IV	0	1	1	0	0	0	0	1	0	0	0	1	0	0	0	1	1	1	1	0	1	0	0	1	0	1	1	0	0	0	0	0	0	0	1	1	1	0	1	0	0	0	0	0	0	0	0
ST95	ESC_BA4680AA_AS	Clade IV	0	1	1	0	0	0	0	1	0	0	0	1	0	0	0	1	1	1	1	0	1	0	1	1	1	1	1	0	0	0	0	0	0	0	1	1	1	0	1	0	0	0	0	0	0	0	0
ST95	ESC_BA5109AA_AS	Clade IV	0	1	1	0	0	0	0	1	0	0	0	1	0	0	0	1	1	1	1	0	1	0	0	1	1	0	1	0	0	0	0	0	0	0	1	1	1	0	1	0	0	0	0	0	0	0	0
ST95	ESC_BA6277AA_AS	Clade IV	0	1	1	0	0	0	0	1	0	0	0	1	0	0	0	1	1	1	1	0	1	0	0	1	1	0	1	0	0	0	0	0	0	0	1	1	1	0	1	0	0	0	0	0	0	0	0
ST95	ESC_BA6731AA_AS	Clade IV	0	1	1	0	0	0	0	1	0	0	0	1	0	0	0	1	1	1	1	0	1	0	0	1	0	1	1	0	0	0	0	0	0	0	1	0	1	0	1	1	1	1	0	0	0	0	0
ST95	ESC_BA6904AA_AS	Clade IV	0	1	1	0	0	0	0	1	0	0	0	1	0	0	0	1	1	1	1	0	1	0	0	1	1	0	1	0	0	0	0	0	0	0	1	1	0	0	1	0	0	0	0	0	0	0	0
ST95	ESC_BA6983AA_AS	Clade IV	0	1	1	0	0	0	0	1	0	0	0	1	0	0	0	1	1	1	1	0	1	0	0	1	1	1	1	0	0	0	0	0	0	0	1	0	0	0	1	0	0	0	0	0	0	0	0
ST95	ESC_BA7214AA_AS	Clade IV	0	1	1	0	0	0	0	1	0	0	0	1	0	0	0	1	1	1	1	0	1	0	0	1	1	1	1	0	0	0	0	0	0	0	1	1	1	0	1	0	0	0	0	0	0	0	0
ST95	ESC_BA8394AA_AS	Clade IV	0	1	1	0	0	0	0	1	0	0	0	1	0	0	0	1	1	1	1	0	1	0	0	1	1	0	1	0	0	0	0	0	0	0	1	1	1	0	1	0	0	0	0	0	0	0	0
ST95	ESC_BA8445AA_AS	Clade IV	0	1	1	0	0	0	0	1	0	0	0	1	0	0	0	1	1	1	1	0	1	0	0	1	1	0	1	0	0	0	0	0	0	0	1	0	1	0	1	0	0	0	0	0	0	0	0
ST95	ESC_BA8553AA_AS	Clade IV	0	1	1	0	0	0	0	1	0	0	0	1	0	0	0	1	1	1	1	0	1	0	0	1	1	1	1	0	0	0	0	0	0	0	1	1	1	0	1	0	0	0	0	0	0	0	0
ST95	ESC_BA8753AA_AS	Clade IV	0	1	1	0	0	0	0	1	0	0	0	1	0	0	0	1	1	1	1	0	1	0	0	1	1	1	1	0	0	0	0	0	0	0	1	1	1	0	1	0	0	0	0	0	0	0	0
ST95	ESC_BA9511AA_AS	Clade IV	0	1	1	0	0	0	0	1	0	0	0	1	0	0	0	1	1	1	1	0	1	1	0	1	1	1	1	0	0	0	0	0	0	0	1	0	1	0	1	0	0	0	0	0	1	1	0
ST95	ESC_CA0443AA_AS	Clade IV	0	1	1	0	0	0	0	1	0	0	0	1	0	0	0	1	1	1	1	0	1	0	0	1	1	0	1	0	0	0	0	0	0	0	1	1	1	0	1	0	0	0	0	0	0	0	0
ST95	ESC_CA1442AA_AS	Clade IV	0	1	1	0	0	0	0	1	0	0	0	1	0	0	0	1	1	1	1	0	1	0	0	1	1	0	1	0	0	0	0	0	0	0	1	1	1	0	1	0	0	0	0	0	0	0	0
ST95	ESC_CA1909AA_AS	Clade IV	0	1	1	0	0	0	0	1	0	0	0	1	0	0	0	1	1	1	1	0	1	0	0	1	0	1	1	0	0	0	0	0	0	0	1	1	1	0	1	0	0	0	0	0	0	0	0
ST95	ESC_CA2031AA_AS	Clade IV	0	1	1	0	0	0	0	1	0	0	0	1	0	0	0	1	1	1	1	0	1	0	0	1	0	1	1	0	0	0	0	0	0	0	1	1	1	0	1	0	0	0	0	0	0	0	0
ST95	ESC_CA2085AA_AS	Clade IV	0	1	1	0	0	0	0	1	0	0	0	1	0	0	0	1	1	1	1	0	1	0	0	1	1	1	1	0	0	0	0	0	0	0	1	1	1	0	1	0	0	0	0	0	0	0	0
ST95	ESC_CA2193AA_AS	Clade IV	0	1	1	0	0	0	0	1	0	0	0	1	0	0	0	1	1	1	1	0	1	0	0	1	1	0	1	0	0	0	0	0	0	0	1	1	1	0	1	0	0	0	0	0	0	0	0
ST95	ESC_CA2638AA_AS	Clade IV	0	1	1	0	0	0	0	1	0	0	0	1	0	0	0	1	1	1	1	0	1	0	0	1	1	1	1	0	0	0	0	0	0	0	1	1	1	0	1	0	0	0	0	0	0	0	0
ST95	ESC_CA2708AA_AS	Clade IV	0	1	1	0	0	0	0	1	0	0	0	1	0	0	0	1	1	1	1	0	1	0	0	1	1	0	1	0	0	0	0	0	0	0	1	0	1	0	1	0	0	0	0	0	0	0	0
ST95	ESC_CA3254AA_AS	Clade IV	0	1	1	0	0	0	0	1	0	0	0	1	0	0	0	1	1	1	1	0	1	0	0	1	1	1	1	0	0	0	0	0	0	0	1	0	1	0	1	0	0	0	0	0	0	0	0
ST95	ESC_CA3530AA_AS	Clade IV	0	1	1	0	0	0	0	1	0	0	0	1	0	0	0	1	1	1	1	0	1	0	0	1	1	0	1	0	0	0	0	0	0	0	1	1	1	0	1	0	0	0	0	0	0	0	0
ST95	ESC_CA3927AA_AS	Clade IV	0	1	1	0	0	0	0	1	0	0	0	1	0	0	0	1	1	1	1	0	1	0	0	1	1	0	1	0	0	0	0	0	0	0	1	1	1	0	1	0	0	0	0	0	0	0	0
ST95	ESC_CA4172AA_AS	Clade IV	0	1	1	0	0	0	0	1	0	0	0	1	0	0	0	1	1	1	1	0	1	0	0	1	1	1	1	0	0	0	0	0	0	0	1	1	1	0	1	0	0	0	0	0	0	0	0
ST95	ESC_CA4506AA_AS	Clade IV	0	1	1	0	0	0	0	1	0	0	0	1	0	0	0	1	1	1	1	0	1	0	0	1	1	0	1	0	0	0	0	0	0	0	1	0	1	0	1	0	0	0	0	0	0	0	0
ST95	ESC_CA4671AA_AS	Clade IV	0	1	1	0	0	0	0	1	0	0	0	1	0	0	0	1	1	1	1	0	1	0	0	1	1	1	1	0	0	0	0	0	0	0	1	1	1	0	1	0	0	0	0	0	0	0	0
ST95	ESC_CA5548AA_AS	Clade IV	0	0	0	0	0	0	0	1	0	0	0	1	0	0	0	1	1	1	1	0	1	0	0	1	1	1	1	0	0	0	0	0	0	0	1	1	1	0	1	0	0	0	0	0	0	0	0
ST95	ESC_CA5916AA_AS	Clade IV	0	1	1	0	0	0	0	1	0	0	0	1	0	0	0	1	1	1	1	0	1	0	0	1	1	0	1	0	0	0	0	0	0	0	1	1	1	0	1	0	0	0	0	0	0	0	0
ST95	ESC_FA1638AA_AS	Clade IV	0	1	1	0	0	0	0	1	0	0	0	1	0	0	0	1	1	1	1	0	1	0	0	1	0	1	1	0	0	0	0	0	0	0	1	1	1	0	1	0	0	0	0	0	0	0	0
ST95	ESC_FA7190AA_AS	Clade IV	0	1	1	0	0	0	0	1	0	0	0	1	0	0	0	1	1	1	1	0	1	0	0	1	1	0	1	0	0	0	0	0	0	0	1	1	1	0	1	0	0	0	0	0	0	0	0
ST95	ESC_GA9272AA_AS	Clade IV	0	1	1	0	0	0	0	1	0	0	0	1	0	0	0	1	1	1	1	0	1	0	0	1	1	1	1	0	0	0	0	0	0	0	1	0	1	0	1	0	0	0	0	0	0	0	0
ST95	ESC_HA1741AA_AS	Clade IV	0	1	1	0	0	0	0	1	0	0	0	1	0	0	0	1	1	1	1	0	1	0	0	1	1	1	1	0	0	0	0	0	0	0	1	0	1	0	1	0	0	0	0	0	0	0	0
ST95	ESC_HA1968AA_AS	Clade IV	0	1	1	0	0	0	0	1	0	0	0	1	0	0	0	1	1	1	1	0	1	0	0	1	1	0	1	0	0	0	0	0	0	0	1	1	1	0	1	0	0	0	0	0	0	0	0
ST95	ESC_HA5037AA_AS	Clade IV	0	1	1	0	0	0	0	1	0	0	0	1	0	0	0	1	1	1	1	0	1	0	0	1	1	0	1	0	0	0	0	0	0	1	1	1	1	0	1	0	0	0	0	0	0	0	0
ST95	ESC_HA5076AA_AS	Clade IV	0	0	0	0	0	0	0	1	0	0	0	1	0	0	0	1	1	1	1	0	1	0	0	1	1	0	1	0	0	0	0	0	0	0	1	1	0	0	1	0	0	0	0	0	0	0	0
ST95	ESC_HA6338AA_AS	Clade IV	0	1	1	0	0	0	0	1	0	0	0	1	0	0	0	1	1	1	1	0	1	0	0	1	1	1	1	0	0	0	0	0	0	0	1	0	1	0	1	0	0	0	0	0	0	0	0
ST95	ESC_HA6601AA_AS	Clade IV	0	1	1	0	0	0	0	1	0	0	0	1	0	0	0	1	1	1	1	0	1	0	0	1	1	0	1	0	0	0	0	0	0	0	1	0	1	0	1	0	0	0	0	0	0	0	0
ST95	ESC_HA6988AA_AS	Clade IV	0	1	1	0	0	0	0	1	0	0	0	1	0	0	0	1	1	1	1	0	1	0	0	1	1	0	1	0	0	0	0	0	0	0	1	1	1	0	1	0	0	0	0	0	0	0	0
ST95	ESC_HA6999AA_AS	Clade IV	0	1	1	0	0	0	0	1	0	0	0	1	0	0	0	1	1	1	1	0	1	0	0	1	1	0	1	0	0	0	0	0	0	0	1	1	1	0	1	0	0	0	0	0	0	0	0
ST95	ESC_IA9158AA_AS	Clade IV	0	0	0	0	0	0	0	1	0	0	0	1	0	0	0	1	1	1	1	0	1	0	0	1	1	0	1	0	0	0	0	0	0	0	1	1	1	0	1	0	0	0	0	0	0	0	0
ST95	ESC_JA4785AA_AS	Clade IV	0	1	1	0	0	0	0	1	0	0	0	1	0	0	0	1	1	1	1	0	1	0	0	1	1	1	1	0	0	0	0	0	0	0	1	1	1	0	1	0	0	0	0	0	0	0	0
ST95	ESC_JA5458AA_AS	Clade IV	0	1	1	0	0	0	0	1	0	0	0	1	0	0	0	1	1	1	1	0	1	0	0	1	1	0	1	0	0	0	0	0	0	0	1	1	1	0	1	0	0	0	0	0	0	0	0
ST95	ESC_JA5554AA_AS	Clade IV	0	1	1	0	0	0	0	1	0	0	0	1	0	0	0	1	1	1	1	0	1	0	0	1	1	0	1	0	0	0	0	0	0	0	1	1	1	0	1	0	0	0	0	0	0	0	0
ST95	ESC_JA8284AA_AS	Clade IV	0	1	1	0	0	0	0	1	0	0	0	1	0	0	0	1	1	1	1	0	1	0	0	1	1	1	1	0	0	0	0	0	0	0	1	1	1	0	1	0	0	0	0	0	0	0	0
ST95	ESC_JA8368AA_AS	Clade IV	0	1	1	0	0	0	0	1	0	0	0	1	0	0	0	1	1	1	1	0	1	0	0	1	1	1	1	0	0	0	0	0	0	0	1	1	1	0	1	1	1	1	0	0	0	0	0
ST95	ESC_KA1594AA_AS	Clade IV	0	1	1	0	0	0	0	1	0	0	0	1	0	0	0	1	1	1	1	0	1	0	0	1	1	1	1	0	0	0	0	0	0	0	1	1	1	0	1	0	0	0	0	0	0	0	0
ST95	ESC_KA3859AA_AS	Clade IV	0	1	1	0	0	0	0	1	0	0	0	1	0	0	0	1	1	1	1	0	1	0	1	1	1	1	1	0	0	0	0	0	0	0	1	0	1	0	1	0	0	0	0	0	0	0	0
ST95	ESC_KA4244AA_AS	Clade IV	0	1	1	0	0	0	0	1	0	0	0	1	0	0	0	1	1	1	1	0	1	0	0	1	1	1	1	0	0	0	0	0	0	0	1	1	1	0	1	1	1	1	0	0	0	0	0
ST95	ESC_LA1127AA_AS	Clade IV	0	1	1	0	0	0	0	1	0	0	0	1	0	0	0	1	1	1	1	0	1	0	0	1	1	0	1	0	0	0	0	0	0	0	1	1	1	1	1	0	0	0	0	0	0	0	0
ST95	ESC_LA1275AA_AS	Clade IV	0	1	1	0	0	0	0	1	0	0	0	1	0	0	0	1	1	1	1	0	1	0	0	1	1	0	1	0	0	0	0	0	0	0	1	1	1	1	1	0	0	0	0	0	0	0	0
ST95	ESC_LA1277AA_AS	Clade IV	0	1	1	0	0	0	0	1	0	0	0	1	0	0	0	1	1	1	1	0	1	0	0	1	1	0	1	0	0	0	0	0	0	0	1	1	1	1	1	0	0	0	0	0	0	0	0
ST95	ESC_LA1278AA_AS	Clade IV	0	1	1	0	0	0	0	1	0	0	0	1	0	0	0	1	1	1	1	0	1	0	0	1	1	0	1	0	0	0	0	0	0	0	1	1	1	1	1	0	0	0	0	0	0	0	0
ST95	ESC_LA1881AA_AS	Clade IV	0	1	1	0	0	0	0	1	0	0	0	1	0	0	0	1	1	1	1	0	1	0	0	1	1	1	1	0	0	0	0	0	0	0	1	1	1	1	1	0	0	0	0	0	0	0	0
ST95	ESC_LA1938AA_AS	Clade IV	0	1	1	0	0	0	0	1	0	0	0	1	0	0	0	1	1	1	1	0	1	0	0	1	1	1	1	0	0	0	0	0	0	0	1	1	0	0	1	0	0	0	0	0	0	0	0
ST95	ESC_LA2581AA_AS	Clade IV	0	1	1	0	0	0	0	1	0	0	0	1	0	0	0	1	1	1	1	0	1	0	0	1	1	1	1	0	0	0	0	0	0	0	1	1	1	1	1	0	0	0	0	0	0	0	0
ST95	ESC_LA2751AA_AS	Clade IV	0	1	1	0	0	0	0	1	0	0	0	1	0	0	0	1	1	1	1	0	1	0	0	1	1	1	1	0	0	0	0	0	0	0	1	1	1	1	1	0	0	0	0	0	0	0	0
ST95	ESC_LA2831AA_AS	Clade IV	0	1	1	0	0	0	0	1	0	0	0	1	0	0	0	1	1	1	1	0	1	0	0	1	1	1	1	0	0	0	0	0	0	0	1	1	1	1	1	0	0	0	0	0	0	0	0
ST95	ESC_LA2849AA_AS	Clade IV	0	1	1	0	0	0	0	1	0	0	0	1	0	0	0	1	1	1	1	0	1	0	0	1	1	1	1	0	0	0	0	0	0	0	1	1	1	1	1	1	1	1	0	0	0	0	0
ST95	ESC_LA2889AA_AS	Clade IV	0	1	1	0	0	0	0	1	0	0	0	1	0	0	0	1	1	1	1	0	1	0	0	1	1	1	1	0	0	0	0	0	0	0	1	1	1	1	1	0	0	0	0	0	0	0	0
ST95	ESC_LA2904AA_AS	Clade IV	0	1	1	0	0	0	0	1	0	0	0	1	0	0	0	1	1	1	1	0	1	0	0	1	1	1	1	0	0	0	0	0	0	0	1	1	1	1	1	0	0	0	0	0	0	0	0
ST95	ESC_LA4540AA_AS	Clade IV	0	1	1	0	0	0	0	1	0	0	0	1	0	0	0	1	1	1	1	0	1	0	0	1	1	0	1	0	0	0	0	0	0	0	1	0	1	0	1	0	0	0	0	0	0	0	0
ST95	ESC_MA2751AA_AS	Clade IV	0	1	1	0	0	0	0	1	0	0	0	1	0	0	0	1	1	1	0	0	1	0	0	1	1	0	1	0	0	0	0	0	0	0	1	1	1	1	1	0	0	0	0	0	0	0	0
ST95	ESC_MA2772AA_AS	Clade IV	0	1	1	0	0	0	0	1	0	0	0	1	0	0	0	1	1	1	1	0	1	0	0	1	1	0	1	0	0	0	0	0	0	1	1	1	1	1	1	0	0	0	0	0	0	0	0
ST95	ESC_MA2815AA_AS	Clade IV	0	1	1	0	0	0	0	1	0	0	0	1	0	0	0	1	1	1	1	0	1	0	0	1	1	1	1	0	0	0	0	0	0	0	1	1	1	1	1	0	0	0	0	0	0	0	0
ST95	ESC_MA2818AA_AS	Clade IV	0	1	1	0	0	0	0	1	0	0	0	1	0	0	0	1	1	1	1	0	1	0	0	1	1	0	1	0	0	0	0	0	0	0	1	1	1	1	1	0	0	0	0	0	0	0	0
ST95	ESC_MA9914AA_AS	Clade IV	0	1	1	0	0	0	0	1	0	0	0	1	0	0	0	1	1	1	1	0	1	0	0	1	1	1	1	0	0	0	0	0	0	0	1	1	1	0	1	0	0	0	0	0	0	0	0
ST95	ESC_MA9917AA_AS	Clade IV	0	1	1	0	0	0	0	1	0	0	0	1	0	0	0	1	1	1	1	0	1	0	0	1	1	1	1	0	0	0	0	0	0	0	1	0	1	0	1	0	0	0	0	0	0	0	0
ST95	ESC_NA2868AA_AS	Clade IV	0	1	1	0	0	0	0	1	0	0	0	1	0	0	0	1	1	1	1	0	1	0	0	1	1	1	1	0	0	0	0	0	0	0	1	1	0	0	1	0	0	0	0	0	0	0	0
ST95	ESC_NA2983AA_AS	Clade IV	0	1	1	0	0	0	0	1	0	0	0	1	0	0	0	1	1	1	1	0	1	0	0	1	1	0	1	0	0	0	0	0	0	0	1	1	1	0	1	0	0	0	0	0	0	0	0
ST95	ESC_NA2998AA_AS	Clade IV	0	0	1	0	0	0	0	1	0	0	0	1	0	0	0	1	1	1	1	0	1	0	0	1	0	1	1	0	0	0	0	0	0	0	1	1	1	0	1	0	0	0	0	0	0	0	0
ST95	ESC_NA2999AA_AS	Clade IV	0	0	1	0	0	0	0	1	0	0	0	1	0	0	0	1	1	1	1	0	1	0	0	1	0	0	1	0	0	0	0	0	0	0	1	1	1	0	1	0	0	0	0	0	0	0	0
ST95	ESC_NA3987AA_AS	Clade IV	0	1	1	0	0	0	0	1	0	0	0	1	0	0	0	1	1	1	1	0	1	0	0	1	1	1	1	0	0	0	0	0	0	0	1	1	1	0	1	0	0	0	0	0	0	0	0
ST95	ESC_NA3989AA_AS	Clade IV	0	1	1	0	0	0	0	1	0	0	0	1	0	0	0	1	1	1	1	0	1	0	0	1	1	1	1	0	0	0	0	0	0	0	1	1	1	0	1	0	0	0	0	0	0	0	0
ST95	ESC_NA4009AA_AS	Clade IV	0	1	1	0	0	0	0	1	0	0	0	1	0	0	0	1	1	1	1	0	1	0	0	1	1	1	1	0	0	0	0	0	0	0	1	0	1	0	1	0	0	0	0	0	0	0	0
ST95	ESC_NA4019AA_AS	Clade IV	0	1	1	0	0	0	0	1	0	0	0	1	0	0	0	1	1	1	1	0	1	0	0	1	1	1	1	0	0	0	0	0	0	0	1	1	1	0	1	0	0	0	0	0	0	0	0
ST95	ESC_NA4049AA_AS	Clade IV	0	1	1	0	0	0	0	1	0	0	0	1	0	0	0	1	1	1	1	0	1	0	0	1	1	1	1	0	0	0	0	0	0	0	1	1	1	0	1	0	0	0	0	0	0	0	0
ST95	ESC_NA7900AA_AS	Clade IV	0	1	1	0	0	0	0	1	0	0	0	1	0	0	0	1	1	1	1	0	1	0	0	1	1	0	1	0	0	0	0	0	0	0	1	1	1	1	1	0	0	0	0	0	0	0	0
ST95	ESC_NA8192AA_AS	Clade IV	0	1	1	0	0	0	0	1	0	0	0	1	0	0	0	1	1	1	1	0	1	0	0	1	1	0	1	0	0	0	0	0	0	0	1	0	1	0	1	0	0	0	0	0	0	0	0
ST95	ESC_NA8363AA_AS	Clade IV	0	1	1	0	0	0	0	1	0	0	0	1	0	0	0	1	1	1	1	0	1	0	0	1	1	0	1	0	0	0	0	0	0	0	1	1	1	0	1	0	0	0	0	0	0	0	0
ST95	ESC_PA1755AA_AS	Clade IV	0	1	1	0	0	0	0	1	0	0	0	1	0	0	0	1	1	1	1	0	1	0	0	1	1	0	1	0	0	0	0	0	0	0	1	1	1	1	1	0	0	0	0	0	0	0	0
ST95	ESC_PA8792AA_AS	Clade IV	0	1	1	0	0	0	0	1	0	0	0	1	0	0	0	1	1	1	1	0	1	0	0	1	0	1	1	0	0	0	0	0	0	0	1	1	1	0	1	0	0	0	0	0	0	0	0
ST95	ESC_PA8793AA_AS	Clade IV	0	1	1	0	0	0	0	1	0	0	0	1	0	0	0	1	1	1	1	0	1	0	0	1	0	1	1	0	0	0	0	0	0	0	1	1	1	0	1	0	0	0	0	0	0	0	0
ST95	ESC_PA8794AA_AS	Clade IV	0	1	1	0	0	0	0	1	0	0	0	1	0	0	0	1	1	1	1	0	1	0	0	1	0	1	1	0	0	0	0	0	0	0	1	1	1	0	1	0	0	0	0	0	0	0	0
ST95	ESC_PA8964AA_AS	Clade IV	0	1	1	0	0	0	0	1	0	0	0	1	0	0	0	1	1	1	1	0	1	0	0	1	0	1	1	0	0	0	0	0	0	0	1	1	1	0	1	0	0	0	0	0	0	0	0
ST95	ESC_QA3671AA_AS	Clade IV	0	0	0	0	0	0	0	1	0	0	0	1	0	0	0	1	1	1	1	0	1	0	0	1	1	0	1	0	0	0	0	0	0	0	1	1	1	0	1	0	0	0	0	0	0	0	0
ST95	ESC_QA4979AA_AS	Clade IV	0	1	1	0	0	0	0	1	0	0	0	1	0	0	0	1	1	1	1	0	1	0	0	1	0	1	1	0	0	0	0	0	0	0	1	1	1	0	1	0	0	0	0	0	0	0	0
ST95	ESC_QA5188AA_AS	Clade IV	0	1	1	0	0	0	1	1	0	0	0	1	0	0	0	1	1	1	1	0	1	0	0	1	1	0	1	1	0	0	0	0	0	0	1	1	1	0	1	0	0	0	0	0	0	0	0
ST95	ESC_QA8121AA_AS	Clade IV	0	1	1	0	0	0	1	1	0	0	0	1	0	0	0	1	1	1	1	0	1	0	0	1	1	0	1	1	0	0	0	0	0	0	1	1	1	0	1	0	0	0	0	0	0	0	0
ST95	ESC_RA1557AA_AS	Clade IV	0	1	1	0	0	0	0	1	0	0	0	1	0	0	0	1	1	1	1	0	1	0	0	1	1	0	1	0	0	0	0	0	0	1	1	1	1	0	1	0	0	0	0	0	0	0	0
ST95	ESC_SA9386AA_AS	Clade IV	0	1	1	0	0	0	0	1	0	0	0	1	0	0	0	1	1	1	1	0	1	0	0	1	1	1	1	0	0	0	0	0	0	0	1	0	1	0	1	0	0	0	0	0	0	0	0
ST95	ESC_TA1949AA_AS	Clade IV	0	1	1	0	0	0	0	1	0	0	0	1	0	0	0	1	1	1	1	0	1	0	0	1	1	1	1	0	0	0	0	0	0	0	1	0	1	0	1	0	0	0	0	0	0	0	0
ST95	ESC_TA4070AA_AS	Clade IV	0	0	0	0	0	0	0	1	1	1	0	1	0	0	0	1	1	1	1	0	1	0	0	1	1	0	1	0	0	0	0	0	0	0	1	0	1	0	1	1	1	1	0	0	0	0	0
ST95	ESC_TA8195AA_AS	Clade IV	0	1	1	0	0	0	0	1	0	0	0	1	0	0	0	1	1	1	1	0	1	0	0	1	1	0	1	0	0	0	0	0	0	0	1	1	1	0	1	0	0	0	0	0	0	0	0
ST95	ESC_TA8684AA_AS	Clade IV	0	1	1	0	0	0	0	1	0	0	0	1	0	0	0	1	1	1	1	0	1	0	0	1	1	1	1	0	0	0	0	0	0	0	1	1	1	0	1	0	0	0	0	0	0	0	0
ST95	GCF_001881045.1	Clade IV	0	1	1	0	0	0	0	1	0	0	0	1	0	0	0	1	1	1	1	0	1	0	0	1	0	1	1	0	0	0	0	0	0	0	1	1	1	0	1	0	0	0	0	0	0	0	0
ST95	GCF_001881055.1	Clade IV	0	1	1	0	0	0	0	1	0	0	0	1	0	0	0	1	1	1	1	0	1	0	0	1	1	1	1	0	0	0	0	0	0	0	1	0	1	0	1	0	0	0	0	0	0	0	0
ST95	GCF_001881075.1	Clade IV	0	1	1	0	0	0	0	1	0	0	0	1	0	0	0	1	1	1	1	0	1	0	0	1	1	1	1	0	0	0	0	0	0	0	1	1	1	0	1	0	0	0	0	0	0	0	0
ST95	GCF_002028745.1	Clade IV	0	1	1	0	0	0	0	1	0	0	0	1	0	0	0	1	1	1	1	0	1	0	0	1	1	1	1	0	0	0	0	0	0	0	1	1	0	0	1	0	0	0	0	0	0	0	0
ST95	GCF_002028755.1	Clade IV	0	1	1	0	0	0	0	1	0	0	0	1	0	0	0	1	1	1	1	0	1	0	0	1	1	1	1	0	0	0	0	0	0	0	1	1	0	0	1	0	0	0	0	0	0	0	0
ST95	GCF_002028825.1	Clade IV	0	1	1	0	0	0	0	1	0	0	0	1	0	0	0	1	1	1	1	0	1	0	0	1	1	1	1	0	0	0	0	0	0	0	1	1	1	0	1	0	0	0	0	0	0	0	0
ST95	GCF_002028835.1	Clade IV	0	1	1	0	0	0	0	1	0	0	0	1	0	0	0	1	1	1	1	0	1	0	0	1	0	1	1	0	0	0	0	0	0	0	1	1	1	0	1	0	0	0	0	0	0	0	0
ST95	GCF_002028915.1	Clade IV	0	1	1	0	0	0	0	1	0	0	0	1	0	0	0	1	1	1	1	0	1	0	0	1	0	1	1	0	0	0	0	0	0	0	1	1	1	0	1	0	0	0	0	0	0	0	0
ST95	GCF_002028955.1	Clade IV	0	1	1	0	0	0	0	1	0	0	0	1	0	0	0	1	1	1	1	0	1	0	0	1	1	1	1	0	0	0	0	0	0	0	1	1	1	0	1	0	0	0	0	0	0	0	0
ST95	GCF_002029005.1	Clade IV	0	1	1	0	0	0	0	1	0	0	0	1	0	0	0	1	1	1	1	0	1	0	0	1	1	1	1	0	0	0	0	0	0	0	1	0	1	0	1	0	0	0	0	0	0	0	0
ST95	GCF_002029145.1	Clade IV	0	1	1	0	0	0	0	1	0	0	0	1	0	0	0	1	1	1	1	0	1	0	0	1	1	1	1	0	0	0	0	0	0	0	1	1	1	0	1	0	0	0	0	0	0	0	0
ST95	GCF_002416845.1	Clade IV	0	1	1	0	0	0	0	1	0	0	0	1	0	0	0	1	1	1	1	0	1	0	0	1	1	0	1	0	0	0	0	0	0	0	1	1	1	0	1	0	0	0	0	0	0	0	0
ST95	GCF_002846135.1	Clade IV	0	1	1	0	0	0	0	1	0	0	0	1	0	0	0	1	1	1	1	0	1	0	0	1	1	1	1	0	0	0	0	0	0	1	1	1	1	0	1	0	0	0	0	0	0	0	0
ST95	GCF_003299705.1	Clade IV	0	1	1	0	0	0	0	1	0	0	0	1	0	0	0	1	1	1	1	0	1	0	0	1	1	1	1	0	0	0	0	0	0	0	1	0	1	0	1	0	0	0	0	0	0	0	0
ST95	GCF_900450435.1	Clade IV	0	1	1	0	0	0	0	1	0	0	0	1	0	0	0	1	1	1	1	0	1	0	0	1	1	1	1	0	0	0	0	0	0	0	1	1	1	0	1	0	0	0	0	0	0	0	0
ST95	GCF_900499955.1	Clade IV	0	1	1	0	0	0	0	1	0	0	0	1	0	0	0	1	1	1	1	0	1	0	0	1	1	1	1	0	0	0	0	0	0	0	1	1	1	0	1	0	0	0	0	0	0	0	0
ST95	ESC_BA6800AA_AS	Clade V	0	1	1	0	0	0	1	1	1	1	0	1	0	0	0	1	1	1	1	0	1	0	0	1	1	0	1	1	0	0	0	0	1	0	1	0	1	0	1	0	0	0	1	0	1	1	0
ST95	ESC_BA8039AA_AS	Clade V	0	1	1	0	0	0	1	1	0	0	0	1	0	0	0	1	1	1	1	0	1	0	1	1	1	0	1	1	0	0	0	0	1	0	1	0	0	0	1	0	0	0	0	0	0	0	0
ST95	ESC_CA0894AA_AS	Clade V	0	1	1	0	0	0	1	1	1	1	0	1	0	0	0	1	1	1	1	0	1	0	0	1	1	0	1	1	0	0	0	0	1	0	1	0	1	0	1	0	0	0	1	0	1	1	0
ST95	ESC_CA3510AA_AS	Clade V	0	1	1	0	0	0	1	1	1	1	0	1	0	0	0	1	1	1	1	0	1	0	0	1	1	0	1	1	0	0	0	0	1	0	1	0	1	0	1	0	0	0	1	0	1	1	0
ST95	ESC_CA6770AA_AS	Clade V	0	1	1	0	0	0	0	1	0	0	0	1	0	0	0	1	1	1	1	0	1	0	0	1	1	0	1	0	0	0	0	0	1	0	1	1	1	0	1	0	0	0	0	0	0	0	0
ST95	ESC_FA6255AA_AS	Clade V	0	0	0	0	0	0	0	1	1	1	0	1	0	0	0	1	1	1	1	0	1	0	0	1	1	0	1	0	0	0	0	0	1	0	1	1	1	1	1	1	1	1	0	0	0	0	0
ST95	ESC_GA9224AA_AS	Clade V	0	0	0	0	0	0	0	1	1	1	0	1	0	0	0	1	1	1	1	0	1	0	0	1	1	0	1	0	0	0	0	0	1	0	1	0	1	0	1	1	1	1	0	0	0	0	0
ST95	ESC_HA0490AA_AS	Clade V	0	1	1	0	0	0	1	1	1	1	0	1	0	0	0	1	1	1	1	0	1	0	0	1	1	0	1	1	0	0	0	0	1	0	1	0	1	0	1	0	0	0	1	0	1	1	0
ST95	ESC_HA5565AA_AS	Clade V	0	1	1	0	0	0	1	1	1	1	0	1	0	0	0	1	1	1	0	0	1	0	0	1	1	0	1	1	0	0	0	0	1	0	1	0	1	0	1	0	0	0	1	0	1	1	0
ST95	ESC_HA5665AA_AS	Clade V	0	1	1	0	0	0	1	1	1	1	0	1	0	0	0	1	1	1	1	0	1	0	0	1	1	0	1	1	0	0	0	0	1	0	1	0	1	0	1	0	0	0	1	0	1	1	0
ST95	ESC_HA7597AA_AS	Clade V	0	1	1	0	0	0	1	1	1	1	0	1	0	0	0	1	1	1	1	0	1	0	0	1	1	0	1	1	0	0	0	0	1	0	1	0	1	0	1	0	0	0	1	0	1	1	0
ST95	ESC_HA7642AA_AS	Clade V	0	1	1	0	0	0	1	1	1	1	0	1	0	0	0	1	1	1	1	0	1	0	0	1	1	0	1	1	0	0	0	0	1	0	1	0	1	0	1	0	0	0	1	0	1	1	0
ST95	ESC_HA7717AA_AS	Clade V	0	1	1	0	0	0	1	1	1	1	0	1	0	0	0	1	1	1	1	0	1	0	0	1	1	0	1	1	0	0	0	0	1	0	1	0	1	0	1	0	0	0	1	0	1	1	0
ST95	ESC_HA7918AA_AS	Clade V	0	0	0	0	0	0	0	1	0	0	0	1	0	0	0	1	1	1	0	0	1	0	0	1	1	0	1	0	0	0	0	0	1	0	1	1	1	0	1	1	1	1	0	1	1	1	0
ST95	ESC_KA9265AA_AS	Clade V	0	0	0	0	0	0	0	1	1	1	0	1	0	0	0	1	1	1	1	0	1	0	0	1	1	0	1	0	0	0	0	0	1	0	1	1	1	1	1	1	1	1	0	0	0	0	0
ST95	ESC_LA4539AA_AS	Clade V	0	1	1	0	0	0	1	1	1	1	0	1	0	0	0	1	1	1	1	0	1	0	0	1	1	0	1	1	0	0	0	0	1	0	1	0	1	0	1	0	0	0	1	0	1	1	0
ST95	ESC_LA6569AA_AS	Clade V	0	1	1	0	0	0	1	1	1	1	0	1	0	0	0	1	1	1	1	0	1	0	0	1	1	0	1	1	0	0	0	0	1	0	1	0	1	0	1	0	0	0	1	0	1	1	0
ST95	ESC_NA3978AA_AS	Clade V	0	1	1	0	0	0	1	1	0	0	0	1	0	0	0	1	1	1	1	0	1	0	0	1	1	0	1	1	0	0	0	0	1	0	1	0	0	0	1	0	0	0	1	0	1	1	0
ST95	ESC_NA4012AA_AS	Clade V	0	1	1	0	0	0	1	1	1	1	0	1	0	0	0	1	1	1	1	0	1	0	0	1	1	0	1	1	0	0	0	0	1	0	1	0	1	0	1	0	0	0	1	0	1	1	0
ST95	ESC_NA4015AA_AS	Clade V	0	0	0	0	0	0	0	1	1	1	0	1	0	0	0	1	1	1	1	0	1	0	0	1	1	0	1	0	0	0	0	0	1	0	1	1	1	0	1	1	1	1	0	1	1	1	0
ST95	ESC_QA5199AA_AS	Clade V	0	1	1	0	0	0	1	1	1	1	0	1	0	0	0	1	1	1	1	0	1	0	0	1	1	0	1	1	0	0	0	0	1	0	1	0	1	0	1	0	0	0	1	0	1	1	0
ST95	ESC_QA5208AA_AS	Clade V	0	1	1	0	0	0	1	1	1	1	0	1	0	0	0	1	1	1	1	0	1	0	0	1	1	0	1	1	0	0	0	0	1	0	1	0	1	0	1	0	0	0	1	0	1	1	0
ST95	ESC_QA5438AA_AS	Clade V	0	1	1	0	0	0	1	1	1	1	0	1	0	0	0	1	1	1	1	0	1	0	0	1	1	0	1	1	0	0	0	0	1	0	1	0	1	0	1	0	0	0	1	0	1	1	0
ST95	ESC_QA5479AA_AS	Clade V	0	1	1	0	0	0	1	1	1	1	0	1	0	0	0	1	1	1	1	0	1	0	0	1	1	0	1	1	0	0	0	0	1	0	1	0	1	0	1	0	0	0	1	0	1	1	0
ST95	ESC_QA5539AA_AS	Clade V	0	1	1	0	0	0	1	1	1	1	0	1	0	0	0	1	1	1	1	0	1	0	0	1	1	0	1	1	0	0	0	0	1	0	1	0	1	0	1	0	0	0	1	0	1	1	0
ST95	ESC_QA7860AA_AS	Clade V	0	1	1	0	0	0	1	1	0	0	0	1	0	0	0	1	1	1	1	0	1	0	1	1	1	0	1	1	0	0	0	0	1	0	1	1	1	1	1	0	0	0	0	0	0	0	0
ST95	ESC_QA7942AA_AS	Clade V	0	0	0	0	0	0	1	1	1	1	0	1	0	0	0	1	1	1	1	0	1	0	1	1	1	0	1	1	0	0	0	0	1	0	1	1	1	1	1	0	0	0	0	0	0	0	0
ST95	ESC_SA0481AA_AS	Clade V	0	0	0	0	0	0	0	1	0	0	0	1	0	0	0	1	1	1	0	0	1	0	0	1	1	0	1	0	0	0	0	0	1	0	1	1	1	0	1	1	1	1	0	1	1	1	0
ST95	ESC_SA0489AA_AS	Clade V	0	0	0	0	0	0	0	1	0	0	0	1	0	0	0	1	1	1	0	0	1	0	0	1	1	0	1	0	0	0	0	0	1	0	1	0	1	0	1	0	0	0	0	0	1	1	0
ST95	ESC_SA7831AA_AS	Clade V	0	0	0	0	0	0	0	1	1	1	0	1	0	0	0	1	1	1	0	0	1	0	0	1	1	0	1	0	0	0	0	0	1	0	1	1	0	0	1	1	1	1	0	1	1	1	0
ST95	ESC_TA1931AA_AS	Clade V	0	1	1	0	0	0	1	1	1	1	0	1	0	0	0	1	1	1	1	0	1	0	0	1	1	0	1	1	0	0	0	0	1	0	1	0	1	0	1	0	0	0	1	0	1	1	0
ST95	ESC_TA8724AA_AS	Clade V	0	1	1	0	0	0	1	1	1	1	0	1	0	0	0	1	1	1	1	0	1	0	0	1	1	0	1	1	0	0	0	0	1	0	1	0	1	0	1	0	0	0	1	0	1	1	0
ST95	ESC_TA9924AA_AS	Clade V	0	1	1	0	0	0	1	1	1	1	0	1	0	0	0	1	1	1	1	0	1	0	0	1	1	0	1	1	0	0	0	0	1	0	1	0	1	0	1	0	0	0	1	0	1	1	0
ST95	GCF_002166615.1	Clade V	0	0	0	0	0	0	0	1	1	1	0	1	0	0	0	1	1	1	1	0	1	0	0	1	1	0	1	0	0	0	0	0	1	0	1	1	1	1	1	1	1	1	0	0	0	0	0
ST95	GCF_002911265.1	Clade V	0	0	0	0	0	0	0	1	1	1	0	1	0	0	0	1	1	1	1	0	1	0	0	1	1	0	1	0	0	0	0	0	1	0	1	1	1	0	1	0	0	0	0	0	0	0	0
ST95	GCF_002911325.1	Clade V	0	0	0	0	0	0	0	1	1	1	0	1	0	0	0	1	1	1	1	0	1	0	0	1	1	0	1	0	0	0	0	0	1	0	1	1	1	0	1	0	0	0	0	0	0	0	0
ST95	GCF_002911335.1	Clade V	0	0	0	0	0	0	0	1	1	1	0	1	0	0	0	1	1	1	1	0	1	0	0	1	1	0	1	0	0	0	0	0	1	0	1	1	1	0	1	0	0	0	0	0	0	0	0
ST95	GCF_002911435.1	Clade V	0	1	1	0	0	0	1	1	0	0	0	1	0	0	0	1	1	1	1	0	1	0	1	1	1	0	1	1	0	0	0	0	1	0	1	1	0	1	1	0	0	0	0	0	0	0	0
ST95	GCF_003153995.1	Clade V	0	0	0	0	0	0	0	1	1	1	0	1	0	0	0	1	1	1	1	0	1	0	0	1	1	0	1	0	0	0	0	0	1	0	1	1	1	0	1	1	1	1	0	0	0	0	0
ST95	ESC_AA7971AA_AS	Clade V	0	1	1	0	0	0	1	1	1	1	0	1	0	0	0	1	1	1	1	0	1	0	0	1	1	0	1	1	0	0	0	0	1	0	1	0	1	0	1	0	0	0	1	0	1	1	0
ST95	ESC_BA1330AA_AS	Clade V	0	0	0	0	0	0	0	1	1	1	0	1	0	0	0	1	1	1	1	0	1	0	0	1	1	0	1	0	0	0	0	0	1	0	1	0	1	0	1	1	1	1	0	0	0	0	0
ST95	ESC_BA2267AA_AS	Clade V	0	1	1	0	0	0	1	1	1	1	0	1	0	0	0	1	1	1	1	0	1	0	0	1	1	0	1	1	0	0	0	0	1	0	1	0	1	0	1	0	0	0	1	0	1	1	0
ST95	ESC_BA2329AA_AS	Clade V	0	0	0	0	0	0	1	1	1	1	0	1	0	0	0	1	1	1	1	0	1	0	0	1	1	0	1	1	0	0	0	0	1	0	1	1	1	1	1	1	1	1	1	0	1	1	0
ST95	ESC_BA2663AA_AS	Clade V	0	0	0	0	0	0	0	1	1	1	0	1	0	0	0	1	1	1	1	0	1	0	0	1	1	0	0	0	0	0	0	0	1	0	1	1	1	0	1	1	1	1	0	1	1	1	0
ST95	ESC_BA3825AA_AS	Clade V	0	0	0	0	0	0	0	1	1	1	0	1	0	0	0	1	1	1	1	0	1	0	0	1	1	0	1	0	0	0	0	0	1	0	1	1	1	1	1	1	1	1	0	0	0	0	0
ST95	ESC_BA3990AA_AS	Clade V	0	1	1	0	0	0	1	1	1	1	0	1	0	0	0	1	1	1	1	0	1	0	0	1	1	0	1	1	0	0	0	0	1	0	1	0	1	0	1	0	0	0	1	0	1	1	0
ST95	ESC_BA4057AA_AS	Clade V	0	0	0	0	0	0	1	1	1	1	0	1	0	0	0	1	1	1	1	0	1	0	1	1	1	0	1	1	0	0	0	0	1	0	1	0	1	0	1	0	0	0	0	0	0	0	0
ST95	ESC_BA4225AA_AS	Clade V	0	0	0	0	0	0	1	1	1	1	0	1	0	0	0	1	1	1	0	0	1	0	0	1	1	0	1	1	0	0	0	0	1	0	1	1	1	1	1	1	1	1	0	0	0	0	0
ST95	ESC_BA4801AA_AS	Clade V	0	0	0	0	0	0	1	1	1	1	0	1	0	0	0	1	1	1	1	0	1	0	0	1	1	0	1	1	0	0	0	0	1	0	1	1	1	1	1	1	1	1	0	0	0	0	0
ST95	ESC_BA5182AA_AS	Clade V	0	1	1	0	0	0	1	1	1	1	0	1	0	0	0	1	1	1	1	0	1	0	0	1	1	0	1	1	0	0	0	0	1	0	1	0	1	0	1	0	0	0	1	0	1	1	0
ST95	ESC_BA5185AA_AS	Clade V	0	1	1	0	0	0	1	1	1	1	0	1	0	0	0	1	1	1	1	0	1	0	0	1	1	0	1	1	0	0	0	0	1	0	1	0	1	0	1	0	0	0	1	0	1	1	0
ST95	ESC_BA5541AA_AS	Clade V	0	1	1	0	0	0	1	1	1	1	0	1	0	0	0	1	1	1	1	0	1	0	0	1	1	0	1	1	0	0	0	0	1	0	1	0	1	0	1	0	0	0	1	0	1	1	0
ST95	ESC_BA5709AA_AS	Clade V	0	0	0	0	0	0	0	1	1	1	0	1	0	0	0	1	1	1	1	0	1	0	0	1	1	0	1	0	0	0	0	0	1	0	1	0	1	0	1	1	1	1	0	0	0	0	0
ST95	ESC_BA6560AA_AS	Clade V	0	1	1	0	0	0	1	1	1	1	0	1	0	0	0	1	1	1	1	0	1	0	0	1	1	0	1	1	0	0	0	0	1	0	1	0	1	0	1	0	0	0	1	0	1	1	0
ST95	ESC_BA6740AA_AS	Clade V	0	0	0	0	0	0	1	1	1	1	0	1	0	0	0	1	1	1	1	0	1	0	0	1	1	0	1	1	0	0	0	0	1	0	1	1	1	1	1	1	1	1	1	0	1	1	0
ST95	ESC_BA7524AA_AS	Clade V	0	1	1	0	0	0	1	1	1	1	0	1	0	0	0	1	1	1	1	0	1	0	0	1	1	0	1	1	0	0	0	0	1	0	1	0	1	0	1	0	0	0	1	0	1	1	0
ST95	ESC_BA7761AA_AS	Clade V	0	1	1	0	0	0	1	1	1	1	0	1	0	0	0	1	1	1	1	0	1	0	0	1	1	0	1	1	0	0	0	0	1	0	1	0	1	0	1	0	0	0	1	0	1	1	0
ST95	ESC_BA9776AA_AS	Clade V	0	0	0	0	0	0	0	1	1	1	0	1	0	0	0	1	1	1	1	0	1	0	0	1	1	0	1	0	0	0	0	0	1	0	1	0	1	0	1	1	1	1	0	0	0	0	0
ST95	ESC_BA9788AA_AS	Clade V	0	0	0	0	0	0	0	1	1	1	0	1	0	0	0	1	1	1	1	0	1	0	0	1	1	0	1	0	0	0	0	0	1	0	1	1	1	1	1	1	1	1	0	0	0	0	0
ST95	ESC_CA0185AA_AS	Clade V	0	0	0	0	0	0	1	1	1	1	0	1	0	0	0	1	1	1	1	0	1	1	1	1	1	0	1	1	0	0	0	0	1	0	1	1	1	1	1	0	0	0	0	0	0	0	0
ST95	ESC_CA2329AA_AS	Clade V	0	0	0	0	0	0	1	1	1	1	0	1	0	0	0	1	1	1	1	0	1	0	1	1	1	0	1	1	0	0	0	0	1	0	1	1	1	1	1	0	0	0	0	0	0	0	0
ST95	ESC_CA3042AA_AS	Clade V	0	1	1	0	0	0	0	1	1	1	0	1	0	0	0	1	1	1	1	0	1	0	0	1	1	0	1	0	0	0	0	0	1	0	1	1	1	0	1	1	1	1	0	0	0	0	0
ST95	ESC_CA3054AA_AS	Clade V	0	0	0	0	0	0	0	1	1	1	0	1	0	0	0	1	1	1	1	0	1	0	0	1	1	0	1	0	0	0	0	0	1	0	1	0	1	0	1	1	1	1	0	0	0	0	0
ST95	ESC_CA3553AA_AS	Clade V	0	0	0	0	0	0	1	1	1	1	0	1	0	0	0	1	1	1	1	0	1	0	0	1	1	0	1	1	0	0	0	0	1	0	1	1	1	1	1	1	1	1	0	0	0	0	0
ST95	ESC_CA4205AA_AS	Clade V	0	0	0	0	0	0	0	1	1	1	0	1	0	0	0	1	1	1	1	0	1	0	0	1	1	0	1	0	0	0	0	0	1	0	1	1	1	0	1	1	1	1	0	0	0	0	0
ST95	ESC_CA4514AA_AS	Clade V	0	1	1	0	0	0	1	1	1	1	0	1	0	0	0	1	1	1	1	0	1	0	0	1	1	0	1	1	0	0	0	0	1	0	1	0	1	0	1	0	0	0	1	0	1	1	0
ST95	ESC_CA4774AA_AS	Clade V	0	0	0	0	0	0	1	1	1	1	0	1	0	0	0	1	1	1	1	0	1	0	0	1	1	0	1	1	0	0	0	0	1	0	1	0	1	0	1	1	1	1	0	0	0	0	0
ST95	ESC_CA5479AA_AS	Clade V	0	1	1	0	0	0	1	1	1	1	0	1	0	0	0	1	1	1	1	0	1	0	0	1	1	0	1	1	0	0	0	0	1	0	1	0	1	0	1	0	0	0	1	0	1	1	0
ST95	ESC_CA6171AA_AS	Clade V	0	1	1	0	0	0	1	1	1	1	0	1	0	0	0	1	1	1	1	0	1	0	0	1	1	0	1	1	0	0	0	0	1	0	1	0	1	0	1	0	0	0	1	0	1	1	0
ST95	ESC_CA6295AA_AS	Clade V	0	1	1	0	0	0	1	1	1	1	0	1	0	0	0	1	1	1	1	0	1	0	0	1	1	0	1	1	0	0	0	0	1	0	1	0	1	0	1	0	0	0	1	0	1	1	0
ST95	ESC_CA6692AA_AS	Clade V	0	1	1	0	0	0	1	1	1	1	0	1	0	0	0	1	1	1	1	0	1	0	0	1	1	0	1	1	0	0	0	0	1	0	1	0	1	0	1	0	0	0	1	0	1	1	0
ST95	ESC_FA6906AA_AS	Clade V	0	1	1	0	0	0	1	1	1	1	0	1	0	0	0	1	1	1	1	0	1	0	0	1	1	0	1	1	0	0	0	0	1	0	1	0	1	0	1	0	0	0	1	0	1	1	0
ST95	ESC_FA8050AA_AS	Clade V	0	0	0	0	0	0	0	1	0	0	0	1	0	0	0	1	1	1	0	0	1	0	0	1	1	0	1	0	0	0	0	0	1	0	1	1	1	0	1	1	1	1	0	1	1	1	0
ST95	ESC_FA8299AA_AS	Clade V	0	1	1	0	0	0	1	1	0	0	0	1	0	0	0	1	1	1	1	0	1	1	0	1	1	1	1	1	0	0	0	0	1	0	1	1	0	0	1	0	0	0	0	0	0	0	0
ST95	ESC_FA8326AA_AS	Clade V	0	1	1	0	0	0	1	1	0	0	0	1	0	0	0	1	1	1	1	0	1	0	1	1	1	0	1	1	0	0	0	0	1	0	1	1	1	1	1	0	0	0	0	0	0	0	0
ST95	ESC_FA8327AA_AS	Clade V	0	1	1	0	0	0	1	1	0	0	0	1	0	0	0	1	1	1	1	0	1	0	1	1	1	0	1	1	0	0	0	0	1	0	1	1	1	1	1	0	0	0	0	0	0	0	0
ST95	ESC_FA9701AA_AS	Clade V	0	0	0	0	0	0	1	1	1	1	0	1	0	0	0	1	1	1	1	0	1	0	0	1	1	0	1	1	0	0	0	0	1	0	1	1	1	1	1	1	1	1	0	0	0	0	0
ST95	ESC_FA9957AA_AS	Clade V	0	1	1	0	0	0	0	1	1	1	0	1	0	0	0	1	1	1	1	0	1	0	0	1	1	0	1	0	0	0	0	0	1	0	1	1	1	0	1	1	1	1	0	0	0	0	0
ST95	ESC_GA3595AA_AS	Clade V	0	1	1	0	0	0	1	1	1	1	0	1	0	0	0	1	1	1	1	0	1	0	0	1	1	0	1	1	0	0	0	0	1	0	1	0	1	0	1	0	0	0	1	0	1	1	0
ST95	ESC_GA5158AA_AS	Clade V	0	0	0	0	0	0	0	1	1	1	0	1	0	0	0	1	1	1	1	0	1	0	0	1	1	0	1	0	0	0	0	0	1	0	1	1	1	0	1	1	1	1	0	0	0	0	0
ST95	ESC_GA6762AA_AS	Clade V	0	0	0	0	0	0	1	1	1	1	0	1	0	0	0	1	1	1	0	0	1	0	0	1	1	0	1	1	0	0	0	0	1	0	1	1	1	1	1	1	1	1	0	0	0	0	0
ST95	ESC_GA9726AA_AS	Clade V	0	1	1	0	0	0	1	1	0	0	0	1	0	0	0	1	1	1	1	0	1	0	1	1	1	0	1	1	0	0	0	0	1	0	1	1	1	1	1	0	0	0	0	0	0	0	0
ST95	ESC_GA9786AA_AS	Clade V	0	1	1	0	0	0	1	1	1	1	0	1	0	0	0	1	1	1	1	0	1	0	0	1	1	0	1	1	0	0	0	0	1	0	1	0	1	0	1	0	0	0	1	0	1	1	0
ST95	ESC_HA0238AA_AS	Clade V	0	1	1	0	0	0	1	1	1	1	0	1	0	0	0	1	1	1	1	0	1	0	0	1	1	0	1	1	0	0	0	0	1	0	1	0	1	0	1	0	0	0	1	0	1	1	0
ST95	ESC_HA0689AA_AS	Clade V	0	1	1	0	0	0	1	1	1	1	0	1	0	0	0	1	1	1	1	0	1	0	0	1	1	0	1	1	0	0	0	0	1	0	1	0	1	0	1	0	0	0	1	0	1	1	0
ST95	ESC_HA2271AA_AS	Clade V	0	0	0	0	0	0	0	1	0	0	0	1	0	0	0	1	1	1	0	0	1	0	0	1	1	0	1	0	0	0	0	0	1	0	1	1	1	0	1	1	1	1	0	1	1	1	0
ST95	ESC_HA2294AA_AS	Clade V	0	0	0	0	0	0	0	1	0	0	0	1	0	0	0	1	1	1	0	0	1	0	0	1	1	0	1	0	0	0	0	0	1	0	1	1	1	0	1	1	1	1	0	1	1	1	0
ST95	ESC_HA2328AA_AS	Clade V	0	0	0	0	0	0	0	1	0	0	0	1	0	0	0	1	1	1	0	0	1	0	0	1	1	0	1	0	0	0	0	0	1	0	1	1	1	0	1	1	1	1	0	1	1	1	0
ST95	ESC_HA3089AA_AS	Clade V	0	1	1	0	0	0	1	1	1	1	0	1	0	0	0	1	1	1	1	0	1	0	0	1	1	0	1	1	0	0	0	0	1	0	1	0	1	0	1	0	0	0	1	0	1	1	0
ST95	ESC_HA3338AA_AS	Clade V	0	1	1	0	0	0	1	1	1	1	0	1	0	0	0	1	1	1	1	0	1	0	0	1	1	0	1	1	0	0	0	0	1	0	1	0	1	0	1	0	0	0	1	0	1	1	0
ST95	ESC_HA4979AA_AS	Clade V	0	1	1	0	0	0	0	1	1	1	0	1	0	0	0	1	1	1	1	0	1	0	0	1	1	0	1	0	0	0	0	0	1	0	1	1	1	0	1	1	1	1	0	0	0	0	0
ST95	ESC_HA5136AA_AS	Clade V	0	0	0	0	0	0	0	1	0	0	0	1	0	0	0	1	1	1	1	0	1	0	0	1	1	0	1	0	0	0	0	0	1	0	1	0	1	0	1	1	1	1	0	0	0	0	0
ST95	ESC_HA5557AA_AS	Clade V	0	1	1	0	0	0	1	1	1	1	0	1	0	0	0	1	1	1	1	0	1	0	0	1	1	0	1	1	0	0	0	0	1	0	1	0	1	0	1	0	0	0	1	0	1	1	0
ST95	ESC_HA5568AA_AS	Clade V	0	1	1	0	0	0	1	1	1	1	0	1	0	0	0	1	1	1	1	0	1	0	0	1	1	0	1	1	0	0	0	0	1	0	1	0	1	0	1	0	0	0	1	0	1	1	0
ST95	ESC_HA5570AA_AS	Clade V	0	0	0	0	0	0	1	1	1	1	0	1	0	0	0	1	1	1	1	0	1	0	0	1	1	0	1	1	0	0	0	0	1	0	1	1	1	1	1	1	1	1	1	0	1	1	0
ST95	ESC_HA5572AA_AS	Clade V	0	1	1	0	0	0	1	1	1	1	0	1	0	0	0	1	1	1	1	0	1	0	0	1	1	0	1	1	0	0	0	0	1	0	1	0	1	0	1	0	0	0	1	0	1	1	0
ST95	ESC_HA5579AA_AS	Clade V	0	1	1	0	0	0	1	1	1	1	0	1	0	0	0	1	1	1	1	0	1	0	0	1	1	0	1	1	0	0	0	0	1	0	1	0	1	0	1	0	0	0	1	0	1	1	0
ST95	ESC_HA5580AA_AS	Clade V	0	1	1	0	0	0	1	1	1	1	0	1	0	0	0	1	1	1	1	0	1	0	0	1	1	0	1	1	0	0	0	0	1	0	1	0	1	0	1	0	0	0	1	0	1	1	0
ST95	ESC_HA6341AA_AS	Clade V	0	1	1	0	0	0	1	1	1	1	0	1	0	0	0	1	1	1	1	0	1	0	0	1	1	0	1	1	0	0	0	0	1	0	1	0	1	0	1	0	0	0	1	0	1	1	0
ST95	ESC_HA6884AA_AS	Clade V	0	0	0	0	0	0	0	1	1	1	0	1	0	0	0	1	1	1	1	0	1	0	0	1	1	0	1	0	0	0	0	0	1	0	1	0	1	0	1	1	1	1	0	0	0	0	0
ST95	ESC_HA6920AA_AS	Clade V	0	0	0	0	0	0	0	1	1	1	0	1	0	0	0	1	1	1	1	0	1	0	0	1	1	0	1	0	0	0	0	0	1	0	1	1	1	0	1	0	0	0	0	0	0	0	0
ST95	ESC_HA7812AA_AS	Clade V	0	1	1	0	0	0	1	1	0	0	0	1	0	0	0	1	1	1	1	0	1	0	1	1	1	0	1	1	0	0	0	0	1	0	1	1	0	0	1	0	0	0	0	0	0	0	0
ST95	ESC_HA7931AA_AS	Clade V	0	1	1	0	0	0	1	1	0	0	0	1	0	0	0	1	1	1	1	0	1	0	0	1	1	0	1	1	0	0	0	0	1	0	1	1	1	0	1	1	1	1	1	0	1	1	0
ST95	ESC_IA2262AA_AS	Clade V	0	1	1	0	0	0	1	1	1	1	0	1	0	0	0	1	1	1	1	0	1	0	0	1	1	0	1	1	0	0	0	0	1	0	1	0	1	0	1	0	0	0	1	0	1	1	0
ST95	ESC_IA3056AA_AS	Clade V	0	0	0	0	0	0	1	1	1	1	0	1	0	0	0	1	1	1	1	0	1	0	1	1	1	0	1	1	0	0	0	0	1	0	1	1	1	1	1	0	0	0	0	0	0	0	0
ST95	ESC_IA9027AA_AS	Clade V	0	0	0	0	0	0	0	1	1	1	0	1	0	0	0	1	1	1	1	0	1	0	0	1	1	0	1	0	0	0	0	0	1	0	1	1	1	0	1	1	1	1	0	0	0	0	0
ST95	ESC_IA9084AA_AS	Clade V	0	0	0	0	0	0	1	1	1	1	0	1	0	0	0	1	1	1	1	0	1	0	0	1	1	0	1	1	0	0	0	0	1	0	1	1	1	1	1	1	1	1	0	0	0	0	0
ST95	ESC_JA0446AA_AS	Clade V	0	0	0	0	0	0	1	1	1	1	0	1	0	0	0	1	1	1	1	0	1	0	0	1	1	0	1	1	0	0	0	0	1	0	1	1	1	1	1	1	1	1	1	0	1	1	0
ST95	ESC_JA0820AA_AS	Clade V	0	0	0	0	0	0	1	1	1	1	0	1	0	0	0	1	1	1	1	0	1	0	0	1	1	0	1	1	0	0	0	0	1	0	1	1	1	1	1	1	1	1	0	0	0	0	0
ST95	ESC_JA0917AA_AS	Clade V	0	1	1	0	0	0	1	1	1	1	0	1	0	0	0	1	1	1	0	0	1	0	0	1	1	0	1	1	0	0	0	0	1	0	1	0	1	0	1	0	0	0	1	0	1	1	0
ST95	ESC_JA3774AA_AS	Clade V	0	0	0	0	0	0	1	1	1	1	0	1	0	0	0	1	1	1	1	0	1	0	1	1	1	0	1	1	0	0	0	0	1	0	1	1	1	1	1	0	0	0	0	0	0	0	0
ST95	ESC_JA4488AA_AS	Clade V	0	0	0	0	0	0	1	1	1	1	0	1	0	0	0	1	1	1	1	0	1	0	1	1	1	0	1	1	0	0	0	0	1	0	1	1	1	1	1	0	0	0	0	0	0	0	0
ST95	ESC_JA4609AA_AS	Clade V	0	0	0	0	0	0	1	1	1	1	0	1	0	0	0	1	1	1	1	0	1	0	1	1	1	0	1	1	0	0	0	0	1	0	1	1	1	1	1	0	0	0	0	0	0	0	0
ST95	ESC_JA9945AA_AS	Clade V	0	0	0	0	0	0	0	1	1	1	0	1	0	0	0	1	1	1	1	0	1	0	0	1	1	0	1	0	0	0	0	0	1	0	1	1	1	0	1	1	1	1	0	0	0	0	0
ST95	ESC_KA9267AA_AS	Clade V	0	0	0	0	0	0	0	1	1	1	0	1	0	0	0	1	1	1	1	0	1	0	0	1	1	0	1	0	0	0	0	0	1	0	1	1	1	1	1	1	1	1	0	0	0	0	0
ST95	ESC_KA9324AA_AS	Clade V	0	0	0	0	0	0	0	1	1	1	0	1	0	0	0	1	1	1	1	0	1	0	0	1	1	0	1	0	0	0	0	0	1	0	1	1	1	1	1	1	1	1	0	0	0	0	0
ST95	ESC_KA9597AA_AS	Clade V	0	0	0	0	0	0	0	1	1	1	0	1	0	0	0	1	1	1	1	0	1	0	0	1	1	0	1	0	0	0	0	0	1	0	1	1	1	1	1	1	1	1	0	0	0	0	0
ST95	ESC_KA9598AA_AS	Clade V	0	0	0	0	0	0	0	1	1	1	0	1	0	0	0	1	1	1	1	0	1	0	0	1	1	0	1	0	0	0	0	0	1	0	1	1	1	1	1	1	1	1	0	0	0	0	0
ST95	ESC_LA0434AA_AS	Clade V	0	0	0	0	0	0	0	1	1	1	0	1	0	0	0	1	1	1	1	0	1	0	0	1	1	0	1	0	0	0	0	0	1	0	1	1	1	1	1	1	1	1	0	0	0	0	0
ST95	ESC_LA0660AA_AS	Clade V	0	1	1	0	0	0	0	1	0	0	0	1	0	0	0	1	1	1	1	0	1	0	0	1	1	0	1	0	0	0	0	0	1	0	1	1	1	0	1	0	0	0	0	0	0	0	0
ST95	ESC_LA0663AA_AS	Clade V	0	1	1	0	0	0	0	1	0	0	0	1	0	0	0	1	1	1	1	0	1	0	0	1	1	0	1	0	0	0	0	0	1	0	1	1	1	0	1	0	0	0	0	0	0	0	0
ST95	ESC_LA1367AA_AS	Clade V	0	0	0	0	0	0	0	1	1	1	0	1	0	0	0	1	1	1	1	0	1	0	0	1	1	0	1	0	0	0	0	0	1	0	1	1	1	0	1	0	0	0	0	0	0	0	0
ST95	ESC_LA2630AA_AS	Clade V	0	0	0	0	0	0	0	1	1	1	0	1	0	0	0	1	1	1	1	0	1	0	0	1	1	0	1	0	0	0	0	0	1	0	1	1	1	1	1	1	1	1	0	0	0	0	0
ST95	ESC_LA2734AA_AS	Clade V	0	1	1	0	0	0	0	1	1	1	0	1	0	0	0	1	1	1	1	0	1	0	0	1	1	0	1	0	0	0	0	0	1	0	1	1	1	0	1	1	1	1	0	0	0	0	0
ST95	ESC_LA2779AA_AS	Clade V	0	1	1	0	0	0	1	1	1	1	0	1	0	0	0	1	1	1	1	0	1	0	0	1	1	0	1	1	0	0	0	0	1	0	1	1	1	0	1	1	1	1	1	0	1	1	0
ST95	ESC_LA2826AA_AS	Clade V	0	1	1	0	0	0	0	1	0	0	0	1	0	0	0	1	1	1	1	0	1	0	0	1	1	0	1	0	0	0	0	0	1	0	1	1	1	0	1	0	0	0	0	0	0	0	0
ST95	ESC_LA3008AA_AS	Clade V	0	0	0	0	0	0	0	1	1	1	0	1	0	0	0	1	1	1	1	0	1	0	0	1	1	0	1	0	0	0	0	0	1	0	1	1	1	1	1	0	0	0	0	0	0	0	0
ST95	ESC_LA5763AA_AS	Clade V	0	1	1	0	0	0	1	1	1	1	0	1	0	0	0	1	1	1	1	0	1	0	0	1	1	0	1	1	0	0	0	0	1	0	1	0	1	0	1	1	0	0	1	0	1	1	0
ST95	ESC_LA5874AA_AS	Clade V	0	0	0	0	0	0	0	1	1	1	0	1	0	0	0	1	1	1	1	0	1	0	0	1	1	0	1	0	0	0	0	0	1	0	1	1	0	1	1	1	1	1	0	0	0	0	0
ST95	ESC_LA5890AA_AS	Clade V	0	1	1	0	0	0	1	1	1	1	0	1	0	0	0	1	1	1	1	0	1	0	0	1	1	0	1	1	0	0	0	0	1	0	1	0	1	0	1	0	0	0	1	0	1	1	0
ST95	ESC_LA6570AA_AS	Clade V	0	1	1	0	0	0	1	1	1	1	0	1	0	0	0	1	1	1	1	0	1	0	0	1	1	0	1	1	0	0	0	0	1	0	1	0	1	0	1	0	0	0	1	0	1	1	0
ST95	ESC_LA6572AA_AS	Clade V	0	1	1	0	0	0	1	1	1	1	0	1	0	0	0	1	1	1	1	0	1	0	0	1	1	0	1	1	0	0	0	0	1	0	1	0	1	0	1	0	0	0	1	0	1	1	0
ST95	ESC_MA2760AA_AS	Clade V	0	0	0	0	0	0	0	1	1	1	0	1	0	0	0	1	1	1	1	0	1	0	0	1	1	0	1	0	0	0	0	0	1	0	1	1	1	1	1	1	1	1	0	0	0	0	0
ST95	ESC_NA2738AA_AS	Clade V	0	0	0	0	0	0	0	1	1	1	0	1	0	0	0	1	1	1	1	0	1	0	0	1	1	0	1	0	0	0	0	0	1	0	1	0	1	0	1	1	1	1	0	0	0	0	0
ST95	ESC_NA2895AA_AS	Clade V	0	1	1	0	0	0	0	1	0	0	0	1	0	0	0	1	1	1	1	0	1	0	1	1	1	0	1	0	0	0	0	0	1	0	1	1	1	0	1	0	0	0	0	0	0	0	0
ST95	ESC_NA3976AA_AS	Clade V	0	1	1	0	0	0	1	1	1	1	0	1	0	0	0	1	1	1	1	0	1	0	0	1	1	0	1	1	0	0	0	0	1	0	1	0	1	0	1	0	0	0	1	0	1	1	0
ST95	ESC_NA3979AA_AS	Clade V	0	1	1	0	0	0	1	1	1	1	0	1	0	0	0	1	1	1	1	0	1	0	0	1	1	0	1	1	0	0	0	0	1	0	1	0	1	0	1	0	0	0	1	0	1	1	0
ST95	ESC_NA4020AA_AS	Clade V	0	1	1	0	0	0	1	1	1	1	0	1	0	0	0	1	1	1	1	0	1	0	0	1	1	0	1	1	0	0	0	0	1	0	1	0	1	0	1	0	0	0	1	0	1	1	0
ST95	ESC_NA4021AA_AS	Clade V	0	0	0	0	0	0	0	1	1	1	0	1	0	0	0	1	1	1	1	0	1	0	0	1	1	0	1	0	0	0	0	0	1	0	1	1	1	1	1	1	1	1	0	0	0	0	0
ST95	ESC_NA4023AA_AS	Clade V	0	1	1	0	0	0	1	1	1	1	0	1	0	0	0	1	1	1	1	0	1	0	0	1	1	0	1	1	0	0	0	0	1	0	1	0	1	0	1	0	0	0	1	0	1	1	0
ST95	ESC_NA4033AA_AS	Clade V	0	1	1	0	0	0	1	1	1	1	0	1	0	0	0	1	1	1	1	0	1	0	0	1	1	0	1	1	0	0	0	0	1	0	1	0	1	0	1	0	0	0	1	0	1	1	0
ST95	ESC_NA7861AA_AS	Clade V	0	0	0	0	0	0	0	1	1	1	0	1	0	0	0	1	1	1	0	0	1	0	0	1	1	0	1	0	0	0	0	0	1	0	1	0	1	0	1	1	1	1	0	0	0	0	0
ST95	ESC_NA8166AA_AS	Clade V	0	0	0	0	0	0	1	1	1	1	0	1	0	0	0	1	1	1	1	0	1	0	0	1	1	0	1	1	0	0	0	0	1	0	1	1	1	0	1	1	1	1	0	0	0	0	0
ST95	ESC_NA8349AA_AS	Clade V	0	0	0	0	0	0	0	1	1	1	0	1	0	0	0	1	1	1	1	0	1	0	0	1	1	0	1	0	0	0	0	0	1	0	1	0	1	0	1	1	1	1	0	0	0	0	0
ST95	ESC_NA8805AA_AS	Clade V	0	1	1	0	0	0	1	1	1	1	0	1	0	0	0	1	1	1	1	0	1	0	0	1	1	0	1	1	0	0	0	0	1	0	1	0	1	0	1	0	0	0	1	0	1	1	0
ST95	ESC_QA3565AA_AS	Clade V	0	0	0	0	0	0	0	1	0	0	0	1	0	0	0	1	1	1	0	0	1	0	0	1	1	0	1	0	0	0	0	0	1	0	1	1	1	0	1	1	1	1	0	1	1	1	0
ST95	ESC_QA3675AA_AS	Clade V	0	0	0	0	0	0	1	1	1	1	0	1	0	0	0	1	1	1	1	0	1	1	0	1	1	1	1	1	0	0	0	0	1	0	1	1	1	1	1	1	1	1	1	0	1	1	0
ST95	ESC_QA3677AA_AS	Clade V	0	0	0	0	0	0	0	1	1	1	0	1	0	0	0	1	1	1	1	0	1	0	0	1	1	0	1	0	0	0	0	0	1	0	1	1	1	0	1	1	1	1	0	1	1	1	0
ST95	ESC_QA4833AA_AS	Clade V	0	1	1	0	0	0	1	1	0	0	0	1	0	0	0	1	1	1	1	0	1	0	1	1	1	0	1	1	0	0	0	0	1	0	1	1	1	1	1	0	0	0	0	0	0	0	0
ST95	ESC_QA5645AA_AS	Clade V	0	0	0	0	0	0	0	1	0	0	0	1	0	0	0	1	1	1	0	0	1	0	0	1	1	0	1	0	0	0	0	0	1	0	1	1	1	0	1	1	1	1	0	1	1	1	0
ST95	ESC_QA6930AA_AS	Clade V	0	1	1	0	0	0	1	1	1	1	0	1	0	0	0	1	1	1	1	0	1	0	0	1	1	0	1	1	0	0	0	0	1	0	1	0	1	0	1	0	0	0	1	0	1	1	0
ST95	ESC_QA7385AA_AS	Clade V	0	1	1	0	0	0	1	1	1	1	0	1	0	0	0	1	1	1	1	0	1	0	0	1	1	0	1	1	0	0	0	0	1	0	1	0	1	0	1	0	0	0	1	0	1	1	0
ST95	ESC_QA7392AA_AS	Clade V	0	1	1	0	0	0	1	1	1	1	0	1	0	0	0	1	1	1	1	0	1	0	0	1	1	0	1	1	0	0	0	0	1	0	1	0	1	0	1	0	0	0	1	0	1	1	0
ST95	ESC_QA7440AA_AS	Clade V	0	1	1	0	0	0	1	1	1	1	0	1	0	0	0	1	1	1	1	0	1	0	0	1	1	0	1	1	0	0	0	0	1	0	1	0	1	0	1	0	0	0	1	0	1	1	0
ST95	ESC_QA8168AA_AS	Clade V	0	1	1	0	0	0	1	1	1	1	0	1	0	0	0	1	1	1	1	0	1	0	0	1	1	0	1	1	0	0	0	0	1	0	1	0	1	0	1	0	0	0	1	0	1	1	0
ST95	ESC_QA8963AA_AS	Clade V	0	0	0	0	0	0	0	1	0	0	0	1	0	0	0	1	1	1	0	0	1	0	0	1	1	0	1	0	0	0	0	0	1	0	1	0	1	0	1	1	1	1	0	1	1	1	0
ST95	ESC_QA9654AA_AS	Clade V	0	0	0	0	0	0	1	1	0	0	0	1	0	0	0	1	1	1	1	0	1	0	1	1	1	0	1	1	0	0	0	0	1	0	1	1	1	1	1	0	0	0	0	0	0	0	0
ST95	ESC_RA4027AA_AS	Clade V	0	0	0	0	0	0	1	1	1	1	0	1	0	0	0	1	1	1	1	0	1	0	1	1	1	0	1	1	0	0	0	0	1	0	1	1	1	1	1	0	0	0	0	0	0	0	0
ST95	ESC_SA0482AA_AS	Clade V	0	0	0	0	0	0	0	1	0	0	0	1	0	0	0	1	1	1	0	0	1	0	0	1	1	0	1	0	0	0	0	0	1	0	1	1	1	0	1	1	1	1	0	1	1	1	0
ST95	ESC_SA8317AA_AS	Clade V	0	1	1	0	0	0	1	1	0	0	0	1	0	0	0	1	1	1	1	0	1	0	1	1	1	0	1	1	0	0	0	0	1	0	1	1	1	1	1	0	0	0	0	0	0	0	0
ST95	ESC_SA9924AA_AS	Clade V	0	1	1	0	0	0	1	1	1	1	0	1	0	0	0	1	1	1	1	0	1	0	0	1	1	0	1	1	0	0	0	0	1	0	1	0	1	0	1	0	0	0	1	0	1	1	0
ST95	ESC_TA1913AA_AS	Clade V	0	1	1	0	0	0	1	1	1	1	0	1	0	0	0	1	1	1	1	0	1	0	0	1	1	0	1	1	0	0	0	0	1	0	1	0	1	0	1	0	0	0	1	0	1	1	0
ST95	ESC_TA1946AA_AS	Clade V	0	1	1	0	0	0	0	1	0	0	0	1	0	0	0	1	1	1	1	0	1	0	0	1	1	0	1	0	0	0	0	0	1	0	1	1	1	0	1	0	0	0	0	0	0	0	0
ST95	ESC_TA1998AA_AS	Clade V	0	1	1	0	0	0	1	1	1	1	0	1	0	0	0	1	1	1	1	0	1	0	0	1	1	0	1	1	0	0	0	0	1	0	1	0	1	0	1	0	0	0	1	0	1	1	0
ST95	ESC_TA2001AA_AS	Clade V	0	1	1	0	0	0	1	1	1	1	0	1	0	0	0	1	1	1	1	0	1	0	0	1	1	0	1	1	0	0	0	0	1	0	1	0	1	0	1	0	0	0	1	0	1	1	0
ST95	ESC_TA2010AA_AS	Clade V	0	1	1	0	0	0	1	1	1	1	0	1	0	0	0	1	1	1	1	0	1	0	0	1	1	0	1	1	0	0	0	0	1	0	1	0	1	0	1	0	0	0	1	0	1	1	0
ST95	ESC_UA1831AA_AS	Clade V	0	0	0	0	0	0	0	1	0	0	0	1	0	0	0	1	1	1	0	0	1	0	0	1	1	0	1	0	0	0	0	0	1	0	1	1	1	0	1	1	1	1	0	1	1	1	0
ST95	GCF_000025745.1	Clade V	0	0	0	0	0	0	0	1	1	1	0	1	0	0	0	1	1	1	1	0	1	0	0	1	1	0	1	0	0	0	0	0	1	0	1	0	1	0	1	1	1	1	0	0	0	0	0
ST95	GCF_000817345.1	Clade V	0	1	1	0	0	0	1	1	1	1	0	1	0	0	0	1	1	1	1	0	1	0	0	1	1	0	1	1	0	0	0	0	1	0	1	0	1	0	1	0	0	0	1	0	1	1	0
ST95	GCF_000817355.1	Clade V	0	1	1	0	0	0	1	1	1	1	0	1	0	0	0	1	1	1	1	0	1	0	0	1	1	0	1	1	0	0	0	0	1	0	1	0	1	0	1	0	0	0	1	0	1	1	0
ST95	GCF_001021615.1	Clade V	0	0	0	0	0	0	0	1	1	1	0	1	0	0	0	1	1	1	1	0	1	0	0	1	1	0	1	0	0	0	0	0	1	0	1	0	1	0	1	0	0	0	0	0	0	0	0
ST95	GCF_001245225.1	Clade V	0	0	0	0	0	0	0	1	1	1	0	1	0	0	0	1	1	1	1	0	1	0	0	1	1	0	1	0	0	0	0	0	1	0	1	1	1	1	0	1	1	1	0	0	0	0	0
ST95	GCF_001262455.1	Clade V	0	1	1	0	0	0	1	1	1	1	0	1	0	0	0	1	1	1	1	0	1	0	0	1	1	0	1	1	0	0	0	0	1	0	1	0	1	0	1	0	0	0	1	0	1	1	0
ST95	GCF_001280405.1	Clade V	0	1	1	0	0	0	1	1	1	1	0	1	0	0	0	1	1	1	1	0	1	0	0	1	1	0	1	1	0	0	0	0	1	0	1	0	1	0	1	0	0	0	1	0	1	1	0
ST95	GCF_001571565.1	Clade V	0	1	1	0	0	0	1	1	1	1	0	1	0	0	0	1	1	1	1	0	1	0	0	1	1	0	1	1	0	0	0	0	1	0	1	0	1	0	1	0	0	0	1	0	1	1	0
ST95	GCF_001854565.1	Clade V	0	1	1	0	0	0	1	1	0	0	0	1	0	0	0	1	1	1	1	0	1	0	1	1	1	0	1	1	0	0	0	0	1	0	1	1	1	1	1	0	0	0	0	0	0	0	0
ST95	GCF_001881205.1	Clade V	0	1	1	0	0	0	1	1	1	1	0	1	0	0	0	1	1	1	1	0	1	0	0	1	1	0	1	1	0	0	0	0	1	0	1	0	1	0	1	0	0	0	1	0	1	1	0
ST95	GCF_001881435.1	Clade V	0	0	1	0	0	0	1	1	1	1	0	1	0	0	0	1	1	1	1	0	1	0	0	1	1	0	1	1	0	0	0	0	1	0	1	0	1	0	1	0	0	0	1	0	1	1	0
ST95	GCF_001881465.1	Clade V	0	1	1	0	0	0	1	1	1	1	0	1	0	0	0	1	1	1	1	0	1	0	0	1	1	0	1	1	0	0	0	0	1	0	1	0	1	0	1	0	0	0	1	0	1	1	0
ST95	GCF_002024865.1	Clade V	0	1	1	0	0	0	1	1	1	1	0	1	0	0	0	1	1	1	1	0	1	0	0	1	1	0	1	1	0	0	0	0	1	0	1	0	1	0	1	0	0	0	1	0	1	1	0
ST95	GCF_002028665.1	Clade V	0	1	1	0	0	0	1	1	1	1	0	1	0	0	0	1	1	1	1	0	1	0	0	1	1	0	1	1	0	0	0	0	1	0	1	0	1	0	1	0	0	0	1	0	1	1	0
ST95	GCF_002028945.1	Clade V	0	0	0	0	0	0	1	1	1	1	0	1	0	0	0	1	1	1	1	0	1	0	0	1	1	0	1	1	0	0	0	0	1	0	1	1	1	1	1	1	1	1	1	0	1	1	0
ST95	GCF_002109575.1	Clade V	0	0	0	0	0	0	1	1	1	1	0	1	0	0	0	1	1	1	1	0	1	0	0	1	1	0	1	1	0	0	0	0	1	0	1	1	1	1	1	0	0	0	1	0	1	1	0
ST95	GCF_002109685.1	Clade V	0	0	0	0	0	0	1	1	1	0	0	1	0	0	0	1	1	1	1	0	1	0	0	1	1	0	1	1	0	0	0	0	1	0	1	0	1	0	1	1	1	1	1	0	1	1	0
ST95	GCF_002109765.1	Clade V	0	1	1	0	0	0	1	1	1	1	0	1	0	0	0	1	1	1	1	0	1	0	0	1	1	0	1	1	0	0	0	0	1	0	1	0	1	0	1	0	0	0	1	0	1	1	0
ST95	GCF_002110165.1	Clade V	0	0	0	0	0	0	1	1	1	1	0	1	0	0	0	1	1	1	1	0	1	0	0	1	1	0	1	1	0	0	0	0	1	0	1	1	1	0	1	1	1	1	0	0	0	0	0
ST95	GCF_002166345.1	Clade V	0	1	1	0	0	0	1	1	1	1	0	1	0	0	0	1	1	1	1	0	1	0	0	1	1	0	1	1	0	0	0	0	1	0	1	0	1	0	1	0	0	0	1	0	1	1	0
ST95	GCF_002166405.1	Clade V	0	1	1	0	0	0	1	1	1	1	0	1	0	0	0	1	1	1	1	0	1	0	0	1	1	0	1	1	0	0	0	0	1	0	1	0	1	0	1	0	0	0	1	0	1	1	0
ST95	GCF_002166625.1	Clade V	0	1	1	0	0	0	1	1	1	1	0	1	0	0	0	1	1	1	1	0	1	0	0	1	1	0	1	1	0	0	0	0	1	0	1	0	1	0	1	0	0	0	1	0	1	1	0
ST95	GCF_002461695.1	Clade V	0	1	1	0	0	0	1	1	1	1	0	1	0	0	0	1	1	1	1	0	1	0	0	1	1	0	1	1	0	0	0	0	1	0	1	0	1	0	1	0	0	0	1	0	1	1	0
ST95	GCF_003027635.1	Clade V	0	0	0	0	0	0	0	1	1	1	0	1	0	0	0	1	1	1	1	0	1	0	0	1	1	0	1	0	0	0	0	0	1	0	1	1	1	1	1	1	1	1	0	0	0	0	0
ST95	GCF_003317905.1	Clade V	0	1	1	0	0	0	1	1	1	1	0	1	0	0	0	1	1	1	1	0	1	0	0	1	1	0	1	1	0	0	0	0	1	0	1	0	1	0	1	0	0	0	1	0	1	1	0
ST95	GCF_900450415.1	Clade V	0	0	0	0	0	0	0	1	1	1	0	1	0	0	0	1	1	1	1	0	1	0	0	1	1	0	1	0	0	0	0	0	1	0	1	1	1	0	1	1	1	1	0	0	0	0	0
ST95	GCF_900499615.1	Clade V	0	1	1	0	0	0	1	1	0	1	0	1	0	0	0	1	1	1	1	0	1	0	0	1	1	0	1	1	0	0	0	0	1	0	1	0	1	0	1	0	0	0	1	0	1	1	0
[truncated: 97 more columns]

## Sheet: ST95 ResFinder
ST	Strain		mcr	blaSHV	blaCMY	blaCTX-M	blaOXA	blaTEM	blaNDM	blaKPC	blaLEN	blaCARB	blaCFE	blaDHA	blaIMP	blaHERA	blaLAT	blaVIM	catA1	catA2	catB3	catB4	cmlA1	floR	aph(3')	aph(3'')	aph(4)	aph(6)	aac(3)	aac(6')	aac(6')Ib	aacA4	strA	strB	rmtB	rmtC	fosA	fosA3	sul1	sul2	sul3	tet(A)	tet(B)	tet(C)	tet(D)	tet(M)	ere(A)	erm(B)	mph(A)
ST95	ESC_AA8152AA_AS	Clade I	0	0	0	0	0	1	0	0	0	0	0	0	0	0	0	0	0	0	0	0	0	0	0	0	0	0	0	0	0	0	0	0	0	0	0	0	0	0	0	0	0	0	0	0	0	0	0
ST95	ESC_AA8225AA_AS	Clade I	0	0	0	0	0	0	0	0	0	0	0	0	0	0	0	0	0	0	0	0	0	0	0	0	0	0	0	0	0	0	0	0	0	0	0	0	0	0	0	0	0	0	0	0	0	0	0
ST95	ESC_AA8798AA_AS	Clade I	0	0	0	0	0	0	0	0	0	0	0	0	0	0	0	0	0	0	0	0	0	0	0	0	0	0	0	0	0	0	0	0	0	0	0	0	0	0	0	0	0	0	0	0	0	0	0
ST95	ESC_AA9326AA_AS	Clade I	0	0	0	0	0	0	0	0	0	0	0	0	0	0	0	0	0	0	0	0	0	0	0	0	0	0	0	0	0	0	0	0	0	0	0	0	0	0	0	0	0	0	0	0	0	0	0
ST95	ESC_AA9388AA_AS	Clade I	0	0	0	0	0	0	0	0	0	0	0	0	0	0	0	0	0	0	0	0	0	0	0	0	0	0	0	0	0	0	0	0	0	0	0	0	0	0	0	0	0	0	0	0	0	0	0
ST95	ESC_AA9673AA_AS	Clade I	0	0	0	0	0	0	0	0	0	0	0	0	0	0	0	0	0	0	0	0	0	0	0	0	0	0	0	0	0	0	0	0	0	0	0	0	0	1	0	0	1	0	0	0	0	0	0
ST95	ESC_AA9705AA_AS	Clade I	0	0	0	0	0	0	0	0	0	0	0	0	0	0	0	0	0	0	0	0	0	0	0	0	0	0	0	0	0	0	0	0	0	0	0	0	0	0	0	0	0	0	0	0	0	0	0
ST95	ESC_BA0356AA_AS	Clade I	0	0	0	0	0	0	0	0	0	0	0	0	0	0	0	0	0	0	0	0	0	0	0	0	0	0	0	0	0	0	0	0	0	0	0	0	0	0	0	0	0	0	0	0	0	0	0
ST95	ESC_BA0370AA_AS	Clade I	0	0	0	0	0	0	0	0	0	0	0	0	0	0	0	0	0	0	0	0	0	0	0	0	0	0	0	0	0	0	0	0	0	0	0	0	0	0	0	0	0	0	0	0	0	0	0
ST95	ESC_BA0596AA_AS	Clade I	0	0	0	0	0	0	0	0	0	0	0	0	0	0	0	0	0	0	0	0	0	0	0	0	0	0	0	0	0	0	0	0	0	0	0	0	0	0	0	0	0	0	0	0	0	0	0
ST95	ESC_BA0967AA_AS	Clade I	0	0	0	0	0	0	0	0	0	0	0	0	0	0	0	0	0	0	0	0	0	0	0	0	0	0	0	0	0	0	0	0	0	0	0	0	0	0	0	0	0	0	0	0	0	0	0
ST95	ESC_BA1000AA_AS	Clade I	0	0	0	0	0	0	0	0	0	0	0	0	0	0	0	0	0	0	0	0	0	0	0	0	0	0	0	0	0	0	0	0	0	0	0	0	0	0	0	0	0	0	0	0	0	0	0
ST95	ESC_BA1242AA_AS	Clade I	0	0	0	0	0	0	0	0	0	0	0	0	0	0	0	0	0	0	0	0	0	0	0	0	0	0	0	0	0	0	0	0	0	0	0	0	0	0	0	0	0	0	0	0	0	0	0
ST95	ESC_BA1683AA_AS	Clade I	0	0	0	0	0	0	0	0	0	0	0	0	0	0	0	0	0	0	0	0	0	0	0	0	0	0	0	0	0	0	0	0	0	0	0	0	0	0	0	0	0	0	0	0	0	0	0
ST95	ESC_BA2168AA_AS	Clade I	0	0	0	0	0	0	0	0	0	0	0	0	0	0	0	0	0	0	0	0	0	0	0	0	0	0	0	0	0	0	0	0	0	0	0	0	0	0	0	0	0	0	0	0	0	0	0
ST95	ESC_BA2275AA_AS	Clade I	0	0	0	0	0	1	0	0	0	0	0	0	0	0	0	0	0	0	0	0	0	0	0	1	0	1	0	0	0	0	0	0	0	0	0	0	0	1	0	0	0	0	0	0	0	0	0
ST95	ESC_BA2499AA_AS	Clade I	0	0	0	0	0	0	0	0	0	0	0	0	0	0	0	0	0	0	0	0	0	0	0	0	0	0	0	0	0	0	0	0	0	0	0	0	0	0	0	0	0	0	0	0	0	0	0
ST95	ESC_BA2574AA_AS	Clade I	0	0	0	0	0	0	0	0	0	0	0	0	0	0	0	0	0	0	0	0	0	0	0	0	0	0	0	0	0	0	0	0	0	0	0	0	0	0	0	0	0	0	0	0	0	0	0
ST95	ESC_BA2895AA_AS	Clade I	0	0	0	0	0	1	0	0	0	0	0	0	0	0	0	0	0	0	0	0	0	0	0	1	0	1	0	0	0	0	0	0	0	0	0	0	0	1	0	0	0	0	0	0	0	0	0
ST95	ESC_BA2951AA_AS	Clade I	0	0	0	0	0	1	0	0	0	0	0	0	0	0	0	0	0	0	0	0	0	0	0	1	0	1	0	0	0	0	0	0	0	0	0	0	1	1	0	0	0	0	0	0	0	0	0
ST95	ESC_BA2963AA_AS	Clade I	0	0	0	0	0	0	0	0	0	0	0	0	0	0	0	0	0	0	0	0	0	0	0	0	0	0	0	0	0	0	0	0	0	0	0	0	0	0	0	0	0	0	0	0	0	0	0
ST95	ESC_BA3011AA_AS	Clade I	0	0	0	0	0	0	0	0	0	0	0	0	0	0	0	0	0	0	0	0	0	0	0	0	0	0	0	0	0	0	0	0	0	0	0	0	0	0	0	1	0	0	0	0	0	0	0
ST95	ESC_BA3061AA_AS	Clade I	0	0	0	0	0	0	0	0	0	0	0	0	0	0	0	0	0	0	0	0	0	0	0	0	0	0	0	0	0	0	0	0	0	0	0	0	0	0	0	0	0	0	0	0	0	0	0
ST95	ESC_BA3134AA_AS	Clade I	0	0	0	0	0	0	0	0	0	0	0	0	0	0	0	0	0	0	0	0	0	0	0	0	0	0	0	0	0	0	0	0	0	0	0	0	0	0	0	0	0	0	0	0	0	0	0
ST95	ESC_BA3190AA_AS	Clade I	0	0	0	0	0	1	0	0	0	0	0	0	0	0	0	0	0	0	0	0	0	0	0	1	0	1	0	0	0	0	0	0	0	0	0	0	0	1	0	0	0	0	0	0	0	0	0
ST95	ESC_BA3227AA_AS	Clade I	0	0	0	0	0	0	0	0	0	0	0	0	0	0	0	0	0	0	0	0	0	0	0	0	0	0	0	0	0	0	0	0	0	0	0	0	0	0	0	0	0	0	0	0	0	0	0
ST95	ESC_BA3624AA_AS	Clade I	0	0	0	0	0	0	0	0	0	0	0	0	0	0	0	0	0	0	0	0	0	0	0	0	0	0	0	0	0	0	0	0	0	0	0	0	0	0	0	0	0	0	0	0	0	0	0
ST95	ESC_BA3690AA_AS	Clade I	0	0	0	0	0	1	0	0	0	0	0	0	0	0	0	0	0	0	0	0	0	0	0	1	0	1	0	0	0	0	0	0	0	0	0	0	0	1	0	0	0	0	0	0	0	0	0
ST95	ESC_BA3729AA_AS	Clade I	0	0	0	0	0	1	0	0	0	0	0	0	0	0	0	0	0	0	0	0	0	0	0	0	0	0	0	0	0	0	0	0	0	0	0	0	0	0	0	0	0	0	0	0	0	0	0
ST95	ESC_BA3967AA_AS	Clade I	0	0	0	0	0	1	0	0	0	0	0	0	0	0	0	0	0	0	0	0	0	0	0	0	0	0	0	0	0	0	0	0	0	0	0	0	0	0	0	0	0	0	0	0	0	0	0
ST95	ESC_BA4608AA_AS	Clade I	0	0	0	0	0	0	0	0	0	0	0	0	0	0	0	0	0	0	0	0	0	0	0	0	0	0	0	0	0	0	0	0	0	0	0	0	0	0	0	0	0	0	0	0	0	0	0
ST95	ESC_BA4626AA_AS	Clade I	0	0	0	0	0	0	0	0	0	0	0	0	0	0	0	0	0	0	0	0	0	0	0	0	0	0	0	0	0	0	0	0	0	0	0	0	0	0	0	0	0	0	0	0	0	0	0
ST95	ESC_BA4688AA_AS	Clade I	0	0	0	0	0	0	0	0	0	0	0	0	0	0	0	0	0	0	0	0	0	0	0	0	0	0	0	0	0	0	0	0	0	0	0	0	0	0	0	0	0	0	0	0	0	0	0
ST95	ESC_BA5293AA_AS	Clade I	0	0	0	0	0	0	0	0	0	0	0	0	0	0	0	0	0	0	0	0	0	0	0	0	0	0	0	0	0	0	0	0	0	0	0	0	0	0	0	0	0	0	0	0	0	0	0
ST95	ESC_BA5569AA_AS	Clade I	0	0	0	0	0	0	0	0	0	0	0	0	0	0	0	0	0	0	0	0	0	0	0	0	0	0	0	0	0	0	0	0	0	0	0	0	0	0	0	0	0	0	0	0	0	0	0
ST95	ESC_BA5915AA_AS	Clade I	0	0	0	0	0	0	0	0	0	0	0	0	0	0	0	0	0	0	0	0	0	0	0	0	0	0	0	0	0	0	0	0	0	0	0	0	0	0	0	0	0	0	0	0	0	0	0
ST95	ESC_BA6230AA_AS	Clade I	0	0	0	0	0	0	0	0	0	0	0	0	0	0	0	0	0	0	0	0	0	0	0	0	0	0	0	0	0	0	0	0	0	0	0	0	0	0	0	0	0	0	0	0	0	0	0
ST95	ESC_BA6278AA_AS	Clade I	0	0	0	0	0	1	0	0	0	0	0	0	0	0	0	0	0	0	0	0	0	0	0	1	0	0	0	0	0	0	0	0	0	0	0	0	0	1	0	0	0	0	0	0	0	0	0
ST95	ESC_BA6484AA_AS	Clade I	0	0	0	0	0	0	0	0	0	0	0	0	0	0	0	0	0	0	0	0	0	0	0	0	0	0	0	0	0	0	0	0	0	0	0	0	0	1	0	0	0	0	0	0	0	0	0
ST95	ESC_BA6503AA_AS	Clade I	0	0	0	0	0	1	0	0	0	0	0	0	0	0	0	0	0	0	0	0	0	0	0	0	0	0	0	0	0	0	0	0	0	0	0	0	0	0	0	0	0	0	0	0	0	0	0
ST95	ESC_BA6706AA_AS	Clade I	0	0	0	0	0	0	0	0	0	0	0	0	0	0	0	0	0	0	0	0	0	0	0	0	0	0	0	0	0	0	0	0	0	0	0	0	0	0	0	0	0	0	0	0	0	0	0
ST95	ESC_BA7324AA_AS	Clade I	0	0	0	0	0	0	0	0	0	0	0	0	0	0	0	0	0	0	0	0	0	0	0	0	0	0	0	0	0	0	0	0	0	0	0	0	0	0	0	0	0	0	0	0	0	0	0
ST95	ESC_BA7642AA_AS	Clade I	0	0	0	0	0	1	0	0	0	0	0	0	0	0	0	0	0	0	0	0	0	0	0	0	0	0	0	0	0	0	0	0	0	0	0	0	0	0	0	0	0	0	0	0	0	0	0
ST95	ESC_BA7702AA_AS	Clade I	0	0	0	0	0	0	0	0	0	0	0	0	0	0	0	0	0	0	0	0	0	0	0	0	0	0	0	0	0	0	0	0	0	0	0	0	0	0	0	0	0	0	0	0	0	0	0
ST95	ESC_BA7830AA_AS	Clade I	0	0	0	0	0	0	0	0	0	0	0	0	0	0	0	0	0	0	0	0	0	0	0	0	0	0	0	0	0	0	0	0	0	0	0	0	0	0	0	0	0	0	0	0	0	0	0
ST95	ESC_BA8076AA_AS	Clade I	0	0	0	0	0	0	0	0	0	0	0	0	0	0	0	0	0	0	0	0	0	0	0	0	0	0	0	0	0	0	0	0	0	0	0	0	0	0	0	0	0	0	0	0	0	0	0
ST95	ESC_BA8085AA_AS	Clade I	0	0	0	0	0	0	0	0	0	0	0	0	0	0	0	0	0	0	0	0	0	0	0	0	0	0	0	0	0	0	0	0	0	0	0	0	0	0	0	0	0	0	0	0	0	0	0
ST95	ESC_BA8190AA_AS	Clade I	0	0	0	0	0	0	0	0	0	0	0	0	0	0	0	0	0	0	0	0	0	0	0	0	0	0	0	0	0	0	0	0	0	0	0	0	0	0	0	0	0	0	0	0	0	0	0
ST95	ESC_BA8258AA_AS	Clade I	0	0	0	0	0	1	0	0	0	0	0	0	0	0	0	0	0	0	0	0	0	0	0	1	0	1	0	0	0	0	0	0	0	0	0	0	0	1	0	0	0	0	0	0	0	0	0
ST95	ESC_BA8793AA_AS	Clade I	0	0	0	0	0	1	0	0	0	0	0	0	0	0	0	0	0	0	0	0	0	0	0	1	0	1	0	0	0	0	0	0	0	0	0	0	1	1	0	1	0	0	0	0	0	0	0
ST95	ESC_BA8984AA_AS	Clade I	0	0	0	0	0	1	0	0	0	0	0	0	0	0	0	0	0	0	0	0	0	0	0	0	0	0	0	0	0	0	0	0	0	0	0	0	0	0	0	0	0	0	0	0	0	0	0
ST95	ESC_BA9076AA_AS	Clade I	0	0	0	0	0	1	0	0	0	0	0	0	0	0	0	0	0	0	0	0	0	0	0	1	0	1	0	0	0	0	0	0	0	0	0	0	0	1	0	0	0	0	0	0	0	0	0
ST95	ESC_BA9277AA_AS	Clade I	0	0	0	0	0	0	0	0	0	0	0	0	0	0	0	0	0	0	0	0	0	0	0	0	0	0	0	0	0	0	0	0	0	0	0	0	0	0	0	0	0	0	0	0	0	0	0
ST95	ESC_BA9973AA_AS	Clade I	0	0	0	0	0	0	0	0	0	0	0	0	0	0	0	0	0	0	0	0	0	0	0	0	0	0	0	0	0	0	0	0	0	0	0	0	0	1	0	0	0	0	0	0	0	0	0
ST95	ESC_CA0205AA_AS	Clade I	0	0	0	0	0	0	0	0	0	0	0	0	0	0	0	0	0	0	0	0	0	0	0	0	0	0	0	0	0	0	0	0	0	0	0	0	0	0	0	0	0	0	0	0	0	0	0
ST95	ESC_CA0253AA_AS	Clade I	0	0	0	0	0	0	0	0	0	0	0	0	0	0	0	0	0	0	0	0	0	0	0	0	0	0	0	0	0	0	0	0	0	0	0	0	0	1	0	0	0	0	0	0	0	0	0
ST95	ESC_CA0584AA_AS	Clade I	0	0	0	0	0	1	0	0	0	0	0	0	0	0	0	0	0	0	0	0	0	0	0	1	0	1	0	0	0	0	0	0	0	0	0	0	0	1	0	0	0	0	0	0	0	0	0
ST95	ESC_CA0637AA_AS	Clade I	0	0	0	0	0	0	0	0	0	0	0	0	0	0	0	0	0	0	0	0	0	0	0	0	0	0	0	0	0	0	0	0	0	0	0	0	0	0	0	0	0	0	0	0	0	0	0
ST95	ESC_CA0677AA_AS	Clade I	0	0	0	0	0	0	0	0	0	0	0	0	0	0	0	0	0	0	0	0	0	0	0	0	0	0	0	0	0	0	0	0	0	0	0	0	0	0	0	0	0	0	0	0	0	0	0
ST95	ESC_CA1000AA_AS	Clade I	0	0	0	0	0	0	0	0	0	0	0	0	0	0	0	0	0	0	0	0	0	0	0	0	0	0	0	0	0	0	0	0	0	0	0	0	0	0	0	0	0	0	0	0	0	0	0
ST95	ESC_CA1134AA_AS	Clade I	0	0	0	0	0	0	0	0	0	0	0	0	0	0	0	0	0	0	0	0	0	0	0	0	0	0	0	0	0	0	0	0	0	0	0	0	0	0	0	0	0	0	0	0	0	0	0
ST95	ESC_CA1611AA_AS	Clade I	0	0	0	0	0	0	0	0	0	0	0	0	0	0	0	0	0	0	0	0	0	0	0	0	0	0	0	0	0	0	0	0	0	0	0	0	0	0	0	0	0	0	0	0	0	0	0
ST95	ESC_CA1657AA_AS	Clade I	0	0	0	0	0	0	0	0	0	0	0	0	0	0	0	0	0	0	0	0	0	0	0	0	0	0	0	0	0	0	0	0	0	0	0	0	0	0	0	0	0	0	0	0	0	0	0
ST95	ESC_CA1931AA_AS	Clade I	0	0	0	0	0	0	0	0	0	0	0	0	0	0	0	0	0	0	0	0	0	0	0	0	0	0	0	0	0	0	0	0	0	0	0	0	0	0	0	0	0	0	0	0	0	0	0
ST95	ESC_CA1936AA_AS	Clade I	0	0	0	0	0	1	0	0	0	0	0	0	0	0	0	0	0	0	0	0	0	0	0	1	0	1	0	0	0	0	0	0	0	0	0	0	0	1	0	1	0	0	0	0	0	0	0
ST95	ESC_CA2046AA_AS	Clade I	0	0	0	0	0	0	0	0	0	0	0	0	0	0	0	0	0	0	0	0	0	0	0	0	0	0	0	0	0	0	0	0	0	0	0	0	0	0	0	0	0	0	0	0	0	0	0
ST95	ESC_CA2243AA_AS	Clade I	0	0	0	0	0	0	0	0	0	0	0	0	0	0	0	0	0	0	0	0	0	0	0	0	0	0	0	0	0	0	0	0	0	0	0	0	0	0	0	0	0	0	0	0	0	0	0
ST95	ESC_CA2540AA_AS	Clade I	0	0	0	0	0	0	0	0	0	0	0	0	0	0	0	0	0	0	0	0	0	0	0	0	0	0	0	0	0	0	0	0	0	0	0	0	0	0	0	0	0	0	0	0	0	0	0
ST95	ESC_CA2654AA_AS	Clade I	0	0	0	0	0	0	0	0	0	0	0	0	0	0	0	0	0	0	0	0	0	0	0	0	0	0	0	0	0	0	0	0	0	0	0	0	0	0	0	0	0	0	0	0	0	0	0
ST95	ESC_CA2713AA_AS	Clade I	0	0	0	0	0	0	0	0	0	0	0	0	0	0	0	0	0	0	0	0	0	0	0	0	0	0	0	0	0	0	0	0	0	0	0	0	0	0	0	0	0	0	0	0	0	0	0
ST95	ESC_CA2947AA_AS	Clade I	0	0	0	0	0	0	0	0	0	0	0	0	0	0	0	0	0	0	0	0	0	0	0	0	0	0	0	0	0	0	0	0	0	0	0	0	0	0	0	0	0	0	0	0	0	0	0
ST95	ESC_CA2986AA_AS	Clade I	0	0	0	0	0	0	0	0	0	0	0	0	0	0	0	0	0	0	0	0	0	0	0	0	0	0	0	0	0	0	0	0	0	0	0	0	0	0	0	0	0	0	0	0	0	0	0
ST95	ESC_CA3069AA_AS	Clade I	0	0	0	0	0	0	0	0	0	0	0	0	0	0	0	0	0	0	0	0	0	0	0	0	0	0	0	0	0	0	0	0	0	0	0	0	0	0	0	0	0	0	0	0	0	0	0
ST95	ESC_CA3176AA_AS	Clade I	0	0	0	0	0	0	0	0	0	0	0	0	0	0	0	0	0	0	0	0	0	0	0	0	0	0	0	0	0	0	0	0	0	0	0	0	0	0	0	0	0	0	0	0	0	0	0
ST95	ESC_CA4075AA_AS	Clade I	0	0	0	0	0	0	0	0	0	0	0	0	0	0	0	0	0	0	0	0	0	0	0	0	0	0	0	0	0	0	0	0	0	0	0	0	0	0	0	0	0	0	0	0	0	0	0
ST95	ESC_CA4164AA_AS	Clade I	0	0	0	0	0	0	0	0	0	0	0	0	0	0	0	0	0	0	0	0	0	0	0	0	0	0	0	0	0	0	0	0	0	0	0	0	0	0	0	0	0	0	0	0	0	0	0
ST95	ESC_CA4280AA_AS	Clade I	0	0	0	0	0	1	0	0	0	0	0	0	0	0	0	0	0	0	0	0	0	0	0	1	0	1	0	0	0	0	0	0	0	0	0	0	1	1	0	1	0	0	0	0	0	0	0
ST95	ESC_CA4430AA_AS	Clade I	0	0	0	0	0	1	0	0	0	0	0	0	0	0	0	0	0	0	0	0	0	0	0	0	0	0	0	0	0	0	0	0	0	0	0	0	0	0	0	0	0	0	0	0	0	0	0
ST95	ESC_CA4457AA_AS	Clade I	0	0	0	0	0	0	0	0	0	0	0	0	0	0	0	0	0	0	0	0	0	0	0	0	0	0	0	0	0	0	0	0	0	0	0	0	0	0	0	0	0	0	0	0	0	0	0
ST95	ESC_CA4474AA_AS	Clade I	0	0	0	0	0	0	0	0	0	0	0	0	0	0	0	0	0	0	0	0	0	0	0	0	0	0	0	0	0	0	0	0	0	0	0	0	0	0	0	0	0	0	0	0	0	0	0
ST95	ESC_CA4651AA_AS	Clade I	0	0	0	0	0	0	0	0	0	0	0	0	0	0	0	0	0	0	0	0	0	0	0	0	0	0	0	0	0	0	0	0	0	0	0	0	0	0	0	0	0	0	0	0	0	0	0
ST95	ESC_CA4830AA_AS	Clade I	0	0	0	0	0	0	0	0	0	0	0	0	0	0	0	0	0	0	0	0	0	0	0	0	0	0	0	0	0	0	0	0	0	0	0	0	0	0	0	0	0	0	0	0	0	0	0
ST95	ESC_CA4887AA_AS	Clade I	0	0	0	0	0	0	0	0	0	0	0	0	0	0	0	0	0	0	0	0	0	0	0	0	0	0	0	0	0	0	0	0	0	0	0	0	0	0	0	0	0	0	0	0	0	0	0
ST95	ESC_CA4893AA_AS	Clade I	0	0	0	0	0	0	0	0	0	0	0	0	0	0	0	0	0	0	0	0	0	0	0	0	0	0	0	0	0	0	0	0	0	0	0	0	0	0	0	0	0	0	0	0	0	0	0
ST95	ESC_CA4958AA_AS	Clade I	0	0	0	0	0	0	0	0	0	0	0	0	0	0	0	0	0	0	0	0	0	0	0	0	0	0	0	0	0	0	0	0	0	0	0	0	0	0	0	0	0	0	0	0	0	0	0
ST95	ESC_CA5088AA_AS	Clade I	0	0	0	0	0	0	0	0	0	0	0	0	0	0	0	0	0	0	0	0	0	0	0	0	0	0	0	0	0	0	0	0	0	0	0	0	0	0	0	0	0	0	0	0	0	0	0
ST95	ESC_CA5131AA_AS	Clade I	0	0	0	0	0	1	0	0	0	0	0	0	0	0	0	0	0	0	0	0	0	0	0	1	0	1	0	0	0	0	0	0	0	0	0	0	1	1	0	0	0	0	0	0	0	0	0
ST95	ESC_CA5420AA_AS	Clade I	0	0	0	0	0	0	0	0	0	0	0	0	0	0	0	0	0	0	0	0	0	0	0	0	0	0	0	0	0	0	0	0	0	0	0	0	0	0	0	0	0	0	0	0	0	0	0
ST95	ESC_CA5538AA_AS	Clade I	0	0	0	0	0	0	0	0	0	0	0	0	0	0	0	0	0	0	0	0	0	0	0	0	0	0	0	0	0	0	0	0	0	0	0	0	0	0	0	0	0	0	0	0	0	0	0
ST95	ESC_CA5640AA_AS	Clade I	0	0	0	0	0	1	0	0	0	0	0	0	0	0	0	0	1	0	0	0	0	0	0	0	0	0	0	0	0	0	0	0	0	0	0	0	1	0	0	0	1	0	0	0	0	0	0
ST95	ESC_CA5697AA_AS	Clade I	0	0	0	0	0	0	0	0	0	0	0	0	0	0	0	0	0	0	0	0	0	0	0	0	0	0	0	0	0	0	0	0	0	0	0	0	0	0	0	0	0	0	0	0	0	0	0
ST95	ESC_CA6132AA_AS	Clade I	0	0	0	0	0	0	0	0	0	0	0	0	0	0	0	0	0	0	0	0	0	0	0	0	0	0	0	0	0	0	0	0	0	0	0	0	0	0	0	0	0	0	0	0	0	0	0
ST95	ESC_CA6245AA_AS	Clade I	0	0	0	0	0	0	0	0	0	0	0	0	0	0	0	0	0	0	0	0	0	0	0	0	0	0	0	0	0	0	0	0	0	0	0	0	0	0	0	0	0	0	0	0	0	0	0
ST95	ESC_CA6314AA_AS	Clade I	0	0	0	0	0	1	0	0	0	0	0	0	0	0	0	0	0	0	0	0	0	0	0	1	0	1	0	0	0	0	0	0	0	0	0	0	0	1	0	0	0	0	0	0	0	0	0
ST95	ESC_CA6334AA_AS	Clade I	0	0	0	0	0	0	0	0	0	0	0	0	0	0	0	0	0	0	0	0	0	0	0	0	0	0	0	0	0	0	0	0	0	0	0	0	0	0	0	0	0	0	0	0	0	0	0
ST95	ESC_CA6371AA_AS	Clade I	0	0	0	0	0	1	0	0	0	0	0	0	0	0	0	0	0	0	0	0	0	0	0	1	0	1	0	0	0	0	0	0	0	0	0	0	0	1	0	0	0	0	0	0	0	0	0
ST95	ESC_FA6908AA_AS	Clade I	0	0	0	0	0	0	0	0	0	0	0	0	0	0	0	0	0	0	0	0	0	0	0	0	0	0	0	0	0	0	0	0	0	0	0	0	0	0	0	0	0	0	0	0	0	0	0
ST95	ESC_FA7362AA_AS	Clade I	0	0	0	0	0	0	0	0	0	0	0	0	0	0	0	0	0	0	0	0	0	0	0	0	0	0	0	0	0	0	0	0	0	0	0	0	0	0	0	0	0	0	0	0	0	0	0
ST95	ESC_FA7591AA_AS	Clade I	0	0	0	1	0	1	0	0	0	0	0	0	0	0	0	0	0	0	0	0	0	0	0	1	0	1	0	0	0	0	0	0	0	0	0	1	0	1	0	0	0	0	0	0	0	0	0
ST95	ESC_FA7723AA_AS	Clade I	0	0	0	0	0	0	0	0	0	0	0	0	0	0	0	0	0	0	0	0	0	0	0	0	0	0	0	0	0	0	0	0	0	0	0	0	0	0	0	0	0	0	0	0	0	0	0
ST95	ESC_GA0166AA_AS	Clade I	0	0	0	0	0	0	0	0	0	0	0	0	0	0	0	0	0	0	0	0	0	0	0	0	0	0	0	0	0	0	0	0	0	0	0	0	0	0	0	0	0	0	0	0	0	0	0
ST95	ESC_GA0377AA_AS	Clade I	0	0	0	0	0	0	0	0	0	0	0	0	0	0	0	0	0	0	0	0	0	0	0	0	0	0	0	0	0	0	0	0	0	0	0	0	0	0	0	0	0	0	0	0	0	0	0
ST95	ESC_GA1856AA_AS	Clade I	0	0	0	0	0	0	0	0	0	0	0	0	0	0	0	0	0	0	0	0	0	0	0	0	0	0	0	0	0	0	0	0	0	0	0	0	0	0	0	0	0	0	0	0	0	0	0
ST95	ESC_GA3966AA_AS	Clade I	0	0	0	0	0	0	0	0	0	0	0	0	0	0	0	0	0	0	0	0	0	0	0	0	0	0	0	0	0	0	0	0	0	0	0	0	0	0	0	0	0	0	0	0	0	0	0
ST95	ESC_GA5331AA_AS	Clade I	0	0	0	0	0	1	0	0	0	0	0	0	0	0	0	0	0	0	0	0	0	0	0	0	0	0	0	0	0	0	0	0	0	0	0	0	0	0	0	0	0	0	0	0	0	0	0
ST95	ESC_GA5351AA_AS	Clade I	0	0	0	0	0	1	0	0	0	0	0	0	0	0	0	0	0	0	0	0	0	0	0	0	0	0	0	0	0	0	0	0	0	0	0	0	1	0	0	0	0	0	0	0	0	0	0
ST95	ESC_GA6776AA_AS	Clade I	0	0	0	0	0	0	0	0	0	0	0	0	0	0	0	0	0	0	0	0	0	0	0	0	0	0	0	0	0	0	0	0	0	0	0	0	0	0	0	0	0	0	0	0	0	0	0
ST95	ESC_GA7558AA_AS	Clade I	0	0	0	0	0	0	0	0	0	0	0	0	0	0	0	0	0	0	0	0	0	0	0	0	0	0	0	0	0	0	0	0	0	0	0	0	0	0	0	0	0	0	0	0	0	0	0
ST95	ESC_GA8819AA_AS	Clade I	0	0	0	0	0	0	0	0	0	0	0	0	0	0	0	0	0	0	0	0	0	0	0	0	0	0	0	0	0	0	0	0	0	0	0	0	0	0	0	0	0	0	0	0	0	0	0
ST95	ESC_GA9639AA_AS	Clade I	0	0	0	0	0	0	0	0	0	0	0	0	0	0	0	0	0	0	0	0	0	0	0	0	0	0	0	0	0	0	0	0	0	0	0	0	0	0	0	0	0	0	0	0	0	0	0
ST95	ESC_GA9642AA_AS	Clade I	0	0	0	0	0	0	0	0	0	0	0	0	0	0	0	0	0	0	0	0	0	0	0	0	0	0	0	0	0	0	0	0	0	0	0	0	0	0	0	0	0	0	0	0	0	0	0
ST95	ESC_GA9810AA_AS	Clade I	0	0	0	0	0	0	0	0	0	0	0	0	0	0	0	0	0	0	0	0	0	0	0	0	0	0	0	0	0	0	0	0	0	0	0	0	0	0	0	0	0	0	0	0	0	0	0
ST95	ESC_GA9812AA_AS	Clade I	0	0	0	0	0	0	0	0	0	0	0	0	0	0	0	0	0	0	0	0	0	0	0	0	0	0	0	0	0	0	0	0	0	0	0	0	0	0	0	0	0	0	0	0	0	0	0
ST95	ESC_GA9846AA_AS	Clade I	0	0	0	0	0	0	0	0	0	0	0	0	0	0	0	0	0	0	0	0	0	0	0	0	0	0	0	0	0	0	0	0	0	0	0	0	0	0	0	0	0	0	0	0	0	0	0
ST95	ESC_HA0198AA_AS	Clade I	0	0	0	0	0	0	0	0	0	0	0	0	0	0	0	0	0	0	0	0	0	0	0	0	0	0	0	0	0	0	0	0	0	0	0	0	0	0	0	0	0	0	0	0	0	0	0
ST95	ESC_HA0246AA_AS	Clade I	0	0	0	0	0	0	0	0	0	0	0	0	0	0	0	0	0	0	0	0	0	0	0	0	0	0	0	0	0	0	0	0	0	0	0	0	0	0	0	0	0	0	0	0	0	0	0
ST95	ESC_HA0759AA_AS	Clade I	0	0	0	0	0	1	0	0	0	0	0	0	0	0	0	0	0	0	0	0	0	0	0	0	0	0	0	0	0	0	0	0	0	0	0	0	1	0	0	0	0	0	0	0	0	0	0
ST95	ESC_HA0761AA_AS	Clade I	0	0	0	0	0	0	0	0	0	0	0	0	0	0	0	0	0	0	0	0	0	0	0	0	0	0	0	0	0	0	0	0	0	0	0	0	0	0	0	0	0	0	0	0	0	0	0
ST95	ESC_HA0767AA_AS	Clade I	0	0	0	0	0	1	0	0	0	0	0	0	0	0	0	0	0	0	0	0	0	0	0	1	0	1	0	0	0	0	0	0	0	0	0	0	0	1	0	0	0	0	0	0	0	0	0
ST95	ESC_HA1668AA_AS	Clade I	0	0	0	0	0	0	0	0	0	0	0	0	0	0	0	0	0	0	0	0	0	0	0	1	0	1	0	0	0	0	0	0	0	0	0	0	0	1	0	0	0	0	0	0	0	0	0
ST95	ESC_HA1669AA_AS	Clade I	0	0	0	0	0	0	0	0	0	0	0	0	0	0	0	0	0	0	0	0	0	0	0	0	0	0	0	0	0	0	0	0	0	0	0	0	0	0	0	0	0	0	0	0	0	0	0
ST95	ESC_HA1673AA_AS	Clade I	0	0	0	0	0	0	0	0	0	0	0	0	0	0	0	0	0	0	0	0	0	0	0	0	0	0	0	0	0	0	0	0	0	0	0	0	0	0	0	0	0	0	0	0	0	0	0
ST95	ESC_HA2055AA_AS	Clade I	0	0	0	0	0	0	0	0	0	0	0	0	0	0	0	0	0	0	0	0	0	0	0	0	0	0	0	0	0	0	0	0	0	0	0	0	0	0	0	0	0	0	0	0	0	0	0
ST95	ESC_HA3833AA_AS	Clade I	0	0	0	0	0	0	0	0	0	0	0	0	0	0	0	0	0	0	0	0	0	0	0	0	0	0	0	0	0	0	0	0	0	0	0	0	0	0	0	0	0	0	0	0	0	0	0
ST95	ESC_HA5031AA_AS	Clade I	0	0	0	0	0	1	0	0	0	0	0	0	0	0	0	0	0	0	0	0	0	0	0	0	0	0	0	0	0	0	0	0	0	0	0	0	0	0	0	0	0	0	0	0	0	0	0
ST95	ESC_HA5043AA_AS	Clade I	0	0	0	0	0	1	0	0	0	0	0	0	0	0	0	0	0	0	0	0	0	0	0	1	0	1	0	0	0	0	0	0	0	0	0	0	1	1	0	0	0	0	0	0	0	0	0
ST95	ESC_HA5094AA_AS	Clade I	0	0	0	0	0	1	0	0	0	0	0	0	0	0	0	0	0	0	0	0	0	0	0	0	0	0	0	0	0	0	0	0	0	0	0	0	0	0	0	0	0	0	0	0	0	0	0
ST95	ESC_HA5098AA_AS	Clade I	0	0	0	0	0	1	0	0	0	0	0	0	0	0	0	0	0	0	0	0	0	0	0	1	0	1	0	0	0	0	0	0	0	0	0	0	0	1	0	0	0	0	0	0	0	0	0
ST95	ESC_HA5117AA_AS	Clade I	0	0	0	0	0	0	0	0	0	0	0	0	0	0	0	0	0	0	0	0	0	0	0	0	0	0	0	0	0	0	0	0	0	0	0	0	0	0	0	0	0	0	0	0	0	0	0
ST95	ESC_HA5174AA_AS	Clade I	0	0	0	0	0	1	0	0	0	0	0	0	0	0	0	0	0	0	0	0	0	0	0	1	0	1	0	0	0	0	0	0	0	0	0	0	0	1	0	1	0	0	0	0	0	0	0
ST95	ESC_HA5591AA_AS	Clade I	0	0	0	0	0	0	0	0	0	0	0	0	0	0	0	0	0	0	0	0	0	0	0	0	0	0	0	0	0	0	0	0	0	0	0	0	0	1	0	0	0	0	0	0	0	0	0
ST95	ESC_HA5636AA_AS	Clade I	0	0	0	0	0	0	0	0	0	0	0	0	0	0	0	0	0	0	0	0	0	0	0	0	0	0	0	0	0	0	0	0	0	0	0	0	0	0	0	0	0	0	0	0	0	0	0
ST95	ESC_HA5663AA_AS	Clade I	0	0	0	0	0	0	0	0	0	0	0	0	0	0	0	0	0	0	0	0	0	0	0	0	0	0	0	0	0	0	0	0	0	0	0	0	0	0	0	0	0	0	0	0	0	0	0
ST95	ESC_HA5683AA_AS	Clade I	0	0	0	0	0	0	0	0	0	0	0	0	0	0	0	0	0	0	0	0	0	0	0	0	0	0	0	0	0	0	0	0	0	0	0	0	0	0	0	0	0	0	0	0	0	0	0
ST95	ESC_HA6329AA_AS	Clade I	0	0	0	0	0	1	0	0	0	0	0	0	0	0	0	0	0	0	0	0	0	0	0	0	0	0	0	0	0	0	0	0	0	0	0	0	1	0	0	0	0	0	0	0	0	0	0
ST95	ESC_HA6337AA_AS	Clade I	0	0	0	0	0	1	0	0	0	0	0	0	0	0	0	0	0	0	0	0	0	0	0	0	0	0	0	0	0	0	0	0	0	0	0	0	1	0	0	0	0	0	0	0	0	0	0
ST95	ESC_HA6346AA_AS	Clade I	0	0	0	0	0	1	0	0	0	0	0	0	0	0	0	0	0	0	0	0	0	0	0	1	0	1	0	0	0	0	0	0	0	0	0	0	0	1	0	0	0	0	0	0	0	0	0
ST95	ESC_HA6384AA_AS	Clade I	0	0	0	0	0	0	0	0	0	0	0	0	0	0	0	0	0	0	0	0	0	0	0	0	0	0	0	0	0	0	0	0	0	0	0	0	0	0	0	0	0	0	0	0	0	0	0
ST95	ESC_HA6858AA_AS	Clade I	0	0	0	0	0	1	0	0	0	0	0	0	0	0	0	0	0	0	0	0	0	0	0	0	0	0	0	0	0	0	0	0	0	0	0	0	0	0	0	0	0	0	0	0	0	0	0
ST95	ESC_HA6877AA_AS	Clade I	0	0	0	0	0	0	0	0	0	0	0	0	0	0	0	0	0	0	0	0	0	0	0	0	0	0	0	0	0	0	0	0	0	0	0	0	0	0	0	0	0	0	0	0	0	0	0
ST95	ESC_HA6887AA_AS	Clade I	0	0	0	0	0	1	0	0	0	0	0	0	0	0	0	0	0	0	0	0	0	0	0	1	0	1	0	0	0	0	0	0	0	0	0	0	0	1	0	0	0	0	0	0	0	0	0
ST95	ESC_HA6888AA_AS	Clade I	0	0	0	0	0	1	0	0	0	0	0	0	0	0	0	0	0	0	0	0	0	0	0	0	0	0	0	0	0	0	0	0	0	0	0	0	0	0	0	1	0	0	0	0	0	0	0
ST95	ESC_HA6960AA_AS	Clade I	0	0	0	0	0	0	0	0	0	0	0	0	0	0	0	0	0	0	0	0	0	0	0	0	0	0	0	0	0	0	0	0	0	0	0	0	0	0	0	0	0	0	0	0	0	0	0
ST95	ESC_HA6981AA_AS	Clade I	0	0	0	0	0	0	0	0	0	0	0	0	0	0	0	0	0	0	0	0	0	0	0	0	0	0	0	0	0	0	0	0	0	0	0	0	0	0	0	0	0	0	0	0	0	0	0
ST95	ESC_HA7558AA_AS	Clade I	0	0	0	0	0	1	0	0	0	0	0	0	0	0	0	0	0	0	0	0	0	0	0	0	0	0	0	0	0	0	0	0	0	0	0	0	0	0	0	0	0	0	0	0	0	0	0
ST95	ESC_HA7591AA_AS	Clade I	0	0	0	0	0	0	0	0	0	0	0	0	0	0	0	0	0	0	0	0	0	0	0	0	0	0	0	0	0	0	0	0	0	0	0	0	0	0	0	0	0	0	0	0	0	0	0
ST95	ESC_HA7595AA_AS	Clade I	0	0	0	0	0	0	0	0	0	0	0	0	0	0	0	0	0	0	0	0	0	0	0	0	0	0	0	0	0	0	0	0	0	0	0	0	0	0	0	0	0	0	0	0	0	0	0
ST95	ESC_HA7615AA_AS	Clade I	0	0	0	0	0	0	0	0	0	0	0	0	0	0	0	0	0	0	0	0	0	0	0	0	0	0	0	0	0	0	0	0	0	0	0	0	0	0	0	0	0	0	0	0	0	0	0
ST95	ESC_HA7710AA_AS	Clade I	0	0	0	0	0	0	0	0	0	0	0	0	0	0	0	0	0	0	0	0	0	0	0	0	0	0	0	0	0	0	0	0	0	0	0	0	0	0	0	0	0	0	0	0	0	0	0
ST95	ESC_HA8230AA_AS	Clade I	0	0	0	0	0	0	0	0	0	0	0	0	0	0	0	0	0	0	0	0	0	0	0	0	0	0	0	0	0	0	0	0	0	0	0	0	0	0	0	1	0	0	0	0	0	0	0
ST95	ESC_HA8271AA_AS	Clade I	0	0	0	0	0	0	0	0	0	0	0	0	0	0	0	0	0	0	0	0	0	0	0	0	0	0	0	0	0	0	0	0	0	0	0	0	0	0	0	0	0	0	0	0	0	0	0
ST95	ESC_HA8279AA_AS	Clade I	0	0	0	0	0	0	0	0	0	0	0	0	0	0	0	0	0	0	0	0	0	0	0	0	0	0	0	0	0	0	0	0	0	0	0	0	0	0	0	0	0	0	0	0	0	0	0
ST95	ESC_HA8540AA_AS	Clade I	0	0	0	0	0	0	0	0	0	0	0	0	0	0	0	0	0	0	0	0	0	0	0	0	0	0	0	0	0	0	0	0	0	0	0	0	0	0	0	0	0	0	0	0	0	0	0
ST95	ESC_HA9073AA_AS	Clade I	0	0	0	0	0	0	0	0	0	0	0	0	0	0	0	0	0	0	0	0	0	0	0	0	0	0	0	0	0	0	0	0	0	0	0	0	0	0	0	0	0	0	0	0	0	0	0
ST95	ESC_IA0426AA_AS	Clade I	0	0	0	0	0	0	0	0	0	0	0	0	0	0	0	0	0	0	0	0	0	0	0	0	0	0	0	0	0	0	0	0	0	0	0	0	0	0	0	0	0	0	0	0	0	0	0
ST95	ESC_IA0436AA_AS	Clade I	0	0	0	0	0	0	0	0	0	0	0	0	0	0	0	0	0	0	0	0	0	0	0	0	0	0	0	0	0	0	0	0	0	0	0	0	0	0	0	0	0	0	0	0	0	0	0
ST95	ESC_IA0801AA_AS	Clade I	0	0	0	0	0	1	0	0	0	0	0	0	0	0	0	0	0	0	0	0	0	0	0	0	0	0	0	0	0	0	0	0	0	0	0	0	0	0	0	0	0	0	0	0	0	0	0
ST95	ESC_IA0816AA_AS	Clade I	0	0	0	0	0	1	0	0	0	0	0	0	0	0	0	0	0	0	0	0	0	0	0	0	0	0	0	0	0	0	0	0	0	0	0	0	0	0	0	0	0	0	0	0	0	0	0
ST95	ESC_IA1449AA_AS	Clade I	0	0	0	0	0	0	0	0	0	0	0	0	0	0	0	0	0	0	0	0	0	0	0	0	0	0	0	0	0	0	0	0	0	0	0	0	0	0	0	0	0	0	0	0	0	0	0
ST95	ESC_IA2216AA_AS	Clade I	0	0	0	0	0	0	0	0	0	0	0	0	0	0	0	0	0	0	0	0	0	0	0	0	0	0	0	0	0	0	0	0	0	0	0	0	0	0	0	0	0	0	0	0	0	0	0
ST95	ESC_IA2220AA_AS	Clade I	0	0	0	0	0	0	0	0	0	0	0	0	0	0	0	0	0	0	0	0	0	0	0	0	0	0	0	0	0	0	0	0	0	0	0	0	1	0	0	0	0	0	0	0	0	0	0
ST95	ESC_IA2221AA_AS	Clade I	0	0	0	0	0	0	0	0	0	0	0	0	0	0	0	0	0	0	0	0	0	0	0	0	0	0	0	0	0	0	0	0	0	0	0	0	0	0	0	0	0	0	0	0	0	0	0
ST95	ESC_IA2225AA_AS	Clade I	0	0	0	0	0	0	0	0	0	0	0	0	0	0	0	0	0	0	0	0	0	0	0	0	0	0	0	0	0	0	0	0	0	0	0	0	0	0	0	0	0	0	0	0	0	0	0
ST95	ESC_IA2226AA_AS	Clade I	0	0	0	0	0	0	0	0	0	0	0	0	0	0	0	0	0	0	0	0	0	0	0	0	0	0	0	0	0	0	0	0	0	0	0	0	0	0	0	0	0	0	0	0	0	0	0
ST95	ESC_IA2233AA_AS	Clade I	0	0	0	0	0	0	0	0	0	0	0	0	0	0	0	0	0	0	0	0	0	0	0	0	0	0	0	0	0	0	0	0	0	0	0	0	0	0	0	0	0	0	0	0	0	0	0
ST95	ESC_IA2239AA_AS	Clade I	0	0	0	0	0	0	0	0	0	0	0	0	0	0	0	0	0	0	0	0	0	0	0	0	0	0	0	0	0	0	0	0	0	0	0	0	1	0	0	0	0	0	0	0	0	0	0
ST95	ESC_IA2257AA_AS	Clade I	0	0	0	0	0	0	0	0	0	0	0	0	0	0	0	0	0	0	0	0	0	0	0	0	0	0	0	0	0	0	0	0	0	0	0	0	0	0	0	0	0	0	0	0	0	0	0
ST95	ESC_IA2264AA_AS	Clade I	0	0	0	0	0	0	0	0	0	0	0	0	0	0	0	0	0	0	0	0	0	0	0	0	0	0	0	0	0	0	0	0	0	0	0	0	0	0	0	0	0	0	0	0	0	0	0
ST95	ESC_IA2269AA_AS	Clade I	0	0	0	0	0	0	0	0	0	0	0	0	0	0	0	0	0	0	0	0	0	0	0	0	0	0	0	0	0	0	0	0	0	0	0	0	0	0	0	0	0	0	0	0	0	0	0
ST95	ESC_IA2724AA_AS	Clade I	0	0	0	0	0	1	0	0	0	0	0	0	0	0	0	0	0	0	0	0	0	0	0	0	0	0	0	0	0	0	0	0	0	0	0	0	1	0	0	0	0	0	0	0	0	0	0
ST95	ESC_IA4154AA_AS	Clade I	0	0	0	0	0	1	0	0	0	0	0	0	0	0	0	0	0	0	0	0	0	0	0	1	0	1	0	0	0	0	0	0	0	0	0	0	0	1	0	0	0	0	0	0	0	0	0
ST95	ESC_IA7379AA_AS	Clade I	0	0	0	0	0	1	0	0	0	0	0	0	0	0	0	0	0	0	0	0	0	0	0	1	0	1	0	0	0	0	0	0	0	0	0	0	0	1	0	0	0	0	0	0	0	0	0
ST95	ESC_IA7420AA_AS	Clade I	0	0	0	0	0	1	0	0	0	0	0	0	0	0	0	0	0	0	0	0	0	0	0	1	0	1	0	0	0	0	0	0	0	0	0	0	0	1	0	0	0	0	0	0	0	0	0
ST95	ESC_JA0847AA_AS	Clade I	0	0	0	1	1	1	0	0	0	0	0	0	0	0	0	0	0	0	1	1	0	0	0	0	0	0	1	1	1	1	0	0	0	0	0	0	0	0	0	0	0	0	0	0	0	0	0
ST95	ESC_JA0897AA_AS	Clade I	0	0	0	1	0	0	0	0	0	0	0	0	0	0	0	0	0	0	0	0	0	0	0	0	0	0	0	0	0	0	0	0	0	0	0	0	0	0	0	0	0	0	0	0	0	0	0
ST95	ESC_JA5459AA_AS	Clade I	0	0	0	0	0	0	0	0	0	0	0	0	0	0	0	0	0	0	0	0	0	0	0	0	0	0	0	0	0	0	0	0	0	0	0	0	0	0	0	0	0	0	0	0	0	0	0
ST95	ESC_JA7662AA_AS	Clade I	0	0	0	0	0	0	0	0	0	0	0	0	0	0	0	0	0	0	0	0	0	0	0	0	0	0	0	0	0	0	0	0	0	0	0	0	0	0	0	0	0	0	0	0	0	0	0
ST95	ESC_JA7941AA_AS	Clade I	0	0	0	0	0	0	0	0	0	0	0	0	0	0	0	0	0	0	0	0	0	0	0	0	0	0	0	0	0	0	0	0	0	0	0	0	0	0	0	0	0	0	0	0	0	0	0
ST95	ESC_JA8124AA_AS	Clade I	0	0	0	0	0	0	0	0	0	0	0	0	0	0	0	0	0	0	0	0	0	0	0	0	0	0	0	0	0	0	0	0	0	0	0	0	0	0	0	0	0	0	0	0	0	0	0
ST95	ESC_KA0889AA_AS	Clade I	0	0	0	0	0	1	0	0	0	0	0	0	0	0	0	0	0	0	0	0	0	0	0	1	0	1	0	0	0	0	0	0	0	0	0	0	0	1	0	0	0	0	0	0	0	0	0
ST95	ESC_KA6971AA_AS	Clade I	0	0	0	0	0	0	0	0	0	0	0	0	0	0	0	0	0	0	0	0	0	0	0	0	0	0	0	0	0	0	0	0	0	0	0	0	0	0	0	0	0	0	0	0	0	0	0
ST95	ESC_KA9277AA_AS	Clade I	0	0	0	0	0	0	0	0	0	0	0	0	0	0	0	0	0	0	0	0	0	0	0	0	0	0	0	0	0	0	0	0	0	0	0	0	0	0	0	0	0	0	0	0	0	0	0
ST95	ESC_LA2714AA_AS	Clade I	0	0	0	0	0	1	0	0	0	0	0	0	0	0	0	0	0	0	0	0	0	0	0	1	0	1	0	0	0	0	0	0	0	0	0	0	0	1	0	1	0	0	0	0	0	0	0
ST95	ESC_LA2720AA_AS	Clade I	0	0	0	0	0	1	0	0	0	0	0	0	0	0	0	0	0	0	0	0	0	0	0	1	0	1	0	0	0	0	0	0	0	0	0	0	0	1	0	0	0	0	0	0	0	0	0
ST95	ESC_LA2833AA_AS	Clade I	0	0	0	0	0	0	0	0	0	0	0	0	0	0	0	0	0	0	0	0	0	0	0	1	0	1	0	0	0	0	0	0	0	0	0	0	0	0	0	0	1	0	0	0	0	0	0
ST95	ESC_LA2890AA_AS	Clade I	0	0	0	0	0	0	0	0	0	0	0	0	0	0	0	0	0	0	0	0	0	0	0	1	0	1	0	0	0	0	0	0	0	0	0	0	0	0	0	0	1	0	0	0	0	0	0
ST95	ESC_LA2901AA_AS	Clade I	0	0	0	0	0	1	0	0	0	0	0	0	0	0	0	0	0	0	0	0	0	0	0	1	0	1	0	0	0	0	0	0	0	0	0	0	0	1	0	0	0	0	0	0	0	0	0
ST95	ESC_LA2989AA_AS	Clade I	0	0	0	0	0	1	0	0	0	0	0	0	0	0	0	0	0	0	0	0	0	0	0	1	0	1	0	0	0	0	0	0	0	0	0	0	0	1	0	1	0	0	0	0	0	0	0
ST95	ESC_LA3331AA_AS	Clade I	0	0	0	0	0	0	0	0	0	0	0	0	0	0	0	0	0	0	0	0	0	0	0	0	0	0	0	0	0	0	0	0	0	0	0	0	0	0	0	0	0	0	0	0	0	0	0
ST95	ESC_LA4536AA_AS	Clade I	0	0	0	0	0	0	0	0	0	0	0	0	0	0	0	0	0	0	0	0	0	0	0	0	0	0	0	0	0	0	0	0	0	0	0	0	0	0	0	0	0	0	0	0	0	0	0
ST95	ESC_LA5730AA_AS	Clade I	0	0	0	0	0	0	0	0	0	0	0	0	0	0	0	0	0	0	0	0	0	0	0	0	0	0	0	0	0	0	0	0	0	0	0	0	0	0	0	0	0	0	0	0	0	0	0
ST95	ESC_LA5735AA_AS	Clade I	0	0	0	0	0	0	0	0	0	0	0	0	0	0	0	0	0	0	0	0	0	0	0	0	0	0	0	0	0	0	0	0	0	0	0	0	0	0	0	0	0	0	0	0	0	0	0
ST95	ESC_MA2773AA_AS	Clade I	0	0	0	0	0	1	0	0	0	0	0	0	0	0	0	0	0	0	0	0	0	1	0	1	0	1	1	0	0	0	0	0	0	0	0	0	0	1	0	1	0	0	0	0	0	0	0
ST95	ESC_MA7861AA_AS	Clade I	0	0	0	0	0	0	0	0	0	0	0	0	0	0	0	0	0	0	0	0	0	0	0	0	0	0	0	0	0	0	0	0	0	0	0	0	0	0	0	0	0	0	0	0	0	0	0
ST95	ESC_MA7863AA_AS	Clade I	0	0	0	0	0	0	0	0	0	0	0	0	0	0	0	0	0	0	0	0	0	0	0	0	0	0	0	0	0	0	0	0	0	0	0	0	0	0	0	0	0	0	0	0	0	0	0
ST95	ESC_MA7864AA_AS	Clade I	0	0	0	0	0	0	0	0	0	0	0	0	0	0	0	0	0	0	0	0	0	0	0	0	0	0	0	0	0	0	0	0	0	0	0	0	0	0	0	0	0	0	0	0	0	0	0
ST95	ESC_NA3972AA_AS	Clade I	0	0	0	0	0	1	0	0	0	0	0	0	0	0	0	0	0	0	0	0	0	0	0	0	0	0	0	0	0	0	0	0	0	0	0	0	1	0	0	0	0	0	0	0	0	0	0
ST95	ESC_NA3985AA_AS	Clade I	0	0	0	0	0	0	0	0	0	0	0	0	0	0	0	0	0	0	0	0	0	0	0	0	0	0	0	0	0	0	0	0	0	0	0	0	0	0	0	0	0	0	0	0	0	0	0
ST95	ESC_NA3994AA_AS	Clade I	0	0	0	0	0	1	0	0	0	0	0	0	0	0	0	0	0	0	0	0	0	0	0	1	0	1	0	0	0	0	0	0	0	0	0	0	1	1	0	0	0	0	0	0	0	0	0
ST95	ESC_NA3995AA_AS	Clade I	0	0	0	0	0	1	0	0	0	0	0	0	0	0	0	0	0	0	0	0	0	0	0	1	0	1	0	0	0	0	0	0	0	0	0	0	0	1	0	0	0	0	0	0	0	0	0
ST95	ESC_NA3996AA_AS	Clade I	0	0	0	0	0	1	0	0	0	0	0	0	0	0	0	0	0	0	0	0	0	0	0	0	0	0	0	0	0	0	0	0	0	0	0	0	0	0	0	0	0	0	0	0	0	0	0
ST95	ESC_NA4006AA_AS	Clade I	0	0	0	0	0	0	0	0	0	0	0	0	0	0	0	0	0	0	0	0	0	0	0	0	0	0	0	0	0	0	0	0	0	0	0	0	0	0	0	0	0	0	0	0	0	0	0
ST95	ESC_NA4008AA_AS	Clade I	0	0	0	0	0	0	0	0	0	0	0	0	0	0	0	0	0	0	0	0	0	0	0	0	0	0	0	0	0	0	0	0	0	0	0	0	0	0	0	0	0	0	0	0	0	0	0
ST95	ESC_NA4010AA_AS	Clade I	0	0	0	0	0	0	0	0	0	0	0	0	0	0	0	0	0	0	0	0	0	0	0	0	0	0	0	0	0	0	0	0	0	0	0	0	0	0	0	0	0	0	0	0	0	0	0
ST95	ESC_NA4013AA_AS	Clade I	0	0	0	0	0	1	0	0	0	0	0	0	0	0	0	0	0	0	0	0	0	0	0	1	0	1	0	0	0	0	0	0	0	0	0	0	0	1	0	0	0	0	0	0	0	0	0
ST95	ESC_NA4016AA_AS	Clade I	0	0	0	0	0	1	0	0	0	0	0	0	0	0	0	0	0	0	0	0	0	0	0	0	0	0	0	0	0	0	0	0	0	0	0	0	1	0	0	0	0	0	0	0	0	0	0
ST95	ESC_NA4018AA_AS	Clade I	0	0	0	0	0	0	0	0	0	0	0	0	0	0	0	0	0	0	0	0	0	0	0	0	0	0	0	0	0	0	0	0	0	0	0	0	0	0	0	0	0	0	0	0	0	0	0
ST95	ESC_NA4022AA_AS	Clade I	0	0	0	0	0	1	0	0	0	0	0	0	0	0	0	0	0	0	0	0	0	0	0	0	0	0	0	0	0	0	0	0	0	0	0	0	1	0	0	0	0	0	0	0	0	0	0
ST95	ESC_NA4024AA_AS	Clade I	0	0	0	0	0	1	0	0	0	0	0	0	0	0	0	0	0	0	0	0	0	0	0	0	0	0	0	0	0	0	0	0	0	0	0	0	0	0	0	1	0	0	0	0	0	0	0
ST95	ESC_NA4026AA_AS	Clade I	0	0	0	0	0	1	0	0	0	0	0	0	0	0	0	0	0	0	0	0	0	0	0	0	0	0	0	0	0	0	0	0	0	0	0	0	1	0	0	0	0	0	0	0	0	0	0
ST95	ESC_NA4027AA_AS	Clade I	0	0	0	0	0	0	0	0	0	0	0	0	0	0	0	0	0	0	0	0	0	0	0	0	0	0	0	0	0	0	0	0	0	0	0	0	0	0	0	0	0	0	0	0	0	0	0
ST95	ESC_NA4029AA_AS	Clade I	0	0	0	0	0	0	0	0	0	0	0	0	0	0	0	0	0	0	0	0	0	0	0	0	0	0	0	0	0	0	0	0	0	0	0	0	0	0	0	0	0	0	0	0	0	0	0
ST95	ESC_NA4031AA_AS	Clade I	0	0	0	0	0	1	0	0	0	0	0	0	0	0	0	0	0	0	0	0	0	0	0	0	0	0	0	0	0	0	0	0	0	0	0	0	1	0	0	0	0	0	0	0	0	0	0
ST95	ESC_NA4034AA_AS	Clade I	0	0	0	0	0	1	0	0	0	0	0	0	0	0	0	0	0	0	0	0	0	0	0	0	0	0	0	0	0	0	0	0	0	0	0	0	1	0	0	0	0	0	0	0	0	0	0
ST95	ESC_NA4038AA_AS	Clade I	0	0	0	0	0	1	0	0	0	0	0	0	0	0	0	0	0	0	0	0	0	0	0	1	0	1	0	0	0	0	0	0	0	0	0	0	0	1	0	0	0	0	0	0	0	0	0
ST95	ESC_NA4040AA_AS	Clade I	0	0	0	0	0	0	0	0	0	0	0	0	0	0	0	0	0	0	0	0	0	0	0	0	0	0	0	0	0	0	0	0	0	0	0	0	0	0	0	0	0	0	0	0	0	0	0
ST95	ESC_NA4051AA_AS	Clade I	0	0	0	0	0	1	0	0	0	0	0	0	0	0	0	0	0	0	0	0	0	0	0	1	0	1	0	0	0	0	0	0	0	0	0	0	0	1	0	0	0	0	0	0	0	0	0
ST95	ESC_NA4054AA_AS	Clade I	0	0	0	0	0	0	0	0	0	0	0	0	0	0	0	0	0	0	0	0	0	0	0	0	0	0	0	0	0	0	0	0	0	0	0	0	0	0	0	0	0	0	0	0	0	0	0
ST95	ESC_NA4062AA_AS	Clade I	0	0	0	0	0	0	0	0	0	0	0	0	0	0	0	0	0	0	0	0	0	0	0	0	0	0	0	0	0	0	0	0	0	0	0	0	0	0	0	0	0	0	0	0	0	0	0
ST95	ESC_NA7779AA_AS	Clade I	0	0	0	0	0	0	0	0	0	0	0	0	0	0	0	0	0	0	0	0	0	0	0	0	0	0	0	0	0	0	0	0	0	0	0	0	0	0	0	0	0	0	0	0	0	0	0
ST95	ESC_NA7872AA_AS	Clade I	0	0	0	0	0	0	0	0	0	0	0	0	0	0	0	0	0	0	0	0	0	0	0	0	0	0	0	0	0	0	0	0	0	0	0	0	0	0	0	0	0	0	0	0	0	0	0
ST95	ESC_NA7912AA_AS	Clade I	0	0	0	0	0	0	0	0	0	0	0	0	0	0	0	0	0	0	0	0	0	0	0	0	0	0	0	0	0	0	0	0	0	0	0	0	0	0	0	0	0	0	0	0	0	0	0
ST95	ESC_NA8000AA_AS	Clade I	0	0	0	0	0	0	0	0	0	0	0	0	0	0	0	0	0	0	0	0	0	0	0	0	0	0	0	0	0	0	0	0	0	0	0	0	0	0	0	0	0	0	0	0	0	0	0
ST95	ESC_NA8040AA_AS	Clade I	0	0	0	1	1	0	0	0	0	0	0	0	0	0	0	0	0	0	1	1	0	0	0	0	0	0	1	1	1	1	0	0	0	0	0	0	1	0	0	0	0	0	0	0	0	0	0
ST95	ESC_OA4792AA_AS	Clade I	0	0	0	0	0	0	0	0	0	0	0	0	0	0	0	0	0	0	0	0	0	0	0	0	0	0	0	0	0	0	0	0	0	0	0	0	0	0	0	0	0	0	0	0	0	0	0
ST95	ESC_PA1111AA_AS	Clade I	0	0	0	1	1	1	0	0	0	0	0	0	0	0	0	0	0	0	1	1	0	0	0	1	0	1	1	1	1	1	0	0	0	0	0	0	0	1	0	1	0	0	0	0	0	0	0
ST95	ESC_PA1355AA_AS	Clade I	0	0	0	0	0	0	0	0	0	0	0	0	0	0	0	0	0	0	0	0	0	0	0	0	0	0	0	0	0	0	0	0	0	0	0	0	0	0	0	0	0	0	0	0	0	0	0
ST95	ESC_PA1356AA_AS	Clade I	0	0	0	0	0	0	0	0	0	0	0	0	0	0	0	0	0	0	0	0	0	0	0	0	0	0	0	0	0	0	0	0	0	0	0	0	0	0	0	0	0	0	0	0	0	0	0
ST95	ESC_PA8911AA_AS	Clade I	0	0	0	0	0	0	0	0	0	0	0	0	0	0	0	0	0	0	0	0	0	0	0	0	0	0	0	0	0	0	0	0	0	0	0	0	0	0	0	0	0	0	0	0	0	0	0
ST95	ESC_QA2182AA_AS	Clade I	0	0	0	0	0	0	0	0	0	0	0	0	0	0	0	0	0	0	0	0	0	0	0	0	0	0	0	0	0	0	0	0	0	0	0	0	0	0	0	0	0	0	0	0	0	0	0
ST95	ESC_QA5163AA_AS	Clade I	0	0	0	0	0	0	0	0	0	0	0	0	0	0	0	0	0	0	0	0	0	0	0	0	0	0	0	0	0	0	0	0	0	0	0	0	0	0	0	0	0	0	0	0	0	0	0
ST95	ESC_QA5378AA_AS	Clade I	0	0	0	0	0	0	0	0	0	0	0	0	0	0	0	0	0	0	0	0	0	0	0	0	0	0	0	0	0	0	0	0	0	0	0	0	0	0	0	0	0	0	0	0	0	0	0
ST95	ESC_QA5908AA_AS	Clade I	0	0	0	0	0	0	0	0	0	0	0	0	0	0	0	0	0	0	0	0	0	0	0	0	0	0	0	0	0	0	0	0	0	0	0	0	0	0	0	0	0	0	0	0	0	0	0
ST95	ESC_QA7345AA_AS	Clade I	0	0	0	0	0	0	0	0	0	0	0	0	0	0	0	0	0	0	0	0	0	0	0	0	0	0	0	0	0	0	0	0	0	0	0	0	0	0	0	0	0	0	0	0	0	0	0
ST95	ESC_QA7436AA_AS	Clade I	0	0	0	0	0	0	0	0	0	0	0	0	0	0	0	0	0	0	0	0	0	0	0	0	0	0	0	0	0	0	0	0	0	0	0	0	0	0	0	0	0	0	0	0	0	0	0
ST95	ESC_QA7877AA_AS	Clade I	0	0	0	0	0	0	0	0	0	0	0	0	0	0	0	0	0	0	0	0	0	0	0	0	0	0	0	0	0	0	0	0	0	0	0	0	0	0	0	0	0	0	0	0	0	0	0
ST95	ESC_QA7981AA_AS	Clade I	0	0	0	0	0	0	0	0	0	0	0	0	0	0	0	0	0	0	0	0	0	0	0	0	0	0	0	0	0	0	0	0	0	0	0	0	0	0	0	0	0	0	0	0	0	0	0
ST95	ESC_QA8053AA_AS	Clade I	0	0	0	0	0	0	0	0	0	0	0	0	0	0	0	0	0	0	0	0	0	0	0	0	0	0	0	0	0	0	0	0	0	0	0	0	0	0	0	0	0	0	0	0	0	0	0
ST95	ESC_QA8120AA_AS	Clade I	0	0	0	0	0	0	0	0	0	0	0	0	0	0	0	0	0	0	0	0	0	0	0	0	0	0	0	0	0	0	0	0	0	0	0	0	0	0	0	0	0	0	0	0	0	0	0
ST95	ESC_QA8155AA_AS	Clade I	0	0	0	0	0	0	0	0	0	0	0	0	0	0	0	0	0	0	0	0	0	0	0	0	0	0	0	0	0	0	0	0	0	0	0	0	0	0	0	0	0	0	0	0	0	0	0
ST95	ESC_QA8186AA_AS	Clade I	0	0	0	0	0	0	0	0	0	0	0	0	0	0	0	0	0	0	0	0	0	0	0	0	0	0	0	0	0	0	0	0	0	0	0	0	0	0	0	0	0	0	0	0	0	0	0
ST95	ESC_QA8859AA_AS	Clade I	0	0	0	0	0	1	0	0	0	0	0	0	0	0	0	0	0	0	0	0	0	0	0	0	0	0	0	0	0	0	0	0	0	0	0	0	0	0	0	0	0	0	0	0	0	0	1
ST95	ESC_QA8948AA_AS	Clade I	0	0	0	0	0	0	0	0	0	0	0	0	0	0	0	0	0	0	0	0	0	0	0	0	0	0	0	0	0	0	0	0	0	0	0	0	0	0	0	0	0	0	0	0	0	0	0
ST95	ESC_QA8950AA_AS	Clade I	0	0	0	0	0	0	0	0	0	0	0	0	0	0	0	0	0	0	0	0	0	0	0	0	0	0	0	0	0	0	0	0	0	0	0	0	0	0	0	0	0	0	0	0	0	0	0
ST95	ESC_QA9416AA_AS	Clade I	0	0	0	0	0	0	0	0	0	0	0	0	0	0	0	0	0	0	0	0	0	0	0	0	0	0	0	0	0	0	0	0	0	0	0	0	0	0	0	0	0	0	0	0	0	0	0
ST95	ESC_RA0152AA_AS	Clade I	0	0	0	0	0	0	0	0	0	0	0	0	0	0	0	0	0	0	0	0	0	0	0	0	0	0	0	0	0	0	0	0	0	0	0	0	0	0	0	0	0	0	0	0	0	0	0
ST95	ESC_RA2373AA_AS	Clade I	0	0	0	0	0	0	0	0	0	0	0	0	0	0	0	0	0	0	0	0	0	0	0	0	0	0	0	0	0	0	0	0	0	0	0	0	0	0	0	1	0	0	0	0	0	0	0
ST95	ESC_RA3263AA_AS	Clade I	0	0	0	0	0	0	0	0	0	0	0	0	0	0	0	0	0	0	0	0	0	0	0	0	0	0	0	0	0	0	0	0	0	0	0	0	0	0	0	0	0	0	0	0	0	0	0
ST95	ESC_RA4279AA_AS	Clade I	0	0	0	0	0	0	0	0	0	0	0	0	0	0	0	0	0	0	0	0	0	0	0	0	0	0	0	0	0	0	0	0	0	0	0	0	0	0	0	0	0	0	0	0	0	0	0
ST95	ESC_SA1149AA_AS	Clade I	0	0	0	0	0	1	0	0	0	0	0	0	0	0	0	0	0	0	0	0	0	0	0	0	0	0	0	0	0	0	0	0	0	0	0	0	1	0	0	0	0	0	0	0	0	0	1
ST95	ESC_SA1724AA_AS	Clade I	0	0	0	0	0	0	0	0	0	0	0	0	0	0	0	0	0	0	0	0	0	0	0	0	0	0	0	0	0	0	0	0	0	0	0	0	0	0	0	0	0	0	0	0	0	0	0
ST95	ESC_SA2297AA_AS	Clade I	0	0	0	0	0	1	0	0	0	0	0	0	0	0	0	0	0	0	0	0	0	0	0	0	0	0	0	0	0	0	0	0	0	0	0	0	0	0	0	0	0	0	0	0	0	0	0
ST95	ESC_SA2410AA_AS	Clade I	0	0	0	0	0	0	0	0	0	0	0	0	0	0	0	0	0	0	0	0	0	0	0	0	0	0	0	0	0	0	0	0	0	0	0	0	0	0	0	0	0	0	0	0	0	0	0
ST95	ESC_SA5047AA_AS	Clade I	0	0	0	0	0	1	0	0	0	0	0	0	0	0	0	0	0	0	0	0	0	0	0	0	0	0	0	0	0	0	0	0	0	0	0	0	0	0	0	0	0	0	0	0	0	0	0
ST95	ESC_SA5190AA_AS	Clade I	0	0	0	0	0	1	0	0	0	0	0	0	0	0	0	0	0	0	0	0	0	0	0	1	0	1	0	0	0	0	0	0	0	0	0	0	0	1	0	0	0	0	0	0	0	0	0
ST95	ESC_SA6572AA_AS	Clade I	0	0	0	0	0	0	0	0	0	0	0	0	0	0	0	0	0	0	0	0	0	0	0	0	0	0	0	0	0	0	0	0	0	0	0	0	0	0	0	0	0	0	0	0	0	0	0
ST95	ESC_SA9890AA_AS	Clade I	0	0	0	0	0	1	0	0	0	0	0	0	0	0	0	0	0	0	0	0	0	0	0	1	0	1	0	0	0	0	0	0	0	0	0	0	0	1	0	0	0	0	0	0	0	0	0
ST95	ESC_SA9925AA_AS	Clade I	0	0	0	0	0	0	0	0	0	0	0	0	0	0	0	0	0	0	0	0	0	0	0	0	0	0	0	0	0	0	0	0	0	0	0	0	0	0	0	0	0	0	0	0	0	0	0
ST95	ESC_TA1476AA_AS	Clade I	0	0	0	0	0	0	0	0	0	0	0	0	0	0	0	0	0	0	0	0	0	0	0	0	0	0	0	0	0	0	0	0	0	0	0	0	0	0	0	0	0	0	0	0	0	0	0
ST95	ESC_TA1768AA_AS	Clade I	0	0	0	1	0	0	0	0	0	0	0	0	0	0	0	0	0	0	0	0	0	0	0	0	0	0	0	0	0	0	0	0	0	0	0	0	0	0	0	0	0	0	0	0	0	0	0
ST95	ESC_TA1861AA_AS	Clade I	0	0	0	1	0	0	0	0	0	0	0	0	0	0	0	0	0	0	0	0	0	0	0	0	0	0	0	0	0	0	0	0	0	0	0	0	0	0	0	0	0	0	0	0	0	0	0
ST95	ESC_TA1889AA_AS	Clade I	0	0	0	0	0	0	0	0	0	0	0	0	0	0	0	0	0	0	0	0	0	0	0	0	0	0	0	0	0	0	0	0	0	0	0	0	0	0	0	0	0	0	0	0	0	0	0
ST95	ESC_TA1976AA_AS	Clade I	0	0	0	0	0	0	0	0	0	0	0	0	0	0	0	0	0	0	0	0	0	0	0	0	0	0	0	0	0	0	0	0	0	0	0	0	0	0	0	0	0	0	0	0	0	0	0
ST95	ESC_TA1992AA_AS	Clade I	0	0	0	0	0	0	0	0	0	0	0	0	0	0	0	0	0	0	0	0	0	0	0	0	0	0	0	0	0	0	0	0	0	0	0	0	0	0	0	0	0	0	0	0	0	0	0
ST95	ESC_TA4083AA_AS	Clade I	0	0	1	0	0	0	0	0	0	0	0	0	0	0	0	0	0	0	0	0	0	0	0	0	0	0	0	0	0	0	0	0	0	0	0	0	0	0	0	0	0	0	0	0	0	0	0
ST95	ESC_TA8466AA_AS	Clade I	0	0	0	0	0	0	0	0	0	0	0	0	0	0	0	0	0	0	0	0	0	0	0	0	0	0	0	0	0	0	0	0	0	0	0	0	0	0	0	0	0	0	0	0	0	0	0
ST95	ESC_TA8693AA_AS	Clade I	0	0	0	0	0	0	0	0	0	0	0	0	0	0	0	0	0	0	0	0	0	0	0	0	0	0	0	0	0	0	0	0	0	0	0	0	0	0	0	0	0	0	0	0	0	0	0
ST95	ESC_TA8695AA_AS	Clade I	0	0	0	0	0	1	0	0	0	0	0	0	0	0	0	0	0	0	0	0	0	0	0	0	0	0	0	0	0	0	0	0	0	0	0	0	0	0	0	0	0	0	0	0	0	0	0
ST95	ESC_TA8696AA_AS	Clade I	0	0	0	0	0	0	0	0	0	0	0	0	0	0	0	0	0	0	0	0	0	0	0	0	0	0	0	0	0	0	0	0	0	0	0	0	0	0	0	0	0	0	0	0	0	0	0
ST95	ESC_TA8698AA_AS	Clade I	0	0	0	0	0	0	0	0	0	0	0	0	0	0	0	0	0	0	0	0	0	0	0	0	0	0	0	0	0	0	0	0	0	0	0	0	0	0	0	0	0	0	0	0	0	0	0
ST95	ESC_TA8700AA_AS	Clade I	0	0	0	0	0	1	0	0	0	0	0	0	0	0	0	0	0	0	0	0	0	0	0	1	0	1	0	0	0	0	0	0	0	0	0	0	0	1	0	0	0	0	0	0	0	0	0
ST95	ESC_TA8706AA_AS	Clade I	0	0	0	0	0	0	0	0	0	0	0	0	0	0	0	0	0	0	0	0	0	0	0	0	0	0	0	0	0	0	0	0	0	0	0	0	0	0	0	0	0	0	0	0	0	0	0
ST95	ESC_TA8708AA_AS	Clade I	0	0	0	0	0	0	0	0	0	0	0	0	0	0	0	0	0	0	0	0	0	0	0	0	0	0	0	0	0	0	0	0	0	0	0	0	0	0	0	0	0	0	0	0	0	0	0
ST95	ESC_TA8713AA_AS	Clade I	0	0	0	0	0	0	0	0	0	0	0	0	0	0	0	0	0	0	0	0	0	0	0	0	0	0	0	0	0	0	0	0	0	0	0	0	0	0	0	0	0	0	0	0	0	0	0
ST95	ESC_TA8716AA_AS	Clade I	0	0	0	0	0	1	0	0	0	0	0	0	0	0	0	0	0	0	0	0	0	0	0	0	0	0	0	0	0	0	0	0	0	0	0	0	0	0	0	0	0	0	0	0	0	0	0
ST95	ESC_TA8717AA_AS	Clade I	0	0	0	0	0	0	0	0	0	0	0	0	0	0	0	0	0	0	0	0	0	0	0	0	0	0	0	0	0	0	0	0	0	0	0	0	0	0	0	0	0	0	0	0	0	0	0
ST95	ESC_TA8730AA_AS	Clade I	0	0	0	0	0	0	0	0	0	0	0	0	0	0	0	0	0	0	0	0	0	0	0	0	0	0	0	0	0	0	0	0	0	0	0	0	0	0	0	0	0	0	0	0	0	0	0
ST95	ESC_TA8731AA_AS	Clade I	0	0	0	0	0	0	0	0	0	0	0	0	0	0	0	0	0	0	0	0	0	0	0	0	0	0	0	0	0	0	0	0	0	0	0	0	0	0	0	0	0	0	0	0	0	0	0
ST95	ESC_TA8792AA_AS	Clade I	0	0	0	0	0	0	0	0	0	0	0	0	0	0	0	0	0	0	0	0	0	0	0	0	0	0	0	0	0	0	0	0	0	0	0	0	0	0	0	0	0	0	0	0	0	0	0
ST95	ESC_TA9938AA_AS	Clade I	0	0	0	0	0	0	0	0	0	0	0	0	0	0	0	0	0	0	0	0	0	0	0	0	0	0	0	0	0	0	0	0	0	0	0	0	0	0	0	0	0	0	0	0	0	0	0
ST95	GCF_000157115.2	Clade I	0	0	0	0	0	0	0	0	0	0	0	0	0	0	0	0	0	0	0	0	0	0	0	0	0	0	0	0	0	0	0	0	0	0	0	0	0	0	0	0	0	0	0	0	0	0	0
ST95	GCF_000190915.1	Clade I	0	0	0	0	0	0	0	0	0	0	0	0	0	0	0	0	0	0	0	0	0	0	0	0	0	0	0	0	0	0	0	0	0	0	0	0	0	0	0	0	0	0	0	0	0	0	0
ST95	GCF_000742505.1	Clade I	0	0	0	0	0	1	0	0	0	0	0	0	0	0	0	0	0	0	0	0	0	0	0	1	0	1	0	0	0	0	0	0	0	0	0	0	0	1	0	0	0	0	0	0	0	0	0
ST95	GCF_000742555.1	Clade I	0	0	0	0	0	1	0	0	0	0	0	0	0	0	0	0	0	0	0	0	0	0	0	1	0	1	0	0	0	0	0	0	0	0	0	0	0	1	0	0	0	0	0	0	0	0	0
ST95	GCF_000742575.1	Clade I	0	0	0	0	0	1	0	0	0	0	0	0	0	0	0	0	0	0	0	0	0	0	0	1	0	1	0	0	0	0	0	0	0	0	0	0	0	1	0	0	0	0	0	0	0	0	0
ST95	GCF_001280385.1	Clade I	0	0	0	0	0	0	0	0	0	0	0	0	0	0	0	0	0	0	0	0	0	0	0	0	0	0	0	0	0	0	0	0	0	0	0	0	0	0	0	0	0	0	0	0	0	0	0
ST95	GCF_001524885.1	Clade I	0	0	0	0	0	1	0	0	0	0	0	0	0	0	0	0	0	0	0	0	0	0	0	0	0	0	1	0	0	0	0	0	0	0	0	0	1	0	0	0	0	0	0	0	0	0	1
ST95	GCF_001524905.1	Clade I	0	0	0	0	0	0	0	0	0	0	0	0	0	0	0	0	0	0	0	0	0	0	0	0	0	0	0	0	0	0	0	0	0	0	0	0	0	0	0	0	0	0	0	0	0	0	0
ST95	GCF_001622105.1	Clade I	0	0	0	0	0	0	0	0	0	0	0	0	0	0	0	0	0	0	0	0	0	0	0	0	0	0	0	0	0	0	0	0	0	0	0	0	0	0	0	0	0	0	0	0	0	0	0
ST95	GCF_001700095.1	Clade I	0	0	0	0	0	0	0	0	0	0	0	0	0	0	0	0	0	0	0	0	0	0	0	0	0	0	0	0	0	0	0	0	0	0	0	0	0	0	0	0	0	0	0	0	0	0	0
ST95	GCF_001877805.1	Clade I	0	0	0	0	0	0	0	0	0	0	0	0	0	0	0	0	0	0	0	0	0	0	0	0	0	0	0	0	0	0	0	0	0	0	0	0	0	0	0	0	0	0	0	0	0	0	0
ST95	GCF_001877815.1	Clade I	0	0	0	0	0	0	0	0	0	0	0	0	0	0	0	0	0	0	0	0	0	0	0	0	0	0	0	0	0	0	0	0	0	0	0	0	0	0	0	0	0	0	0	0	0	0	0
ST95	GCF_001881105.1	Clade I	0	0	0	0	0	1	0	0	0	0	0	0	0	0	0	0	0	0	0	0	0	0	0	0	0	0	0	0	0	0	0	0	0	0	0	0	0	0	0	1	0	0	0	0	0	0	0
ST95	GCF_001881125.1	Clade I	0	0	0	0	0	0	0	0	0	0	0	0	0	0	0	0	0	0	0	0	0	0	0	0	0	0	0	0	0	0	0	0	0	0	0	0	0	0	0	0	0	0	0	0	0	0	0
ST95	GCF_001881155.1	Clade I	0	0	0	0	0	0	0	0	0	0	0	0	0	0	0	0	0	0	0	0	0	0	0	0	0	0	0	0	0	0	0	0	0	0	0	0	0	0	0	0	0	0	0	0	0	0	0
ST95	GCF_001881165.1	Clade I	0	0	0	0	0	0	0	0	0	0	0	0	0	0	0	0	0	0	0	0	0	0	0	0	0	0	0	0	0	0	0	0	0	0	0	0	0	0	0	0	0	0	0	0	0	0	0
ST95	GCF_001881225.1	Clade I	0	0	0	0	0	0	0	0	0	0	0	0	0	0	0	0	0	0	0	0	0	0	0	0	0	0	0	0	0	0	0	0	0	0	0	0	0	0	0	0	0	0	0	0	0	0	0
ST95	GCF_001881245.1	Clade I	0	0	0	0	0	0	0	0	0	0	0	0	0	0	0	0	0	0	0	0	0	0	0	0	0	0	0	0	0	0	0	0	0	0	0	0	0	0	0	0	0	0	0	0	0	0	0
ST95	GCF_001881305.1	Clade I	0	0	0	0	0	0	0	0	0	0	0	0	0	0	0	0	0	0	0	0	0	0	0	0	0	0	0	0	0	0	0	0	0	0	0	0	0	0	0	0	0	0	0	0	0	0	0
ST95	GCF_001881315.1	Clade I	0	0	0	0	0	0	0	0	0	0	0	0	0	0	0	0	0	0	0	0	0	0	0	0	0	0	0	0	0	0	0	0	0	0	0	0	0	0	0	0	0	0	0	0	0	0	0
ST95	GCF_001881345.1	Clade I	0	0	0	0	0	1	0	0	0	0	0	0	0	0	0	0	0	0	0	0	0	0	0	1	0	1	0	0	0	0	0	0	0	0	0	0	1	1	0	1	0	0	0	0	0	0	1
ST95	GCF_001881355.1	Clade I	0	0	0	0	0	0	0	0	0	0	0	0	0	0	0	0	0	0	0	0	0	0	0	0	0	0	0	0	0	0	0	0	0	0	0	0	0	0	0	0	0	0	0	0	0	0	0
ST95	GCF_001881385.1	Clade I	0	0	0	0	0	0	0	0	0	0	0	0	0	0	0	0	0	0	0	0	0	0	0	0	0	0	0	0	0	0	0	0	0	0	0	0	0	0	0	0	0	0	0	0	0	0	0
ST95	GCF_001881395.1	Clade I	0	0	0	0	0	1	0	0	0	0	0	0	0	0	0	0	0	0	0	0	0	0	0	0	0	0	0	0	0	0	0	0	0	0	0	0	0	0	0	0	0	0	0	0	0	0	0
ST95	GCF_002028705.1	Clade I	0	0	0	0	0	0	0	0	0	0	0	0	0	0	0	0	0	0	0	0	0	0	0	0	0	0	0	0	0	0	0	0	0	0	0	0	0	0	0	0	0	0	0	0	0	0	0
ST95	GCF_002028865.1	Clade I	0	0	0	0	0	0	0	0	0	0	0	0	0	0	0	0	0	0	0	0	0	0	0	0	0	0	0	0	0	0	0	0	0	0	0	0	0	0	0	0	0	0	0	0	0	0	0
ST95	GCF_002028875.1	Clade I	0	0	0	0	0	1	0	0	0	0	0	0	0	0	0	0	0	0	0	0	0	0	0	0	0	0	0	0	0	0	0	0	0	0	0	0	0	0	0	0	0	0	0	0	0	0	0
ST95	GCF_002028905.1	Clade I	0	0	0	0	0	0	0	0	0	0	0	0	0	0	0	0	0	0	0	0	0	0	0	0	0	0	0	0	0	0	0	0	0	0	0	0	0	0	0	0	0	0	0	0	0	0	0
ST95	GCF_002028965.1	Clade I	0	0	0	0	0	1	0	0	0	0	0	0	0	0	0	0	0	0	0	0	0	0	0	1	0	1	0	0	0	0	0	0	0	0	0	0	1	1	0	0	1	0	0	0	0	0	0
ST95	GCF_002029025.1	Clade I	0	0	0	0	0	0	0	0	0	0	0	0	0	0	0	0	0	0	0	0	0	0	0	0	0	0	0	0	0	0	0	0	0	0	0	0	0	0	0	0	0	0	0	0	0	0	0
ST95	GCF_002029035.1	Clade I	0	0	0	0	0	0	0	0	0	0	0	0	0	0	0	0	0	0	0	0	0	0	0	0	0	0	0	0	0	0	0	0	0	0	0	0	0	0	0	0	0	0	0	0	0	0	0
ST95	GCF_002029085.1	Clade I	0	0	0	0	0	0	0	0	0	0	0	0	0	0	0	0	0	0	0	0	0	0	0	0	0	0	0	0	0	0	0	0	0	0	0	0	0	0	0	0	0	0	0	0	0	0	0
ST95	GCF_002029095.1	Clade I	0	0	0	0	0	0	0	0	0	0	0	0	0	0	0	0	0	0	0	0	0	0	0	0	0	0	0	0	0	0	0	0	0	0	0	0	0	0	0	0	0	0	0	0	0	0	0
ST95	GCF_002029115.1	Clade I	0	0	0	0	0	0	0	0	0	0	0	0	0	0	0	0	0	0	0	0	0	0	0	0	0	0	0	0	0	0	0	0	0	0	0	0	0	0	0	0	0	0	0	0	0	0	0
ST95	GCF_002029165.1	Clade I	0	0	0	0	0	0	0	0	0	0	0	0	0	0	0	0	0	0	0	0	0	0	0	0	0	0	0	0	0	0	0	0	0	0	0	0	0	0	0	0	0	0	0	0	0	0	0
ST95	GCF_002109775.1	Clade I	0	0	0	0	0	1	0	0	0	0	0	0	0	0	0	0	0	0	0	0	0	0	0	0	0	0	0	0	0	0	0	0	0	0	0	0	1	0	0	0	0	0	0	0	0	0	0
ST95	GCF_002166335.1	Clade I	0	0	0	0	0	0	0	0	0	0	0	0	0	0	0	0	0	0	0	0	0	0	0	0	0	0	0	0	0	0	0	0	0	0	0	0	0	0	0	0	0	0	0	0	0	0	0
ST95	GCF_002285755.1	Clade I	0	0	0	0	0	1	0	0	0	0	0	0	0	0	0	0	0	0	0	0	0	0	0	0	0	0	0	0	0	0	0	0	0	0	0	0	1	0	0	0	0	0	0	0	0	0	0
ST95	GCF_002466185.1	Clade I	0	0	0	0	0	0	0	0	0	0	0	0	0	0	0	0	0	0	0	0	0	0	0	0	0	0	0	0	0	0	0	0	0	0	0	0	0	0	0	0	0	0	0	0	0	0	0
ST95	GCF_002466255.1	Clade I	0	0	0	0	0	0	0	0	0	0	0	0	0	0	0	0	0	0	0	0	0	0	0	0	0	0	0	0	0	0	0	0	0	0	0	0	0	0	0	0	0	0	0	0	0	0	0
ST95	GCF_002512925.1	Clade I	0	0	0	0	0	0	0	0	0	0	0	0	0	0	0	0	0	0	0	0	0	0	0	0	0	0	0	0	0	0	0	0	0	0	0	0	0	0	0	0	0	0	0	0	0	0	0
ST95	GCF_002631405.1	Clade I	0	0	0	1	0	1	0	0	0	0	0	0	0	0	0	0	0	0	0	0	0	0	0	1	0	1	0	0	0	0	0	0	0	0	0	1	0	1	0	0	0	0	0	0	0	0	0
ST95	GCF_002810185.1	Clade I	0	0	0	0	0	0	0	0	0	0	0	0	0	0	0	0	0	0	0	0	0	0	0	0	0	0	0	0	0	0	0	0	0	0	0	0	0	0	0	0	0	0	0	0	0	0	0
ST95	GCF_002887005.1	Clade I	0	0	0	0	0	1	0	1	0	0	0	0	0	0	0	0	0	0	0	0	0	0	0	0	0	0	0	0	0	0	0	0	0	0	0	0	0	0	0	0	0	0	0	0	0	0	0
ST95	GCF_003146555.1	Clade I	0	0	0	0	0	0	0	0	0	0	0	0	0	0	0	0	0	0	0	0	0	0	0	0	0	0	0	0	0	0	0	0	0	0	0	0	0	0	0	0	0	0	0	0	0	0	0
ST95	GCF_003258455.1	Clade I	0	0	0	0	0	0	0	0	0	0	0	0	0	0	0	0	0	0	0	0	0	0	0	0	0	0	0	0	0	0	0	0	0	0	0	0	0	0	0	0	0	0	0	0	0	0	0
ST95	GCF_900499105.1	Clade I	0	0	0	0	0	0	0	0	0	0	0	0	0	0	0	0	0	0	0	0	0	0	0	0	0	0	0	0	0	0	0	0	0	0	0	0	0	0	0	0	0	0	0	0	0	0	0
ST95	GCF_900499775.1	Clade I	0	0	0	0	0	0	0	0	0	0	0	0	0	0	0	0	0	0	0	0	0	0	0	0	0	0	0	0	0	0	0	0	0	0	0	0	0	0	0	0	0	0	0	0	0	0	0
ST95	GCF_900499905.1	Clade I	0	0	0	0	0	0	0	0	0	0	0	0	0	0	0	0	1	0	0	0	0	0	0	0	0	0	0	0	0	0	0	0	0	0	0	0	1	0	0	1	0	0	0	0	0	0	0
ST95	ESC_AA7874AA_AS	Clade II	0	0	0	0	0	1	0	0	0	0	0	0	0	0	0	0	0	0	0	0	0	0	0	1	0	1	0	0	0	0	0	0	0	0	0	0	0	1	0	0	0	0	0	0	0	0	0
ST95	ESC_AA7936AA_AS	Clade II	0	0	0	0	0	1	0	0	0	0	0	0	0	0	0	0	0	0	0	0	0	0	0	0	0	0	0	0	0	0	0	0	0	0	0	0	0	0	0	0	0	0	0	0	0	0	0
ST95	ESC_AA9532AA_AS	Clade II	0	0	0	0	0	0	0	0	0	0	0	0	0	0	0	0	0	0	0	0	0	0	0	0	0	0	0	0	0	0	0	0	0	0	0	0	0	0	0	0	0	0	0	0	0	0	0
ST95	ESC_BA0172AA_AS	Clade II	0	0	0	0	0	0	0	0	0	0	0	0	0	0	0	0	0	0	0	0	0	0	0	0	0	0	0	0	0	0	0	0	0	0	0	0	0	0	0	0	0	0	0	0	0	0	0
ST95	ESC_BA0409AA_AS	Clade II	0	0	0	0	0	0	0	0	0	0	0	0	0	0	0	0	0	0	0	0	0	0	0	0	0	0	0	0	0	0	0	0	0	0	0	0	0	0	0	0	0	0	0	0	0	0	0
ST95	ESC_BA0992AA_AS	Clade II	0	0	0	0	0	1	0	0	0	0	0	0	0	0	0	0	0	0	0	0	0	0	0	0	0	0	0	0	0	0	0	0	0	0	0	0	0	0	0	0	0	0	0	0	0	0	0
ST95	ESC_BA1051AA_AS	Clade II	0	0	0	0	0	0	0	0	0	0	0	0	0	0	0	0	0	0	0	0	0	0	0	0	0	0	0	0	0	0	0	0	0	0	0	0	0	0	0	0	0	0	0	0	0	0	0
ST95	ESC_BA1459AA_AS	Clade II	0	0	0	0	0	1	0	0	0	0	0	0	0	0	0	0	0	0	0	0	0	0	0	1	0	1	0	0	0	0	0	0	0	0	0	0	0	1	0	0	0	0	0	0	0	0	0
ST95	ESC_BA1528AA_AS	Clade II	0	0	0	0	0	1	0	0	0	0	0	0	0	0	0	0	0	0	0	0	0	0	0	1	0	1	0	0	0	0	0	0	0	0	0	0	0	1	0	0	0	0	0	0	0	0	0
ST95	ESC_BA1730AA_AS	Clade II	0	0	0	0	0	1	0	0	0	0	0	0	0	0	0	0	0	0	0	0	0	0	0	1	0	1	0	0	0	0	0	0	0	0	0	0	0	1	0	0	0	0	0	0	0	0	0
ST95	ESC_BA1789AA_AS	Clade II	0	0	0	0	0	1	0	0	0	0	0	0	0	0	0	0	0	0	0	0	0	0	0	0	0	0	0	0	0	0	0	0	0	0	0	0	0	0	0	0	0	0	0	0	0	0	0
ST95	ESC_BA2487AA_AS	Clade II	0	0	0	0	0	0	0	0	0	0	0	0	0	0	0	0	0	0	0	0	0	0	0	0	0	0	0	0	0	0	0	0	0	0	0	0	0	0	0	0	0	0	0	0	0	0	0
ST95	ESC_BA2493AA_AS	Clade II	0	0	0	0	0	1	0	0	0	0	0	0	0	0	0	0	0	0	0	0	0	0	0	0	0	0	0	0	0	0	0	0	0	0	0	0	0	0	0	0	0	0	0	0	0	0	0
ST95	ESC_BA2538AA_AS	Clade II	0	0	0	0	0	0	0	0	0	0	0	0	0	0	0	0	0	0	0	0	0	0	0	0	0	0	0	0	0	0	0	0	0	0	0	0	0	0	0	0	0	0	0	0	0	0	0
ST95	ESC_BA3343AA_AS	Clade II	0	0	0	0	0	0	0	0	0	0	0	0	0	0	0	0	0	0	0	0	0	0	0	0	0	0	0	0	0	0	0	0	0	0	0	0	0	0	0	0	0	0	0	0	0	0	0
ST95	ESC_BA3857AA_AS	Clade II	0	0	0	0	0	0	0	0	0	0	0	0	0	0	0	0	0	0	0	0	0	0	0	0	0	0	0	0	0	0	0	0	0	0	0	0	0	0	0	0	0	0	0	0	0	0	0
ST95	ESC_BA3900AA_AS	Clade II	0	0	0	0	0	1	0	0	0	0	0	0	0	0	0	0	0	0	0	0	0	0	0	0	0	0	0	0	0	0	0	0	0	0	0	0	0	0	0	0	0	0	0	0	0	0	0
ST95	ESC_BA3948AA_AS	Clade II	0	0	0	0	0	1	0	0	0	0	0	0	0	0	0	0	0	0	0	0	0	0	0	0	0	0	0	0	0	0	0	0	0	0	0	0	0	0	0	0	0	0	0	0	0	0	0
ST95	ESC_BA4316AA_AS	Clade II	0	0	0	0	0	0	0	0	0	0	0	0	0	0	0	0	0	0	0	0	0	0	0	0	0	0	0	0	0	0	0	0	0	0	0	0	0	0	0	0	0	0	0	0	0	0	0
ST95	ESC_BA4677AA_AS	Clade II	0	0	0	0	0	0	0	0	0	0	0	0	0	0	0	0	0	0	0	0	0	0	0	0	0	0	0	0	0	0	0	0	0	0	0	0	0	0	0	0	0	0	0	0	0	0	0
ST95	ESC_BA4975AA_AS	Clade II	0	0	0	0	0	1	0	0	0	0	0	0	0	0	0	0	0	0	0	0	0	0	0	1	0	1	0	0	0	0	0	0	0	0	0	0	0	1	0	0	0	0	0	0	0	0	0
ST95	ESC_BA5240AA_AS	Clade II	0	0	0	0	0	1	0	0	0	0	0	0	0	0	0	0	0	0	0	0	0	0	0	1	0	1	0	0	0	0	0	0	0	0	0	0	0	1	0	0	0	0	0	0	0	0	0
ST95	ESC_BA5303AA_AS	Clade II	0	0	0	0	0	1	0	0	0	0	0	0	0	0	0	0	0	0	0	0	0	0	1	1	0	1	0	0	0	0	0	0	0	0	0	0	0	1	0	1	0	0	0	0	0	0	0
ST95	ESC_BA5460AA_AS	Clade II	0	0	0	0	0	0	0	0	0	0	0	0	0	0	0	0	0	0	0	0	0	0	0	0	0	0	0	0	0	0	0	0	0	0	0	0	0	0	0	0	0	0	0	0	0	0	0
ST95	ESC_BA5503AA_AS	Clade II	0	0	0	0	0	1	0	0	0	0	0	0	0	0	0	0	0	0	0	0	0	0	0	1	0	1	0	0	0	0	0	0	0	0	0	0	0	1	0	1	0	0	0	0	0	0	0
ST95	ESC_BA5565AA_AS	Clade II	0	0	0	0	0	0	0	0	0	0	0	0	0	0	0	0	0	0	0	0	0	0	0	0	0	0	0	0	0	0	0	0	0	0	0	0	0	0	0	0	0	0	0	0	0	0	0
ST95	ESC_BA5797AA_AS	Clade II	0	0	0	0	0	0	0	0	0	0	0	0	0	0	0	0	0	0	0	0	0	0	0	0	0	0	0	0	0	0	0	0	0	0	0	0	0	0	0	0	0	0	0	0	0	0	0
ST95	ESC_BA5870AA_AS	Clade II	0	0	0	0	0	0	0	0	0	0	0	0	0	0	0	0	0	0	0	0	0	0	0	0	0	0	0	0	0	0	0	0	0	0	0	0	0	0	0	0	0	0	0	0	0	0	0
ST95	ESC_BA5881AA_AS	Clade II	0	0	0	0	0	0	0	0	0	0	0	0	0	0	0	0	0	0	0	0	0	0	0	0	0	0	0	0	0	0	0	0	0	0	0	0	0	0	0	0	0	0	0	0	0	0	0
ST95	ESC_BA6091AA_AS	Clade II	0	0	0	0	0	0	0	0	0	0	0	0	0	0	0	0	0	0	0	0	0	0	0	0	0	0	0	0	0	0	0	0	0	0	0	0	0	0	0	0	0	0	0	0	0	0	0
ST95	ESC_BA6136AA_AS	Clade II	0	0	0	0	0	0	0	0	0	0	0	0	0	0	0	0	0	0	0	0	0	0	0	0	0	0	0	0	0	0	0	0	0	0	0	0	0	0	0	0	0	0	0	0	0	0	0
ST95	ESC_BA6298AA_AS	Clade II	0	0	0	0	0	0	0	0	0	0	0	0	0	0	0	0	0	0	0	0	0	0	0	0	0	0	0	0	0	0	0	0	0	0	0	0	0	0	0	0	0	0	0	0	0	0	0
ST95	ESC_BA6604AA_AS	Clade II	0	0	0	0	0	0	0	0	0	0	0	0	0	0	0	0	0	0	0	0	0	0	0	0	0	0	0	0	0	0	0	0	0	0	0	0	0	0	0	0	0	0	0	0	0	0	0
ST95	ESC_BA6791AA_AS	Clade II	0	0	0	0	0	1	0	0	0	0	0	0	0	0	0	0	0	0	0	0	0	0	0	0	0	0	0	0	0	0	0	0	0	0	0	0	0	0	0	0	0	0	0	0	0	0	0
ST95	ESC_BA7139AA_AS	Clade II	0	0	0	0	0	1	0	0	0	0	0	0	0	0	0	0	0	0	0	0	1	0	0	0	0	0	0	0	0	0	0	0	0	0	0	0	0	0	1	1	0	0	0	0	0	0	0
ST95	ESC_BA7641AA_AS	Clade II	0	0	0	0	0	1	0	0	0	0	0	0	0	0	0	0	0	0	0	0	0	0	0	0	0	0	0	0	0	0	0	0	0	0	0	0	0	1	0	0	0	0	0	0	0	0	0
ST95	ESC_BA7775AA_AS	Clade II	0	0	0	0	0	0	0	0	0	0	0	0	0	0	0	0	0	0	0	0	0	0	0	1	0	1	0	0	0	0	0	0	0	0	0	0	0	1	0	0	0	0	0	0	0	0	0
ST95	ESC_BA8208AA_AS	Clade II	0	0	0	0	0	0	0	0	0	0	0	0	0	0	0	0	0	0	0	0	0	0	0	0	0	0	0	0	0	0	0	0	0	0	0	0	0	0	0	0	0	0	0	0	0	0	0
ST95	ESC_BA8234AA_AS	Clade II	0	0	0	0	0	0	0	0	0	0	0	0	0	0	0	0	1	0	0	0	0	0	0	0	0	0	0	0	0	0	0	0	0	0	0	0	1	0	0	1	0	0	0	0	0	0	0
ST95	ESC_BA8303AA_AS	Clade II	0	0	0	0	0	0	0	0	0	0	0	0	0	0	0	0	0	0	0	0	0	0	0	0	0	0	0	0	0	0	0	0	0	0	0	0	0	0	0	0	0	0	0	0	0	0	0
ST95	ESC_BA8675AA_AS	Clade II	0	0	0	0	0	0	0	0	0	0	0	0	0	0	0	0	0	0	0	0	0	0	0	0	0	0	0	0	0	0	0	0	0	0	0	0	0	0	0	0	0	0	0	0	0	0	0
ST95	ESC_BA9257AA_AS	Clade II	0	0	0	0	0	0	0	0	0	0	0	0	0	0	0	0	0	0	0	0	0	0	0	0	0	0	0	0	0	0	0	0	0	0	0	0	0	0	0	1	0	0	0	0	0	0	0
ST95	ESC_CA0021AA_AS	Clade II	0	0	0	0	0	1	0	0	0	0	0	0	0	0	0	0	0	0	0	0	0	0	0	0	0	0	0	0	0	0	0	0	0	0	0	0	0	0	0	1	0	0	0	0	0	0	0
ST95	ESC_CA0942AA_AS	Clade II	0	0	0	0	0	1	0	0	0	0	0	0	0	0	0	0	0	0	0	0	0	0	0	1	0	1	0	0	0	0	0	0	0	0	0	0	0	1	0	0	0	0	0	0	0	0	0
ST95	ESC_CA0987AA_AS	Clade II	0	0	0	0	0	0	0	0	0	0	0	0	0	0	0	0	0	0	0	0	0	0	0	0	0	0	0	0	0	0	0	0	0	0	0	0	0	0	0	0	0	0	0	0	0	0	0
ST95	ESC_CA1059AA_AS	Clade II	0	0	0	0	0	1	0	0	0	0	0	0	0	0	0	0	0	0	0	0	0	0	0	1	0	1	0	0	0	0	0	0	0	0	0	0	0	1	0	0	0	0	0	0	0	0	0
ST95	ESC_CA1105AA_AS	Clade II	0	0	0	0	0	0	0	0	0	0	0	0	0	0	0	0	0	0	0	0	0	0	0	0	0	0	0	0	0	0	0	0	0	0	0	0	0	0	0	0	0	0	0	0	0	0	0
ST95	ESC_CA1554AA_AS	Clade II	0	0	0	0	0	0	0	0	0	0	0	0	0	0	0	0	0	0	0	0	0	0	0	0	0	0	0	0	0	0	0	0	0	0	0	0	0	0	0	0	0	0	0	0	0	0	0
ST95	ESC_CA2128AA_AS	Clade II	0	0	0	0	0	0	0	0	0	0	0	0	0	0	0	0	0	0	0	0	0	0	0	0	0	0	0	0	0	0	0	0	0	0	0	0	0	0	0	0	0	0	0	0	0	0	0
ST95	ESC_CA2167AA_AS	Clade II	0	0	0	0	0	1	0	0	0	0	0	0	0	0	0	0	0	0	0	0	0	0	0	0	0	0	0	0	0	0	0	0	0	0	0	0	0	0	0	1	0	0	0	0	0	0	0
ST95	ESC_CA2277AA_AS	Clade II	0	0	0	0	0	1	0	0	0	0	0	0	0	0	0	0	0	0	0	0	0	0	0	0	0	0	0	0	0	0	0	0	0	0	0	0	0	0	0	0	0	0	0	0	0	0	0
ST95	ESC_CA2782AA_AS	Clade II	0	0	0	0	0	0	0	0	0	0	0	0	0	0	0	0	0	0	0	0	0	0	0	0	0	0	0	0	0	0	0	0	0	0	0	0	0	0	0	0	0	0	0	0	0	0	0
ST95	ESC_CA2823AA_AS	Clade II	0	0	0	0	0	0	0	0	0	0	0	0	0	0	0	0	0	0	0	0	0	0	0	0	0	0	0	0	0	0	0	0	0	0	0	0	0	0	0	0	0	0	0	0	0	0	0
ST95	ESC_CA3320AA_AS	Clade II	0	0	0	0	0	0	0	0	0	0	0	0	0	0	0	0	0	0	0	0	0	0	0	0	0	1	0	0	0	0	0	0	0	0	0	0	0	1	0	0	0	0	0	0	0	0	0
ST95	ESC_CA3966AA_AS	Clade II	0	0	0	0	0	0	0	0	0	0	0	0	0	0	0	0	0	0	0	0	0	0	0	0	0	0	0	0	0	0	0	0	0	0	0	0	0	0	0	0	0	0	0	0	0	0	0
ST95	ESC_CA4056AA_AS	Clade II	0	0	0	0	0	0	0	0	0	0	0	0	0	0	0	0	0	0	0	0	0	0	0	0	0	0	0	0	0	0	0	0	0	0	0	0	0	0	0	0	0	0	0	0	0	0	0
ST95	ESC_CA4192AA_AS	Clade II	0	0	0	0	0	0	0	0	0	0	0	0	0	0	0	0	0	0	0	0	0	0	0	0	0	0	0	0	0	0	0	0	0	0	0	0	0	0	0	0	0	0	0	0	0	0	0
ST95	ESC_CA4203AA_AS	Clade II	0	0	0	0	0	1	0	0	0	0	0	0	0	0	0	0	0	0	0	0	0	0	0	0	0	0	0	0	0	0	0	0	0	0	0	0	0	0	0	0	0	0	0	0	0	0	0
ST95	ESC_CA4416AA_AS	Clade II	0	0	0	0	0	0	0	0	0	0	0	0	0	0	0	0	0	0	0	0	0	0	0	0	0	0	0	0	0	0	0	0	0	0	0	0	0	0	0	0	0	0	0	0	0	0	0
ST95	ESC_CA4679AA_AS	Clade II	0	0	0	0	0	1	0	0	0	0	0	0	0	0	0	0	0	0	0	0	0	0	0	0	0	0	0	0	0	0	0	0	0	0	0	0	0	0	0	1	0	0	0	0	0	0	0
ST95	ESC_CA4709AA_AS	Clade II	0	0	0	0	0	0	0	0	0	0	0	0	0	0	0	0	0	0	0	0	0	0	0	0	0	0	0	0	0	0	0	0	0	0	0	0	0	0	0	0	0	0	0	0	0	0	0
ST95	ESC_CA4749AA_AS	Clade II	0	0	0	0	0	0	0	0	0	0	0	0	0	0	0	0	0	0	0	0	0	0	0	0	0	0	0	0	0	0	0	0	0	0	0	0	0	0	0	0	0	0	0	0	0	0	0
ST95	ESC_CA4792AA_AS	Clade II	0	0	0	0	0	0	0	0	0	0	0	0	0	0	0	0	0	0	0	0	0	0	0	0	0	0	0	0	0	0	0	0	0	0	0	0	0	0	0	0	0	0	0	0	0	0	0
ST95	ESC_CA4835AA_AS	Clade II	0	0	0	0	0	1	0	0	0	0	0	0	0	0	0	0	0	0	0	0	0	0	0	0	0	0	0	0	0	0	0	0	0	0	0	0	0	0	0	1	0	0	0	0	0	0	0
ST95	ESC_CA4993AA_AS	Clade II	0	0	0	0	0	0	0	0	0	0	0	0	0	0	0	0	0	0	0	0	0	0	0	0	0	0	0	0	0	0	0	0	0	0	0	0	0	0	0	0	0	0	0	0	0	0	0
ST95	ESC_CA5222AA_AS	Clade II	0	0	0	0	0	0	0	0	0	0	0	0	0	0	0	0	0	0	0	0	0	0	0	0	0	0	0	0	0	0	0	0	0	0	0	0	0	0	0	0	0	0	0	0	0	0	0
ST95	ESC_CA5467AA_AS	Clade II	0	0	0	0	0	1	0	0	0	0	0	0	0	0	0	0	0	0	0	0	0	0	0	0	0	0	0	0	0	0	0	0	0	0	0	0	0	0	0	1	0	0	0	0	0	0	0
ST95	ESC_CA5710AA_AS	Clade II	0	0	0	0	0	0	0	0	0	0	0	0	0	0	0	0	0	0	0	0	0	0	0	0	0	0	0	0	0	0	0	0	0	0	0	0	0	0	0	0	0	0	0	0	0	0	0
ST95	ESC_CA5883AA_AS	Clade II	0	0	0	0	0	0	0	0	0	0	0	0	0	0	0	0	0	0	0	0	0	0	0	0	0	0	0	0	0	0	0	0	0	0	0	0	0	0	0	0	0	0	0	0	0	0	0
ST95	ESC_CA5917AA_AS	Clade II	0	0	0	0	0	1	0	0	0	0	0	0	0	0	0	0	0	0	0	0	0	0	0	1	0	1	0	0	0	0	0	0	0	0	0	0	0	1	0	0	0	0	0	0	0	0	0
ST95	ESC_CA5933AA_AS	Clade II	0	0	0	0	0	0	0	0	0	0	0	0	0	0	0	0	0	0	0	0	0	0	0	0	0	0	0	0	0	0	0	0	0	0	0	0	0	0	0	0	0	0	0	0	0	0	0
ST95	ESC_CA6139AA_AS	Clade II	0	0	0	0	0	0	0	0	0	0	0	0	0	0	0	0	0	0	0	0	0	0	0	0	0	0	0	0	0	0	0	0	0	0	0	0	0	0	0	0	0	0	0	0	0	0	0
ST95	ESC_CA6221AA_AS	Clade II	0	0	0	0	0	0	0	0	0	0	0	0	0	0	0	0	0	0	0	0	0	0	0	0	0	0	0	0	0	0	0	0	0	0	0	0	0	0	0	0	0	0	0	0	0	0	0
ST95	ESC_CA6287AA_AS	Clade II	0	0	0	0	0	0	0	0	0	0	0	0	0	0	0	0	0	0	0	0	0	0	0	0	0	0	0	0	0	0	0	0	0	0	0	0	0	0	0	0	0	0	0	0	0	0	0
ST95	ESC_FA8358AA_AS	Clade II	0	0	0	0	0	0	0	0	0	0	0	0	0	0	0	0	0	0	0	0	0	0	0	0	0	0	0	0	0	0	0	0	0	0	0	0	0	0	0	1	0	0	0	0	0	0	0
ST95	ESC_FA9693AA_AS	Clade II	0	0	0	0	0	0	0	0	0	0	0	0	0	0	0	0	0	0	0	0	0	0	0	0	0	0	0	0	0	0	0	0	0	0	0	0	0	0	0	0	0	0	0	0	0	0	0
ST95	ESC_GA0416AA_AS	Clade II	0	0	0	0	0	1	0	0	0	0	0	0	0	0	0	0	0	0	0	0	0	0	0	0	0	0	0	0	0	0	0	0	0	0	0	0	0	0	0	1	0	0	0	0	0	0	0
ST95	ESC_GA4809AA_AS	Clade II	0	0	0	0	0	0	0	0	0	0	0	0	0	0	0	0	0	0	0	0	0	0	0	0	0	0	0	0	0	0	0	0	0	0	0	0	0	0	0	0	0	0	0	0	0	0	0
ST95	ESC_GA8857AA_AS	Clade II	0	0	0	0	0	1	0	0	0	0	0	0	0	0	0	0	0	0	0	0	0	0	0	0	0	0	0	0	0	0	0	0	0	0	0	0	0	0	0	1	0	0	0	0	0	0	0
ST95	ESC_GA9703AA_AS	Clade II	0	0	0	0	0	1	0	0	0	0	0	0	0	0	0	0	0	0	0	0	0	0	0	0	0	0	0	0	0	0	0	0	0	0	0	0	0	0	0	1	0	0	0	0	0	0	0
ST95	ESC_HA1740AA_AS	Clade II	0	0	0	0	0	0	0	0	0	0	0	0	0	0	0	0	0	0	0	0	0	0	0	0	0	0	0	0	0	0	0	0	0	0	0	0	0	0	0	0	0	0	0	0	0	0	0
ST95	ESC_HA5121AA_AS	Clade II	0	0	0	0	0	1	0	0	0	0	0	0	0	0	0	0	0	0	0	0	0	0	0	1	0	1	0	0	0	0	0	0	0	0	0	0	0	1	0	0	0	0	0	0	0	0	0
ST95	ESC_HA5149AA_AS	Clade II	0	0	0	0	0	1	0	0	0	0	0	0	0	0	0	0	0	0	0	0	0	0	0	1	0	1	0	0	0	0	0	0	0	0	0	0	0	1	0	0	0	0	0	0	0	0	0
ST95	ESC_HA5153AA_AS	Clade II	0	0	0	0	0	1	0	0	0	0	0	0	0	0	0	0	0	0	0	0	0	0	0	0	0	0	0	0	0	0	0	0	0	0	0	0	0	0	0	0	0	0	0	0	0	0	0
ST95	ESC_HA5615AA_AS	Clade II	0	0	0	0	0	0	0	0	0	0	0	0	0	0	0	0	0	0	0	0	0	0	0	0	0	0	0	0	0	0	0	0	0	0	0	0	0	0	0	0	0	0	0	0	0	0	0
ST95	ESC_HA6023AA_AS	Clade II	0	0	0	0	0	1	0	0	0	0	0	0	0	0	0	0	0	0	0	0	0	0	0	1	0	1	0	0	0	0	0	0	0	0	0	0	0	1	0	0	0	0	0	0	0	0	0
ST95	ESC_HA6569AA_AS	Clade II	0	0	1	0	0	0	0	0	0	0	0	0	0	0	0	0	0	0	0	0	0	0	0	0	0	0	1	0	0	0	0	0	0	0	0	0	1	0	0	0	0	0	0	0	0	0	0
ST95	ESC_HA6570AA_AS	Clade II	0	0	0	0	0	0	0	0	0	0	0	0	0	0	0	0	0	0	0	0	0	0	1	0	0	0	0	0	0	0	0	0	0	0	0	0	0	0	0	0	0	0	0	0	0	0	0
ST95	ESC_HA6845AA_AS	Clade II	0	0	0	0	0	0	0	0	0	0	0	0	0	0	0	0	0	0	0	0	0	0	0	0	0	0	0	0	0	0	0	0	0	0	0	0	0	0	0	0	0	0	0	0	0	0	0
ST95	ESC_HA6853AA_AS	Clade II	0	0	0	0	0	0	0	0	0	0	0	0	0	0	0	0	0	0	0	0	0	0	0	0	0	0	0	0	0	0	0	0	0	0	0	0	0	0	0	0	0	0	0	0	0	0	0
ST95	ESC_HA6880AA_AS	Clade II	0	0	0	0	0	1	0	0	0	0	0	0	0	0	0	0	0	0	0	0	0	0	0	0	0	0	0	0	0	0	0	0	0	0	0	0	0	0	0	0	0	0	0	0	0	0	0
ST95	ESC_HA6950AA_AS	Clade II	0	0	0	0	0	0	0	0	0	0	0	0	0	0	0	0	0	0	0	0	0	0	0	0	0	0	0	0	0	0	0	0	0	0	0	0	0	0	0	0	0	0	0	0	0	0	0
ST95	ESC_HA6954AA_AS	Clade II	0	0	0	0	0	0	0	0	0	0	0	0	0	0	0	0	0	0	0	0	0	0	0	0	0	0	0	0	0	0	0	0	0	0	0	0	0	0	0	0	0	0	0	0	0	0	0
ST95	ESC_HA7003AA_AS	Clade II	0	0	0	0	0	0	0	0	0	0	0	0	0	0	0	0	0	0	0	0	0	0	0	0	0	0	0	0	0	0	0	0	0	0	0	0	0	0	0	0	0	0	0	0	0	0	0
ST95	ESC_HA7296AA_AS	Clade II	0	0	0	0	0	0	0	0	0	0	0	0	0	0	0	0	0	0	0	0	0	0	0	0	0	0	0	0	0	0	0	0	0	0	0	0	0	0	0	0	0	0	0	0	0	0	0
ST95	ESC_HA8369AA_AS	Clade II	0	0	0	0	0	0	0	0	0	0	0	0	0	0	0	0	0	0	0	0	0	0	1	1	0	1	0	0	0	0	1	0	0	0	0	0	1	1	0	0	1	0	0	0	0	0	1
ST95	ESC_IA1904AA_AS	Clade II	0	0	0	0	0	0	0	0	0	0	0	0	0	0	0	0	0	0	0	0	0	0	0	0	0	0	0	0	0	0	0	0	0	0	0	0	0	0	0	0	0	0	0	0	0	0	0
ST95	ESC_IA1905AA_AS	Clade II	0	0	0	0	0	0	0	0	0	0	0	0	0	0	0	0	0	0	0	0	0	0	0	0	0	0	0	0	0	0	0	0	0	0	0	0	0	0	0	0	0	0	0	0	0	0	0
ST95	ESC_JA0788AA_AS	Clade II	0	0	0	1	0	1	0	0	0	0	0	0	0	0	0	0	0	0	0	0	0	0	0	0	0	0	0	0	0	0	0	0	0	0	0	0	0	0	0	1	0	0	0	0	0	0	0
ST95	ESC_JA3948AA_AS	Clade II	0	0	0	0	0	0	0	0	0	0	0	0	0	0	0	0	0	0	0	0	0	0	0	0	0	0	0	0	0	0	0	0	0	0	0	0	0	0	0	0	0	0	0	0	0	0	0
ST95	ESC_JA4010AA_AS	Clade II	0	0	0	0	0	1	0	0	0	0	0	0	0	0	0	0	0	0	0	0	0	0	0	0	0	0	0	0	0	0	0	0	0	0	0	0	0	0	0	0	0	0	0	0	0	0	0
ST95	ESC_JA4581AA_AS	Clade II	0	0	0	0	0	1	0	0	0	0	0	0	0	0	0	0	0	0	0	0	0	0	0	0	0	0	0	0	0	0	0	0	0	0	0	0	0	0	0	1	0	0	0	0	0	0	0
ST95	ESC_JA4751AA_AS	Clade II	0	0	0	0	0	1	0	0	0	0	0	0	0	0	0	0	0	0	0	0	0	0	0	0	0	0	0	0	0	0	0	0	0	0	0	0	0	0	0	1	0	0	0	0	0	0	0
ST95	ESC_JA5133AA_AS	Clade II	0	0	0	0	0	0	0	0	0	0	0	0	0	0	0	0	0	0	0	0	0	0	0	0	0	0	0	0	0	0	0	0	0	0	0	0	0	0	0	0	0	0	0	0	0	0	0
ST95	ESC_JA7639AA_AS	Clade II	0	0	0	0	0	0	0	0	0	0	0	0	0	0	0	0	0	0	0	0	0	0	0	0	0	0	0	0	0	0	0	0	0	0	0	0	0	0	0	0	0	0	0	0	0	0	0
ST95	ESC_JA9326AA_AS	Clade II	0	0	0	0	0	0	0	0	0	0	0	0	0	0	0	0	0	0	0	0	0	0	0	0	0	0	0	0	0	0	0	0	0	0	0	0	0	1	0	0	1	0	0	0	0	0	0
ST95	ESC_KA0604AA_AS	Clade II	0	0	0	0	0	0	0	0	0	0	0	0	0	0	0	0	0	0	0	0	0	0	0	0	0	0	0	0	0	0	0	0	0	0	0	0	0	0	0	0	0	0	0	0	0	0	0
ST95	ESC_KA0652AA_AS	Clade II	0	0	0	0	0	0	0	0	0	0	0	0	0	0	0	0	0	0	0	0	0	0	0	0	0	0	0	0	0	0	0	0	0	0	0	0	0	0	0	0	0	0	0	0	0	0	0
ST95	ESC_KA1451AA_AS	Clade II	0	0	0	0	0	1	0	0	0	0	0	0	0	0	0	0	0	0	0	0	0	0	0	0	0	0	0	0	0	0	0	0	0	0	0	0	0	0	0	1	0	0	0	0	0	0	0
ST95	ESC_KA4597AA_AS	Clade II	0	0	0	0	0	0	0	0	0	0	0	0	0	0	0	0	0	0	0	0	0	0	0	0	0	0	0	0	0	0	0	0	0	0	0	0	0	0	0	0	0	0	0	0	0	0	0
ST95	ESC_KA4607AA_AS	Clade II	0	0	0	0	0	0	0	0	0	0	0	0	0	0	0	0	0	0	0	0	0	0	0	0	0	0	0	0	0	0	0	0	0	0	0	0	0	0	0	0	0	0	0	0	0	0	0
ST95	ESC_KA6867AA_AS	Clade II	0	0	0	0	0	0	0	0	0	0	0	0	0	0	0	0	0	0	0	0	0	0	0	0	0	0	0	0	0	0	0	0	0	0	0	0	0	0	0	0	0	0	0	0	0	0	0
ST95	ESC_LA1368AA_AS	Clade II	0	0	0	0	0	0	0	0	0	0	0	0	0	0	0	0	0	0	0	0	0	0	0	0	0	0	0	0	0	0	0	0	0	0	0	0	0	0	0	0	0	0	0	0	0	0	0
ST95	ESC_LA2531AA_AS	Clade II	0	0	0	0	0	0	0	0	0	0	0	0	0	0	0	0	0	0	0	0	0	0	0	0	0	0	0	0	0	0	0	0	0	0	0	0	0	0	0	0	0	0	0	0	0	0	0
ST95	ESC_LA2532AA_AS	Clade II	0	0	0	0	0	0	0	0	0	0	0	0	0	0	0	0	0	0	0	0	0	0	0	0	0	0	0	0	0	0	0	0	0	0	0	0	0	0	0	0	0	0	0	0	0	0	0
ST95	ESC_LA2533AA_AS	Clade II	0	0	0	0	0	0	0	0	0	0	0	0	0	0	0	0	0	0	0	0	0	0	0	0	0	0	0	0	0	0	0	0	0	0	0	0	0	0	0	0	0	0	0	0	0	0	0
ST95	ESC_LA2535AA_AS	Clade II	0	0	0	0	0	0	0	0	0	0	0	0	0	0	0	0	0	0	0	0	0	0	0	0	0	0	0	0	0	0	0	0	0	0	0	0	0	0	0	0	0	0	0	0	0	0	0
ST95	ESC_LA2536AA_AS	Clade II	0	0	0	0	0	0	0	0	0	0	0	0	0	0	0	0	0	0	0	0	0	0	0	0	0	0	0	0	0	0	0	0	0	0	0	0	0	0	0	0	0	0	0	0	0	0	0
ST95	ESC_LA2590AA_AS	Clade II	0	0	0	0	0	1	0	0	0	0	0	0	0	0	0	0	0	0	0	0	0	0	0	1	0	1	0	0	0	0	0	0	0	0	0	0	0	1	0	1	0	0	0	0	0	0	0
ST95	ESC_LA2666AA_AS	Clade II	0	0	0	0	0	1	0	0	0	0	0	0	0	0	0	0	0	0	0	0	0	0	0	1	0	1	0	0	0	0	0	0	0	0	0	0	0	1	0	0	0	0	0	0	0	0	0
ST95	ESC_LA2676AA_AS	Clade II	0	0	0	0	0	1	0	0	0	0	0	0	0	0	0	0	0	0	0	0	0	0	0	1	0	1	0	0	0	0	0	0	0	0	0	0	0	1	0	1	0	0	0	0	0	0	0
ST95	ESC_LA2719AA_AS	Clade II	0	0	0	0	0	1	0	0	0	0	0	0	0	0	0	0	0	0	0	0	0	0	0	1	0	1	0	0	0	0	0	0	0	0	0	0	0	1	0	1	0	0	0	0	0	0	0
ST95	ESC_LA2806AA_AS	Clade II	0	0	0	0	0	1	0	0	0	0	0	0	0	0	0	0	0	0	0	0	0	0	0	1	0	1	0	0	0	0	0	0	0	0	0	0	0	1	0	1	0	0	0	0	0	0	0
ST95	ESC_LA2949AA_AS	Clade II	0	0	0	0	0	0	0	0	0	0	0	0	0	0	0	0	0	0	0	0	0	0	0	0	0	0	0	0	0	0	0	0	0	0	0	0	0	0	0	0	0	0	0	0	0	0	0
ST95	ESC_LA2982AA_AS	Clade II	0	0	0	0	0	0	0	0	0	0	0	0	0	0	0	0	0	0	0	0	0	0	0	0	0	0	0	0	0	0	0	0	0	0	0	0	0	0	0	0	0	0	0	0	0	0	0
ST95	ESC_LA2984AA_AS	Clade II	0	0	0	0	0	0	0	0	0	0	0	0	0	0	0	0	0	0	0	0	0	0	0	0	0	0	0	0	0	0	0	0	0	0	0	0	0	0	0	0	0	0	0	0	0	0	0
ST95	ESC_LA2987AA_AS	Clade II	0	0	0	0	0	1	0	0	0	0	0	0	0	0	0	0	0	0	0	0	0	0	0	1	0	1	0	0	0	0	0	0	0	0	0	0	0	1	0	1	0	0	0	0	0	0	0
ST95	ESC_LA3020AA_AS	Clade II	0	0	0	0	0	0	0	0	0	0	0	0	0	0	0	0	0	0	0	0	0	0	0	0	0	0	0	0	0	0	0	0	0	0	0	0	0	0	0	0	0	0	0	0	0	0	0
ST95	ESC_LA3021AA_AS	Clade II	0	0	0	0	0	0	0	0	0	0	0	0	0	0	0	0	0	0	0	0	0	0	0	0	0	0	0	0	0	0	0	0	0	0	0	0	0	0	0	0	0	0	0	0	0	0	0
ST95	ESC_LA5684AA_AS	Clade II	0	0	0	0	0	0	0	0	0	0	0	0	0	0	0	0	0	0	0	0	0	0	0	0	0	0	0	0	0	0	0	0	0	0	0	0	0	0	0	0	0	0	0	0	0	0	0
ST95	ESC_LA5685AA_AS	Clade II	0	0	0	0	0	0	0	0	0	0	0	0	0	0	0	0	0	0	0	0	0	0	0	0	0	0	0	0	0	0	0	0	0	0	0	0	0	0	0	0	0	0	0	0	0	0	0
ST95	ESC_LA7237AA_AS	Clade II	0	0	0	0	0	0	0	0	0	0	0	0	0	0	0	0	0	0	0	0	0	0	0	0	0	0	0	0	0	0	0	0	0	0	0	0	0	0	0	0	0	0	0	0	0	0	0
ST95	ESC_MA2734AA_AS	Clade II	0	0	0	0	0	1	0	0	0	0	0	0	0	0	0	0	0	0	0	0	0	0	0	1	0	1	0	0	0	0	0	0	0	0	0	0	0	1	0	1	0	0	0	0	0	0	0
ST95	ESC_MA2745AA_AS	Clade II	0	0	0	0	0	1	0	0	0	0	0	0	0	0	0	0	0	0	0	0	0	0	0	1	0	1	0	0	0	0	0	0	0	0	0	0	0	1	0	1	0	0	0	0	0	0	0
ST95	ESC_MA2797AA_AS	Clade II	0	0	0	0	0	1	0	0	0	0	0	0	0	0	0	0	0	0	0	0	0	0	0	1	0	1	0	0	0	0	0	0	0	0	0	0	0	1	0	1	0	0	0	0	0	0	0
ST95	ESC_NA2846AA_AS	Clade II	0	0	0	0	0	0	0	0	0	0	0	0	0	0	0	0	0	0	0	0	0	0	0	0	0	0	0	0	0	0	0	0	0	0	0	0	0	0	0	0	0	0	0	0	0	0	0
ST95	ESC_NA2855AA_AS	Clade II	0	0	0	0	0	0	0	0	0	0	0	0	0	0	0	0	0	0	0	0	0	0	0	0	0	0	0	0	0	0	0	0	0	0	0	0	0	0	0	0	0	0	0	0	0	0	0
ST95	ESC_NA2859AA_AS	Clade II	0	0	0	0	0	0	0	0	0	0	0	0	0	0	0	0	0	0	0	0	0	0	0	0	0	0	0	0	0	0	0	0	0	0	0	0	0	0	0	0	0	0	0	0	0	0	0
ST95	ESC_NA2860AA_AS	Clade II	0	0	0	0	0	0	0	0	0	0	0	0	0	0	0	0	0	0	0	0	0	0	0	0	0	0	0	0	0	0	0	0	0	0	0	0	0	0	0	0	0	0	0	0	0	0	0
ST95	ESC_NA2865AA_AS	Clade II	0	0	0	0	0	0	0	0	0	0	0	0	0	0	0	0	1	0	0	0	0	0	0	0	0	0	0	0	0	0	0	0	0	0	0	0	1	0	0	1	0	0	0	0	0	0	0
ST95	ESC_NA2934AA_AS	Clade II	0	0	0	0	0	0	0	0	0	0	0	0	0	0	0	0	0	0	0	0	0	0	0	0	0	0	0	0	0	0	0	0	0	0	0	0	0	0	0	0	0	0	0	0	0	0	0
ST95	ESC_NA2945AA_AS	Clade II	0	0	0	0	0	0	0	0	0	0	0	0	0	0	0	0	0	0	0	0	0	0	0	0	0	0	0	0	0	0	0	0	0	0	0	0	0	0	0	1	0	0	0	0	0	0	0
ST95	ESC_NA2957AA_AS	Clade II	0	0	0	0	0	1	0	0	0	0	0	0	0	0	0	0	0	0	0	0	0	0	0	1	0	1	0	0	0	0	0	0	0	0	0	0	0	1	0	0	0	0	0	0	0	0	0
ST95	ESC_NA2961AA_AS	Clade II	0	0	0	0	0	0	0	0	0	0	0	0	0	0	0	0	0	0	0	0	0	0	0	0	0	0	0	0	0	0	0	0	0	0	0	0	0	0	0	0	0	0	0	0	0	0	0
ST95	ESC_NA3017AA_AS	Clade II	0	0	0	0	0	1	0	0	0	0	0	0	0	0	0	0	0	0	0	0	0	0	0	0	0	0	0	0	0	0	0	0	0	0	0	0	0	0	0	0	0	0	0	0	0	0	0
ST95	ESC_NA3018AA_AS	Clade II	0	0	0	0	0	1	0	0	0	0	0	0	0	0	0	0	0	0	0	0	0	0	0	0	0	0	0	0	0	0	0	0	0	0	0	0	0	0	0	0	0	0	0	0	0	0	0
ST95	ESC_NA4001AA_AS	Clade II	0	0	0	0	0	0	0	0	0	0	0	0	0	0	0	0	0	0	0	0	0	0	0	0	0	0	0	0	0	0	0	0	0	0	0	0	0	0	0	0	0	0	0	0	0	0	0
ST95	ESC_NA4002AA_AS	Clade II	0	0	0	0	0	0	0	0	0	0	0	0	0	0	0	0	0	0	0	0	0	0	0	0	0	0	0	0	0	0	0	0	0	0	0	0	0	0	0	0	0	0	0	0	0	0	0
ST95	ESC_NA4036AA_AS	Clade II	0	0	0	0	0	1	0	0	0	0	0	0	0	0	0	0	0	0	0	0	0	0	0	0	0	0	0	0	0	0	0	0	0	0	0	0	0	0	0	0	0	0	0	0	0	0	0
ST95	ESC_NA4037AA_AS	Clade II	0	0	0	0	0	0	0	0	0	0	0	0	0	0	0	0	0	0	0	0	0	0	0	0	0	0	0	0	0	0	0	0	0	0	0	0	0	0	0	0	0	0	0	0	0	0	0
ST95	ESC_NA4044AA_AS	Clade II	0	0	0	0	0	0	0	0	0	0	0	0	0	0	0	0	0	0	0	0	0	0	0	0	0	0	0	0	0	0	0	0	0	0	0	0	0	0	0	0	0	0	0	0	0	0	0
ST95	ESC_NA8226AA_AS	Clade II	0	0	0	1	0	1	0	0	0	0	0	0	0	0	0	0	0	0	0	0	0	0	0	0	0	0	0	0	0	0	0	0	0	0	0	1	0	0	0	0	0	0	0	0	0	0	0
ST95	ESC_PA7839AA_AS	Clade II	0	0	0	1	0	1	0	0	0	0	0	0	0	0	0	0	0	0	0	0	0	0	0	0	0	0	0	0	0	0	0	0	0	0	0	1	0	0	0	0	0	0	0	0	0	0	0
ST95	ESC_PA8377AA_AS	Clade II	0	0	0	0	0	1	0	0	0	0	0	0	0	0	0	0	0	0	0	0	0	0	0	1	0	1	0	0	0	0	0	0	0	0	0	0	0	1	0	1	0	0	0	0	0	0	0
ST95	ESC_PA8378AA_AS	Clade II	0	0	0	0	0	1	0	0	0	0	0	0	0	0	0	0	0	0	0	0	0	0	0	1	0	1	0	0	0	0	0	0	0	0	0	0	0	1	0	1	0	0	0	0	0	0	0
ST95	ESC_PA8432AA_AS	Clade II	0	0	0	0	0	1	0	0	0	0	0	0	0	0	0	0	0	0	0	0	0	0	0	1	0	1	0	0	0	0	0	0	0	0	0	0	0	1	0	1	0	0	0	0	0	0	0
ST95	ESC_PA8643AA_AS	Clade II	0	0	0	0	0	1	0	0	0	0	0	0	0	0	0	0	0	0	0	0	0	0	0	1	0	1	0	0	0	0	0	0	0	0	0	0	0	1	0	1	0	0	0	0	0	0	0
ST95	ESC_PA8644AA_AS	Clade II	0	0	0	0	0	1	0	0	0	0	0	0	0	0	0	0	0	0	0	0	0	0	0	0	0	0	0	0	0	0	0	0	0	0	0	0	0	0	0	0	0	0	0	0	0	0	0
ST95	ESC_PA8645AA_AS	Clade II	0	0	0	0	0	1	0	0	0	0	0	0	0	0	0	0	0	0	0	0	0	0	0	0	0	0	0	0	0	0	0	0	0	0	0	0	0	0	0	1	0	0	0	0	0	0	0
ST95	ESC_PA8647AA_AS	Clade II	0	0	0	0	0	1	0	0	0	0	0	0	0	0	0	0	0	0	0	0	0	0	0	1	0	1	0	0	0	0	0	0	0	0	0	0	0	1	0	1	0	0	0	0	0	0	0
ST95	ESC_PA8648AA_AS	Clade II	0	0	0	0	0	1	0	0	0	0	0	0	0	0	0	0	0	0	0	0	0	0	0	0	0	0	0	0	0	0	0	0	0	0	0	0	0	0	0	1	0	0	0	0	0	0	0
ST95	ESC_PA8649AA_AS	Clade II	0	0	0	0	0	1	0	0	0	0	0	0	0	0	0	0	0	0	0	0	0	0	0	1	0	1	0	0	0	0	0	0	0	0	0	0	0	1	0	1	0	0	0	0	0	0	0
ST95	ESC_PA8650AA_AS	Clade II	0	0	0	0	0	1	0	0	0	0	0	0	0	0	0	0	0	0	0	0	0	0	0	1	0	1	0	0	0	0	0	0	0	0	0	0	0	1	0	1	0	0	0	0	0	0	0
ST95	ESC_PA8651AA_AS	Clade II	0	0	0	0	0	1	0	0	0	0	0	0	0	0	0	0	0	0	0	0	0	0	0	1	0	1	0	0	0	0	0	0	0	0	0	0	0	1	0	1	0	0	0	0	0	0	0
ST95	ESC_PA8652AA_AS	Clade II	0	0	0	0	0	1	0	0	0	0	0	0	0	0	0	0	0	0	0	0	0	0	0	1	0	1	0	0	0	0	0	0	0	0	0	0	0	1	0	1	0	0	0	0	0	0	0
ST95	ESC_PA9475AA_AS	Clade II	0	0	0	0	0	1	0	0	0	0	0	0	0	0	0	0	0	0	0	0	0	0	0	1	0	1	0	0	0	0	0	0	0	0	0	0	0	1	0	1	0	0	0	0	0	0	0
ST95	ESC_PA9696AA_AS	Clade II	0	0	0	0	0	1	0	0	0	0	0	0	0	0	0	0	0	0	0	0	0	0	0	0	0	0	0	0	0	0	0	0	0	0	0	0	0	0	0	0	0	0	0	0	0	0	0
ST95	ESC_QA2890AA_AS	Clade II	0	0	0	0	0	0	0	0	0	0	0	0	0	0	0	0	0	0	0	0	0	0	0	0	0	0	0	0	0	0	0	0	0	0	0	0	0	0	0	0	0	0	0	0	0	0	0
ST95	ESC_QA4892AA_AS	Clade II	0	0	0	0	0	0	0	0	0	0	0	0	0	0	0	0	0	0	0	0	0	0	0	0	0	0	0	0	0	0	0	0	0	0	0	0	0	0	0	0	0	0	0	0	0	0	0
ST95	ESC_QA4893AA_AS	Clade II	0	0	0	0	0	0	0	0	0	0	0	0	0	0	0	0	0	0	0	0	0	0	0	0	0	0	0	0	0	0	0	0	0	0	0	0	0	0	0	0	0	0	0	0	0	0	0
ST95	ESC_QA4894AA_AS	Clade II	0	0	0	0	0	0	0	0	0	0	0	0	0	0	0	0	0	0	0	0	0	0	0	0	0	0	0	0	0	0	0	0	0	0	0	0	0	0	0	0	0	0	0	0	0	0	0
ST95	ESC_QA4895AA_AS	Clade II	0	0	0	0	0	0	0	0	0	0	0	0	0	0	0	0	0	0	0	0	0	0	0	0	0	0	0	0	0	0	0	0	0	0	0	0	0	0	0	0	0	0	0	0	0	0	0
ST95	ESC_RA0147AA_AS	Clade II	0	0	1	0	0	1	0	0	0	0	0	0	0	0	0	0	0	0	0	0	0	0	0	0	0	0	1	0	0	0	0	0	0	0	0	0	1	0	0	1	0	0	0	0	0	0	0
ST95	ESC_RA0439AA_AS	Clade II	0	0	0	1	0	0	0	0	0	0	0	0	0	0	0	0	0	0	0	0	0	0	0	0	0	0	0	0	0	0	0	0	0	0	0	0	0	1	0	1	0	0	0	0	0	0	0
ST95	ESC_RA0448AA_AS	Clade II	0	0	1	0	0	1	0	0	0	0	0	0	0	0	0	0	0	0	0	0	0	0	0	0	0	0	0	0	0	0	0	0	0	0	0	0	0	0	0	0	0	0	0	0	0	0	0
ST95	ESC_RA4025AA_AS	Clade II	0	0	0	0	0	1	0	0	0	0	0	0	0	0	0	0	0	0	0	0	0	0	0	1	0	1	0	0	0	0	0	0	0	0	0	0	0	1	0	0	0	0	0	0	0	0	0
ST95	ESC_RA4026AA_AS	Clade II	0	0	0	0	0	1	0	0	0	0	0	0	0	0	0	0	0	0	0	0	0	0	0	1	0	1	0	0	0	0	0	0	0	0	0	0	0	1	0	0	0	0	0	0	0	0	0
ST95	ESC_RA4028AA_AS	Clade II	0	0	0	0	0	0	0	0	0	0	0	0	0	0	0	0	0	0	0	0	0	0	0	0	0	0	0	0	0	0	0	0	0	0	0	0	0	0	0	0	0	0	0	0	0	0	0
ST95	ESC_RA4044AA_AS	Clade II	0	0	0	0	0	1	0	0	0	0	0	0	0	0	0	0	0	0	0	0	0	0	0	1	0	1	0	0	0	0	0	0	0	0	0	0	0	1	0	0	0	0	0	0	0	0	0
ST95	ESC_RA4047AA_AS	Clade II	0	0	0	0	0	1	0	0	0	0	0	0	0	0	0	0	0	0	0	0	0	0	0	0	0	0	0	0	0	0	0	0	0	0	0	0	0	0	0	0	0	0	0	0	0	0	0
ST95	ESC_RA4048AA_AS	Clade II	0	0	0	0	0	1	0	0	0	0	0	0	0	0	0	0	0	0	0	0	0	0	0	1	0	1	0	0	0	0	0	0	0	0	0	0	0	1	0	0	0	0	0	0	0	0	0
ST95	ESC_RA4050AA_AS	Clade II	0	0	0	0	0	1	0	0	0	0	0	0	0	0	0	0	0	0	0	0	0	0	0	0	0	0	0	0	0	0	0	0	0	0	0	0	0	0	0	0	0	0	0	0	0	0	0
ST95	ESC_RA4068AA_AS	Clade II	0	0	0	0	0	1	0	0	0	0	0	0	0	0	0	0	0	0	0	0	0	0	0	0	0	0	0	0	0	0	0	0	0	0	0	0	0	0	0	0	0	0	0	0	0	0	0
ST95	ESC_RA4265AA_AS	Clade II	0	0	0	0	0	1	0	0	0	0	0	0	0	0	0	0	0	0	0	0	0	0	0	1	0	1	0	0	0	0	0	0	0	0	0	0	0	1	0	0	0	0	0	0	0	0	0
ST95	ESC_RA4277AA_AS	Clade II	0	0	0	0	0	0	0	0	0	0	0	0	0	0	0	0	0	0	0	0	0	0	0	0	0	0	0	0	0	0	0	0	0	0	0	0	0	0	0	0	0	0	0	0	0	0	0
ST95	ESC_RA4278AA_AS	Clade II	0	0	0	0	0	0	0	0	0	0	0	0	0	0	0	0	0	0	0	0	0	0	0	0	0	0	0	0	0	0	0	0	0	0	0	0	0	0	0	0	0	0	0	0	0	0	0
ST95	ESC_RA4280AA_AS	Clade II	0	0	0	0	0	0	0	0	0	0	0	0	0	0	0	0	0	0	0	0	0	0	0	0	0	0	0	0	0	0	0	0	0	0	0	0	0	0	0	0	0	0	0	0	0	0	0
ST95	ESC_RA4281AA_AS	Clade II	0	0	0	0	0	0	0	0	0	0	0	0	0	0	0	0	0	0	0	0	0	0	0	0	0	0	0	0	0	0	0	0	0	0	0	0	0	0	0	0	0	0	0	0	0	0	0
ST95	ESC_RA4282AA_AS	Clade II	0	0	0	0	0	0	0	0	0	0	0	0	0	0	0	0	0	0	0	0	0	0	0	0	0	0	0	0	0	0	0	0	0	0	0	0	0	0	0	0	0	0	0	0	0	0	0
ST95	ESC_RA4508AA_AS	Clade II	0	0	0	0	0	0	0	0	0	0	0	0	0	0	0	0	0	0	0	0	0	0	0	0	0	0	0	0	0	0	0	0	0	0	0	0	0	0	0	0	0	0	0	0	0	0	0
ST95	ESC_RA6529AA_AS	Clade II	0	0	0	1	0	1	0	0	0	0	0	0	0	0	0	0	0	0	0	0	0	0	0	1	0	1	0	0	0	0	0	0	0	0	0	0	0	1	0	0	0	0	0	0	0	0	0
ST95	ESC_SA2788AA_AS	Clade II	0	0	0	0	0	1	0	0	0	0	0	0	0	0	0	0	0	0	0	0	0	0	0	0	0	0	0	0	0	0	0	0	0	0	0	0	0	0	0	0	0	0	0	0	0	0	0
ST95	ESC_SA3195AA_AS	Clade II	0	0	0	0	0	1	0	0	0	0	0	0	0	0	0	0	0	0	0	0	0	0	0	1	0	1	0	0	0	0	0	0	0	0	0	0	0	1	0	0	0	0	0	0	0	0	0
ST95	ESC_SA4839AA_AS	Clade II	0	0	0	0	0	1	0	0	0	0	0	0	0	0	0	0	0	0	0	0	0	0	0	1	0	1	0	0	0	0	0	0	0	0	0	0	0	1	0	0	0	0	0	0	0	0	0
ST95	ESC_SA5743AA_AS	Clade II	0	0	0	0	0	1	0	0	0	0	0	0	0	0	0	0	0	0	0	0	0	0	0	1	0	1	0	0	0	0	0	0	0	0	0	0	0	1	0	0	0	0	0	0	0	0	0
ST95	ESC_SA8301AA_AS	Clade II	0	0	0	0	0	1	0	0	0	0	0	0	0	0	0	0	0	0	0	0	0	0	0	1	0	1	0	0	0	0	0	0	0	0	0	0	1	0	0	1	0	0	0	0	0	0	0
ST95	ESC_TA1427AA_AS	Clade II	0	0	0	0	0	0	0	0	0	0	0	0	0	0	0	0	0	0	0	0	0	0	0	0	0	0	0	0	0	0	0	0	0	0	0	0	0	0	0	0	0	0	0	0	0	0	0
ST95	ESC_TA1914AA_AS	Clade II	0	0	0	0	0	0	0	0	0	0	0	0	0	0	0	0	0	0	0	0	0	0	0	0	0	0	0	0	0	0	0	0	0	0	0	0	0	0	0	0	0	0	0	0	0	0	0
ST95	ESC_TA2839AA_AS	Clade II	0	0	0	0	0	0	0	0	0	0	0	0	0	0	0	0	0	0	0	0	0	0	0	0	0	0	0	0	0	0	0	0	0	0	0	0	0	0	0	0	0	0	0	0	0	0	0
ST95	ESC_TA2840AA_AS	Clade II	0	0	0	0	0	0	0	0	0	0	0	0	0	0	0	0	0	0	0	0	0	0	0	0	0	0	0	0	0	0	0	0	0	0	0	0	0	0	0	0	0	0	0	0	0	0	0
ST95	ESC_TA7169AA_AS	Clade II	0	0	0	1	0	0	0	0	0	0	0	0	0	0	0	0	0	0	0	0	0	0	0	1	0	1	1	0	0	0	0	0	0	0	0	0	0	1	0	1	0	0	0	0	0	0	1
ST95	ESC_TA8694AA_AS	Clade II	0	0	0	0	0	0	0	0	0	0	0	0	0	0	0	0	0	0	0	0	0	0	0	0	0	0	0	0	0	0	0	0	0	0	0	0	0	0	0	0	0	0	0	0	0	0	0
ST95	ESC_UA0369AA_AS	Clade II	0	0	0	0	0	0	0	0	0	0	0	0	0	0	0	0	0	0	0	0	0	0	0	0	0	0	0	0	0	0	0	0	0	0	0	0	0	0	0	0	0	0	0	0	0	0	0
ST95	ESC_UA1505AA_AS	Clade II	0	0	0	0	0	1	0	0	0	0	0	0	0	0	0	0	0	0	0	0	0	0	0	0	0	0	0	0	0	0	0	0	0	0	0	0	0	0	0	0	0	0	0	0	0	0	0
ST95	GCF_000013265.1	Clade II	0	0	0	0	0	0	0	0	0	0	0	0	0	0	0	0	0	0	0	0	0	0	0	0	0	0	0	0	0	0	0	0	0	0	0	0	0	0	0	0	0	0	0	0	0	0	0
ST95	GCF_000264175.1	Clade II	0	0	0	0	0	0	0	0	0	0	0	0	0	0	0	0	0	0	0	0	0	0	0	1	0	1	0	0	0	0	0	0	0	0	0	0	0	1	0	0	0	0	0	0	0	0	0
ST95	GCF_000503475.1	Clade II	0	0	1	0	0	0	0	0	0	0	0	0	0	0	0	0	0	0	0	0	0	0	0	0	0	0	0	0	0	0	0	0	0	0	0	0	1	0	0	0	0	0	0	0	0	0	0
ST95	GCF_000734955.1	Clade II	0	0	0	0	0	0	0	0	0	0	0	0	0	0	0	0	0	0	0	0	0	0	0	0	0	0	0	0	0	0	0	0	0	0	0	0	0	0	0	0	0	0	0	0	0	0	0
ST95	GCF_001280325.1	Clade II	0	0	0	0	0	1	0	0	0	0	0	0	0	0	0	0	0	0	0	0	0	0	0	1	0	1	0	0	0	0	0	0	0	0	0	0	0	1	0	0	0	0	0	0	0	0	0
ST95	GCF_001499595.1	Clade II	0	0	0	0	0	0	0	0	0	0	0	0	0	0	0	0	1	0	0	0	0	0	1	1	0	1	0	0	0	0	0	0	0	0	0	0	0	1	0	1	0	0	0	0	0	0	0
ST95	GCF_001881145.1	Clade II	0	0	0	0	0	0	0	0	0	0	0	0	0	0	0	0	0	0	0	0	0	0	0	0	0	0	0	0	0	0	0	0	0	0	0	0	0	0	0	0	0	0	0	0	0	0	0
ST95	GCF_002028785.1	Clade II	0	0	0	0	0	0	0	0	0	0	0	0	0	0	0	0	0	0	0	0	0	0	0	0	0	0	0	0	0	0	0	0	0	0	0	0	0	0	0	0	0	0	0	0	0	0	0
ST95	GCF_002911215.1	Clade II	0	0	0	0	0	0	0	0	0	0	0	0	0	0	0	0	0	0	0	0	0	0	0	0	0	0	0	0	0	0	0	0	0	0	0	0	0	0	0	0	0	0	0	0	0	0	0
ST95	GCF_002911225.1	Clade II	0	0	0	0	0	1	0	0	0	0	0	0	0	0	0	0	0	0	0	0	0	0	0	1	0	1	0	0	0	0	0	0	0	0	0	0	0	1	0	0	0	0	0	0	0	0	0
ST95	GCF_002911255.1	Clade II	0	0	0	0	0	0	0	0	0	0	0	0	0	0	0	0	0	0	0	0	0	0	0	0	0	0	0	0	0	0	0	0	0	0	0	0	0	0	0	0	0	0	0	0	0	0	0
ST95	GCF_002911295.1	Clade II	0	0	0	0	0	0	0	0	0	0	0	0	0	0	0	0	0	0	0	0	0	0	0	0	0	0	0	0	0	0	0	0	0	0	0	0	0	0	0	0	0	0	0	0	0	0	0
ST95	GCF_002911315.1	Clade II	0	0	0	0	0	0	0	0	0	0	0	0	0	0	0	0	0	0	0	0	0	0	0	0	0	0	0	0	0	0	0	0	0	0	0	0	0	0	0	0	0	0	0	0	0	0	0
ST95	GCF_002911395.1	Clade II	0	0	0	0	0	0	0	0	0	0	0	0	0	0	0	0	0	0	0	0	0	0	0	0	0	0	0	0	0	0	0	0	0	0	0	0	0	0	0	0	0	0	0	0	0	0	0
ST95	GCF_003020885.1	Clade II	0	0	0	0	0	0	0	0	0	0	0	0	0	0	0	0	0	0	0	0	0	0	0	1	0	1	0	0	0	0	0	0	0	0	0	0	0	1	0	0	0	0	0	0	0	0	0
ST95	GCF_900499275.1	Clade II	0	0	0	0	0	0	0	0	0	0	0	0	0	0	0	0	0	0	0	0	0	0	0	0	0	0	0	0	0	0	0	0	0	0	0	0	0	0	0	0	0	0	0	0	0	0	0
ST95	ESC_AA7981AA_AS	Clade III	0	0	0	0	0	1	0	0	0	0	0	0	0	0	0	0	0	0	0	0	0	0	0	0	0	0	0	0	0	0	0	0	0	0	0	0	0	0	0	0	0	0	0	0	0	0	0
ST95	ESC_AA9421AA_AS	Clade III	0	0	0	0	0	0	0	0	0	0	0	0	0	0	0	0	0	0	0	0	0	0	0	0	0	0	0	0	0	0	0	0	0	0	0	0	0	0	0	0	0	0	0	0	0	0	0
ST95	ESC_BA0306AA_AS	Clade III	0	0	0	0	0	0	0	0	0	0	0	0	0	0	0	0	0	0	0	0	0	0	0	0	0	0	0	0	0	0	0	0	0	0	0	0	0	0	0	0	0	0	0	0	0	0	0
ST95	ESC_BA1684AA_AS	Clade III	0	0	0	0	0	0	0	0	0	0	0	0	0	0	0	0	0	0	0	0	0	0	0	0	0	0	0	0	0	0	0	0	0	0	0	0	0	0	0	0	0	0	0	0	0	0	0
ST95	ESC_BA1749AA_AS	Clade III	0	0	0	0	0	1	0	0	0	0	0	0	0	0	0	0	0	0	0	0	1	0	0	0	0	0	0	0	0	0	0	0	0	0	0	0	0	0	1	0	0	0	0	0	0	0	0
ST95	ESC_BA2313AA_AS	Clade III	0	0	0	0	0	0	0	0	0	0	0	0	0	0	0	0	0	0	0	0	0	0	0	0	0	0	0	0	0	0	0	0	0	0	0	0	0	0	0	0	0	0	0	0	0	0	0
ST95	ESC_BA3733AA_AS	Clade III	0	0	0	0	0	0	0	0	0	0	0	0	0	0	0	0	0	0	0	0	0	0	0	0	0	0	0	0	0	0	0	0	0	0	0	0	0	0	0	0	0	0	0	0	0	0	0
ST95	ESC_BA4108AA_AS	Clade III	0	0	0	0	0	1	0	0	0	0	0	0	0	0	0	0	0	0	0	0	0	0	0	1	0	1	0	0	0	0	0	0	0	0	0	0	0	1	0	1	0	0	0	0	0	0	0
ST95	ESC_BA4201AA_AS	Clade III	0	0	0	0	0	0	0	0	0	0	0	0	0	0	0	0	0	0	0	0	0	0	0	0	0	0	0	0	0	0	0	0	0	0	0	0	0	0	0	0	0	0	0	0	0	0	0
ST95	ESC_BA4276AA_AS	Clade III	0	0	0	0	0	1	0	0	0	0	0	0	0	0	0	0	0	0	0	0	0	0	0	1	0	1	1	0	0	0	0	0	0	0	0	0	0	1	0	1	0	0	0	0	0	0	0
ST95	ESC_BA7454AA_AS	Clade III	0	0	0	0	0	0	0	0	0	0	0	0	0	0	0	0	0	0	0	0	0	0	0	0	0	0	0	0	0	0	0	0	0	0	0	0	0	0	0	0	0	0	0	0	0	0	0
ST95	ESC_BA8050AA_AS	Clade III	0	0	0	0	0	1	0	0	0	0	0	0	0	0	0	0	0	0	0	0	0	0	0	0	0	0	0	0	0	0	0	0	0	0	0	0	0	0	0	0	0	0	0	0	0	0	0
ST95	ESC_BA8137AA_AS	Clade III	0	0	0	0	0	1	0	0	0	0	0	0	0	0	0	0	0	0	0	0	0	0	0	0	0	0	0	0	0	0	0	0	0	0	0	0	1	0	0	0	0	0	0	0	0	0	0
ST95	ESC_BA8374AA_AS	Clade III	0	0	0	0	0	1	0	0	0	0	0	0	0	0	0	0	0	0	0	0	0	0	0	0	0	0	0	0	0	0	0	0	0	0	0	0	1	0	0	0	0	0	0	0	0	0	0
ST95	ESC_BA8511AA_AS	Clade III	0	0	0	0	0	0	0	0	0	0	0	0	0	0	0	0	0	0	0	0	0	0	1	0	0	0	0	0	0	0	0	0	0	0	0	0	1	0	0	1	1	0	0	0	0	0	0
ST95	ESC_BA8935AA_AS	Clade III	0	0	0	0	0	1	0	0	0	0	0	0	0	0	0	0	0	0	0	0	0	0	0	1	0	0	0	0	0	0	0	0	0	0	0	0	0	1	0	0	0	0	0	0	0	0	0
ST95	ESC_BA9082AA_AS	Clade III	0	0	0	0	0	0	0	0	0	0	0	0	0	0	0	0	0	0	0	0	0	0	0	0	0	0	0	0	0	0	0	0	0	0	0	0	0	0	0	0	0	0	0	0	0	0	0
ST95	ESC_BA9427AA_AS	Clade III	0	0	0	0	0	1	0	0	0	0	0	0	0	0	0	0	0	0	0	0	0	0	0	0	0	0	0	0	0	0	0	0	0	0	0	0	1	0	0	0	0	0	0	0	0	0	0
ST95	ESC_BA9743AA_AS	Clade III	0	0	0	0	0	0	0	0	0	0	0	0	0	0	0	0	0	0	0	0	0	0	0	0	0	0	0	0	0	0	0	0	0	0	0	0	1	0	0	0	0	0	0	0	0	0	0
ST95	ESC_CA0711AA_AS	Clade III	0	0	0	0	0	1	0	0	0	0	0	0	0	0	0	0	0	0	0	0	0	0	0	1	0	1	0	0	0	0	0	0	0	0	0	0	0	1	0	0	0	0	0	0	0	0	0
ST95	ESC_CA1525AA_AS	Clade III	0	0	0	0	1	0	0	0	0	0	0	0	0	0	0	0	0	0	1	1	0	0	0	0	0	0	1	1	1	1	0	0	0	0	0	0	0	0	0	1	0	0	0	0	0	0	0
ST95	ESC_CA1599AA_AS	Clade III	0	0	0	0	0	0	0	0	0	0	0	0	0	0	0	0	0	0	0	0	0	0	0	0	0	0	0	0	0	0	0	0	0	0	0	0	0	0	0	0	0	0	0	0	0	0	0
ST95	ESC_CA2098AA_AS	Clade III	0	0	0	0	0	0	0	0	0	0	0	0	0	0	0	0	0	0	0	0	0	0	0	0	0	0	0	0	0	0	0	0	0	0	0	0	0	0	0	0	0	0	0	0	0	0	0
ST95	ESC_CA2392AA_AS	Clade III	0	0	0	0	0	1	0	0	0	0	0	0	0	0	0	0	0	0	0	0	1	0	0	0	0	0	0	0	0	0	0	0	0	0	0	0	0	0	1	0	1	0	0	0	0	0	0
ST95	ESC_CA2547AA_AS	Clade III	0	0	0	0	0	0	0	0	0	0	0	0	0	0	0	0	0	0	0	0	0	0	0	0	0	0	0	0	0	0	0	0	0	0	0	0	0	0	0	0	1	0	0	0	0	0	0
ST95	ESC_CA3089AA_AS	Clade III	0	0	0	0	0	1	0	0	0	0	0	0	0	0	0	0	0	0	0	0	0	0	0	0	0	0	0	0	0	0	0	0	0	0	0	0	1	0	0	0	0	0	0	0	0	0	0
ST95	ESC_CA3335AA_AS	Clade III	0	0	0	0	0	1	0	0	0	0	0	0	0	0	0	0	0	0	0	0	0	0	1	1	0	1	0	0	0	0	0	0	0	0	0	0	0	0	0	0	1	0	0	0	0	0	0
ST95	ESC_CA3685AA_AS	Clade III	0	0	0	0	0	0	0	0	0	0	0	0	0	0	0	0	0	0	0	0	0	0	0	0	0	0	0	0	0	0	0	0	0	0	0	0	0	0	0	0	0	0	0	0	0	0	0
ST95	ESC_CA3797AA_AS	Clade III	0	0	0	0	0	0	0	0	0	0	0	0	0	0	0	0	0	0	0	0	1	0	0	0	0	0	0	0	0	0	0	0	0	0	0	0	0	0	0	0	0	0	0	0	0	0	0
ST95	ESC_CA3961AA_AS	Clade III	0	0	0	0	0	1	0	0	0	0	0	0	0	0	0	0	0	0	0	0	0	0	0	0	0	0	0	0	0	0	0	0	0	0	0	0	1	0	0	1	0	0	0	0	0	0	0
ST95	ESC_CA4087AA_AS	Clade III	0	0	0	0	0	0	0	0	0	0	0	0	0	0	0	0	0	0	0	0	0	0	0	0	0	0	0	0	0	0	0	0	0	0	0	0	0	0	0	0	0	0	0	0	0	0	0
ST95	ESC_CA5852AA_AS	Clade III	0	0	0	0	0	0	0	0	0	0	0	0	0	0	0	0	0	0	0	0	0	0	0	0	0	0	0	0	0	0	0	0	0	0	0	0	0	0	0	0	0	0	0	0	0	0	0
ST95	ESC_CA6119AA_AS	Clade III	0	0	1	0	0	0	0	0	0	0	0	0	0	0	0	0	0	0	0	0	0	0	0	0	0	0	0	0	0	0	0	0	0	0	0	0	0	0	0	0	0	0	0	0	0	0	0
ST95	ESC_GA5350AA_AS	Clade III	0	0	0	0	0	1	0	0	0	0	0	0	0	0	0	0	0	0	0	0	0	0	1	1	0	1	0	0	0	0	0	0	0	0	0	0	1	1	0	0	1	0	0	0	0	0	0
ST95	ESC_HA0364AA_AS	Clade III	0	0	0	1	0	1	0	0	0	0	0	0	1	0	0	0	0	0	0	0	0	0	0	1	0	1	0	1	1	1	0	0	0	0	0	0	1	1	0	1	0	0	0	0	0	0	0
ST95	ESC_HA5006AA_AS	Clade III	0	0	0	0	0	1	0	0	0	0	0	0	0	0	0	0	1	0	0	0	1	0	0	0	0	0	0	0	0	0	0	0	0	0	0	0	0	0	1	0	1	0	0	0	0	0	0
ST95	ESC_HA5023AA_AS	Clade III	0	0	0	0	0	0	0	0	0	0	0	0	0	0	0	0	0	0	0	0	0	0	0	0	0	0	0	0	0	0	0	0	0	0	0	0	0	0	0	0	0	0	0	0	0	0	0
ST95	ESC_HA5111AA_AS	Clade III	0	0	0	0	0	1	0	0	0	0	0	0	0	0	0	0	0	0	0	0	1	0	0	0	0	0	0	0	0	0	0	0	0	0	0	0	0	0	1	0	0	0	0	0	0	0	0
ST95	ESC_HA5800AA_AS	Clade III	0	0	0	0	0	1	0	0	0	0	0	0	0	0	0	0	0	0	0	0	0	0	0	1	0	1	0	0	0	0	0	0	0	0	0	0	0	1	0	0	1	0	0	0	0	0	0
ST95	ESC_HA6332AA_AS	Clade III	0	0	0	0	0	0	0	0	0	0	0	0	0	0	0	0	0	0	0	0	0	0	0	0	0	0	0	0	0	0	0	0	0	0	0	0	0	0	0	0	1	0	0	0	0	0	0
ST95	ESC_HA6342AA_AS	Clade III	0	0	0	0	0	0	0	0	0	0	0	0	0	0	0	0	0	0	0	0	0	0	0	1	0	1	0	0	0	0	0	0	0	0	0	0	1	1	0	0	1	0	0	0	0	0	0
ST95	ESC_HA6411AA_AS	Clade III	0	0	0	0	0	0	0	0	0	0	0	0	0	0	0	0	0	0	0	0	0	0	0	0	0	0	0	0	0	0	0	0	0	0	0	0	0	0	0	0	1	0	0	0	0	0	0
ST95	ESC_HA6413AA_AS	Clade III	0	0	0	0	0	0	0	0	0	0	0	0	0	0	0	0	0	0	0	0	0	0	0	1	0	1	0	0	0	0	0	0	0	0	0	0	1	1	0	0	1	0	0	0	0	0	0
ST95	ESC_HA6418AA_AS	Clade III	0	0	0	0	0	0	0	0	0	0	0	0	0	0	0	0	0	0	0	0	0	0	0	0	0	0	0	0	0	0	0	0	0	0	0	0	1	0	0	0	1	0	0	0	0	0	0
ST95	ESC_HA6420AA_AS	Clade III	0	0	0	0	0	0	0	0	0	0	0	0	0	0	0	0	0	0	0	0	0	0	0	0	0	0	0	0	0	0	0	0	0	0	0	0	0	0	0	0	1	0	0	0	0	0	0
ST95	ESC_HA6828AA_AS	Clade III	0	0	0	0	0	1	0	0	0	0	0	0	0	0	0	0	0	0	0	0	0	0	0	1	0	1	0	0	0	0	0	0	0	0	0	0	0	1	0	0	0	0	0	0	0	0	0
ST95	ESC_HA6830AA_AS	Clade III	0	0	0	0	0	1	0	0	0	0	0	0	0	0	0	0	0	0	0	0	0	0	0	1	0	1	0	0	0	0	0	0	0	0	0	0	0	1	0	0	0	0	0	0	0	0	0
ST95	ESC_HA7314AA_AS	Clade III	0	0	0	0	0	0	0	0	0	0	0	0	0	0	0	0	0	0	0	0	0	0	0	0	0	0	0	0	0	0	0	0	0	0	0	0	0	0	0	0	0	0	0	0	0	0	0
ST95	ESC_HA7589AA_AS	Clade III	0	0	0	0	0	0	0	0	0	0	0	0	0	0	0	0	0	0	0	0	0	0	0	0	0	0	0	0	0	0	0	0	0	0	0	0	0	0	0	0	0	0	0	0	0	0	0
ST95	ESC_HA7599AA_AS	Clade III	0	0	0	0	0	0	0	0	0	0	0	0	0	0	0	0	0	0	0	0	0	0	0	0	0	0	0	0	0	0	0	0	0	0	0	0	0	0	0	0	0	0	0	0	0	0	0
ST95	ESC_HA7720AA_AS	Clade III	0	0	0	0	0	0	0	0	0	0	0	0	0	0	0	0	0	0	0	0	0	0	0	0	0	0	0	0	0	0	0	0	0	0	0	0	0	0	0	0	0	0	0	0	0	0	0
ST95	ESC_IA0804AA_AS	Clade III	0	0	0	0	0	1	0	0	0	0	0	0	0	0	0	0	0	0	0	0	1	0	0	0	0	0	0	0	0	0	0	0	0	0	0	0	0	0	1	0	1	0	0	0	0	0	0
ST95	ESC_IA0811AA_AS	Clade III	0	0	0	0	0	0	0	0	0	0	0	0	0	0	0	0	0	0	0	0	0	0	0	0	0	0	0	0	0	0	0	0	0	0	0	0	1	0	0	0	1	0	0	0	0	0	0
ST95	ESC_IA3651AA_AS	Clade III	0	0	0	0	0	0	0	0	0	0	0	0	0	0	0	0	0	0	0	0	0	0	0	0	0	0	0	0	0	0	0	0	0	0	0	0	0	0	0	0	1	0	0	0	0	0	0
ST95	ESC_IA3815AA_AS	Clade III	0	0	0	0	0	1	0	0	0	0	0	0	0	0	0	0	0	0	0	0	0	0	0	1	0	1	0	0	0	0	0	0	0	0	0	0	0	1	0	1	0	0	0	0	0	0	0
ST95	ESC_IA3894AA_AS	Clade III	0	0	0	0	0	0	0	0	0	0	0	0	0	0	0	0	0	0	0	0	0	1	0	0	0	0	0	0	0	0	0	0	0	0	0	0	0	0	0	1	0	0	0	0	0	0	0
ST95	ESC_IA3996AA_AS	Clade III	0	0	0	0	1	0	0	0	0	0	0	0	0	0	0	0	0	0	1	1	1	1	1	0	1	0	1	1	1	1	0	0	0	0	0	0	1	1	1	1	0	0	0	0	0	0	0
ST95	ESC_IA4271AA_AS	Clade III	0	0	0	0	0	1	0	0	0	0	0	0	0	0	0	0	0	0	0	0	1	1	0	0	0	0	0	0	0	0	0	0	0	0	0	0	0	1	1	0	0	0	0	0	0	0	0
ST95	ESC_IA4423AA_AS	Clade III	0	0	0	0	0	1	0	0	0	0	0	0	0	0	0	0	1	0	0	0	0	0	0	0	0	0	1	0	0	0	0	0	0	0	0	0	1	0	0	1	0	0	0	0	0	0	1
ST95	ESC_IA4926AA_AS	Clade III	0	0	0	0	0	1	0	0	0	0	0	0	0	0	0	0	0	0	0	0	0	0	0	1	0	1	0	0	0	0	0	0	0	0	0	0	0	1	0	0	0	0	0	0	0	0	0
ST95	ESC_IA4927AA_AS	Clade III	0	0	0	0	0	1	0	0	0	0	0	0	0	0	0	0	0	0	0	0	0	0	0	1	0	1	0	0	0	0	0	0	0	0	0	0	0	1	0	0	0	0	0	0	0	0	0
ST95	ESC_JA3853AA_AS	Clade III	0	0	0	0	0	1	0	0	0	0	0	0	0	0	0	0	0	0	0	0	0	0	0	0	0	0	0	0	0	0	0	0	0	0	0	0	1	0	0	0	0	0	0	0	0	0	0
ST95	ESC_JA4566AA_AS	Clade III	0	0	0	0	0	1	0	0	0	0	0	0	0	0	0	0	0	0	0	0	0	0	0	0	0	0	0	0	0	0	0	0	0	0	0	0	1	0	0	0	0	0	0	0	0	0	0
ST95	ESC_LA0107AA_AS	Clade III	0	0	0	0	0	0	0	0	0	0	0	0	0	0	0	0	0	0	0	0	0	0	0	0	0	0	0	0	0	0	0	0	0	0	0	0	0	0	0	1	0	0	0	0	0	0	0
ST95	ESC_LA0746AA_AS	Clade III	0	0	0	0	0	1	0	0	0	0	0	0	0	0	0	0	0	0	0	0	0	0	0	1	0	1	0	0	0	0	0	0	0	0	0	0	0	1	0	0	0	0	0	0	0	0	0
ST95	ESC_LA0830AA_AS	Clade III	0	0	0	0	0	0	0	0	0	0	0	0	0	0	0	0	0	0	0	0	0	1	0	1	0	1	0	0	0	0	0	0	0	0	0	0	0	1	0	1	0	0	0	0	0	0	0
ST95	ESC_LA1124AA_AS	Clade III	0	0	0	0	0	0	0	0	0	0	0	0	0	0	0	0	0	0	0	0	0	0	0	0	0	0	0	0	0	0	0	0	0	0	0	0	0	0	0	0	1	0	0	0	0	0	0
ST95	ESC_LA1222AA_AS	Clade III	0	0	1	0	0	1	0	0	0	0	0	0	0	0	0	0	0	0	0	0	0	0	0	1	0	1	1	0	0	0	0	0	0	0	0	1	0	1	0	1	0	0	0	0	0	0	0
ST95	ESC_LA2574AA_AS	Clade III	0	0	0	0	0	1	0	0	0	0	0	0	0	0	0	0	0	0	0	0	0	0	0	1	0	1	0	0	0	0	0	0	0	0	0	0	0	1	0	1	0	0	0	0	0	0	0
ST95	ESC_LA2597AA_AS	Clade III	0	0	0	0	0	1	0	0	0	0	0	0	0	0	0	0	0	0	0	0	0	0	0	1	0	1	1	0	0	0	0	0	0	0	0	0	0	1	0	1	0	0	0	0	0	0	0
ST95	ESC_LA2613AA_AS	Clade III	0	0	0	0	0	1	0	0	0	0	0	0	0	0	0	0	0	0	0	0	0	0	0	1	0	1	0	0	0	0	0	0	0	0	0	0	0	1	0	1	0	0	0	0	0	0	0
ST95	ESC_LA2615AA_AS	Clade III	0	0	0	0	0	0	0	0	0	0	0	0	0	0	0	0	0	0	0	0	0	0	0	0	0	0	0	0	0	0	0	0	0	0	0	0	0	0	0	0	0	0	0	0	0	0	0
ST95	ESC_LA2623AA_AS	Clade III	0	0	0	0	0	0	0	0	0	0	0	0	0	0	0	0	0	0	0	0	0	0	0	0	0	0	0	0	0	0	0	0	0	0	0	0	0	0	0	0	0	0	0	0	0	0	0
ST95	ESC_LA2667AA_AS	Clade III	0	0	0	0	0	1	0	0	0	0	0	0	0	0	0	0	0	0	0	0	0	0	0	1	0	1	1	0	0	0	0	0	0	0	0	0	0	1	0	1	0	0	0	0	0	0	0
ST95	ESC_LA2699AA_AS	Clade III	0	0	0	0	0	1	0	0	0	0	0	0	0	0	0	0	0	0	0	0	0	0	0	1	0	1	0	0	0	0	0	0	0	0	0	0	0	1	0	0	0	0	0	0	0	0	0
ST95	ESC_LA2725AA_AS	Clade III	0	0	0	0	0	1	0	0	0	0	0	0	0	0	0	0	0	0	0	0	0	0	0	1	0	1	0	0	0	0	0	0	0	0	0	0	0	1	0	1	0	0	0	0	0	0	0
ST95	ESC_LA2726AA_AS	Clade III	0	0	0	0	0	1	0	0	0	0	0	0	0	0	0	0	0	0	0	0	0	0	0	1	0	1	0	0	0	0	0	0	0	0	0	0	0	1	0	1	0	0	0	0	0	0	0
ST95	ESC_LA2769AA_AS	Clade III	0	0	0	0	0	1	0	0	0	0	0	0	0	0	0	0	0	0	0	0	0	0	0	1	0	1	0	0	0	0	0	0	0	0	0	0	0	1	0	1	0	0	0	0	0	0	0
ST95	ESC_LA2784AA_AS	Clade III	0	0	0	1	0	0	0	0	0	0	0	0	0	0	0	0	0	0	0	0	0	0	0	0	0	0	0	0	0	0	0	0	0	0	0	0	0	0	0	0	1	0	0	0	0	0	0
ST95	ESC_LA2827AA_AS	Clade III	0	0	0	0	0	0	0	0	0	0	0	0	0	0	0	0	0	0	0	0	0	0	0	0	0	0	0	0	0	0	0	0	0	0	0	0	0	0	0	0	0	0	0	0	0	0	0
ST95	ESC_LA2829AA_AS	Clade III	0	0	0	0	0	1	0	0	0	0	0	0	0	0	0	0	0	0	0	0	0	0	0	1	0	1	1	0	0	0	0	0	0	0	0	0	0	1	0	1	0	0	0	0	0	1	0
ST95	ESC_LA2830AA_AS	Clade III	0	0	0	0	0	1	0	0	0	0	0	0	0	0	0	0	0	0	0	0	0	0	0	1	0	1	0	0	0	0	0	0	0	0	0	0	0	1	0	1	0	0	0	0	0	0	0
ST95	ESC_LA2834AA_AS	Clade III	0	0	0	0	0	1	0	0	0	0	0	0	0	0	0	0	0	0	0	0	0	0	0	1	0	1	1	0	0	0	0	0	0	0	0	0	0	1	0	1	0	0	0	0	0	0	0
ST95	ESC_LA2838AA_AS	Clade III	0	0	0	0	0	0	0	0	0	0	0	0	0	0	0	0	0	0	0	0	0	0	0	0	0	0	0	0	0	0	0	0	0	0	0	0	0	0	0	1	0	0	0	0	0	0	0
ST95	ESC_LA2840AA_AS	Clade III	0	0	0	0	0	0	0	0	0	0	0	0	0	0	0	0	0	0	0	0	0	0	0	0	0	0	0	0	0	0	0	0	0	0	0	0	0	0	0	0	1	0	0	0	0	0	0
ST95	ESC_LA2848AA_AS	Clade III	0	0	0	0	0	0	0	0	0	0	0	0	0	0	0	0	0	0	0	0	0	0	0	0	0	0	0	0	0	0	0	0	0	0	0	0	0	0	0	0	1	0	0	0	0	0	0
ST95	ESC_LA2850AA_AS	Clade III	0	0	0	1	0	1	0	0	0	0	0	0	0	0	0	0	0	0	0	0	0	0	0	1	0	1	1	0	0	0	0	0	0	0	0	0	0	1	0	1	0	0	0	0	0	0	0
ST95	ESC_LA2860AA_AS	Clade III	0	0	0	0	0	1	0	0	0	0	0	0	0	0	0	0	0	0	0	0	0	0	0	1	0	1	0	0	0	0	0	0	0	0	0	0	0	1	0	0	0	0	0	0	0	0	0
ST95	ESC_LA2868AA_AS	Clade III	0	0	0	0	0	1	0	0	0	0	0	0	0	0	0	0	0	0	0	0	0	0	0	1	0	1	0	0	0	0	0	0	0	0	0	0	0	1	0	0	0	0	0	0	0	0	0
ST95	ESC_LA2921AA_AS	Clade III	0	0	0	0	0	1	0	0	0	0	0	0	0	0	0	0	0	0	0	0	0	0	0	1	0	1	0	0	0	0	0	0	0	0	0	0	0	0	0	1	0	0	0	0	0	0	0
ST95	ESC_MA2736AA_AS	Clade III	0	0	0	0	0	0	0	0	0	0	0	0	0	0	0	0	0	0	0	0	0	0	0	0	0	0	0	0	0	0	0	0	0	0	0	0	0	0	0	0	1	0	0	0	0	0	0
ST95	ESC_MA2828AA_AS	Clade III	0	0	0	0	0	1	0	0	0	0	0	0	0	0	0	0	0	0	0	0	0	0	0	1	0	1	1	0	0	0	0	0	0	0	0	0	0	1	0	1	0	0	0	0	0	0	0
ST95	ESC_MA2846AA_AS	Clade III	0	0	0	0	0	1	0	0	0	0	0	0	0	0	0	0	0	0	0	0	0	0	0	1	0	1	1	0	0	0	0	0	0	0	0	0	0	1	0	1	0	0	0	0	0	0	0
ST95	ESC_MA3772AA_AS	Clade III	0	0	0	0	0	1	0	0	0	0	0	0	0	0	0	0	0	0	0	0	0	0	0	1	0	1	1	0	0	0	0	0	0	0	0	0	0	1	0	1	0	0	0	0	0	0	0
ST95	ESC_NA2946AA_AS	Clade III	0	0	0	0	0	0	0	0	0	0	0	0	0	0	0	0	0	0	0	0	0	0	0	0	0	0	0	0	0	0	0	0	0	0	0	0	0	0	0	0	0	0	0	0	0	0	0
ST95	ESC_NA2989AA_AS	Clade III	0	0	0	0	0	0	0	0	0	0	0	0	0	0	0	0	0	0	0	0	0	0	0	0	0	0	0	0	0	0	0	0	0	0	0	0	0	0	0	0	0	0	0	0	0	0	0
ST95	ESC_NA3970AA_AS	Clade III	0	0	0	0	0	0	0	0	0	0	0	0	0	0	0	0	0	0	0	0	1	0	0	0	0	0	0	0	0	0	0	0	0	0	0	0	0	0	1	0	0	0	0	0	0	0	0
ST95	ESC_NA3971AA_AS	Clade III	0	0	0	0	0	0	0	0	0	0	0	0	0	0	0	0	0	0	0	0	0	0	0	0	0	0	0	0	0	0	0	0	0	0	0	0	0	0	0	0	1	0	0	0	0	0	0
ST95	ESC_NA3973AA_AS	Clade III	0	0	0	0	0	0	0	0	0	0	0	0	0	0	0	0	0	0	0	0	0	0	0	0	0	0	0	0	0	0	0	0	0	0	0	0	0	0	0	0	1	0	0	0	0	0	0
ST95	ESC_NA3974AA_AS	Clade III	0	0	0	0	0	0	0	0	0	0	0	0	0	0	0	0	0	0	0	0	0	0	0	0	0	0	0	0	0	0	0	0	0	0	0	0	0	0	0	0	1	0	0	0	0	0	0
ST95	ESC_NA3975AA_AS	Clade III	0	0	0	0	0	0	0	0	0	0	0	0	0	0	0	0	0	0	0	0	0	0	0	0	0	0	0	0	0	0	0	0	0	0	0	0	0	0	0	0	1	0	0	0	0	0	0
ST95	ESC_NA3980AA_AS	Clade III	0	0	0	0	0	0	0	0	0	0	0	0	0	0	0	0	0	0	0	0	0	0	0	0	0	0	0	0	0	0	0	0	0	0	0	0	0	0	0	0	1	0	0	0	0	0	0
ST95	ESC_NA3982AA_AS	Clade III	0	0	0	0	0	0	0	0	0	0	0	0	0	0	0	0	0	0	0	0	0	0	0	0	0	0	0	0	0	0	0	0	0	0	0	0	0	0	0	0	1	0	0	0	0	0	0
ST95	ESC_NA3983AA_AS	Clade III	0	0	0	0	0	1	0	0	0	0	0	0	0	0	0	0	0	0	0	0	0	0	0	0	0	0	0	0	0	0	0	0	0	0	0	0	1	0	0	0	0	0	0	0	0	0	0
ST95	ESC_NA3984AA_AS	Clade III	0	0	0	0	0	1	0	0	0	0	0	0	0	0	0	0	0	0	0	0	1	0	0	0	0	0	0	0	0	0	0	0	0	0	0	0	0	0	1	0	1	0	0	0	0	0	0
ST95	ESC_NA3990AA_AS	Clade III	0	0	0	1	0	1	0	0	0	0	0	0	0	0	0	0	0	0	0	0	1	0	0	0	0	0	0	0	0	0	0	0	0	0	0	0	0	0	1	0	0	0	0	0	0	0	0
ST95	ESC_NA3991AA_AS	Clade III	0	0	0	0	0	1	0	0	0	0	0	0	0	0	0	0	0	0	0	0	1	0	0	0	0	0	0	0	0	0	0	0	0	0	0	0	0	0	1	0	1	0	0	0	0	0	0
ST95	ESC_NA3992AA_AS	Clade III	0	0	0	0	0	0	0	0	0	0	0	0	0	0	0	0	0	0	0	0	0	0	0	0	0	0	0	0	0	0	0	0	0	0	0	0	0	0	0	0	1	0	0	0	0	0	0
ST95	ESC_NA3993AA_AS	Clade III	0	0	0	0	0	0	0	0	0	0	0	0	0	0	0	0	0	0	0	0	0	0	0	0	0	0	0	0	0	0	0	0	0	0	0	0	0	0	0	0	0	0	0	0	0	0	0
ST95	ESC_NA3999AA_AS	Clade III	0	0	0	0	0	0	0	0	0	0	0	0	0	0	0	0	0	0	0	0	0	0	0	0	0	0	0	0	0	0	0	0	0	0	0	0	0	0	0	0	1	0	0	0	0	0	0
ST95	ESC_NA4000AA_AS	Clade III	0	0	0	0	0	0	0	0	0	0	0	0	0	0	0	0	0	0	0	0	0	0	0	0	0	0	0	0	0	0	0	0	0	0	0	0	0	0	0	0	1	0	0	0	0	0	0
ST95	ESC_NA4003AA_AS	Clade III	0	0	0	0	0	0	0	0	0	0	0	0	0	0	0	0	0	0	0	0	0	0	0	0	0	0	0	0	0	0	0	0	0	0	0	0	0	0	0	0	1	0	0	0	0	0	0
ST95	ESC_NA4004AA_AS	Clade III	0	0	0	0	0	0	0	0	0	0	0	0	0	0	0	0	0	0	0	0	0	0	0	0	0	0	0	0	0	0	0	0	0	0	0	0	0	0	0	0	1	0	0	0	0	0	0
ST95	ESC_NA4005AA_AS	Clade III	0	0	0	0	0	0	0	0	0	0	0	0	0	0	0	0	0	0	0	0	0	0	0	0	0	0	0	0	0	0	0	0	0	0	0	0	0	0	0	0	1	0	0	0	0	0	0
ST95	ESC_NA4028AA_AS	Clade III	0	0	0	0	0	0	0	0	0	0	0	0	0	0	0	0	0	0	0	0	0	0	0	0	0	0	0	0	0	0	0	0	0	0	0	0	0	0	0	0	0	0	0	0	0	0	0
ST95	ESC_NA4030AA_AS	Clade III	0	0	0	0	0	0	0	0	0	0	0	0	0	0	0	0	0	0	0	0	0	0	0	0	0	0	0	0	0	0	0	0	0	0	0	0	0	0	0	0	0	0	0	0	0	0	0
ST95	ESC_NA4035AA_AS	Clade III	0	0	0	0	0	0	0	0	0	0	0	0	0	0	0	0	0	0	0	0	0	0	0	0	0	0	0	0	0	0	0	0	0	0	0	0	0	0	0	0	1	0	0	0	0	0	0
ST95	ESC_NA4043AA_AS	Clade III	0	0	0	0	0	1	0	0	0	0	0	0	0	0	0	0	0	0	0	0	0	0	0	0	0	0	0	0	0	0	0	0	0	0	0	0	1	0	0	0	0	0	0	0	0	0	0
ST95	ESC_NA4045AA_AS	Clade III	0	0	0	0	0	0	0	0	0	0	0	0	0	0	0	0	0	0	0	0	0	0	0	0	0	0	0	0	0	0	0	0	0	0	0	0	0	0	0	0	1	0	0	0	0	0	0
ST95	ESC_NA4046AA_AS	Clade III	0	0	0	0	0	0	0	0	0	0	0	0	0	0	0	0	0	0	0	0	0	0	0	0	0	0	0	0	0	0	0	0	0	0	0	0	0	0	0	0	1	0	0	0	0	0	0
ST95	ESC_NA4048AA_AS	Clade III	0	0	0	0	0	1	0	0	0	0	0	0	0	0	0	0	0	0	0	0	0	0	0	0	0	0	0	0	0	0	0	0	0	0	0	0	0	0	0	1	1	0	0	0	0	0	0
ST95	ESC_NA4052AA_AS	Clade III	0	0	0	0	0	0	0	0	0	0	0	0	0	0	0	0	0	0	0	0	0	0	0	0	0	0	0	0	0	0	0	0	0	0	0	0	0	0	0	0	1	0	0	0	0	0	0
ST95	ESC_NA4053AA_AS	Clade III	0	0	0	0	0	0	0	0	0	0	0	0	0	0	0	0	0	0	0	0	0	0	0	0	0	0	0	0	0	0	0	0	0	0	0	0	0	0	0	0	1	0	0	0	0	0	0
ST95	ESC_NA4055AA_AS	Clade III	0	0	0	0	0	0	0	0	0	0	0	0	0	0	0	0	0	0	0	0	0	0	0	0	0	0	0	0	0	0	0	0	0	0	0	0	0	0	0	0	1	0	0	0	0	0	0
ST95	ESC_NA4056AA_AS	Clade III	0	0	0	0	0	0	0	0	0	0	0	0	0	0	0	0	0	0	0	0	0	0	0	0	0	0	0	0	0	0	0	0	0	0	0	0	0	0	0	0	1	0	0	0	0	0	0
ST95	ESC_NA4057AA_AS	Clade III	0	0	0	0	0	1	0	0	0	0	0	0	0	0	0	0	0	0	0	0	0	0	0	1	0	1	0	0	0	0	0	0	0	0	0	0	0	1	0	0	0	0	0	0	0	0	0
ST95	ESC_NA4058AA_AS	Clade III	0	0	0	0	0	1	0	0	0	0	0	0	0	0	0	0	0	0	0	0	0	0	0	1	0	1	0	0	0	0	0	0	0	0	0	0	0	1	0	0	0	0	0	0	0	0	0
ST95	ESC_NA4061AA_AS	Clade III	0	0	0	0	0	0	0	0	0	0	0	0	0	0	0	0	0	0	0	0	0	0	0	0	0	0	0	0	0	0	0	0	0	0	0	0	0	0	0	0	1	0	0	0	0	0	0
ST95	ESC_NA4063AA_AS	Clade III	0	0	0	0	0	0	0	0	0	0	0	0	0	0	0	0	0	0	0	0	0	0	0	0	0	0	0	0	0	0	0	0	0	0	0	0	0	0	0	0	1	0	0	0	0	0	0
ST95	ESC_NA4064AA_AS	Clade III	0	0	0	0	0	1	0	0	0	0	0	0	0	0	0	0	0	0	0	0	0	0	0	1	0	1	0	0	0	0	0	0	0	0	0	0	1	1	0	0	1	0	0	0	0	0	0
ST95	ESC_NA4066AA_AS	Clade III	0	0	0	0	0	1	0	0	0	0	0	0	0	0	0	0	0	0	0	0	0	0	0	1	0	1	0	0	0	0	0	0	0	0	0	0	0	1	0	0	1	0	0	0	0	0	0
ST95	ESC_NA4067AA_AS	Clade III	0	0	0	0	0	0	0	0	0	0	0	0	0	0	0	0	0	0	0	0	0	0	0	0	0	0	0	0	0	0	0	0	0	0	0	0	0	0	0	0	1	0	0	0	0	0	0
ST95	ESC_NA4068AA_AS	Clade III	0	0	0	0	0	0	0	0	0	0	0	0	0	0	0	0	0	0	0	0	0	0	0	0	0	0	0	0	0	0	0	0	0	0	0	0	0	0	0	0	1	0	0	0	0	0	0
ST95	ESC_NA4069AA_AS	Clade III	0	0	0	0	0	0	0	0	0	0	0	0	0	0	0	0	0	0	0	0	0	0	0	0	0	0	0	0	0	0	0	0	0	0	0	0	0	0	0	0	1	0	0	0	0	0	0
ST95	ESC_NA4070AA_AS	Clade III	0	0	0	0	0	0	0	0	0	0	0	0	0	0	0	0	0	0	0	0	0	0	0	0	0	0	0	0	0	0	0	0	0	0	0	0	0	0	0	0	1	0	0	0	0	0	0
ST95	ESC_NA4071AA_AS	Clade III	0	0	0	0	0	0	0	0	0	0	0	0	0	0	0	0	0	0	0	0	0	0	0	0	0	0	0	0	0	0	0	0	0	0	0	0	0	0	0	0	1	0	0	0	0	0	0
ST95	ESC_NA4072AA_AS	Clade III	0	0	0	0	0	0	0	0	0	0	0	0	0	0	0	0	0	0	0	0	0	0	0	0	0	0	0	0	0	0	0	0	0	0	0	0	0	0	0	0	1	0	0	0	0	0	0
ST95	ESC_NA7957AA_AS	Clade III	0	0	1	0	0	1	0	0	0	0	0	0	0	0	0	0	0	0	0	0	1	0	0	0	0	0	0	0	0	0	0	0	0	0	0	0	0	0	1	0	1	0	0	0	0	0	0
ST95	ESC_QA5463AA_AS	Clade III	0	0	0	0	0	0	0	0	0	0	0	0	0	0	0	0	0	0	0	0	0	0	0	0	0	0	0	0	0	0	0	0	0	0	0	0	0	0	0	0	0	0	0	0	0	0	0
ST95	ESC_QA5498AA_AS	Clade III	0	0	0	0	0	0	0	0	0	0	0	0	0	0	0	0	0	0	0	0	0	0	0	0	0	0	0	0	0	0	0	0	0	0	0	0	0	0	0	0	0	0	0	0	0	0	0
ST95	ESC_QA5905AA_AS	Clade III	0	0	0	0	0	0	0	0	0	0	0	0	0	0	0	0	0	0	0	0	0	0	0	0	0	0	0	0	0	0	0	0	0	0	0	0	0	0	0	0	0	0	0	0	0	0	0
ST95	ESC_QA5919AA_AS	Clade III	0	0	0	0	0	0	0	0	0	0	0	0	0	0	0	0	0	0	0	0	0	0	0	0	0	0	0	0	0	0	0	0	0	0	0	0	1	0	0	0	0	0	0	0	0	0	0
ST95	ESC_QA6460AA_AS	Clade III	0	0	0	0	0	0	0	0	0	0	0	0	0	0	0	0	0	0	0	0	0	0	0	0	0	0	0	0	0	0	0	0	0	0	0	0	0	0	0	0	0	0	0	0	0	0	0
ST95	ESC_QA6616AA_AS	Clade III	0	0	0	0	0	0	0	0	0	0	0	0	0	0	0	0	0	0	0	0	0	0	1	0	0	0	0	0	0	0	0	0	0	0	0	0	0	0	0	0	0	0	0	0	0	0	0
ST95	ESC_QA7446AA_AS	Clade III	0	0	0	0	0	0	0	0	0	0	0	0	0	0	0	0	0	0	0	0	0	0	0	1	0	1	0	0	0	0	0	0	0	0	0	0	0	0	0	0	1	0	0	0	0	0	0
ST95	ESC_QA7811AA_AS	Clade III	0	0	0	0	0	0	0	0	0	0	0	0	0	0	0	0	0	0	0	0	0	0	1	0	0	0	0	0	0	0	0	0	0	0	0	0	0	0	0	0	0	0	0	0	0	0	0
ST95	ESC_QA7878AA_AS	Clade III	0	0	0	0	0	0	0	0	0	0	0	0	0	0	0	0	0	0	0	0	0	0	0	0	0	0	0	0	0	0	0	0	0	0	0	0	0	0	0	0	0	0	0	0	0	0	0
ST95	ESC_QA7947AA_AS	Clade III	0	0	0	0	0	0	0	0	0	0	0	0	0	0	0	0	0	0	0	0	0	0	0	0	0	0	0	0	0	0	0	0	0	0	0	0	0	0	0	0	0	0	0	0	0	0	0
ST95	ESC_QA8780AA_AS	Clade III	0	0	0	0	0	0	0	0	0	0	0	0	0	0	0	0	0	0	0	0	0	0	0	0	0	0	0	0	0	0	0	0	0	0	0	0	0	0	0	0	0	0	0	0	0	0	0
ST95	ESC_QA8947AA_AS	Clade III	0	0	0	0	0	0	0	0	0	0	0	0	0	0	0	0	0	0	0	0	0	0	1	0	0	0	0	0	0	0	0	0	0	0	0	0	0	0	0	0	0	0	0	0	0	0	0
ST95	ESC_RA0395AA_AS	Clade III	1	0	0	1	0	1	0	0	0	0	0	0	0	0	0	0	0	0	0	0	0	1	0	0	0	0	0	1	1	1	0	0	0	0	0	1	0	1	0	0	0	0	0	0	0	0	0
ST95	ESC_RA9015AA_AS	Clade III	0	0	0	1	1	1	0	0	0	0	0	0	0	0	0	0	1	0	1	1	0	0	0	1	0	1	1	1	1	1	0	0	0	0	0	0	0	1	0	1	0	0	0	0	0	0	0
ST95	ESC_SA2429AA_AS	Clade III	0	0	0	0	0	1	0	0	0	0	0	0	0	0	0	0	0	0	0	0	0	0	0	0	0	0	0	0	0	0	0	0	0	0	0	0	1	0	0	0	0	0	0	0	0	0	0
ST95	ESC_SA3205AA_AS	Clade III	0	0	0	0	0	1	0	0	0	0	0	0	0	0	0	0	0	0	0	0	0	0	0	0	0	0	0	0	0	0	0	0	0	0	0	0	1	0	0	0	0	0	0	0	0	0	0
ST95	ESC_SA4452AA_AS	Clade III	0	0	0	0	0	1	0	0	0	0	0	0	0	0	0	0	0	0	0	0	0	0	0	0	0	0	0	0	0	0	0	0	0	0	0	0	1	0	0	0	0	0	0	0	0	0	0
ST95	ESC_SA4902AA_AS	Clade III	0	0	0	0	0	1	0	0	0	0	0	0	0	0	0	0	0	0	0	0	0	0	0	0	0	0	0	0	0	0	0	0	0	0	0	0	1	0	0	0	0	0	0	0	0	0	0
ST95	ESC_SA8243AA_AS	Clade III	0	0	0	0	0	0	0	0	0	0	0	0	0	0	0	0	0	0	0	0	0	0	0	0	0	0	0	0	0	0	0	0	0	0	0	0	1	0	0	0	1	0	0	0	0	0	0
ST95	ESC_SA8250AA_AS	Clade III	0	0	0	0	0	0	0	0	0	0	0	0	0	0	0	0	0	0	0	0	0	0	0	0	0	0	0	0	0	0	0	0	0	0	0	0	1	0	0	0	1	0	0	0	0	0	0
ST95	ESC_SA8273AA_AS	Clade III	0	0	0	0	0	0	0	0	0	0	0	0	0	0	0	0	0	0	0	0	0	0	0	0	0	0	0	0	0	0	0	0	0	0	0	0	1	0	0	0	1	0	0	0	0	0	0
ST95	ESC_SA8291AA_AS	Clade III	0	0	0	0	0	0	0	0	0	0	0	0	0	0	0	0	0	0	0	0	0	0	0	0	0	0	0	0	0	0	0	0	0	0	0	0	0	0	0	0	1	0	0	0	0	0	0
ST95	ESC_SA8296AA_AS	Clade III	0	0	0	0	0	0	0	0	0	0	0	0	0	0	0	0	0	0	0	0	0	0	0	0	0	0	0	0	0	0	0	0	0	0	0	0	0	0	0	0	1	0	0	0	0	0	0
ST95	ESC_SA8312AA_AS	Clade III	0	0	0	0	0	0	0	0	0	0	0	0	0	0	0	0	0	0	0	0	0	0	0	0	0	0	0	0	0	0	0	0	0	0	0	0	0	0	0	0	1	0	0	0	0	0	0
ST95	ESC_TA1871AA_AS	Clade III	0	0	0	1	0	0	0	0	0	0	0	0	0	0	0	0	0	0	0	0	0	0	0	0	0	0	0	0	0	0	0	0	0	0	0	0	0	0	0	0	0	0	0	0	0	0	0
ST95	ESC_TA1919AA_AS	Clade III	0	0	0	0	0	0	0	0	0	0	0	0	0	0	0	0	0	0	0	0	0	0	1	0	0	0	0	0	0	0	0	0	0	0	0	0	0	0	0	0	0	0	0	0	0	0	0
ST95	ESC_TA1921AA_AS	Clade III	0	0	0	0	0	0	0	0	0	0	0	0	0	0	0	0	0	0	0	0	0	0	0	0	0	0	0	0	0	0	0	0	0	0	0	0	0	0	0	0	0	0	0	0	0	0	0
ST95	ESC_TA1926AA_AS	Clade III	0	0	0	0	0	0	0	0	0	0	0	0	0	0	0	0	0	0	0	0	0	0	0	0	0	0	0	0	0	0	0	0	0	0	0	0	0	0	0	0	0	0	0	0	0	0	0
ST95	ESC_TA1962AA_AS	Clade III	0	0	0	0	0	0	0	0	0	0	0	0	0	0	0	0	0	0	0	0	0	0	0	0	0	0	0	0	0	0	0	0	0	0	0	0	0	0	0	0	0	0	0	0	0	0	0
ST95	ESC_TA1971AA_AS	Clade III	0	0	0	0	0	0	0	0	0	0	0	0	0	0	0	0	0	0	0	0	0	0	0	0	0	0	0	0	0	0	0	0	0	0	0	0	0	0	0	0	0	1	0	0	0	0	0
ST95	ESC_TA1981AA_AS	Clade III	0	0	0	0	0	0	0	0	0	0	0	0	0	0	0	0	0	0	0	0	0	0	0	0	0	0	0	0	0	0	0	0	0	0	0	0	0	0	0	0	0	0	0	0	0	0	0
ST95	ESC_TA2022AA_AS	Clade III	0	0	0	0	0	0	0	0	0	0	0	0	0	0	0	0	0	0	0	0	0	0	0	0	0	0	0	0	0	0	0	0	0	0	0	0	0	0	0	0	0	0	0	0	0	0	0
ST95	ESC_TA2436AA_AS	Clade III	0	0	0	1	0	0	0	0	0	0	0	0	0	0	0	0	0	0	0	0	0	0	0	0	0	0	0	0	0	0	0	0	0	0	0	0	0	0	0	0	0	0	0	0	0	0	0
ST95	ESC_TA7132AA_AS	Clade III	0	0	0	1	0	0	0	0	0	0	0	0	0	0	0	0	0	0	0	0	0	0	0	0	0	0	0	0	0	0	0	0	0	0	0	0	0	0	0	0	0	0	0	0	0	0	0
ST95	ESC_TA7147AA_AS	Clade III	0	0	0	1	0	1	0	0	0	0	0	0	0	0	0	0	0	0	0	0	0	0	0	1	0	1	1	0	0	0	0	0	0	0	0	0	0	1	0	1	0	0	0	0	0	0	0
ST95	ESC_TA8691AA_AS	Clade III	0	0	0	0	0	1	0	0	0	0	0	0	0	0	0	0	0	0	0	0	0	0	1	0	0	0	0	0	0	0	0	0	0	0	0	0	0	0	0	0	0	0	0	0	0	0	0
ST95	GCF_000014845.1	Clade III	0	0	0	0	0	0	0	0	0	0	0	0	0	0	0	0	0	0	0	0	0	0	0	0	0	0	1	0	0	0	0	0	0	0	0	0	1	0	0	0	0	1	0	0	0	0	0
ST95	GCF_000190895.1	Clade III	0	0	0	0	0	0	0	0	0	0	0	0	0	0	0	0	0	0	0	0	0	0	0	0	0	0	0	0	0	0	0	0	0	0	0	0	0	0	0	0	0	0	0	0	0	0	0
ST95	GCF_001280345.1	Clade III	0	0	0	1	0	1	0	0	0	0	0	0	0	0	0	0	0	0	0	0	0	0	0	1	0	1	1	0	0	0	0	0	0	0	0	0	0	0	0	1	0	0	0	0	0	0	0
ST95	GCF_001463405.1	Clade III	0	0	0	1	0	1	0	0	0	0	0	0	1	0	0	0	0	0	0	0	0	0	0	1	0	1	0	1	1	1	0	0	0	0	0	0	1	1	0	1	0	0	0	0	0	0	0
ST95	GCF_002028715.1	Clade III	0	0	0	0	0	0	0	0	0	0	0	0	0	0	0	0	0	0	0	0	0	0	0	0	0	0	0	0	0	0	0	0	0	0	0	0	0	0	0	1	0	0	0	0	0	0	0
ST95	GCF_002028795.1	Clade III	0	0	0	0	0	1	0	0	0	0	0	0	0	0	0	0	1	0	0	0	0	0	0	0	0	0	1	0	0	0	0	0	0	0	0	0	1	0	0	1	0	0	0	0	0	0	1
ST95	GCF_002029015.1	Clade III	0	0	0	0	0	0	0	0	0	0	0	0	0	0	0	0	0	0	0	0	0	0	0	0	0	0	0	0	0	0	0	0	0	0	0	0	0	0	0	0	0	0	0	0	0	0	0
ST95	GCF_002844685.1	Clade III	0	0	0	0	0	0	0	0	0	0	0	0	0	0	0	0	0	0	0	0	0	0	0	1	0	1	0	0	0	0	0	0	0	0	0	0	0	0	0	1	0	0	0	0	0	0	0
ST95	GCF_002911375.1	Clade III	0	0	0	0	0	0	0	0	0	0	0	0	0	0	0	0	0	0	0	0	0	0	0	0	0	0	1	0	0	0	0	0	0	0	0	0	1	0	0	0	0	1	0	0	0	0	0
ST95	GCF_002953435.1	Clade III	1	0	1	0	1	0	0	0	0	0	0	0	0	0	0	0	0	0	1	1	1	1	1	0	0	0	0	1	1	1	0	0	0	0	0	0	1	0	1	1	0	0	0	1	0	0	1
ST95	ESC_AA8612AA_AS	Clade IV	0	0	0	0	0	1	0	0	0	0	0	0	0	0	0	0	0	0	0	0	0	0	0	1	0	1	0	0	0	0	0	0	0	0	0	0	0	1	0	1	0	0	0	0	0	0	0
ST95	ESC_AA9833AA_AS	Clade IV	0	0	0	0	0	0	0	0	0	0	0	0	0	0	0	0	0	0	0	0	0	0	0	0	0	0	0	0	0	0	0	0	0	0	0	0	0	0	0	0	0	0	0	0	0	0	0
ST95	ESC_BA0638AA_AS	Clade IV	0	0	0	0	0	1	0	0	0	0	0	0	0	0	0	0	0	0	0	0	0	0	0	0	0	0	0	0	0	0	0	0	0	0	0	0	0	1	0	0	0	0	0	0	0	0	0
ST95	ESC_BA0986AA_AS	Clade IV	0	0	0	0	0	1	0	0	0	0	0	0	0	0	0	0	0	0	0	0	0	0	0	0	0	0	0	0	0	0	0	0	0	0	0	0	0	0	0	0	0	0	0	0	0	0	0
ST95	ESC_BA1135AA_AS	Clade IV	0	0	0	0	0	1	0	0	0	0	0	0	0	0	0	0	0	0	0	0	0	0	0	1	0	1	0	0	0	0	0	0	0	0	0	0	0	1	0	0	0	0	0	0	0	0	0
ST95	ESC_BA1205AA_AS	Clade IV	0	0	0	0	0	1	0	0	0	0	0	0	0	0	0	0	0	0	0	0	0	0	0	0	0	0	0	0	0	0	0	0	0	0	0	0	1	0	0	0	0	0	0	0	0	0	0
ST95	ESC_BA1451AA_AS	Clade IV	0	0	0	0	0	0	0	0	0	0	0	0	0	0	0	0	0	0	0	0	0	0	0	0	0	0	0	0	0	0	0	0	0	0	0	0	0	0	0	0	1	0	0	0	0	0	0
ST95	ESC_BA3655AA_AS	Clade IV	0	0	0	0	0	0	0	0	0	0	0	0	0	0	0	0	0	0	0	0	0	0	0	0	0	0	0	0	0	0	0	0	0	0	0	0	0	0	0	0	1	0	0	0	0	0	0
ST95	ESC_BA4145AA_AS	Clade IV	0	0	0	0	0	0	0	0	0	0	0	0	0	0	0	0	0	0	0	0	0	0	0	0	0	0	0	0	0	0	0	0	0	0	0	0	1	1	0	0	0	0	1	0	0	0	0
ST95	ESC_BA4270AA_AS	Clade IV	0	0	0	0	0	1	0	0	0	0	0	0	0	0	0	0	0	0	0	0	0	0	0	0	0	0	0	0	0	0	0	0	0	0	0	0	0	0	0	0	0	0	0	0	0	0	0
ST95	ESC_BA4389AA_AS	Clade IV	0	0	0	0	0	1	0	0	0	0	0	0	0	0	0	0	0	0	0	0	0	0	0	1	0	1	0	0	0	0	0	0	0	0	0	0	0	1	0	0	0	0	0	0	0	0	0
ST95	ESC_BA4680AA_AS	Clade IV	0	0	0	0	0	1	0	0	0	0	0	0	0	0	0	0	0	0	0	0	0	0	0	1	0	1	0	0	0	0	0	0	0	0	0	0	0	1	0	0	0	0	0	0	0	0	0
ST95	ESC_BA5109AA_AS	Clade IV	0	0	0	0	0	1	0	0	0	0	0	0	0	0	0	0	0	0	0	0	0	0	0	1	0	1	0	0	0	0	0	0	0	0	0	0	0	1	0	0	0	0	0	0	0	0	0
ST95	ESC_BA6237AA_AS	Clade IV	0	0	0	0	0	1	0	0	0	0	0	0	0	0	0	0	0	0	0	0	0	0	0	1	0	1	0	0	0	0	0	0	0	0	0	0	0	1	0	0	1	0	0	0	0	0	0
ST95	ESC_BA6277AA_AS	Clade IV	0	0	0	0	0	1	0	0	0	0	0	0	0	0	0	0	0	0	0	0	0	0	0	1	0	1	0	0	0	0	0	0	0	0	0	0	0	1	0	1	0	0	0	0	0	0	0
ST95	ESC_BA6731AA_AS	Clade IV	0	0	0	0	0	0	0	0	0	0	0	0	0	0	0	0	0	0	0	0	0	0	0	0	0	0	0	0	0	0	0	0	0	0	0	0	0	0	0	0	1	0	0	0	0	0	0
ST95	ESC_BA6904AA_AS	Clade IV	0	0	0	0	0	0	0	0	0	0	0	0	0	0	0	0	0	0	0	0	0	0	0	0	0	0	0	0	0	0	0	0	0	0	0	0	0	0	0	0	0	0	0	0	0	0	0
ST95	ESC_BA6983AA_AS	Clade IV	0	0	0	0	0	0	0	0	0	0	0	0	0	0	0	0	0	0	0	0	0	0	0	0	0	0	0	0	0	0	0	0	0	0	0	0	0	0	0	0	0	0	0	0	0	0	0
ST95	ESC_BA7214AA_AS	Clade IV	0	0	0	0	0	0	0	0	0	0	0	0	0	0	0	0	0	0	0	0	0	0	0	0	0	0	0	0	0	0	0	0	0	0	0	0	0	0	0	0	0	0	0	0	0	0	0
ST95	ESC_BA8394AA_AS	Clade IV	0	0	0	0	0	1	0	0	0	0	0	0	0	0	0	0	0	0	0	0	0	0	0	0	0	0	0	0	0	0	0	0	0	0	0	0	0	0	0	0	0	0	0	0	0	0	1
ST95	ESC_BA8445AA_AS	Clade IV	0	0	0	0	0	0	0	0	0	0	0	0	0	0	0	0	0	0	0	0	0	0	0	0	0	0	0	0	0	0	0	0	0	0	0	0	0	0	0	0	0	0	0	0	0	0	0
ST95	ESC_BA8553AA_AS	Clade IV	0	0	0	0	0	1	0	0	0	0	0	0	0	0	0	0	0	0	0	0	0	0	0	0	0	0	0	0	0	0	0	0	0	0	0	0	0	0	0	0	0	0	0	0	0	0	0
ST95	ESC_BA8710AA_AS	Clade IV	0	0	0	0	0	0	0	0	0	0	0	0	0	0	0	0	0	0	0	0	0	0	0	1	0	1	0	0	0	0	0	0	0	0	0	0	0	1	0	0	0	0	1	0	0	0	0
ST95	ESC_BA8753AA_AS	Clade IV	0	0	0	0	0	1	0	0	0	0	0	0	0	0	0	0	0	0	0	0	0	0	0	1	0	1	0	0	0	0	0	0	0	0	0	0	0	1	0	0	0	0	0	0	0	0	0
ST95	ESC_BA9232AA_AS	Clade IV	0	0	0	0	0	0	0	0	0	0	0	0	0	0	0	0	0	0	0	0	0	0	0	0	0	0	0	0	0	0	0	0	0	0	0	0	0	0	0	0	0	0	1	0	0	0	0
ST95	ESC_BA9511AA_AS	Clade IV	0	0	0	0	0	1	0	0	0	0	0	0	0	0	0	0	1	0	0	0	0	0	0	1	0	1	0	0	0	0	0	0	0	0	0	0	0	1	0	0	1	0	0	0	0	0	1
ST95	ESC_BA9656AA_AS	Clade IV	0	0	0	0	0	1	0	0	0	0	0	0	0	0	0	0	0	0	0	0	0	0	0	0	0	0	0	0	0	0	0	0	0	0	0	0	1	0	0	0	0	0	0	0	0	0	0
ST95	ESC_CA0443AA_AS	Clade IV	0	0	0	0	0	0	0	0	0	0	0	0	0	0	0	0	0	0	0	0	0	0	0	1	0	1	0	0	0	0	0	0	0	0	0	0	0	1	0	0	0	0	0	0	0	0	0
ST95	ESC_CA1442AA_AS	Clade IV	0	0	0	0	0	1	0	0	0	0	0	0	0	0	0	0	0	0	0	0	0	0	0	1	0	1	0	0	0	0	0	0	0	0	0	0	0	1	0	1	0	0	0	0	0	0	0
ST95	ESC_CA1909AA_AS	Clade IV	0	0	0	0	0	0	0	0	0	0	0	0	0	0	0	0	0	1	0	0	0	0	0	0	0	0	0	0	0	0	0	0	0	0	0	0	0	1	0	0	0	0	1	0	0	0	0
ST95	ESC_CA2031AA_AS	Clade IV	0	0	0	0	0	0	0	0	0	0	0	0	0	0	0	0	0	0	0	0	0	0	0	0	0	0	0	0	0	0	0	0	0	0	0	0	0	0	0	0	0	0	0	0	0	0	0
ST95	ESC_CA2085AA_AS	Clade IV	0	0	0	0	0	1	0	0	0	0	0	0	0	0	0	0	0	0	0	0	0	0	0	1	0	1	0	0	0	0	0	0	0	0	0	0	0	1	0	0	0	0	0	0	0	0	0
ST95	ESC_CA2193AA_AS	Clade IV	0	0	0	0	0	1	0	0	0	0	0	0	0	0	0	0	0	0	0	0	0	0	0	1	0	1	0	0	0	0	0	0	0	0	1	0	0	1	0	1	0	0	0	0	0	0	0
ST95	ESC_CA2638AA_AS	Clade IV	0	0	0	0	0	0	0	0	0	0	0	0	0	0	0	0	0	0	0	0	0	0	0	0	0	0	0	0	0	0	0	0	0	0	0	0	0	0	0	0	0	0	0	0	0	0	0
ST95	ESC_CA2708AA_AS	Clade IV	0	0	0	0	0	0	0	0	0	0	0	0	0	0	0	0	0	0	0	0	0	0	0	0	0	0	0	0	0	0	0	0	0	0	0	0	0	0	0	0	0	0	0	0	0	0	0
ST95	ESC_CA3085AA_AS	Clade IV	0	0	0	0	0	0	0	0	0	0	0	0	0	0	0	0	0	0	0	0	0	0	0	0	0	0	0	0	0	0	0	0	0	0	0	0	0	0	0	0	0	0	0	0	0	0	0
ST95	ESC_CA3254AA_AS	Clade IV	0	0	0	0	0	1	0	0	0	0	0	0	0	0	0	0	0	0	0	0	0	0	0	0	0	0	0	0	0	0	0	0	0	0	0	0	0	0	0	0	0	0	0	0	0	0	0
ST95	ESC_CA3530AA_AS	Clade IV	0	0	0	0	0	0	0	0	0	0	0	0	0	0	0	0	0	0	0	0	0	0	0	0	0	0	0	0	0	0	0	0	0	0	0	0	0	0	0	1	0	0	0	0	0	0	0
ST95	ESC_CA3698AA_AS	Clade IV	0	0	0	0	0	0	0	0	0	0	0	0	0	0	0	0	0	1	0	0	0	0	0	0	0	0	0	0	0	0	0	0	0	0	0	0	0	0	0	0	0	0	1	0	0	0	0
ST95	ESC_CA3927AA_AS	Clade IV	0	0	0	0	0	0	0	0	0	0	0	0	0	0	0	0	0	0	0	0	0	0	0	0	0	0	0	0	0	0	0	0	0	0	0	0	0	0	0	1	0	0	0	0	0	0	0
ST95	ESC_CA4172AA_AS	Clade IV	0	0	0	0	0	0	0	0	0	0	0	0	0	0	0	0	0	0	0	0	0	0	0	0	0	0	0	0	0	0	0	0	0	0	0	0	0	0	0	0	0	0	0	0	0	0	0
ST95	ESC_CA4506AA_AS	Clade IV	0	0	0	0	0	0	0	0	0	0	0	0	0	0	0	0	0	0	0	0	0	0	0	0	0	0	0	0	0	0	0	0	0	0	0	0	0	0	0	0	0	0	0	0	0	0	0
ST95	ESC_CA4671AA_AS	Clade IV	0	0	0	0	0	0	0	0	0	0	0	0	0	0	0	0	0	0	0	0	0	0	0	0	0	0	0	0	0	0	0	0	0	0	0	0	0	0	0	0	0	0	0	0	0	0	0
ST95	ESC_CA5548AA_AS	Clade IV	0	0	0	0	0	0	0	0	0	0	0	0	0	0	0	0	0	0	0	0	0	0	0	0	0	0	0	0	0	0	0	0	0	0	0	0	0	0	0	0	0	0	0	0	0	0	0
ST95	ESC_CA5584AA_AS	Clade IV	0	0	0	0	0	1	0	0	0	0	0	0	0	0	0	0	0	0	0	0	0	0	0	1	0	1	0	0	0	0	0	0	0	0	0	0	0	1	0	0	0	0	0	0	0	0	0
ST95	ESC_CA5916AA_AS	Clade IV	0	0	0	0	0	1	0	0	0	0	0	0	0	0	0	0	0	0	0	0	0	0	0	1	0	1	0	0	0	0	0	0	0	0	0	0	0	1	0	0	0	0	0	0	0	0	0
ST95	ESC_FA1638AA_AS	Clade IV	0	0	0	0	0	0	0	0	0	0	0	0	0	0	0	0	0	0	0	0	0	0	0	0	0	0	0	0	0	0	0	0	0	0	0	0	0	0	0	0	0	0	0	0	0	0	0
ST95	ESC_FA7190AA_AS	Clade IV	0	0	0	0	0	0	0	0	0	0	0	0	0	0	0	0	0	0	0	0	0	0	0	0	0	0	0	0	0	0	0	0	0	0	0	0	0	0	0	1	0	0	0	0	0	0	0
ST95	ESC_GA9272AA_AS	Clade IV	0	0	0	0	0	1	0	0	0	0	0	0	0	0	0	0	0	0	0	0	0	0	0	0	0	0	0	0	0	0	0	0	0	0	0	0	1	0	0	0	0	0	0	0	0	0	1
ST95	ESC_HA1741AA_AS	Clade IV	0	0	0	0	0	0	0	0	0	0	0	0	0	0	0	0	0	0	0	0	0	0	0	0	0	0	0	0	0	0	0	0	0	0	0	0	0	0	0	0	0	0	0	0	0	0	0
ST95	ESC_HA1968AA_AS	Clade IV	0	0	0	0	0	1	0	0	0	0	0	0	0	0	0	0	0	0	0	0	0	0	0	1	0	1	0	0	0	0	0	0	0	0	0	0	0	1	0	1	0	0	0	0	0	0	0
ST95	ESC_HA3865AA_AS	Clade IV	0	0	0	0	0	0	0	0	0	0	0	0	0	0	0	0	0	0	0	0	0	0	0	0	0	0	0	0	0	0	0	0	0	0	0	0	1	1	0	0	0	0	1	0	0	0	0
ST95	ESC_HA5037AA_AS	Clade IV	0	0	0	0	0	1	0	0	0	0	0	0	0	0	0	0	0	0	0	0	0	0	0	0	0	0	0	0	0	0	0	0	0	0	0	0	0	0	0	1	0	0	0	0	0	0	0
ST95	ESC_HA5076AA_AS	Clade IV	0	0	0	0	0	1	0	0	0	0	0	0	0	0	0	0	1	0	0	0	0	0	0	1	0	1	0	0	0	0	0	0	0	0	0	0	0	1	0	1	0	0	0	0	0	0	0
ST95	ESC_HA6338AA_AS	Clade IV	0	0	0	0	0	1	0	0	0	0	0	0	0	0	0	0	0	0	0	0	0	0	0	0	0	0	0	0	0	0	0	0	0	0	0	0	0	0	0	0	0	0	0	0	0	0	0
ST95	ESC_HA6601AA_AS	Clade IV	0	0	0	0	0	1	0	0	0	0	0	0	0	0	0	0	0	0	0	0	0	0	0	1	0	1	0	0	0	0	0	0	0	0	0	0	0	1	0	0	0	0	0	0	0	0	0
ST95	ESC_HA6988AA_AS	Clade IV	0	0	0	0	0	1	0	0	0	0	0	0	0	0	0	0	0	0	0	0	0	0	0	1	0	1	0	0	0	0	0	0	0	0	0	0	0	1	0	1	0	0	0	0	0	0	0
ST95	ESC_HA6999AA_AS	Clade IV	0	0	0	0	0	1	0	0	0	0	0	0	0	0	0	0	0	0	0	0	0	0	0	1	0	1	0	0	0	0	0	0	0	0	0	0	0	1	0	1	0	0	0	0	0	0	0
ST95	ESC_HA7585AA_AS	Clade IV	0	0	0	0	0	0	0	0	0	0	0	0	0	0	0	0	0	0	0	0	0	0	0	0	0	0	0	0	0	0	0	0	0	0	0	0	0	0	0	0	0	0	0	0	0	0	0
ST95	ESC_IA0939AA_AS	Clade IV	0	0	0	0	0	0	0	0	0	0	0	0	0	0	0	0	0	0	0	0	0	0	0	0	0	0	0	0	0	0	0	0	0	0	0	0	0	0	0	0	1	0	0	0	0	0	0
ST95	ESC_IA4390AA_AS	Clade IV	0	0	0	0	0	1	0	0	0	0	0	0	0	0	0	0	0	0	0	0	0	1	0	1	0	1	1	0	0	0	0	0	0	0	0	0	0	1	0	1	0	0	1	0	0	0	0
ST95	ESC_IA4664AA_AS	Clade IV	0	0	0	0	0	1	0	0	0	0	0	0	0	0	0	0	0	0	0	0	0	1	0	1	0	1	1	0	0	0	0	0	0	0	0	0	0	1	0	1	0	0	1	0	0	0	0
ST95	ESC_IA9158AA_AS	Clade IV	0	0	0	0	0	1	0	0	0	0	0	0	0	0	0	0	0	0	0	0	0	0	0	1	0	1	0	0	0	0	0	0	0	0	0	0	0	1	0	1	0	0	0	0	0	0	0
ST95	ESC_JA4785AA_AS	Clade IV	0	0	0	0	0	1	0	0	0	0	0	0	0	0	0	0	0	0	0	0	0	0	0	1	0	1	0	0	0	0	0	0	0	0	0	0	0	1	0	0	0	0	0	0	0	0	0
ST95	ESC_JA5458AA_AS	Clade IV	0	0	0	0	0	1	0	0	0	0	0	0	0	0	0	0	0	0	0	0	0	0	0	0	0	0	0	0	0	0	0	0	0	0	0	0	0	0	0	0	0	0	0	0	0	0	0
ST95	ESC_JA5554AA_AS	Clade IV	0	0	0	0	0	1	0	0	0	0	0	0	0	0	0	0	0	0	0	0	0	0	0	1	0	1	0	0	0	0	0	0	0	0	0	0	0	1	0	1	0	0	0	0	0	0	0
ST95	ESC_JA8284AA_AS	Clade IV	0	0	0	0	0	0	0	0	0	0	0	0	0	0	0	0	0	0	0	0	0	0	0	0	0	0	0	0	0	0	0	0	0	0	0	0	0	0	0	0	0	0	0	0	0	0	0
ST95	ESC_JA8368AA_AS	Clade IV	0	0	0	0	0	1	0	0	0	0	0	0	0	0	0	0	0	0	0	0	0	0	0	1	0	1	0	0	0	0	0	0	0	0	0	0	0	1	0	0	0	0	0	0	0	0	0
ST95	ESC_KA1594AA_AS	Clade IV	0	0	0	0	0	0	0	0	0	0	0	0	0	0	0	0	0	0	0	0	0	0	0	0	0	0	0	0	0	0	0	0	0	0	0	0	0	0	0	0	0	0	0	0	0	0	0
ST95	ESC_KA3859AA_AS	Clade IV	0	0	0	0	0	1	0	0	0	0	0	0	0	0	0	0	0	0	0	0	0	1	0	1	0	1	0	0	0	0	0	0	0	0	0	0	0	1	0	0	0	0	0	0	0	0	0
ST95	ESC_KA4244AA_AS	Clade IV	0	0	0	0	0	1	0	0	0	0	0	0	0	0	0	0	0	0	0	0	0	0	0	1	0	1	0	0	0	0	0	0	0	0	0	0	0	1	0	0	0	0	0	0	0	0	0
ST95	ESC_LA0208AA_AS	Clade IV	0	0	0	0	0	1	0	0	0	0	0	0	0	0	0	0	0	0	0	0	0	1	0	1	0	1	1	0	0	0	0	0	0	0	0	0	0	1	0	1	0	0	1	0	0	0	0
ST95	ESC_LA0540AA_AS	Clade IV	0	0	0	0	0	0	0	0	0	0	0	0	0	0	0	0	1	0	0	0	0	0	0	0	0	0	0	0	0	0	0	0	0	0	0	0	1	1	0	0	0	0	1	0	0	0	0
ST95	ESC_LA1127AA_AS	Clade IV	0	0	0	0	0	1	0	0	0	0	0	0	0	0	0	0	0	0	0	0	0	0	0	1	0	1	0	0	0	0	0	0	0	0	0	0	0	1	0	1	0	0	0	0	0	0	0
ST95	ESC_LA1275AA_AS	Clade IV	0	0	0	1	0	1	0	0	0	0	0	0	0	0	0	0	0	0	0	0	0	0	0	1	0	1	1	0	0	0	0	0	0	0	0	0	0	1	0	1	0	0	0	0	0	1	1
ST95	ESC_LA1277AA_AS	Clade IV	0	0	0	1	0	1	0	0	0	0	0	0	0	0	0	0	0	0	0	0	0	0	0	1	0	1	1	0	0	0	0	0	0	0	0	0	0	1	0	1	0	0	0	0	0	1	1
ST95	ESC_LA1278AA_AS	Clade IV	0	0	0	1	0	1	0	0	0	0	0	0	0	0	0	0	0	0	0	0	0	0	0	1	0	1	1	0	0	0	0	0	0	0	0	0	0	1	0	1	0	0	0	0	0	1	1
ST95	ESC_LA1881AA_AS	Clade IV	0	0	0	0	0	0	0	0	0	0	0	0	0	0	0	0	0	0	0	0	0	0	0	0	0	0	0	0	0	0	0	0	0	0	0	0	0	0	0	0	0	0	0	0	0	0	0
ST95	ESC_LA1938AA_AS	Clade IV	0	0	0	0	0	1	0	0	0	0	0	0	0	0	0	0	0	0	0	0	0	0	0	0	0	0	0	0	0	0	0	0	0	0	0	0	0	0	0	0	0	0	0	0	0	0	0
ST95	ESC_LA2581AA_AS	Clade IV	0	0	0	0	0	1	0	0	0	0	0	0	0	0	0	0	0	0	0	0	0	0	0	1	0	1	0	0	0	0	0	0	0	0	0	0	0	1	0	0	0	0	0	0	0	0	0
ST95	ESC_LA2751AA_AS	Clade IV	0	0	0	0	0	1	0	0	0	0	0	0	0	0	0	0	0	0	0	0	0	0	0	1	0	1	0	0	0	0	0	0	0	0	0	0	0	1	0	0	0	0	0	0	0	0	0
ST95	ESC_LA2831AA_AS	Clade IV	0	0	1	0	0	1	0	0	0	0	0	0	0	0	0	0	0	0	0	0	0	0	0	1	0	1	0	0	0	0	0	0	0	0	0	0	0	1	0	1	0	0	0	0	0	1	0
ST95	ESC_LA2849AA_AS	Clade IV	0	0	0	0	0	1	0	0	0	0	0	0	0	0	0	0	0	0	0	0	0	0	0	1	0	1	0	0	0	0	0	0	0	0	0	0	0	1	0	1	0	0	0	0	0	0	0
ST95	ESC_LA2889AA_AS	Clade IV	0	0	0	0	0	1	0	0	0	0	0	0	0	0	0	0	0	0	0	0	0	0	0	1	0	1	0	0	0	0	0	0	0	0	0	0	0	1	0	1	0	0	0	0	0	0	0
ST95	ESC_LA2904AA_AS	Clade IV	0	0	0	0	0	1	0	0	0	0	0	0	0	0	0	0	0	0	0	0	0	0	0	1	0	1	0	0	0	0	0	0	0	0	0	0	0	1	0	1	0	0	0	0	0	0	0
ST95	ESC_LA4540AA_AS	Clade IV	0	0	0	0	0	1	0	0	0	0	0	0	0	0	0	0	0	0	0	0	0	0	0	1	0	1	0	0	0	0	0	0	0	0	0	0	0	1	0	1	0	0	0	0	0	0	0
ST95	ESC_MA2751AA_AS	Clade IV	0	0	0	0	0	1	0	0	0	0	0	0	0	0	0	0	0	0	0	0	0	0	0	1	0	1	0	0	0	0	0	0	0	0	0	0	0	1	0	1	0	0	0	0	0	0	0
ST95	ESC_MA2772AA_AS	Clade IV	0	0	0	0	0	0	0	0	0	0	0	0	0	0	0	0	0	0	0	0	0	1	0	1	0	1	0	0	0	0	0	0	0	0	0	0	0	1	0	1	0	0	0	0	0	0	0
ST95	ESC_MA2815AA_AS	Clade IV	0	0	1	0	0	1	0	0	0	0	0	0	0	0	0	0	0	0	0	0	0	0	0	1	0	1	0	0	0	0	0	0	0	0	0	0	0	1	0	1	0	0	0	0	0	0	0
ST95	ESC_MA2818AA_AS	Clade IV	0	0	0	0	0	1	0	0	0	0	0	0	0	0	0	0	0	0	0	0	0	0	0	1	0	1	0	0	0	0	0	0	0	0	0	0	0	1	0	1	0	0	0	0	0	0	0
ST95	ESC_MA9914AA_AS	Clade IV	0	0	0	1	1	1	0	0	0	0	0	1	0	0	0	0	0	1	0	0	1	1	0	1	0	1	0	0	0	0	0	0	0	0	0	0	1	1	0	1	0	0	0	0	0	0	1
ST95	ESC_MA9917AA_AS	Clade IV	0	0	0	1	1	1	0	0	0	0	0	0	0	0	0	0	0	1	1	1	1	1	1	1	0	1	1	1	1	1	0	0	0	0	0	0	1	1	0	1	0	0	0	1	0	0	1
ST95	ESC_NA2864AA_AS	Clade IV	0	0	0	0	0	0	0	0	0	0	0	0	0	0	0	0	0	0	0	0	0	0	0	0	0	0	0	0	0	0	0	0	0	0	0	0	0	0	0	0	0	0	0	0	0	0	0
ST95	ESC_NA2868AA_AS	Clade IV	0	0	0	0	0	0	0	0	0	0	0	0	0	0	0	0	0	0	0	0	0	0	0	0	0	0	0	0	0	0	0	0	0	0	0	0	0	0	0	0	0	0	0	0	0	0	0
ST95	ESC_NA2983AA_AS	Clade IV	0	0	0	0	0	1	0	0	0	0	0	0	0	0	0	0	0	0	0	0	0	0	0	1	0	1	0	0	0	0	0	0	0	0	0	0	0	1	0	1	0	0	0	0	0	0	0
ST95	ESC_NA2998AA_AS	Clade IV	0	0	0	0	0	0	0	0	0	0	0	0	0	0	0	0	0	0	0	0	0	0	0	0	0	0	0	0	0	0	0	0	0	0	0	0	0	0	0	0	0	0	0	0	0	0	0
ST95	ESC_NA2999AA_AS	Clade IV	0	0	0	0	0	0	0	0	0	0	0	0	0	0	0	0	0	0	0	0	0	0	0	0	0	0	0	0	0	0	0	0	0	0	0	0	0	0	0	0	0	0	0	0	0	0	0
ST95	ESC_NA3987AA_AS	Clade IV	0	0	0	0	0	1	0	0	0	0	0	0	0	0	0	0	0	0	0	0	0	0	0	1	0	1	0	0	0	0	0	0	0	0	0	0	0	1	0	0	0	0	0	0	0	0	0
ST95	ESC_NA3988AA_AS	Clade IV	0	0	0	0	0	1	0	0	0	0	0	0	0	0	0	0	0	0	0	0	0	0	0	1	0	1	0	0	0	0	0	0	0	0	0	0	0	1	0	1	0	0	0	0	0	0	0
ST95	ESC_NA3989AA_AS	Clade IV	0	0	0	0	0	1	0	0	0	0	0	0	0	0	0	0	0	0	0	0	0	0	0	0	0	0	0	0	0	0	0	0	0	0	0	0	0	0	0	0	0	0	0	0	0	0	0
ST95	ESC_NA3997AA_AS	Clade IV	0	0	0	0	0	0	0	0	0	0	0	0	0	0	0	0	0	0	0	0	0	0	0	0	0	0	0	0	0	0	0	0	0	0	0	0	1	0	0	0	0	0	0	0	0	1	1
ST95	ESC_NA4007AA_AS	Clade IV	0	0	0	1	0	1	0	0	0	0	0	0	0	0	0	0	0	0	0	0	0	0	0	0	0	0	0	0	0	0	0	0	0	0	0	0	1	0	0	0	0	0	0	0	0	1	1
ST95	ESC_NA4009AA_AS	Clade IV	0	0	0	0	0	1	0	0	0	0	0	0	0	0	0	0	0	0	0	0	0	0	0	0	0	0	0	0	0	0	0	0	0	0	0	0	0	0	0	0	0	0	0	0	0	0	0
ST95	ESC_NA4019AA_AS	Clade IV	0	0	0	0	0	1	0	0	0	0	0	0	0	0	0	0	0	0	0	0	0	0	0	0	0	0	0	0	0	0	0	0	0	0	0	0	1	0	0	0	0	0	0	0	0	0	0
ST95	ESC_NA4025AA_AS	Clade IV	0	0	0	0	0	0	0	0	0	0	0	0	0	0	0	0	0	0	0	0	0	0	0	0	0	0	0	0	0	0	0	0	0	0	0	0	0	0	0	0	0	0	0	0	0	0	0
ST95	ESC_NA4032AA_AS	Clade IV	0	0	0	0	0	1	0	0	0	0	0	0	0	0	0	0	0	0	0	0	0	0	0	1	0	1	1	0	0	0	0	0	0	0	0	0	0	1	0	1	0	0	0	0	0	0	0
ST95	ESC_NA4049AA_AS	Clade IV	0	0	0	0	0	0	0	0	0	0	0	0	0	0	0	0	0	0	0	0	0	0	0	0	0	0	0	0	0	0	0	0	0	0	0	0	0	0	0	0	0	0	0	0	0	0	0
ST95	ESC_NA4059AA_AS	Clade IV	0	0	0	0	0	1	0	0	0	0	0	0	0	0	0	0	0	0	0	0	0	0	0	1	0	1	0	0	0	0	0	0	0	0	0	0	0	1	0	0	0	0	0	0	0	0	0
ST95	ESC_NA4060AA_AS	Clade IV	0	0	0	0	0	1	0	0	0	0	0	0	0	0	0	0	0	0	0	0	0	0	0	0	0	0	0	0	0	0	0	0	0	0	0	0	0	0	0	0	0	0	0	0	0	0	0
ST95	ESC_NA4065AA_AS	Clade IV	0	0	0	0	0	0	0	0	0	0	0	0	0	0	0	0	0	0	0	0	0	0	0	0	0	0	0	0	0	0	0	0	0	0	0	0	0	0	0	0	0	0	0	0	0	0	0
ST95	ESC_NA7900AA_AS	Clade IV	0	0	0	1	0	1	0	0	0	0	0	0	0	0	0	0	0	0	0	0	1	0	0	1	0	1	1	1	1	1	0	0	0	0	0	0	1	1	0	0	0	0	0	0	0	0	1
ST95	ESC_NA8192AA_AS	Clade IV	0	0	0	0	0	0	0	0	0	0	0	0	0	0	0	0	0	0	0	0	0	0	0	1	0	1	0	0	0	0	0	0	0	0	0	0	0	1	0	0	0	0	0	0	0	0	0
ST95	ESC_NA8363AA_AS	Clade IV	0	0	0	0	0	1	0	0	0	0	0	0	0	0	0	0	0	0	0	0	0	0	0	0	0	0	0	0	0	0	0	0	0	0	0	0	0	0	0	1	0	0	0	0	0	0	0
ST95	ESC_PA1755AA_AS	Clade IV	0	0	0	1	0	1	0	0	0	0	0	0	0	0	0	0	0	0	0	0	0	0	0	1	0	1	1	0	0	0	0	0	0	0	0	0	0	1	0	1	0	0	0	0	0	1	1
ST95	ESC_PA8792AA_AS	Clade IV	0	0	0	0	0	1	0	0	0	0	0	0	0	0	0	0	0	0	0	0	0	0	0	0	0	0	0	0	0	0	0	0	0	0	0	0	0	0	0	0	1	0	0	0	0	0	0
ST95	ESC_PA8793AA_AS	Clade IV	0	0	0	0	0	1	0	0	0	0	0	0	0	0	0	0	0	0	0	0	0	0	0	0	0	0	0	0	0	0	0	0	0	0	0	0	0	0	0	0	1	0	0	0	0	0	0
ST95	ESC_PA8794AA_AS	Clade IV	0	0	0	0	0	1	0	0	0	0	0	0	0	0	0	0	0	0	0	0	0	0	0	0	0	0	0	0	0	0	0	0	0	0	0	0	0	0	0	0	1	0	0	0	0	0	0
ST95	ESC_PA8964AA_AS	Clade IV	0	0	0	0	0	1	0	0	0	0	0	0	0	0	0	0	0	0	0	0	0	0	0	0	0	0	0	0	0	0	0	0	0	0	0	0	0	0	0	0	1	0	0	0	0	0	0
ST95	ESC_QA3671AA_AS	Clade IV	0	0	0	0	0	0	0	0	0	0	0	0	0	0	0	0	0	0	0	0	0	0	0	0	0	0	0	0	0	0	0	0	0	0	0	0	0	0	0	0	0	0	0	0	0	0	0
ST95	ESC_QA4979AA_AS	Clade IV	0	0	0	0	0	0	0	0	0	0	0	0	0	0	0	0	0	0	0	0	0	0	0	0	0	0	0	0	0	0	0	0	0	0	0	0	0	0	0	0	0	0	0	0	0	0	0
ST95	ESC_QA5188AA_AS	Clade IV	0	0	0	0	0	0	0	0	0	0	0	0	0	0	0	0	0	0	0	0	1	0	0	0	0	0	0	0	0	0	0	0	0	0	0	0	0	0	1	1	0	0	0	0	0	0	0
ST95	ESC_QA7283AA_AS	Clade IV	0	0	0	0	0	0	0	0	0	0	0	0	0	0	0	0	0	0	0	0	0	0	0	0	0	0	0	0	0	0	0	0	0	0	0	0	0	0	0	0	0	0	0	0	0	0	0
ST95	ESC_QA7591AA_AS	Clade IV	0	0	0	0	0	1	0	0	0	0	0	0	0	0	0	0	0	0	0	0	0	0	0	1	0	1	0	0	0	0	0	0	0	0	0	0	0	1	0	0	0	0	0	0	0	0	0
ST95	ESC_QA8121AA_AS	Clade IV	0	0	0	0	0	0	0	0	0	0	0	0	0	0	0	0	0	0	0	0	1	0	0	0	0	0	0	0	0	0	0	0	0	0	0	0	0	0	1	0	0	0	0	0	0	0	0
ST95	ESC_RA1557AA_AS	Clade IV	1	0	0	1	0	1	0	0	0	0	0	0	0	0	0	0	0	0	0	0	0	0	0	1	0	1	1	0	0	0	0	0	0	0	0	0	1	1	0	1	0	0	0	0	1	1	1
ST95	ESC_SA5048AA_AS	Clade IV	0	0	0	0	0	0	0	0	0	0	0	0	0	0	0	0	0	0	0	0	0	0	0	0	0	0	0	0	0	0	0	0	0	0	0	0	0	0	0	0	0	0	0	0	0	0	0
ST95	ESC_SA9386AA_AS	Clade IV	0	0	0	0	0	0	0	0	0	0	0	0	0	0	0	0	0	0	0	0	0	0	0	0	0	0	0	0	0	0	0	0	0	0	0	0	0	0	0	0	0	0	0	0	0	0	0
ST95	ESC_TA1856AA_AS	Clade IV	0	0	0	1	0	0	0	0	0	0	0	0	0	0	0	0	0	0	0	0	0	0	0	0	0	0	0	0	0	0	0	0	0	0	0	0	0	0	0	0	0	0	0	0	0	0	0
ST95	ESC_TA1906AA_AS	Clade IV	0	0	0	0	0	1	0	0	0	0	0	0	0	0	0	0	0	0	0	0	0	0	0	0	0	0	0	0	0	0	0	0	0	0	0	0	0	0	0	0	0	0	0	0	0	0	0
ST95	ESC_TA1908AA_AS	Clade IV	0	0	0	0	0	1	0	0	0	0	0	0	0	0	0	0	0	0	0	0	0	0	0	0	0	0	0	0	0	0	0	0	0	0	0	0	0	0	0	0	0	0	0	0	0	0	0
ST95	ESC_TA1949AA_AS	Clade IV	0	0	0	0	0	0	0	0	0	0	0	0	0	0	0	0	0	0	0	0	0	0	0	0	0	0	0	0	0	0	0	0	0	0	0	0	0	0	0	0	0	0	0	0	0	0	0
ST95	ESC_TA2365AA_AS	Clade IV	0	0	0	0	0	0	0	0	0	0	0	1	0	0	0	0	0	0	0	0	0	0	0	0	0	0	0	0	0	0	0	0	0	0	0	0	1	0	0	0	0	0	0	0	0	1	1
ST95	ESC_TA4070AA_AS	Clade IV	0	0	0	0	0	0	0	0	0	0	0	0	0	0	0	0	0	0	0	0	0	0	0	0	0	0	0	0	0	0	0	0	0	0	0	0	0	0	0	0	0	0	0	0	0	0	0
ST95	ESC_TA7276AA_AS	Clade IV	0	0	0	1	0	1	0	0	0	0	0	0	0	0	0	0	0	0	0	0	0	0	0	0	0	0	0	0	0	0	0	0	0	0	0	0	0	0	0	1	0	0	0	0	0	0	0
ST95	ESC_TA8195AA_AS	Clade IV	0	0	0	0	0	0	0	0	0	0	0	0	0	0	0	0	0	0	0	0	0	0	0	0	0	0	0	0	0	0	0	0	0	0	0	0	0	0	0	1	0	0	0	0	0	0	0
ST95	ESC_TA8684AA_AS	Clade IV	0	0	0	0	0	0	0	0	0	0	0	0	0	0	0	0	0	0	0	0	0	0	0	0	0	0	0	0	0	0	0	0	0	0	0	0	0	0	0	0	0	0	0	0	0	0	0
ST95	GCF_000488755.1	Clade IV	0	0	0	0	0	1	0	0	0	0	0	0	0	0	0	0	0	0	0	0	0	0	0	1	0	1	0	0	0	0	0	0	0	0	0	0	0	1	0	0	0	0	0	0	0	0	0
ST95	GCF_001881045.1	Clade IV	0	0	0	0	0	1	0	0	0	0	0	0	0	0	0	0	0	0	0	0	0	0	0	1	0	1	0	0	0	0	0	0	0	0	0	0	0	1	0	0	0	0	1	0	0	0	0
ST95	GCF_001881055.1	Clade IV	0	0	0	0	0	1	0	0	0	0	0	0	0	0	0	0	0	0	0	0	0	0	0	1	0	1	0	0	0	0	0	0	0	0	0	0	0	1	0	0	1	0	0	0	0	0	0
ST95	GCF_001881075.1	Clade IV	0	0	0	0	0	1	0	0	0	0	0	0	0	0	0	0	0	0	0	0	0	0	0	0	0	0	0	0	0	0	0	0	0	0	0	0	0	0	0	0	0	0	0	0	0	0	0
ST95	GCF_002028745.1	Clade IV	0	0	0	0	0	1	0	0	0	0	0	0	0	0	0	0	0	0	0	0	0	0	0	0	0	0	0	0	0	0	0	0	0	0	0	0	0	0	0	0	0	0	0	0	0	0	0
ST95	GCF_002028755.1	Clade IV	0	0	0	0	0	1	0	0	0	0	0	0	0	0	0	0	0	0	0	0	0	0	0	1	0	1	0	0	0	0	0	0	0	0	0	0	0	1	0	1	0	0	0	0	0	0	0
ST95	GCF_002028825.1	Clade IV	0	0	0	0	0	1	0	0	0	0	0	0	0	0	0	0	0	0	0	0	0	0	0	0	0	0	0	0	0	0	0	0	0	0	0	0	0	0	0	0	0	0	0	0	0	0	0
ST95	GCF_002028835.1	Clade IV	0	0	0	0	0	1	0	0	0	0	0	0	0	0	0	0	0	0	0	0	0	0	0	0	0	0	0	0	0	0	0	0	0	0	0	0	0	0	0	0	0	0	0	0	0	0	0
ST95	GCF_002028915.1	Clade IV	0	0	0	0	0	1	0	0	0	0	0	0	0	0	0	0	0	0	0	0	0	0	0	0	0	0	0	0	0	0	0	0	0	0	0	0	0	0	0	0	0	0	0	0	0	0	0
ST95	GCF_002028955.1	Clade IV	0	0	0	0	0	1	0	0	0	0	0	0	0	0	0	0	0	0	0	0	0	0	0	0	0	0	0	0	0	0	0	0	0	0	0	0	0	0	0	0	0	0	0	0	0	0	0
ST95	GCF_002029005.1	Clade IV	0	0	0	0	0	1	0	0	0	0	0	0	0	0	0	0	0	0	0	0	0	0	0	0	0	0	0	0	0	0	0	0	0	0	0	0	0	0	0	0	0	0	0	0	0	0	0
ST95	GCF_002029145.1	Clade IV	0	0	0	0	0	1	0	0	0	0	0	0	0	0	0	0	0	0	0	0	0	0	0	0	0	0	0	0	0	0	0	0	0	0	0	0	0	0	0	0	0	0	0	0	0	0	0
ST95	GCF_002416845.1	Clade IV	0	0	0	1	0	1	0	0	0	0	0	0	0	0	0	0	0	0	0	0	1	0	1	1	0	1	0	0	0	0	0	0	0	0	0	1	0	1	1	0	0	0	0	0	0	0	0
ST95	GCF_002846135.1	Clade IV	1	0	0	0	0	1	0	0	0	0	0	0	0	0	0	0	0	0	0	0	0	0	0	1	0	1	1	0	0	0	1	0	0	0	0	0	1	1	0	1	0	0	0	0	1	1	1
ST95	GCF_002911415.1	Clade IV	0	0	0	0	0	0	0	0	0	0	0	0	0	0	0	0	0	0	0	0	0	0	0	0	0	0	0	0	0	0	0	0	0	0	0	0	0	0	0	0	1	0	0	0	0	0	0
ST95	GCF_003299705.1	Clade IV	0	0	0	0	0	0	0	0	0	0	0	0	0	0	0	0	0	0	0	0	0	0	0	0	0	0	0	0	0	0	0	0	0	0	0	0	0	0	0	0	0	0	0	0	0	0	0
ST95	GCF_900450435.1	Clade IV	0	0	0	0	0	0	0	0	0	0	0	0	0	0	0	0	0	0	0	0	0	0	0	0	0	0	0	0	0	0	0	0	0	0	0	0	0	0	0	0	0	0	0	0	0	0	0
ST95	GCF_900499955.1	Clade IV	0	0	0	1	1	0	0	0	0	0	0	0	0	0	0	0	0	0	0	0	0	0	0	0	0	0	0	0	0	0	0	0	0	0	0	0	0	0	0	0	0	0	0	0	0	0	0
ST95	ESC_AA7971AA_AS	Clade V	0	0	0	0	0	0	0	0	0	0	0	0	0	0	0	0	0	0	0	0	0	0	0	0	0	0	0	0	0	0	0	0	0	0	0	0	0	0	0	0	0	0	0	0	0	0	0
ST95	ESC_BA1330AA_AS	Clade V	0	0	0	0	0	0	0	0	0	0	0	0	0	0	0	0	0	0	0	0	0	0	0	0	0	0	0	0	0	0	0	0	0	0	0	0	0	0	0	0	0	0	0	0	0	0	0
ST95	ESC_BA2267AA_AS	Clade V	0	0	0	0	0	0	0	0	0	0	0	0	0	0	0	0	0	0	0	0	0	0	0	0	0	0	0	0	0	0	0	0	0	0	0	0	0	0	0	0	0	0	0	0	0	0	0
ST95	ESC_BA2329AA_AS	Clade V	0	0	0	0	0	1	0	0	0	0	0	0	0	0	0	0	1	0	0	0	0	0	0	0	0	0	0	0	0	0	0	0	0	0	0	0	1	0	0	1	0	0	0	0	0	0	0
ST95	ESC_BA2663AA_AS	Clade V	0	0	0	0	0	0	0	0	0	0	0	0	0	0	0	0	0	0	0	0	0	0	0	0	0	0	0	0	0	0	0	0	0	0	0	0	0	0	0	0	0	0	0	0	0	0	0
ST95	ESC_BA3825AA_AS	Clade V	0	0	0	0	0	1	0	0	0	0	0	0	0	0	0	0	0	0	0	0	0	0	0	1	0	1	0	0	0	0	0	0	0	0	0	0	1	1	0	0	0	0	0	0	0	0	0
ST95	ESC_BA3990AA_AS	Clade V	0	0	0	0	0	0	0	0	0	0	0	0	0	0	0	0	0	0	0	0	0	0	0	0	0	0	0	0	0	0	0	0	0	0	0	0	0	0	0	0	0	0	0	0	0	0	0
ST95	ESC_BA4057AA_AS	Clade V	0	0	0	0	0	0	0	0	0	0	0	0	0	0	0	0	0	0	0	0	0	0	0	0	0	0	0	0	0	0	0	0	0	0	0	0	0	0	0	0	0	0	0	0	0	0	0
ST95	ESC_BA4225AA_AS	Clade V	0	0	0	0	0	0	0	0	0	0	0	0	0	0	0	0	0	0	0	0	0	0	0	0	0	0	0	0	0	0	0	0	0	0	0	0	0	0	0	0	0	0	0	0	0	0	0
ST95	ESC_BA4801AA_AS	Clade V	0	0	0	0	0	0	0	0	0	0	0	0	0	0	0	0	0	0	0	0	0	0	0	0	0	0	0	0	0	0	0	0	0	0	0	0	0	0	0	0	0	0	0	0	0	0	0
ST95	ESC_BA5182AA_AS	Clade V	0	0	0	0	0	0	0	0	0	0	0	0	0	0	0	0	0	0	0	0	0	0	0	0	0	0	0	0	0	0	0	0	0	0	0	0	0	0	0	0	0	0	0	0	0	0	0
ST95	ESC_BA5185AA_AS	Clade V	0	0	0	0	0	0	0	0	0	0	0	0	0	0	0	0	0	0	0	0	0	0	0	0	0	0	0	0	0	0	0	0	0	0	0	0	0	0	0	0	0	0	0	0	0	0	0
ST95	ESC_BA5541AA_AS	Clade V	0	0	0	0	0	0	0	0	0	0	0	0	0	0	0	0	0	0	0	0	0	0	0	0	0	0	0	0	0	0	0	0	0	0	0	0	0	0	0	0	0	0	0	0	0	0	0
ST95	ESC_BA5709AA_AS	Clade V	0	0	0	0	0	0	0	0	0	0	0	0	0	0	0	0	0	0	0	0	0	0	0	0	0	0	0	0	0	0	0	0	0	0	0	0	0	0	0	0	0	0	0	0	0	0	0
ST95	ESC_BA6560AA_AS	Clade V	0	0	0	0	0	0	0	0	0	0	0	0	0	0	0	0	0	0	0	0	0	0	0	0	0	0	0	0	0	0	0	0	0	0	0	0	0	0	0	0	0	0	0	0	0	0	0
ST95	ESC_BA6740AA_AS	Clade V	0	0	0	0	0	1	0	0	0	0	0	0	0	0	0	0	0	0	0	0	0	0	0	0	0	0	0	0	0	0	0	0	0	0	0	0	0	0	0	1	0	0	0	0	0	0	0
ST95	ESC_BA6800AA_AS	Clade V	0	0	0	0	0	0	0	0	0	0	0	0	0	0	0	0	0	0	0	0	0	0	0	0	0	0	0	0	0	0	0	0	0	0	0	0	0	0	0	0	0	0	0	0	0	0	0
ST95	ESC_BA7524AA_AS	Clade V	0	0	0	0	0	0	0	0	0	0	0	0	0	0	0	0	0	0	0	0	0	0	0	0	0	0	0	0	0	0	0	0	0	0	0	0	0	0	0	0	0	0	0	0	0	0	0
ST95	ESC_BA7761AA_AS	Clade V	0	0	0	0	0	0	0	0	0	0	0	0	0	0	0	0	0	0	0	0	0	0	0	0	0	0	0	0	0	0	0	0	0	0	0	0	0	0	0	0	0	0	0	0	0	0	0
ST95	ESC_BA8039AA_AS	Clade V	0	0	0	0	0	0	0	0	0	0	0	0	0	0	0	0	0	0	0	0	0	0	1	1	0	1	0	0	0	0	0	0	0	0	0	0	0	1	0	0	1	0	0	0	0	0	0
ST95	ESC_BA9776AA_AS	Clade V	0	0	0	0	0	1	0	0	0	0	0	0	0	0	0	0	0	0	0	0	0	0	0	0	0	0	0	0	0	0	0	0	0	0	0	0	0	0	0	0	0	0	0	0	0	0	0
ST95	ESC_BA9788AA_AS	Clade V	0	0	0	0	0	0	0	0	0	0	0	0	0	0	0	0	0	0	0	0	0	0	0	0	0	0	0	0	0	0	0	0	0	0	0	0	0	0	0	0	0	0	0	0	0	0	0
ST95	ESC_CA0185AA_AS	Clade V	0	0	0	0	0	0	0	0	0	0	0	0	0	0	0	0	0	0	0	0	0	0	0	0	0	0	0	0	0	0	0	0	0	0	0	0	0	0	0	0	0	0	0	0	0	0	0
ST95	ESC_CA0894AA_AS	Clade V	0	0	0	0	0	1	0	0	0	0	0	0	0	0	0	0	0	0	0	0	0	0	0	1	0	1	0	0	0	0	0	0	0	0	0	0	0	1	0	0	0	0	0	0	0	0	0
ST95	ESC_CA2329AA_AS	Clade V	0	0	0	0	0	0	0	0	0	0	0	0	0	0	0	0	0	0	0	0	0	0	0	0	0	0	0	0	0	0	0	0	0	0	0	0	0	0	0	0	0	0	0	0	0	0	0
ST95	ESC_CA3042AA_AS	Clade V	0	0	0	0	0	1	0	0	0	0	0	0	0	0	0	0	0	0	0	0	0	0	1	1	0	1	0	0	0	0	0	0	0	0	0	0	0	1	0	0	0	0	0	0	0	0	0
ST95	ESC_CA3054AA_AS	Clade V	0	0	0	0	0	0	0	0	0	0	0	0	0	0	0	0	0	0	0	0	0	0	0	0	0	0	0	0	0	0	0	0	0	0	0	0	0	0	0	0	0	0	0	0	0	0	0
ST95	ESC_CA3510AA_AS	Clade V	0	0	0	0	0	0	0	0	0	0	0	0	0	0	0	0	0	0	0	0	0	0	0	0	0	0	0	0	0	0	0	0	0	0	0	0	0	0	0	0	0	0	0	0	0	0	0
ST95	ESC_CA3553AA_AS	Clade V	0	0	0	0	0	0	0	0	0	0	0	0	0	0	0	0	0	0	0	0	0	0	0	0	0	0	0	0	0	0	0	0	0	0	0	0	0	0	0	0	0	0	0	0	0	0	0
ST95	ESC_CA4205AA_AS	Clade V	0	0	0	0	0	0	0	0	0	0	0	0	0	0	0	0	0	0	0	0	0	0	0	0	0	0	0	0	0	0	0	0	0	0	0	0	0	0	0	0	0	0	0	0	0	0	0
ST95	ESC_CA4514AA_AS	Clade V	0	0	0	0	0	0	0	0	0	0	0	0	0	0	0	0	0	0	0	0	0	0	0	0	0	0	0	0	0	0	0	0	0	0	0	0	0	0	0	0	0	0	0	0	0	0	0
ST95	ESC_CA4774AA_AS	Clade V	0	0	0	0	0	1	0	0	0	0	0	0	0	0	0	0	0	0	0	0	0	0	0	1	0	1	0	0	0	0	0	0	0	0	0	0	0	1	0	0	0	0	0	0	0	0	0
ST95	ESC_CA5479AA_AS	Clade V	0	0	0	0	0	0	0	0	0	0	0	0	0	0	0	0	0	0	0	0	0	0	0	0	0	0	0	0	0	0	0	0	0	0	0	0	0	0	0	0	0	0	0	0	0	0	0
ST95	ESC_CA6171AA_AS	Clade V	0	0	0	0	0	0	0	0	0	0	0	0	0	0	0	0	0	0	0	0	0	0	0	0	0	0	0	0	0	0	0	0	0	0	0	0	0	0	0	0	0	0	0	0	0	0	0
ST95	ESC_CA6295AA_AS	Clade V	0	0	0	0	0	0	0	0	0	0	0	0	0	0	0	0	0	0	0	0	0	0	0	0	0	0	0	0	0	0	0	0	0	0	0	0	0	0	0	0	0	0	0	0	0	0	0
ST95	ESC_CA6692AA_AS	Clade V	0	0	0	0	0	0	0	0	0	0	0	0	0	0	0	0	0	0	0	0	0	0	0	0	0	0	0	0	0	0	0	0	0	0	0	0	0	0	0	0	0	0	0	0	0	0	0
ST95	ESC_CA6770AA_AS	Clade V	0	0	0	0	0	1	0	0	0	0	0	0	0	0	0	0	0	0	0	0	0	0	0	1	0	1	0	0	0	0	0	0	0	0	0	0	0	1	0	0	1	0	0	0	0	0	0
ST95	ESC_FA6255AA_AS	Clade V	0	0	0	0	0	0	0	0	0	0	0	0	0	0	0	0	0	0	0	0	0	0	1	0	0	0	0	0	0	0	0	0	0	0	0	0	0	1	0	0	0	0	0	0	0	0	0
ST95	ESC_FA6906AA_AS	Clade V	0	0	0	0	0	0	0	0	0	0	0	0	0	0	0	0	0	0	0	0	0	0	0	0	0	0	0	0	0	0	0	0	0	0	0	0	0	0	0	0	0	0	0	0	0	0	0
ST95	ESC_FA8050AA_AS	Clade V	0	0	0	0	0	0	0	0	0	0	0	0	0	0	0	0	0	0	0	0	0	0	0	0	0	0	0	0	0	0	0	0	0	0	0	0	0	0	0	0	0	0	0	0	0	0	0
ST95	ESC_FA8299AA_AS	Clade V	0	0	0	0	0	0	0	0	0	0	0	0	0	0	0	0	0	0	0	0	0	0	0	0	0	0	0	0	0	0	0	0	0	0	0	0	0	0	0	1	0	0	0	0	0	0	0
ST95	ESC_FA8326AA_AS	Clade V	0	0	0	0	0	0	0	0	0	0	0	0	0	0	0	0	0	0	0	0	0	0	0	0	0	0	0	0	0	0	0	0	0	0	0	0	0	1	0	0	0	0	0	0	0	0	0
ST95	ESC_FA8327AA_AS	Clade V	0	0	0	0	0	0	0	0	0	0	0	0	0	0	0	0	0	0	0	0	0	0	0	0	0	0	0	0	0	0	0	0	0	0	0	0	0	1	0	0	0	0	0	0	0	0	0
ST95	ESC_FA9701AA_AS	Clade V	0	0	0	0	0	0	0	0	0	0	0	0	0	0	0	0	0	0	0	0	0	0	0	0	0	0	0	0	0	0	0	0	0	0	0	0	0	0	0	0	0	0	0	0	0	0	0
ST95	ESC_FA9957AA_AS	Clade V	0	0	0	1	0	1	0	0	0	0	0	0	0	0	0	0	0	0	0	0	0	0	0	1	0	1	1	0	0	0	0	0	0	0	1	0	0	0	0	0	1	0	0	0	0	0	0
ST95	ESC_GA3595AA_AS	Clade V	0	0	0	0	0	0	0	0	0	0	0	0	0	0	0	0	0	0	0	0	0	0	0	0	0	0	0	0	0	0	0	0	0	0	0	0	0	0	0	0	0	0	0	0	0	0	0
ST95	ESC_GA5158AA_AS	Clade V	0	0	0	0	0	0	0	0	0	0	0	0	0	0	0	0	0	0	0	0	0	0	0	0	0	0	0	0	0	0	0	0	0	0	0	0	0	0	0	0	0	0	0	0	0	0	0
ST95	ESC_GA6762AA_AS	Clade V	0	0	0	0	0	0	0	0	0	0	0	0	0	0	0	0	0	0	0	0	0	0	0	0	0	0	0	0	0	0	0	0	0	0	0	0	0	0	0	0	0	0	0	0	0	0	0
ST95	ESC_GA9224AA_AS	Clade V	0	0	0	0	0	1	0	0	0	0	0	0	0	0	0	0	0	0	0	0	0	0	0	1	0	1	0	0	0	0	0	0	0	0	0	0	0	1	0	0	0	0	0	0	0	0	0
ST95	ESC_GA9726AA_AS	Clade V	0	0	0	0	0	0	0	0	0	0	0	0	0	0	0	0	0	0	0	0	0	0	0	0	0	0	0	0	0	0	0	0	0	0	0	0	0	1	0	0	0	0	0	0	0	0	0
ST95	ESC_GA9786AA_AS	Clade V	0	0	0	0	0	1	0	0	0	0	0	0	0	0	0	0	0	0	0	0	0	0	0	0	0	0	0	0	0	0	0	0	0	0	0	0	0	0	0	0	0	0	0	0	0	0	0
ST95	ESC_HA0238AA_AS	Clade V	0	0	0	0	0	1	0	0	0	0	0	0	0	0	0	0	0	0	0	0	0	0	0	0	0	0	0	0	0	0	0	0	0	0	0	0	0	0	0	0	0	0	0	0	0	0	0
ST95	ESC_HA0490AA_AS	Clade V	0	0	0	0	0	0	0	0	0	0	0	0	0	0	0	0	0	0	0	0	0	0	0	0	0	0	0	0	0	0	0	0	0	0	0	0	0	0	0	0	0	0	0	0	0	0	0
ST95	ESC_HA0689AA_AS	Clade V	0	0	0	0	0	0	0	0	0	0	0	0	0	0	0	0	0	0	0	0	0	0	0	0	0	0	0	0	0	0	0	0	0	0	0	0	0	0	0	0	0	0	0	0	0	0	0
ST95	ESC_HA2271AA_AS	Clade V	0	0	0	0	0	0	0	0	0	0	0	0	0	0	0	0	0	0	0	0	0	0	0	0	0	0	0	0	0	0	0	0	0	0	0	0	0	0	0	0	0	1	0	0	0	0	0
ST95	ESC_HA2294AA_AS	Clade V	0	0	0	0	0	0	0	0	0	0	0	0	0	0	0	0	0	0	0	0	0	0	0	0	0	0	0	0	0	0	0	0	0	0	0	0	0	0	0	0	0	1	0	0	0	0	0
ST95	ESC_HA2328AA_AS	Clade V	0	0	0	0	0	0	0	0	0	0	0	0	0	0	0	0	0	0	0	0	0	0	0	0	0	0	0	0	0	0	0	0	0	0	0	0	0	0	0	0	0	0	0	0	0	0	0
ST95	ESC_HA3089AA_AS	Clade V	0	0	0	0	0	0	0	0	0	0	0	0	0	0	0	0	0	0	0	0	0	0	0	0	0	0	0	0	0	0	0	0	0	0	0	0	0	0	0	0	0	0	0	0	0	0	0
ST95	ESC_HA3338AA_AS	Clade V	0	0	0	0	0	0	0	0	0	0	0	0	0	0	0	0	0	0	0	0	0	0	0	0	0	0	0	0	0	0	0	0	0	0	0	0	0	0	0	0	0	0	0	0	0	0	0
ST95	ESC_HA4979AA_AS	Clade V	0	0	0	0	0	0	0	0	0	0	0	0	0	0	0	0	0	0	0	0	0	0	0	1	0	1	0	0	0	0	0	0	0	0	0	0	1	1	0	0	0	0	0	0	0	0	0
ST95	ESC_HA5136AA_AS	Clade V	0	0	0	0	0	0	0	0	0	0	0	0	0	0	0	0	0	0	0	0	0	0	0	0	0	0	0	0	0	0	0	0	0	0	0	0	0	0	0	0	0	0	0	0	0	0	0
ST95	ESC_HA5557AA_AS	Clade V	0	0	0	0	0	0	0	0	0	0	0	0	0	0	0	0	0	0	0	0	0	0	0	0	0	0	0	0	0	0	0	0	0	0	0	0	0	0	0	0	0	0	0	0	0	0	0
ST95	ESC_HA5565AA_AS	Clade V	0	0	0	0	0	0	0	0	0	0	0	0	0	0	0	0	0	0	0	0	0	0	0	0	0	0	0	0	0	0	0	0	0	0	0	0	0	0	0	0	0	0	0	0	0	0	0
ST95	ESC_HA5568AA_AS	Clade V	0	0	0	0	0	0	0	0	0	0	0	0	0	0	0	0	0	0	0	0	0	0	0	0	0	0	0	0	0	0	0	0	0	0	0	0	0	0	0	0	0	0	0	0	0	0	0
ST95	ESC_HA5570AA_AS	Clade V	0	0	0	0	0	1	0	0	0	0	0	0	0	0	0	0	0	0	0	0	0	0	0	0	0	0	0	0	0	0	0	0	0	0	0	0	0	0	0	0	0	0	0	0	0	0	0
ST95	ESC_HA5572AA_AS	Clade V	0	0	0	0	0	0	0	0	0	0	0	0	0	0	0	0	0	0	0	0	0	0	0	0	0	0	0	0	0	0	0	0	0	0	0	0	0	0	0	0	0	0	0	0	0	0	0
ST95	ESC_HA5579AA_AS	Clade V	0	0	0	0	0	0	0	0	0	0	0	0	0	0	0	0	0	0	0	0	0	0	0	0	0	0	0	0	0	0	0	0	0	0	0	0	0	0	0	0	0	0	0	0	0	0	0
ST95	ESC_HA5580AA_AS	Clade V	0	0	0	0	0	0	0	0	0	0	0	0	0	0	0	0	0	0	0	0	0	0	0	0	0	0	0	0	0	0	0	0	0	0	0	0	0	0	0	0	0	0	0	0	0	0	0
ST95	ESC_HA5665AA_AS	Clade V	0	0	0	0	0	1	0	0	0	0	0	0	0	0	0	0	0	0	0	0	0	0	0	0	0	0	0	0	0	0	0	0	0	0	0	0	0	0	0	0	0	0	0	0	0	0	0
ST95	ESC_HA6341AA_AS	Clade V	0	0	0	0	0	1	0	0	0	0	0	0	0	0	0	0	0	0	0	0	0	0	0	0	0	0	0	0	0	0	0	0	0	0	0	0	1	0	0	1	0	0	0	0	0	0	0
ST95	ESC_HA6884AA_AS	Clade V	0	0	0	0	0	1	0	0	0	0	0	0	0	0	0	0	0	0	0	0	0	0	0	1	0	1	0	0	0	0	0	0	0	0	0	0	0	1	0	1	0	0	0	0	0	0	0
ST95	ESC_HA6920AA_AS	Clade V	0	0	0	0	0	0	0	0	0	0	0	0	0	0	0	0	0	0	0	0	0	0	0	0	0	0	0	0	0	0	0	0	0	0	0	0	0	0	0	0	0	0	0	0	0	0	0
ST95	ESC_HA7597AA_AS	Clade V	0	0	0	0	0	0	0	0	0	0	0	0	0	0	0	0	0	0	0	0	0	0	0	0	0	0	0	0	0	0	0	0	0	0	0	0	0	0	0	0	0	0	0	0	0	0	0
ST95	ESC_HA7642AA_AS	Clade V	0	0	0	0	0	0	0	0	0	0	0	0	0	0	0	0	0	0	0	0	0	0	0	0	0	0	0	0	0	0	0	0	0	0	0	0	0	0	0	0	0	0	0	0	0	0	0
ST95	ESC_HA7717AA_AS	Clade V	0	0	0	0	0	0	0	0	0	0	0	0	0	0	0	0	0	0	0	0	0	0	0	0	0	0	0	0	0	0	0	0	0	0	0	0	0	0	0	0	0	0	0	0	0	0	0
ST95	ESC_HA7812AA_AS	Clade V	0	0	0	0	0	0	0	0	0	0	0	0	0	0	0	0	0	0	0	0	0	0	0	0	0	0	0	0	0	0	0	0	0	0	0	0	0	0	0	0	0	0	0	0	0	0	0
ST95	ESC_HA7918AA_AS	Clade V	0	0	0	0	0	0	0	0	0	0	0	0	0	0	0	0	0	0	0	0	0	0	0	0	0	0	0	0	0	0	0	0	0	0	0	0	0	0	0	0	0	0	0	0	0	0	0
ST95	ESC_HA7931AA_AS	Clade V	0	0	0	0	0	0	0	0	0	0	0	0	0	0	0	0	0	0	0	0	0	0	0	0	0	0	0	0	0	0	0	0	0	0	0	0	0	0	0	0	0	0	0	0	0	0	0
ST95	ESC_IA2262AA_AS	Clade V	0	0	0	0	0	0	0	0	0	0	0	0	0	0	0	0	0	0	0	0	0	0	0	0	0	0	0	0	0	0	0	0	0	0	0	0	0	0	0	0	0	0	0	0	0	0	0
ST95	ESC_IA3056AA_AS	Clade V	0	0	0	0	0	0	0	0	0	0	0	0	0	0	0	0	0	0	0	0	0	0	0	0	0	0	0	0	0	0	0	0	0	0	0	0	0	0	0	0	0	0	0	0	0	0	0
ST95	ESC_IA9027AA_AS	Clade V	0	0	0	1	0	0	0	0	0	0	0	0	0	0	0	0	0	0	0	0	0	0	0	0	0	0	0	0	0	0	0	0	0	0	0	0	0	0	0	0	0	0	0	0	0	0	0
ST95	ESC_IA9084AA_AS	Clade V	0	0	0	1	0	0	0	0	0	0	0	0	0	0	0	0	0	0	0	0	0	0	0	0	0	0	0	0	0	0	0	0	0	0	0	0	0	1	0	0	0	0	0	0	0	0	0
ST95	ESC_JA0446AA_AS	Clade V	0	0	0	1	0	1	0	0	0	0	0	0	0	0	0	0	1	0	0	0	0	0	0	0	0	0	0	0	0	0	0	0	0	0	0	0	1	0	0	0	0	0	0	0	0	0	0
ST95	ESC_JA0820AA_AS	Clade V	0	0	0	1	0	0	0	0	0	0	0	0	0	0	0	0	0	0	0	0	0	0	0	0	0	0	0	0	0	0	0	0	0	0	0	0	0	0	0	0	0	0	0	0	0	0	0
ST95	ESC_JA0917AA_AS	Clade V	0	0	0	0	0	0	0	0	0	0	0	0	0	0	0	0	0	0	0	0	0	0	0	0	0	0	0	0	0	0	0	0	0	0	0	0	0	0	0	0	0	0	0	0	0	0	0
ST95	ESC_JA3774AA_AS	Clade V	0	0	0	0	0	0	0	0	0	0	0	0	0	0	0	0	0	0	0	0	0	0	0	0	0	0	0	0	0	0	0	0	0	0	0	0	0	0	0	0	0	0	0	0	0	0	0
ST95	ESC_JA4488AA_AS	Clade V	0	0	0	0	0	0	0	0	0	0	0	0	0	0	0	0	0	0	0	0	0	0	0	0	0	0	0	0	0	0	0	0	0	0	0	0	0	0	0	0	0	0	0	0	0	0	0
ST95	ESC_JA4609AA_AS	Clade V	0	0	0	0	0	0	0	0	0	0	0	0	0	0	0	0	0	0	0	0	0	0	0	0	0	0	0	0	0	0	0	0	0	0	0	0	0	0	0	0	0	0	0	0	0	0	0
ST95	ESC_JA9945AA_AS	Clade V	0	0	0	0	0	0	0	0	0	0	0	0	0	0	0	0	0	0	0	0	0	0	0	0	0	0	0	0	0	0	0	0	0	0	0	0	0	0	0	0	0	0	0	0	0	0	0
ST95	ESC_KA9265AA_AS	Clade V	0	0	0	0	0	0	0	0	0	0	0	0	0	0	0	0	0	0	0	0	0	0	1	0	0	0	0	0	0	0	0	0	0	0	0	0	0	1	0	0	0	0	0	0	0	0	0
ST95	ESC_KA9267AA_AS	Clade V	0	0	0	0	0	0	0	0	0	0	0	0	0	0	0	0	0	0	0	0	0	0	1	0	0	0	0	0	0	0	0	0	0	0	0	0	0	1	0	0	0	0	0	0	0	0	0
ST95	ESC_KA9324AA_AS	Clade V	0	0	0	0	0	0	0	0	0	0	0	0	0	0	0	0	0	0	0	0	0	0	1	0	0	0	0	0	0	0	0	0	0	0	0	0	0	1	0	0	0	0	0	0	0	0	0
ST95	ESC_KA9597AA_AS	Clade V	0	0	0	0	0	0	0	0	0	0	0	0	0	0	0	0	0	0	0	0	0	0	0	0	0	0	0	0	0	0	0	0	0	0	0	0	0	1	0	0	0	0	0	0	0	0	0
ST95	ESC_KA9598AA_AS	Clade V	0	0	0	0	0	0	0	0	0	0	0	0	0	0	0	0	0	0	0	0	0	0	0	0	0	0	0	0	0	0	0	0	0	0	0	0	0	0	0	0	0	0	0	0	0	0	0
ST95	ESC_LA0434AA_AS	Clade V	0	0	0	0	0	1	0	0	0	0	0	0	0	0	0	0	0	0	0	0	0	1	0	1	0	1	1	0	0	0	0	0	0	0	0	0	0	1	0	1	0	0	0	0	0	0	0
ST95	ESC_LA0660AA_AS	Clade V	0	0	0	0	0	0	0	0	0	0	0	0	0	0	0	0	0	0	0	0	0	0	0	1	0	1	0	0	0	0	0	0	0	0	0	0	0	0	0	0	1	0	0	0	0	0	0
ST95	ESC_LA0663AA_AS	Clade V	0	0	0	0	0	0	0	0	0	0	0	0	0	0	0	0	0	0	0	0	0	0	0	1	0	1	0	0	0	0	0	0	0	0	0	0	0	0	0	0	1	0	0	0	0	0	0
ST95	ESC_LA1367AA_AS	Clade V	0	0	0	0	0	0	0	0	0	0	0	0	0	0	0	0	0	0	0	0	0	0	0	0	0	0	0	0	0	0	0	0	0	0	0	0	0	0	0	0	0	0	0	0	0	0	0
ST95	ESC_LA2630AA_AS	Clade V	0	0	0	0	0	0	0	0	0	0	0	0	0	0	0	0	0	0	0	0	0	0	0	0	0	0	0	0	0	0	0	0	0	0	0	0	0	0	0	0	0	0	0	0	0	0	0
ST95	ESC_LA2734AA_AS	Clade V	0	0	0	0	0	1	0	0	0	0	0	0	0	0	0	0	0	0	0	0	0	0	1	1	0	1	0	0	0	0	0	0	0	0	0	0	0	1	0	1	0	0	0	0	0	0	0
ST95	ESC_LA2779AA_AS	Clade V	0	0	0	0	0	1	0	0	0	0	0	0	0	0	0	0	0	0	0	0	0	0	0	1	0	1	0	0	0	0	0	0	0	0	0	0	0	1	0	1	0	0	0	0	0	0	0
ST95	ESC_LA2826AA_AS	Clade V	0	0	0	1	0	0	0	0	0	0	0	0	0	0	0	0	0	0	0	0	0	0	0	1	0	1	0	0	0	0	0	0	0	0	0	0	0	0	0	0	1	0	0	0	0	1	1
ST95	ESC_LA3008AA_AS	Clade V	0	0	0	0	0	1	0	0	0	0	0	0	0	0	0	0	0	0	0	0	0	0	0	1	0	1	0	0	0	0	0	0	0	0	0	0	0	1	0	1	0	0	0	0	0	0	0
ST95	ESC_LA4539AA_AS	Clade V	0	0	0	0	0	0	0	0	0	0	0	0	0	0	0	0	0	0	0	0	0	0	0	0	0	0	0	0	0	0	0	0	0	0	0	0	0	0	0	0	0	0	0	0	0	0	0
ST95	ESC_LA5763AA_AS	Clade V	0	0	0	0	0	0	0	0	0	0	0	0	0	0	0	0	0	0	0	0	0	0	0	0	0	0	0	0	0	0	0	0	0	0	0	0	0	0	0	0	0	0	0	0	0	0	0
ST95	ESC_LA5874AA_AS	Clade V	0	0	0	0	0	0	0	0	0	0	0	0	0	0	0	0	0	0	0	0	0	0	0	0	0	0	0	0	0	0	0	0	0	0	0	0	0	0	0	0	0	0	0	0	0	0	0
ST95	ESC_LA5890AA_AS	Clade V	0	0	0	0	0	0	0	0	0	0	0	0	0	0	0	0	0	0	0	0	0	0	0	0	0	0	0	0	0	0	0	0	0	0	0	0	0	0	0	0	0	0	0	0	0	0	0
ST95	ESC_LA6569AA_AS	Clade V	0	0	0	0	0	0	0	0	0	0	0	0	0	0	0	0	0	0	0	0	0	0	0	0	0	0	0	0	0	0	0	0	0	0	0	0	0	0	0	0	0	0	0	0	0	0	0
ST95	ESC_LA6570AA_AS	Clade V	0	0	0	0	0	0	0	0	0	0	0	0	0	0	0	0	0	0	0	0	0	0	0	0	0	0	0	0	0	0	0	0	0	0	0	0	0	0	0	0	0	0	0	0	0	0	0
ST95	ESC_LA6572AA_AS	Clade V	0	0	0	0	0	0	0	0	0	0	0	0	0	0	0	0	0	0	0	0	0	0	0	0	0	0	0	0	0	0	0	0	0	0	0	0	0	0	0	0	0	0	0	0	0	0	0
ST95	ESC_MA2760AA_AS	Clade V	0	0	0	0	0	0	0	0	0	0	0	0	0	0	0	0	0	0	0	0	0	0	0	1	0	1	0	0	0	0	0	0	0	0	0	0	0	0	0	0	1	0	0	0	0	0	0
ST95	ESC_NA2738AA_AS	Clade V	0	0	0	0	0	0	0	0	0	0	0	0	0	0	0	0	0	0	0	0	0	0	0	0	0	0	0	0	0	0	0	0	0	0	0	0	0	0	0	0	0	0	0	0	0	0	0
ST95	ESC_NA2895AA_AS	Clade V	0	0	0	0	0	0	0	0	0	0	0	0	0	0	0	0	0	0	0	0	0	0	0	0	0	0	0	0	0	0	0	0	0	0	0	0	0	0	0	1	0	0	0	0	0	0	0
ST95	ESC_NA3976AA_AS	Clade V	0	0	0	0	0	1	0	0	0	0	0	0	0	0	0	0	0	0	0	0	0	0	0	0	0	0	0	0	0	0	0	0	0	0	0	0	0	0	0	0	0	0	0	0	0	0	0
ST95	ESC_NA3978AA_AS	Clade V	0	0	0	0	0	0	0	0	0	0	0	0	0	0	0	0	0	0	0	0	0	0	0	0	0	0	0	0	0	0	0	0	0	0	0	0	0	0	0	0	0	0	0	0	0	0	0
ST95	ESC_NA3979AA_AS	Clade V	0	0	0	0	0	1	0	0	0	0	0	0	0	0	0	0	0	0	0	0	0	0	0	0	0	0	0	0	0	0	0	0	0	0	0	0	0	0	0	0	0	0	0	0	0	0	0
ST95	ESC_NA4012AA_AS	Clade V	0	0	0	0	0	0	0	0	0	0	0	0	0	0	0	0	0	0	0	0	0	0	0	0	0	0	0	0	0	0	0	0	0	0	0	0	0	0	0	0	0	0	0	0	0	0	0
ST95	ESC_NA4015AA_AS	Clade V	0	0	0	0	0	0	0	0	0	0	0	0	0	0	0	0	0	0	0	0	0	0	0	0	0	0	0	0	0	0	0	0	0	0	0	0	0	0	0	0	0	0	0	0	0	0	0
ST95	ESC_NA4020AA_AS	Clade V	0	0	0	0	0	1	0	0	0	0	0	0	0	0	0	0	0	0	0	0	0	0	0	0	0	0	0	0	0	0	0	0	0	0	0	0	0	0	0	0	0	0	0	0	0	0	0
ST95	ESC_NA4021AA_AS	Clade V	0	0	0	0	0	1	0	0	0	0	0	0	0	0	0	0	0	0	0	0	0	0	0	0	0	0	0	0	0	0	0	0	0	0	0	0	0	0	0	0	0	0	0	0	0	0	0
ST95	ESC_NA4023AA_AS	Clade V	0	0	0	0	0	0	0	0	0	0	0	0	0	0	0	0	0	0	0	0	0	0	0	0	0	0	0	0	0	0	0	0	0	0	0	0	0	0	0	0	0	0	0	0	0	0	0
ST95	ESC_NA4033AA_AS	Clade V	0	0	0	0	0	1	0	0	0	0	0	0	0	0	0	0	0	0	0	0	0	0	0	0	0	0	0	0	0	0	0	0	0	0	0	0	0	0	0	0	0	0	0	0	0	0	0
ST95	ESC_NA7861AA_AS	Clade V	0	0	0	1	1	1	0	0	0	0	0	0	0	0	0	0	0	0	1	1	0	0	0	1	0	1	1	1	1	1	0	0	0	0	0	0	0	1	0	0	0	0	0	0	0	0	0
ST95	ESC_NA8166AA_AS	Clade V	0	0	0	0	0	0	0	0	0	0	0	0	0	0	0	0	0	0	0	0	0	0	0	0	0	0	0	0	0	0	0	0	0	0	0	0	0	0	0	0	0	0	0	0	0	0	0
ST95	ESC_NA8349AA_AS	Clade V	0	0	0	0	0	0	0	0	0	0	0	0	0	0	0	0	0	0	0	0	0	0	0	0	0	0	0	0	0	0	0	0	0	0	0	0	0	0	0	0	0	0	0	0	0	0	0
ST95	ESC_NA8805AA_AS	Clade V	0	0	0	0	0	0	0	0	0	0	0	0	0	0	0	0	0	0	0	0	0	0	0	0	0	0	0	0	0	0	0	0	0	0	0	0	0	0	0	0	0	0	0	0	0	0	0
ST95	ESC_QA3565AA_AS	Clade V	0	0	0	0	0	0	0	0	0	0	0	0	0	0	0	0	0	0	0	0	0	0	0	0	0	0	0	0	0	0	0	0	0	0	0	0	0	0	0	0	0	0	0	0	0	0	0
ST95	ESC_QA3675AA_AS	Clade V	0	0	0	0	0	0	0	0	0	0	0	0	0	0	0	0	0	0	0	0	0	0	0	0	0	0	0	0	0	0	0	0	0	0	0	0	0	0	0	0	0	0	0	0	0	0	0
ST95	ESC_QA3677AA_AS	Clade V	0	0	0	0	0	0	0	0	0	0	0	0	0	0	0	0	0	0	0	0	0	0	0	0	0	0	0	0	0	0	0	0	0	0	0	0	0	0	0	0	0	0	0	0	0	0	0
ST95	ESC_QA4833AA_AS	Clade V	0	0	0	0	0	0	0	0	0	0	0	0	0	0	0	0	0	0	0	0	0	0	0	0	0	0	0	0	0	0	0	0	0	0	0	0	0	1	0	0	0	0	0	0	0	0	0
ST95	ESC_QA5199AA_AS	Clade V	0	0	0	0	0	0	0	0	0	0	0	0	0	0	0	0	0	0	0	0	0	0	0	0	0	0	0	0	0	0	0	0	0	0	0	0	0	0	0	0	0	0	0	0	0	0	0
ST95	ESC_QA5208AA_AS	Clade V	0	0	0	0	0	0	0	0	0	0	0	0	0	0	0	0	0	0	0	0	0	0	0	0	0	0	0	0	0	0	0	0	0	0	0	0	0	0	0	0	0	0	0	0	0	0	0
ST95	ESC_QA5438AA_AS	Clade V	0	0	0	0	0	0	0	0	0	0	0	0	0	0	0	0	0	0	0	0	0	0	0	0	0	0	0	0	0	0	0	0	0	0	0	0	0	0	0	0	0	0	0	0	0	0	0
ST95	ESC_QA5479AA_AS	Clade V	0	0	0	0	0	0	0	0	0	0	0	0	0	0	0	0	0	0	0	0	0	0	0	0	0	0	0	0	0	0	0	0	0	0	0	0	0	0	0	0	0	0	0	0	0	0	0
ST95	ESC_QA5539AA_AS	Clade V	0	0	0	0	0	0	0	0	0	0	0	0	0	0	0	0	0	0	0	0	0	0	0	0	0	0	0	0	0	0	0	0	0	0	0	0	0	0	0	0	0	0	0	0	0	0	0
ST95	ESC_QA5645AA_AS	Clade V	0	0	0	0	0	0	0	0	0	0	0	0	0	0	0	0	0	0	0	0	0	0	0	0	0	0	0	0	0	0	0	0	0	0	0	0	0	0	0	0	0	0	0	0	0	0	0
ST95	ESC_QA6930AA_AS	Clade V	0	0	0	0	0	0	0	0	0	0	0	0	0	0	0	0	0	0	0	0	0	0	0	0	0	0	0	0	0	0	0	0	0	0	0	0	0	0	0	0	0	0	0	0	0	0	0
ST95	ESC_QA7385AA_AS	Clade V	0	0	0	0	0	0	0	0	0	0	0	0	0	0	0	0	0	0	0	0	0	0	0	0	0	0	0	0	0	0	0	0	0	0	0	0	0	0	0	0	0	0	0	0	0	0	0
ST95	ESC_QA7392AA_AS	Clade V	0	0	0	0	0	0	0	0	0	0	0	0	0	0	0	0	0	0	0	0	0	0	0	0	0	0	0	0	0	0	0	0	0	0	0	0	0	0	0	0	0	0	0	0	0	0	0
ST95	ESC_QA7440AA_AS	Clade V	0	0	0	0	0	0	0	0	0	0	0	0	0	0	0	0	0	0	0	0	0	0	0	0	0	0	0	0	0	0	0	0	0	0	0	0	0	0	0	0	0	0	0	0	0	0	0
ST95	ESC_QA7860AA_AS	Clade V	0	0	0	0	0	0	0	0	0	0	0	0	0	0	0	0	0	0	0	0	0	0	0	0	0	0	0	0	0	0	0	0	0	0	0	0	0	0	0	0	0	0	0	0	0	0	0
ST95	ESC_QA7942AA_AS	Clade V	0	0	0	0	0	0	0	0	0	0	0	0	0	0	0	0	0	0	0	0	0	0	0	0	0	0	0	0	0	0	0	0	0	0	0	0	0	0	0	0	0	0	0	0	0	0	0
ST95	ESC_QA8168AA_AS	Clade V	0	0	0	0	0	0	0	0	0	0	0	0	0	0	0	0	0	0	0	0	0	0	0	0	0	0	0	0	0	0	0	0	0	0	0	0	0	0	0	0	0	0	0	0	0	0	0
ST95	ESC_QA8963AA_AS	Clade V	0	0	0	0	0	0	0	0	0	0	0	0	0	0	0	0	0	0	0	0	0	0	0	0	0	0	0	0	0	0	0	0	0	0	0	0	1	0	0	1	0	0	0	0	0	0	0
[truncated: 50 more rows]
[truncated: 20 more columns]
