# Supplementary material for: Genomics Analysis to Identify Multiple Genetic Determinants That Drive the Global Transmission of the Pandemic ST95 Lineage of Extraintestinal Pathogenic Escherichia coli (ExPEC)
Source: Pathogens. 2022 Dec 7;11(12):1489. doi: 10.3390/pathogens11121489 (PMC9781279; doi:10.3390/pathogens11121489)
Supplement: Supplementary file 1 [file pathogens-11-01489-s001.zip › Supplementary Materials/Table S4.xlsx]

## Sheet: Sheet1
tophit		represent_seq	dup_seq	module	module_gene_No	module_contigs_No	module_gene	moudle_contigs
NC_002134.1	plasmid R100 DNA，unknown function	ESC_CA4774AA_AS__seq98	ESC_TA2001AA_AS__seq112 ESC_HA6601AA_AS__seq18 GCF_000503475.1__seq56 GCF_002631405.1__seq323 ESC_NA4043AA_AS__seq469 ESC_LA2826AA_AS__seq5 GCF_000503475.1__seq72 ESC_LA0434AA_AS__seq84 GCF_900499275.1__seq25 GCF_001881075.1__seq47	modules9357	66	1	group_18768- group_2195- group_3013+ traM_1- group_12931- group_4722- group_4723- group_3428- group_4891- group_2043- group_7748- group_6300- group_4599- group_4467- group_4460- group_7224- group_10320- group_1559- group_2223- group_2232- group_5312- group_12663- group_3593- group_1635- group_3265- group_3869- group_11378- group_4611- group_3613- group_11382- group_5213- group_399- group_14238- g…	ESC_CA4774AA_AS__seq98+
NC_002134.1	plasmid R100 DNA，unknown function	ESC_KA3859AA_AS__seq43	GCF_000503475.1__seq56 GCF_002631405.1__seq323 ESC_NA4043AA_AS__seq469 ESC_LA2826AA_AS__seq5 ESC_LA0434AA_AS__seq84 GCF_000503475.1__seq72 GCF_000503475.1__seq76 GCF_001881075.1__seq47	modules8138	51	1	group_6096- group_2195- group_3023+ traM_1- group_12933- group_4722- group_4723- group_3428- group_4891- group_2043- group_7748- group_6300- group_4599- group_4467- group_4458- group_5338- group_12056- group_4458- group_7226- group_10320- group_1559- group_2223- group_2232- group_5312- group_12663- group_3593- group_1635- group_3265- group_3869- group_11378- group_4611- group_3613- group_11382- g…	ESC_KA3859AA_AS__seq43+
NC_007675.1		ESC_BA6740AA_AS__seq125	ESC_HA5570AA_AS__seq184 ESC_QA3675AA_AS__seq137 GCF_003027635.1__seq46 ESC_LA5874AA_AS__seq124 ESC_LA2630AA_AS__seq62 ESC_BA2329AA_AS__seq61 ESC_BA3825AA_AS__seq199 ESC_CA5697AA_AS__seq130 ESC_CA3069AA_AS__seq190 ESC_CA1554AA_AS__seq29 ESC_NA2983AA_AS__seq72	modules3619	19	1	group_416+ group_428+ group_1397+ ompT_1- lgrD- group_9543- group_11859- repB+ group_3417- dinB1_1- group_1073+ group_1073+ iutA+ iucD+ iucC+ iucB+ iucA+ group_8994- crcB_1+	ESC_BA6740AA_AS__seq125+
NC_007941.1		ESC_QA5208AA_AS__seq112	ESC_SA6572AA_AS__seq31 ESC_NA3978AA_AS__seq74 ESC_AA9388AA_AS__seq4 ESC_CA4075AA_AS__seq145 ESC_CA1134AA_AS__seq105	modules3046	17	1	group_3024- group_2200+ group_6096+ group_2115+ group_2667+ group_2964+ group_8153+ group_16147+ group_2706+ group_4070+ group_98+ group_11368+ ssb_2+ group_2113+ group_2674+ group_2959+ group_8154+	ESC_QA5208AA_AS__seq112+
NC_009837.1		GCF_000014845.1__seq2	GCF_001854565.1__seq41 ESC_HA9073AA_AS__seq58 ESC_CA2277AA_AS__seq36 ESC_AA7981AA_AS__seq22 ESC_CA5467AA_AS__seq2 ESC_CA5131AA_AS__seq48 ESC_GA9703AA_AS__seq185 ESC_CA0021AA_AS__seq15 ESC_BA6136AA_AS__seq25 ESC_CA1525AA_AS__seq178 ESC_CA5852AA_AS__seq114 ESC_CA2098AA_AS__seq96 ESC_CA0253AA_AS__seq39 ESC_BA2963AA_AS__seq14 ESC_CA3069AA_AS__seq201 ESC_CA5697AA_AS__seq52 ESC_CA4087AA_AS__seq67 ESC_B…	modules13704	164	1	group_6045+ macA_1+ group_416+ group_1397+ ompT_1- lgrD- group_9543- group_11859- repB+ group_3417- dinB1_1- group_1073+ group_1073+ group_3910- group_3941- mntB_3- crcB_1- group_8994+ iucA- iucB- iucC- iucD- iutA- group_1073- group_1073- group_7828+ group_17804- group_17809+ group_10502- group_5990- group_1073- group_1073- group_3492+ group_3492+ group_3492+ yciC+ group_1386+ rne_2+ group_5973- …	GCF_000014845.1__seq2+
NC_009838.1		GCF_000014845.1__seq3	ESC_MA9917AA_AS__seq81 GCF_002416845.1__seq129 GCF_002911375.1__seq185 GCF_002911375.1__seq187 GCF_002911375.1__seq188 ESC_FA8358AA_AS__seq87 GCF_002911375.1__seq196 GCF_002911375.1__seq204 GCF_002911375.1__seq211 GCF_002911375.1__seq2	modules14808	228	1	group_21226- group_21227- group_17034- group_17035- group_21228+ group_21229- group_21230- group_17036- group_17801- group_5554- group_758- group_5883+ group_17044+ group_21241+ pvuIIM+ group_21239+ group_17042+ group_21237+ group_17041+ group_13026+ higB-1_2+ group_17040+ group_14677+ group_17398+ group_23254+ group_14970+ group_17400+ group_14788- taqIM- group_21234- group_14787- group_14786- g…	GCF_000014845.1__seq3+
NC_009980.1		ESC_BA5503AA_AS__seq148	ESC_CA4835AA_AS__seq117 ESC_GA8857AA_AS__seq136	modules2664	16	1	group_10294- tetA+ group_14285- group_2788+ group_2787+ group_16093+ aer_2- group_2754+ group_18052+ fdtC- group_6121+ group_13680+ group_9845+ cvaC- group_9843+ group_4211+	ESC_BA5503AA_AS__seq148+
NC_009980.1		ESC_BA3011AA_AS__seq17	ESC_CA1936AA_AS__seq47	modules2682	16	1	group_1425+ group_1918+ group_5549+ group_11665+ group_3686- group_2787+ group_10294- group_11415+ group_14285- group_2787+ group_2787+ group_16093+ group_18774- group_2167- toxB+ group_468+	ESC_BA3011AA_AS__seq17+
NC_011076.1	Salmonella plasmid pCVM29188_146，177 CDS, similar to ColV plasmids	GCF_002911415.1__seq253	GCF_002028835.1__seq26 ESC_BA8085AA_AS__seq15 GCF_002416845.1__seq145 ESC_GA8857AA_AS__seq89 ESC_JA8368AA_AS__seq151 ESC_BA4680AA_AS__seq87 ESC_CA4835AA_AS__seq55 ESC_CA3530AA_AS__seq94 GCF_002911395.1__seq97 ESC_SA8250AA_AS__seq69 ESC_BA5109AA_AS__seq111 ESC_LA0540AA_AS__seq50 ESC_CA6287AA_AS__seq48 ESC_CA3335AA_AS__seq173 ESC_CA2638AA_AS__seq67 ESC_BA5881AA_AS__seq199 ESC_BA5870AA_AS__seq45 ESC…	modules3070	17	1	group_5973- stpA_2- stpA_2- elmGT- msbA_3- fes_1- besA- pfeA+ aroH_1+ group_3706+ group_6714+ group_3985+ cvaA- apxIB- group_3659+ group_18265+ group_7092+	GCF_002911415.1__seq253+
NC_011076.1	Salmonella plasmid pCVM29188_146，177 CDS, similar to ColV plasmids	ESC_LA0660AA_AS__seq18	ESC_SA5743AA_AS__seq140 ESC_LA2826AA_AS__seq45 ESC_QA7446AA_AS__seq197 ESC_JA7662AA_AS__seq77 ESC_LA2827AA_AS__seq18 ESC_NA2860AA_AS__seq68 ESC_HA5174AA_AS__seq69 GCF_002512925.1__seq87 ESC_LA2890AA_AS__seq105 ESC_JA0788AA_AS__seq135 ESC_LA0663AA_AS__seq7 ESC_TA1946AA_AS__seq69 ESC_MA7864AA_AS__seq63 ESC_LA2833AA_AS__seq20 ESC_SA3195AA_AS__seq38 ESC_BA0356AA_AS__seq23 ESC_CA4056AA_AS__seq101 ESC_…	modules8359	54	1	group_13010+ group_3413- group_16960- group_14725- group_8632- group_7897- group_14432- group_2162- group_3988- group_6508- group_4089- cia- group_8859+ group_16059- group_5563- group_752- group_2753+ group_18052+ fdtC- group_6121+ group_13680+ ntdC+ cvaC- apxIB+ cvaA+ group_3985- group_6714- group_3706- aroH_1- pfeA- besA+ fes_1+ msbA_3+ elmGT+ stpA_2+ group_5243+ group_5973+ rne_2- group_1386- …	ESC_LA0660AA_AS__seq18+
NC_011076.1	Salmonella plasmid pCVM29188_146，177 CDS, similar to ColV plasmids	ESC_CA5467AA_AS__seq50	ESC_CA4835AA_AS__seq117 ESC_GA8857AA_AS__seq136	modules2767	16	1	group_6507- dnaQ_1- group_3392- group_8860+ group_2798+ group_14805- aer_2- group_2754+ group_18052+ fdtC- group_6121+ group_13680+ group_9845+ cvaC- group_9843+ group_4211+	ESC_CA5467AA_AS__seq50+
NC_011076.1	Salmonella plasmid pCVM29188_146，177 CDS, similar to ColV plasmids	ESC_RA4047AA_AS__seq14	ESC_KA1451AA_AS__seq5 ESC_UA1505AA_AS__seq35 ESC_HA6023AA_AS__seq36 ESC_NA4048AA_AS__seq70 ESC_NA8363AA_AS__seq83 ESC_JA4751AA_AS__seq63 ESC_LA2949AA_AS__seq80 ESC_BA2493AA_AS__seq59 ESC_BA8793AA_AS__seq192 ESC_RA0147AA_AS__seq42 ESC_SA8273AA_AS__seq86 ESC_QA4979AA_AS__seq69 ESC_BA1205AA_AS__seq90 ESC_SA8301AA_AS__seq76 ESC_JA4581AA_AS__seq78 ESC_CA4416AA_AS__seq68 ESC_BA9427AA_AS__seq67 ESC_JA82…	modules11600	94	2	group_5973- stpA_2- stpA_2- elmGT- msbA_3- fes_1- besA- pfeA+ aroH_1+ group_3706+ group_6714+ group_3985+ cvaA- apxIB- cvaC+ ntdC- group_13680- group_6121- fdtC+ group_18052- group_2744- aer_2+ group_16093- group_2780- group_7902+ tnpR+ group_2730- group_2785- group_8860- cia+ group_4089+ group_6508+ group_3988+ group_2156+ group_13150+ group_7077+ group_11613+ group_3685+ group_4519+ group_2547+…	ESC_RA4047AA_AS__seq14+ ESC_RA4068AA_AS__seq49+
NC_011076.1	Salmonella plasmid pCVM29188_146，177 CDS, similar to ColV plasmids	ESC_PA8649AA_AS__seq53	ESC_PA9475AA_AS__seq2 ESC_PA8643AA_AS__seq57 ESC_PA9696AA_AS__seq18 ESC_PA8651AA_AS__seq90 ESC_PA8645AA_AS__seq67 ESC_IA4271AA_AS__seq34	modules11345	90	1	group_5979- group_1944+ group_30129+ group_4982+ group_11099+ group_2992- recE- group_10474- ompW+ group_30029- yciB- group_29865- fhaB+ clsA- group_18139- oppF_1+ oppD_1+ oppC+ oppB+ oppA+ adhE_1- tdk+ hns- galU+ rssB+ group_15827+ purU- group_8986- narI+ narJ+ narH+ narG+ narK+ narX_1- narL_1- group_12401- chaB+ chaA- ldrD_1- kdsA+ group_29924+ group_15822+ prmC+ prfA_1+ hemA+ lolB- ispE- group…	ESC_PA8649AA_AS__seq53+
NC_011076.1	Salmonella plasmid pCVM29188_146，177 CDS, similar to ColV plasmids	ESC_LA2833AA_AS__seq101	ESC_MA2760AA_AS__seq80 ESC_TA1946AA_AS__seq70 ESC_QA4893AA_AS__seq38 ESC_QA4895AA_AS__seq87 ESC_QA4892AA_AS__seq30 ESC_BA8935AA_AS__seq60 ESC_BA5240AA_AS__seq18 ESC_BA7775AA_AS__seq15 ESC_TA1906AA_AS__seq94 ESC_AA7874AA_AS__seq69 ESC_BA1459AA_AS__seq68 ESC_CA6221AA_AS__seq18 ESC_CA0711AA_AS__seq125 ESC_CA1554AA_AS__seq74 ESC_LA3020AA_AS__seq112 ESC_QA7591AA_AS__seq104 ESC_AA9833AA_AS__seq24 ESC_N…	modules8716	58	2	group_13009- group_3681+ hha_2+ group_4519+ group_12632+ finO+ group_2545+ traI+ traD+ group_4498+ group_11669+ group_392+ group_7223+ group_3607+ group_4609+ group_9665+ group_3875+ group_3262+ group_1630+ group_3590+ group_5316+ group_2235+ group_2238+ group_1556+ group_9663+ group_4603+ group_2905+ group_4307+ group_2912+ group_2027+ group_4887+ group_3430+ group_4731+ traA+ traY+ group_7412+ …	ESC_LA2833AA_AS__seq101+ ESC_LA2890AA_AS__seq37-
NC_011076.1	Salmonella plasmid pCVM29188_146，177 CDS, similar to ColV plasmids	ESC_HA6999AA_AS__seq26	ESC_CA5697AA_AS__seq130 ESC_CA3069AA_AS__seq190 ESC_CA1554AA_AS__seq29 ESC_NA2983AA_AS__seq72	modules1962	14	1	group_1073- group_1073- dinB1_1+ group_3417+ repB- group_11859+ group_9543+ lgrD+ ompT_1+ group_1397- group_416- group_6045- group_3492+ yciC+	ESC_HA6999AA_AS__seq26+
NC_011076.1	Salmonella plasmid pCVM29188_146，177 CDS, similar to ColV plasmids	ESC_LA6570AA_AS__seq79	ESC_BA7761AA_AS__seq29 ESC_CA0894AA_AS__seq108 ESC_BA5185AA_AS__seq3	modules3446	18	1	ycdY+ group_11026+ group_11341+ group_2296+ group_1533+ group_30275+ group_911+ group_377+ group_1431+ group_16502- group_10229+ hemR_1+ group_11673- group_5236- fes_2- group_10480- group_5078+ sfaA+	ESC_LA6570AA_AS__seq79+
NC_011076.1	Salmonella plasmid pCVM29188_146，177 CDS, similar to ColV plasmids	ESC_LA0660AA_AS__seq50	ESC_TA1946AA_AS__seq70 ESC_QA4893AA_AS__seq38 ESC_QA4895AA_AS__seq87 ESC_QA4892AA_AS__seq30 ESC_BA8935AA_AS__seq60 ESC_BA5240AA_AS__seq18 ESC_BA7775AA_AS__seq15 ESC_TA1906AA_AS__seq94 ESC_BA6278AA_AS__seq88 ESC_AA7874AA_AS__seq69 ESC_BA1459AA_AS__seq68 ESC_CA6221AA_AS__seq18 ESC_CA0711AA_AS__seq125 ESC_CA1554AA_AS__seq74 ESC_LA3020AA_AS__seq112 ESC_QA7591AA_AS__seq104 ESC_AA9833AA_AS__seq24 ESC_N…	modules8636	57	1	soj- virB- group_8838- group_13679- group_18046- group_15653+ group_1264- group_5576- group_1270- group_8151- group_2950- rsmA_2- ssb_2- group_4047- spo0C- group_4070- group_2705- group_18047- group_6095- group_2206- group_3018+ traM- group_7412- traY- traA- group_4731- group_3430- group_4887- group_2027- group_2912- group_4307- group_2905- group_4603- group_9663- group_1556- group_2238- group_22…	ESC_LA0660AA_AS__seq50+
NC_011076.1	Salmonella plasmid pCVM29188_146，177 CDS, similar to ColV plasmids	ESC_MA2760AA_AS__seq34	GCF_002911265.1__seq100 GCF_000734955.1__seq13 ESC_LA0663AA_AS__seq71 ESC_IA4423AA_AS__seq13 ESC_PA8378AA_AS__seq28 ESC_BA6237AA_AS__seq77 ESC_AA9421AA_AS__seq109 ESC_LA2720AA_AS__seq17 ESC_BA1684AA_AS__seq30 ESC_CA6221AA_AS__seq100 ESC_GA9703AA_AS__seq195 ESC_JA4010AA_AS__seq132 ESC_BA3690AA_AS__seq114 ESC_CA2167AA_AS__seq88 ESC_MA2818AA_AS__seq45 ESC_SA8317AA_AS__seq75 ESC_LA2751AA_AS__seq25 ES…	modules1332	12	1	iutA+ iucD+ iucC+ iucB+ iucA+ group_8994- crcB_1+ mntB_3+ group_3941+ group_3913+ group_4313+ group_18130+	ESC_MA2760AA_AS__seq34+
NC_011076.1	Salmonella plasmid pCVM29188_146，177 CDS, similar to ColV plasmids	ESC_CA3042AA_AS__seq138	ESC_CA1442AA_AS__seq27 ESC_BA6277AA_AS__seq82 ESC_LA2826AA_AS__seq2 ESC_CA2128AA_AS__seq20	modules3059	17	1	group_468- group_9662+ group_4602+ group_2904+ group_4304+ group_2910+ group_2029+ group_4885+ group_3430+ group_4731+ traA+ traY+ group_7412+ traM+ group_3018- group_2200+ group_6095+	ESC_CA3042AA_AS__seq138+
NC_011076.1	Salmonella plasmid pCVM29188_146，177 CDS, similar to ColV plasmids	ESC_HA5076AA_AS__seq90	ESC_HA6988AA_AS__seq31 ESC_IA9158AA_AS__seq3 ESC_LA0540AA_AS__seq45 ESC_CA4993AA_AS__seq70 ESC_CA1599AA_AS__seq85 ESC_NA8166AA_AS__seq18 ESC_TA2840AA_AS__seq56 ESC_TA2839AA_AS__seq60 ESC_QA5919AA_AS__seq90 ESC_NA3993AA_AS__seq36 ESC_NA2934AA_AS__seq84 ESC_NA4056AA_AS__seq44 ESC_NA4043AA_AS__seq522 ESC_LA2699AA_AS__seq73 GCF_001700095.1__seq49 ESC_QA7446AA_AS__seq153 ESC_JA4581AA_AS__seq75 ESC_CA5…	modules2523	15	1	yciC- group_3492- group_6045+ macA_1+ group_416+ group_1397+ ompT_1- lgrD- group_9543- group_11859- repB+ group_3417- dinB1_1- group_1073+ group_1073+	ESC_HA5076AA_AS__seq90+
NC_011076.1	Salmonella plasmid pCVM29188_146，177 CDS, similar to ColV plasmids	ESC_QA7446AA_AS__seq148	ESC_NA4048AA_AS__seq46 ESC_TA1906AA_AS__seq105 ESC_NA3975AA_AS__seq80 ESC_NA2999AA_AS__seq12 ESC_JA3948AA_AS__seq49 GCF_001499595.1__seq40 ESC_FA9957AA_AS__seq104 ESC_LA3021AA_AS__seq173 ESC_QA2890AA_AS__seq138	modules9022	62	1	group_13009- group_3681+ hha_2+ group_4519+ group_12632+ finO+ group_2545+ traI+ traD+ group_4498+ group_11669+ group_392+ group_7223+ group_3607+ group_4609+ group_9665+ group_3875+ group_3263+ group_1630+ group_1918+ group_5549+ group_11665+ group_3590+ group_5316+ group_2219+ group_2219+ group_1549+ group_9663+ dksA_1+ group_4603+ group_2902+ group_4307+ group_2912+ group_2031+ group_4887+ gro…	ESC_QA7446AA_AS__seq148+
NC_011076.1	Salmonella plasmid pCVM29188_146，177 CDS, similar to ColV plasmids	ESC_HA3865AA_AS__seq13	ESC_CA1909AA_AS__seq70 ESC_HA7931AA_AS__seq17 ESC_BA9232AA_AS__seq144 ESC_RA1557AA_AS__seq100 GCF_002911265.1__seq80 ESC_CA2193AA_AS__seq36 ESC_LA0540AA_AS__seq19 ESC_BA8793AA_AS__seq144 GCF_001499595.1__seq28 GCF_002911325.1__seq153 ESC_QA4893AA_AS__seq38 ESC_QA4895AA_AS__seq87 ESC_QA4892AA_AS__seq30 ESC_NA7779AA_AS__seq82 GCF_002911335.1__seq130 ESC_BA8935AA_AS__seq60 ESC_BA5240AA_AS__seq18 ESC…	modules11763	98	1	group_5973- stpA_2- stpA_2- elmGT- msbA_3- fes_1- besA- pfeA+ aroH_1+ group_3706+ group_6714+ group_3985+ cvaA- apxIB- cvaC+ ntdC- group_13680- group_6121- fdtC+ group_18052- group_2747- group_3708+ group_8859- cia+ dnaQ_1+ group_6508+ group_3988+ group_2158+ group_13150+ yhcR+ group_3231+ group_2542+ group_144+ group_326+ ylpA+ group_11669+ group_392+ group_7223+ group_3607+ group_4609+ group_96…	ESC_HA3865AA_AS__seq13+
NC_011076.1	Salmonella plasmid pCVM29188_146，177 CDS, similar to ColV plasmids	ESC_CA6770AA_AS__seq117	ESC_JA4581AA_AS__seq113 ESC_TA7276AA_AS__seq253 GCF_000264175.1__seq93 ESC_CA1909AA_AS__seq138	modules4920	25	1	iutA+ iucD+ iucC+ iucB+ iucA+ group_8994- crcB_1+ mntB_3+ group_3941+ group_3916+ hpf_1+ group_18130+ bluF+ ycgZ- ariR- group_13888- group_18133+ group_11089- minD+ minC+ group_15812- ycgL- group_15814- lexA_2- dinB1-	ESC_CA6770AA_AS__seq117+
NC_011076.1	Salmonella plasmid pCVM29188_146，177 CDS, similar to ColV plasmids	ESC_LA2890AA_AS__seq37	ESC_TA1914AA_AS__seq29 ESC_NA4037AA_AS__seq59 ESC_TA1946AA_AS__seq70 ESC_QA4893AA_AS__seq38 ESC_QA4895AA_AS__seq87 ESC_QA4892AA_AS__seq30 ESC_BA8935AA_AS__seq60 ESC_BA5240AA_AS__seq18 ESC_BA7775AA_AS__seq15 ESC_FA9957AA_AS__seq78 ESC_AA7874AA_AS__seq69 ESC_BA1459AA_AS__seq68 ESC_CA6221AA_AS__seq18 ESC_CA0711AA_AS__seq125 ESC_CA1554AA_AS__seq74 ESC_LA3020AA_AS__seq112 ESC_QA7591AA_AS__seq104 ESC_N…	modules8716	58	2	group_13009- group_3681+ hha_2+ group_4519+ group_12632+ finO+ group_2545+ traI+ traD+ group_4498+ group_11669+ group_392+ group_7223+ group_3607+ group_4609+ group_9665+ group_3875+ group_3262+ group_1630+ group_3590+ group_5316+ group_2235+ group_2238+ group_1556+ group_9663+ group_4603+ group_2905+ group_4307+ group_2912+ group_2027+ group_4887+ group_3430+ group_4731+ traA+ traY+ group_7412+ …	ESC_LA2833AA_AS__seq101+ ESC_LA2890AA_AS__seq37-
NC_011076.1	Salmonella plasmid pCVM29188_146，177 CDS, similar to ColV plasmids	ESC_GA5158AA_AS__seq85	ESC_CA0711AA_AS__seq125 ESC_BA1459AA_AS__seq68 ESC_CA6221AA_AS__seq18 ESC_AA7874AA_AS__seq69 ESC_CA1554AA_AS__seq74 ESC_QA7591AA_AS__seq104 ESC_LA3020AA_AS__seq112 ESC_AA9833AA_AS__seq24 GCF_000264175.1__seq59 ESC_NA3971AA_AS__seq109 ESC_LA5685AA_AS__seq10 ESC_BA6791AA_AS__seq123 ESC_LA3021AA_AS__seq137 ESC_QA2890AA_AS__seq216 ESC_LA2982AA_AS__seq125 GCF_001524905.1__seq22 ESC_LA2779AA_AS__seq32	modules8737	59	1	aroH_1+ group_3706+ group_6714+ group_3984+ group_4211- apxIB- cvaC+ ntdC- group_13680- group_6121- fdtC+ group_18052- group_2747- group_3708+ group_8859- cia+ dnaQ_1+ relE2+ group_3989+ group_2161+ group_13150+ group_3681+ hha_2+ nuc+ finO+ group_6226+ group_2551+ traI+ group_325+ group_4498+ group_14238+ group_392+ group_3607+ group_4609+ group_9665+ group_3875+ group_3262+ group_1630+ group_35…	ESC_GA5158AA_AS__seq85+
NC_011076.1	Salmonella plasmid pCVM29188_146，177 CDS, similar to ColV plasmids	ESC_LA0663AA_AS__seq81	GCF_002028785.1__seq16 ESC_TA1946AA_AS__seq70 ESC_QA4893AA_AS__seq38 ESC_QA4895AA_AS__seq87 ESC_QA4892AA_AS__seq30 ESC_BA8935AA_AS__seq60 ESC_BA5240AA_AS__seq18 ESC_BA7775AA_AS__seq15 ESC_TA1906AA_AS__seq94 ESC_BA6278AA_AS__seq88 ESC_AA7874AA_AS__seq69 ESC_BA1459AA_AS__seq68 ESC_CA6221AA_AS__seq18 ESC_CA0711AA_AS__seq125 ESC_CA1554AA_AS__seq74 ESC_LA3020AA_AS__seq112 ESC_QA7591AA_AS__seq104 ESC_A…	modules8637	57	1	soj- virB- group_8838- group_13679- group_18046- group_15653+ group_1264- group_5576- group_1270- group_8151- group_2950- rsmA_2- ssb_2- group_4047- spo0C- group_4070- group_2705- group_18047- group_6095- group_2206- group_3018+ traM- group_7412- traY- traA- group_4731- group_3430- group_4887- group_2027- group_2912- group_4307- group_2905- group_4603- group_9663- group_1556- group_2238- group_22…	ESC_LA0663AA_AS__seq81+
NC_011076.1	Salmonella plasmid pCVM29188_146，177 CDS, similar to ColV plasmids	ESC_GA0416AA_AS__seq99	ESC_CA4679AA_AS__seq42 ESC_CA4835AA_AS__seq117 ESC_GA8857AA_AS__seq136	modules4868	25	1	group_14805- aer_2- group_2754+ group_18052+ fdtC- group_6121+ group_13680+ group_9845+ cvaC- group_9843+ group_4211+ group_3984- relE2- group_4091- group_3392- group_8860+ group_2787+ group_2730+ tnpR- bla- group_2787+ yedA_2- tetA+ tetR- group_2787+	ESC_GA0416AA_AS__seq99+
NC_011076.1	Salmonella plasmid pCVM29188_146，177 CDS, similar to ColV plasmids	ESC_IA9158AA_AS__seq99	ESC_NA2983AA_AS__seq152 ESC_JA5458AA_AS__seq23 ESC_JA5554AA_AS__seq123 ESC_HA6988AA_AS__seq71 ESC_HA5076AA_AS__seq62 ESC_HA6999AA_AS__seq3 ESC_RA1557AA_AS__seq42 ESC_LA3021AA_AS__seq173 GCF_001524905.1__seq42 ESC_MA7864AA_AS__seq37 ESC_LA5685AA_AS__seq89 ESC_MA7863AA_AS__seq34 ESC_AA8612AA_AS__seq88 ESC_CA1442AA_AS__seq27 ESC_BA6277AA_AS__seq82	modules5308	27	7	group_1264- group_5576- group_1270- group_8151- group_2950- rsmA_2- ssb_2- group_4047- spo0C- group_4070- group_2705- group_18047- group_6095- group_2206- group_3018+ traM- group_7412- traY- traA- group_4731- group_3430- group_4887- group_2029- group_2912- group_4298- group_2896- group_4605-	ESC_HA5076AA_AS__seq62+ ESC_HA6988AA_AS__seq71- ESC_HA6999AA_AS__seq3- ESC_IA9158AA_AS__seq99- ESC_JA5458AA_AS__seq23- ESC_JA5554AA_AS__seq123- ESC_NA2983AA_AS__seq152-
NC_011076.1	Salmonella plasmid pCVM29188_146，177 CDS, similar to ColV plasmids	ESC_LA2826AA_AS__seq38	ESC_LA0663AA_AS__seq20 ESC_KA6867AA_AS__seq121 ESC_BA4975AA_AS__seq139 ESC_QA5908AA_AS__seq109 ESC_BA3343AA_AS__seq118 ESC_BA6791AA_AS__seq160 ESC_CA6287AA_AS__seq85 ESC_CA1105AA_AS__seq77 ESC_BA8208AA_AS__seq5 ESC_PA8793AA_AS__seq90 ESC_LA0660AA_AS__seq41 ESC_CA3320AA_AS__seq234 ESC_LA2889AA_AS__seq103 ESC_MA2736AA_AS__seq63 ESC_BA5303AA_AS__seq45 ESC_KA0604AA_AS__seq21 ESC_BA7775AA_AS__seq105 E…	modules11544	93	1	iutA+ iucD+ iucC+ iucB+ iucA+ group_8994- crcB_1+ mntB_3+ group_3941+ group_3916+ hpf_1+ group_18130+ bluF+ ycgZ- ariR- group_13888- group_18133+ group_11089- minD+ minC+ group_15812- ycgL- group_15814- lexA_2- dinB1- dsbB+ nhaB+ fadR- group_11092+ dadA- dadX- ldcA+ group_15816- cirA_1+ nadC_1+ ubiE_1+ btuF_3+ treA+ dhaM+ dhaL+ dhaR- ychF+ group_30075- ispE+ lolB+ hemA- prfA_1- prmC- group_15822-…	ESC_LA2826AA_AS__seq38+
NC_011076.1	Salmonella plasmid pCVM29188_146，177 CDS, similar to ColV plasmids	ESC_CA2277AA_AS__seq52	ESC_CA4203AA_AS__seq43	modules3870	20	1	group_6121+ group_13680+ group_9845+ cvaC- group_9843+ group_4211+ group_3984- relE2- group_4091- group_3392- group_8860+ group_2785+ group_2731+ tnpR- group_7902- group_2780+ group_16093+ group_2744+ group_18052+ fdtC-	ESC_CA2277AA_AS__seq52+
NC_011076.1	Salmonella plasmid pCVM29188_146，177 CDS, similar to ColV plasmids	ESC_JA9945AA_AS__seq70	ESC_LA2889AA_AS__seq103 ESC_BA9788AA_AS__seq3 ESC_SA3195AA_AS__seq17 ESC_TA4070AA_AS__seq5 ESC_BA0409AA_AS__seq110 ESC_JA0820AA_AS__seq91 ESC_GA6762AA_AS__seq4 ESC_NA2859AA_AS__seq12 ESC_LA0830AA_AS__seq92 ESC_HA7931AA_AS__seq102 ESC_LA2630AA_AS__seq27 ESC_FA6255AA_AS__seq64 ESC_GA5158AA_AS__seq68 ESC_LA2720AA_AS__seq40 GCF_003027635.1__seq15 ESC_HA5570AA_AS__seq95 ESC_NA4030AA_AS__seq63 ESC_NA40…	modules10977	84	4	recE- group_10477- ompW+ group_30029- yciB- group_29865- fhaB+ clsA- group_18139- oppF_1+ oppD_1+ oppC+ oppB+ oppA+ adhE_1- tdk+ hns- galU+ rssB+ group_15827+ purU- group_8986- narI+ narJ+ narH+ narG+ narK+ narX_1- narL_1- group_12401- chaB+ chaA- ldrD_1- kdsA+ group_29924+ group_15822+ prmC+ prfA_1+ hemA+ lolB- ispE- group_30075+ ychF- dhaR+ dhaL- dhaM- treA- btuF_3- ubiE_1- nadC_1- cirA_1- grou…	ESC_BA9788AA_AS__seq3+ ESC_JA9945AA_AS__seq70+ ESC_LA2889AA_AS__seq103+ ESC_SA3195AA_AS__seq17-
NC_011076.1	Salmonella plasmid pCVM29188_146，177 CDS, similar to ColV plasmids	ESC_RA4050AA_AS__seq9	ESC_RA4068AA_AS__seq49 ESC_KA1451AA_AS__seq5 ESC_UA1505AA_AS__seq35 ESC_HA6023AA_AS__seq36 ESC_NA4048AA_AS__seq70 ESC_NA8363AA_AS__seq83 ESC_JA4751AA_AS__seq63 ESC_LA2949AA_AS__seq80 ESC_BA2493AA_AS__seq59 ESC_BA8793AA_AS__seq192 ESC_RA0147AA_AS__seq42 ESC_SA8273AA_AS__seq86 ESC_QA4979AA_AS__seq69 ESC_BA1205AA_AS__seq90 ESC_SA8301AA_AS__seq76 ESC_JA4581AA_AS__seq78 ESC_CA4416AA_AS__seq68 ESC_BA94…	modules11628	95	1	group_5973- stpA_2- stpA_2- elmGT- msbA_3- fes_1- besA- pfeA+ aroH_1+ group_3706+ group_6714+ group_3985+ cvaA- apxIB- cvaC+ ntdC- group_13680- group_6121- fdtC+ group_18052- group_2744- aer_2+ group_16093- group_2780- group_7902+ tnpR+ group_2730- group_2785- group_8860- cia+ group_4089+ group_6508+ group_3988+ group_2156+ group_13150+ group_7077+ group_11613+ group_3685+ group_4519+ group_2547+…	ESC_RA4050AA_AS__seq9+
NC_011747.1	S88 plasmid pECOS88，similar to ColV plasmids	ESC_FA7723AA_AS__seq45	ESC_GA5158AA_AS__seq10 ESC_NA4037AA_AS__seq71 ESC_NA4043AA_AS__seq696 ESC_PA8647AA_AS__seq38 ESC_PA8643AA_AS__seq72 ESC_SA2429AA_AS__seq235 ESC_QA5188AA_AS__seq76 ESC_PA9475AA_AS__seq72 ESC_PA8432AA_AS__seq72 ESC_PA8377AA_AS__seq24 ESC_LA2806AA_AS__seq85 ESC_PA8648AA_AS__seq68 ESC_LA2987AA_AS__seq54 ESC_PA8649AA_AS__seq48 ESC_SA8312AA_AS__seq114 ESC_KA4244AA_AS__seq19 ESC_HA6332AA_AS__seq22 ESC_B…	modules9425	67	1	dinB1_1+ group_3417+ repB- group_11859+ group_9543+ lgrD+ group_10664+ group_16704+ macA_1- group_6045- group_14717- group_14719- rep_1- group_20775- group_20776+ group_16910+ group_20777+ group_16911+ group_3492+ yciC+ group_1386+ rne_2+ group_5973- group_5243- stpA_2- elmGT- msbA_3- fes_1- besA- pfeA+ aroH_1+ group_3706+ group_6714+ group_3985+ cvaA- apxIB- cvaC+ ntdC- group_13680- group_6121- …	ESC_FA7723AA_AS__seq45+
NC_011747.1	S88 plasmid pECOS88，similar to ColV plasmids	GCF_002512925.1__seq95	GCF_002911225.1__seq164 GCF_002911265.1__seq100 ESC_LA0663AA_AS__seq71 ESC_PA8648AA_AS__seq74 ESC_IA4423AA_AS__seq13 GCF_000734955.1__seq13 ESC_PA8378AA_AS__seq28 ESC_BA6237AA_AS__seq77 ESC_BA3690AA_AS__seq114 ESC_JA4010AA_AS__seq132 ESC_AA9421AA_AS__seq109 ESC_LA2720AA_AS__seq17 ESC_CA6221AA_AS__seq100 ESC_GA9703AA_AS__seq195 ESC_BA1684AA_AS__seq30 ESC_CA2167AA_AS__seq88 ESC_MA2818AA_AS__seq45 E…	modules3390	18	1	group_9543- group_11859- repB+ group_3416- dinB1_1- group_1073+ group_1073+ iutA+ iucD+ iucC+ iucB+ iucA+ group_8994- crcB_1+ mntB_3+ group_3941+ group_3913+ group_4313+	GCF_002512925.1__seq95+
NC_011747.1	S88 plasmid pECOS88，similar to ColV plasmids	GCF_002911225.1__seq161	ESC_LA1938AA_AS__seq89 GCF_002911215.1__seq139 ESC_CA6770AA_AS__seq118 ESC_IA3815AA_AS__seq8 GCF_002911255.1__seq88 ESC_NA4002AA_AS__seq12 ESC_LA3020AA_AS__seq137 ESC_IA1905AA_AS__seq25 ESC_IA1904AA_AS__seq65 ESC_PA8652AA_AS__seq64 ESC_TA1914AA_AS__seq51 ESC_JA5554AA_AS__seq80 ESC_LA2666AA_AS__seq27 ESC_GA0416AA_AS__seq109 ESC_TA1476AA_AS__seq102 GCF_002911295.1__seq70 ESC_LA2676AA_AS__seq81 ESC_…	modules3306	18	1	group_14100- group_5922+ group_5923+ group_28107+ group_1386+ rne_2+ group_5973- stpA_2- stpA_2- elmGT- msbA_3- fes_1- besA- pfeA+ aroH_1+ group_3706+ group_6714+ group_3985+	GCF_002911225.1__seq161+
NC_011747.1	S88 plasmid pECOS88，similar to ColV plasmids	ESC_IA2257AA_AS__seq36	GCF_002028955.1__seq17 GCF_001499595.1__seq28 ESC_IA2233AA_AS__seq59 ESC_NA3993AA_AS__seq87 ESC_BA0596AA_AS__seq68 ESC_BA5915AA_AS__seq55 ESC_CA6334AA_AS__seq85 ESC_CA5538AA_AS__seq101 ESC_BA8675AA_AS__seq15 ESC_BA3624AA_AS__seq9 ESC_NA7779AA_AS__seq82 GCF_002028825.1__seq16 ESC_NA4037AA_AS__seq71 ESC_BA0356AA_AS__seq23 ESC_CA4056AA_AS__seq101 ESC_CA6314AA_AS__seq68 ESC_NA4043AA_AS__seq696 ESC_SA…	modules11287	89	1	group_8838- group_13679- group_18046- group_15653+ group_1264- group_5579- group_1270- group_8151- group_2950- rsmA_2- group_20173- group_1131- group_4051- spo0C- group_4073- group_2705- group_18047- group_6095- group_2206- group_3018+ traM- group_7412- traY- traA- group_4731- group_3430- group_4887- group_2027- group_2912- group_4307- group_2905- group_4603- group_9663- group_1556- group_2238- g…	ESC_IA2257AA_AS__seq36+
NC_011747.1	S88 plasmid pECOS88，similar to ColV plasmids	GCF_002028745.1__seq25	GCF_002028905.1__seq15 ESC_MA7863AA_AS__seq99 ESC_NA4057AA_AS__seq53 ESC_TA1856AA_AS__seq253 ESC_HA6999AA_AS__seq90 ESC_NA4060AA_AS__seq83 ESC_NA4058AA_AS__seq196 ESC_NA3991AA_AS__seq209 ESC_QA8121AA_AS__seq47 ESC_LA2714AA_AS__seq49 ESC_LA2834AA_AS__seq64 ESC_RA4068AA_AS__seq54 ESC_RA4047AA_AS__seq32 ESC_QA5163AA_AS__seq72 ESC_BA2499AA_AS__seq78 ESC_QA7446AA_AS__seq145 ESC_NA7779AA_AS__seq27 ESC_…	modules4025	21	1	group_1093- group_7829+ group_17804- group_17809+ group_10502- group_5990- group_9364- group_1073- group_1073- group_1073+ adiA_2+ group_13625- group_2926- group_6454- group_1926- group_8794- group_15583- yjjV_2+ queC_2+ group_12183+ group_6117+	GCF_002028745.1__seq25+
NC_011747.1	S88 plasmid pECOS88，similar to ColV plasmids	ESC_BA2487AA_AS__seq92	ESC_CA4993AA_AS__seq79 ESC_BA1684AA_AS__seq79 ESC_CA6139AA_AS__seq28 ESC_BA8303AA_AS__seq8 ESC_CA3966AA_AS__seq97 ESC_BA1051AA_AS__seq156 ESC_NA4004AA_AS__seq116 ESC_NA4055AA_AS__seq44 ESC_NA3975AA_AS__seq12 ESC_HA5076AA_AS__seq75 GCF_002028915.1__seq17 ESC_BA3343AA_AS__seq37 ESC_NA4001AA_AS__seq41 ESC_NA3980AA_AS__seq34 ESC_CA5933AA_AS__seq29 ESC_QA4893AA_AS__seq60 ESC_QA4892AA_AS__seq27 ESC_QA4…	modules9526	68	1	group_5973- stpA_2- stpA_2- elmGT- msbA_3- fes_1- besA- pfeA+ aroH_1+ group_3706+ group_6714+ group_3985+ cvaA- apxIB- cvaC+ ntdC- group_13680- group_6121- fdtC+ group_18052- group_2747- group_3708+ group_8859- cia+ dnaQ_1+ group_6508+ group_3988+ group_2158+ group_13150+ yhcR+ group_3231+ group_2542+ group_143+ group_326+ ylpA+ group_11669+ group_392+ group_410+ group_7223+ group_3607+ group_460…	ESC_BA2487AA_AS__seq92+
NC_011747.1	S88 plasmid pECOS88，similar to ColV plasmids	ESC_KA4607AA_AS__seq24	ESC_QA4893AA_AS__seq60 ESC_QA4892AA_AS__seq27 ESC_QA4895AA_AS__seq189 GCF_001499595.1__seq28 ESC_LA0540AA_AS__seq19 ESC_QA4895AA_AS__seq87 ESC_QA4893AA_AS__seq38 ESC_QA4892AA_AS__seq30 ESC_NA7779AA_AS__seq82 ESC_BA8935AA_AS__seq60 ESC_BA5240AA_AS__seq18 ESC_BA7775AA_AS__seq15 GCF_002028825.1__seq16 ESC_NA4037AA_AS__seq71 ESC_NA4043AA_AS__seq696 ESC_SA2429AA_AS__seq235 ESC_PA8647AA_AS__seq38 ESC_P…	modules10939	84	1	group_5973- stpA_2- stpA_2- elmGT- msbA_3- fes_1- besA- pfeA+ aroH_1+ group_3706+ group_6714+ group_3985+ cvaA- apxIB- cvaC+ ntdC- group_13680- group_6121- fdtC+ group_18052- group_2747- group_3708+ group_8859- cia+ dnaQ_1+ group_6508+ group_3988+ group_2158+ group_13150+ yhcR+ group_3231+ group_2542+ group_143+ group_326+ ylpA+ group_11669+ group_392+ group_410+ group_7223+ group_3607+ group_460…	ESC_KA4607AA_AS__seq24+
NC_011747.1	S88 plasmid pECOS88，similar to ColV plasmids	GCF_001700095.1__seq30	ESC_NA4004AA_AS__seq116 ESC_NA4055AA_AS__seq44 ESC_NA3975AA_AS__seq12 ESC_HA5076AA_AS__seq75 GCF_002028915.1__seq17 ESC_NA4001AA_AS__seq41 ESC_NA3980AA_AS__seq34 ESC_QA4893AA_AS__seq60 ESC_QA4895AA_AS__seq189 ESC_IA1905AA_AS__seq100 ESC_MA7864AA_AS__seq82 ESC_NA3973AA_AS__seq180 GCF_001499595.1__seq28 ESC_NA4000AA_AS__seq100 ESC_NA4005AA_AS__seq128 ESC_SA8296AA_AS__seq152 ESC_MA7863AA_AS__seq80 E…	modules11044	85	1	soj- virB- group_8838- group_13679- group_18046- group_15653+ group_1264- group_5576- group_1270- group_8151- group_2950- rsmA_2- ssb_2- group_4047- spo0C- group_4070- group_2705- group_18047- group_6095- group_2206- group_3018+ traM- group_7412- traY- traA- group_4731- group_3430- group_4887- group_2027- group_2912- group_4307- group_2905- group_4603- group_9663- group_1556- group_2238- group_22…	GCF_001700095.1__seq30+
NC_011747.1	S88 plasmid pECOS88，similar to ColV plasmids	ESC_BA7642AA_AS__seq19	GCF_002028955.1__seq17 GCF_001499595.1__seq28 ESC_IA2233AA_AS__seq59 ESC_NA3993AA_AS__seq87 ESC_BA0596AA_AS__seq68 ESC_BA5915AA_AS__seq55 ESC_CA6334AA_AS__seq85 ESC_CA5538AA_AS__seq101 ESC_BA8675AA_AS__seq15 ESC_BA7775AA_AS__seq21 ESC_BA1459AA_AS__seq171 ESC_BA3624AA_AS__seq9 ESC_CA5710AA_AS__seq33 ESC_NA7779AA_AS__seq82 GCF_002028825.1__seq16 ESC_NA4037AA_AS__seq71 ESC_BA0356AA_AS__seq23 ESC_CA4…	modules10157	75	1	group_6095- group_2200- group_3018+ traM- group_7412- traY- traA- group_4731- group_3430- group_4887- group_2027- group_2912- group_4307- group_2905- group_4603- group_9663- group_1556- group_2238- group_2235- group_5316- group_3590- group_1630- group_3262- group_3875- group_9665- group_4609- group_3607- group_7223- group_410- group_392- group_11669- group_4498- group_2730+ tnpR- bla- group_328- …	ESC_BA7642AA_AS__seq19+
NC_011747.1	S88 plasmid pECOS88，similar to ColV plasmids	ESC_BA7139AA_AS__seq18	GCF_001499595.1__seq28 ESC_NA7779AA_AS__seq82 GCF_002028825.1__seq16 ESC_NA4037AA_AS__seq71 ESC_NA4043AA_AS__seq696 ESC_SA2429AA_AS__seq235 ESC_PA8647AA_AS__seq38 ESC_PA8643AA_AS__seq72 ESC_PA9475AA_AS__seq72 ESC_PA8432AA_AS__seq72 ESC_PA8377AA_AS__seq24 ESC_QA5188AA_AS__seq76 ESC_BA0992AA_AS__seq11 ESC_LA2806AA_AS__seq85 ESC_PA8648AA_AS__seq68 ESC_LA2987AA_AS__seq54 ESC_PA8649AA_AS__seq48 ESC_BA…	modules9527	68	1	group_6095- group_2200- group_3018+ traM- group_7412- traY- traA- group_4731- group_3430- group_4887- group_2031- group_2912- group_4307- group_2902- group_4603- dksA_1- group_9663- group_1554- group_2235- group_2242- group_5317- group_3590- group_1630- group_3262- group_3875- group_9665- group_4609- group_3607- group_7223- group_410- group_392- group_11669- ylpA- traD- traD- group_144- group_254…	ESC_BA7139AA_AS__seq18+
NC_011749.1	UMN026 plasmid p1ESCUM，unknown function，containing TieB	ESC_CA5640AA_AS__seq46	ESC_GA9272AA_AS__seq105	modules1675	13	1	group_343- group_128- group_2550- group_6227- finO- nuc- hha_2- group_3681- group_16151- group_2164- group_8457- pemI- pemK-	ESC_CA5640AA_AS__seq46+
NC_011749.1	UMN026 plasmid p1ESCUM，unknown function，containing TieB	ESC_BA3061AA_AS__seq19	ESC_HA5591AA_AS__seq173 ESC_TA1861AA_AS__seq146 ESC_QA5908AA_AS__seq172 ESC_HA7558AA_AS__seq188 ESC_AA9673AA_AS__seq22 ESC_HA7720AA_AS__seq7 ESC_HA8230AA_AS__seq74 ESC_CA4514AA_AS__seq175 ESC_QA2182AA_AS__seq101	modules9607	69	1	group_5338- group_12056- group_2164+ group_18774+ group_3680+ nuc+ group_3234+ group_6226+ group_2545+ group_123+ group_328+ group_5043+ group_4498+ group_11669+ group_399+ group_5216+ group_11382+ group_3613+ group_4611+ group_10274- group_11378+ group_3869+ group_3266+ group_1634+ group_3586+ group_12663+ group_5311+ group_2232+ group_2223+ group_1559+ group_16150- group_4458+ group_4467+ group…	ESC_BA3061AA_AS__seq19+
NC_011749.1	UMN026 plasmid p1ESCUM，unknown function，containing TieB	GCF_002028965.1__seq13	ESC_CA5640AA_AS__seq48 ESC_BA1451AA_AS__seq61 ESC_BA6731AA_AS__seq6 ESC_TA1768AA_AS__seq40 ESC_GA9272AA_AS__seq107 ESC_TA2365AA_AS__seq233 ESC_CA4280AA_AS__seq33 ESC_BA2951AA_AS__seq85 ESC_NA3978AA_AS__seq22 GCF_000742505.1__seq52 GCF_000742555.1__seq2 ESC_TA1949AA_AS__seq101 ESC_TA1913AA_AS__seq112	modules4661	24	1	group_1055- group_16270- group_18834- group_16269- group_18833+ tetC+ group_1521- group_6296+ group_1073+ group_1073+ group_18599- group_14240- nqrC- efeU_2- tpd- group_12664- macB_2- group_16153- lolD_3- resA- group_16154- agp_2- agp_2- ltrA_1+	GCF_002028965.1__seq13+
NC_011812.1		ESC_QA5188AA_AS__seq71	GCF_000503475.1__seq72	modules750	11	1	group_343- group_128- group_2550- group_6226- finO- nuc- hha_2- group_3681- group_14432- group_2164- group_3991-	ESC_QA5188AA_AS__seq71+
NC_011812.1		ESC_NA4020AA_AS__seq156	ESC_GA9786AA_AS__seq81 ESC_TA2001AA_AS__seq126	modules3469	18	2	group_2551- group_6226- finO- nuc- hha_2- group_3681- group_14432- group_2164- group_3991- group_6509- dnaQ_2- group_11472- group_2730+ tnpR- bla- group_11430+ group_18776+ group_1378-	ESC_NA4020AA_AS__seq156+ ESC_NA4033AA_AS__seq69+
NC_011812.1		ESC_NA4033AA_AS__seq69	ESC_GA9786AA_AS__seq81 ESC_TA2001AA_AS__seq126	modules3469	18	2	group_2551- group_6226- finO- nuc- hha_2- group_3681- group_14432- group_2164- group_3991- group_6509- dnaQ_2- group_11472- group_2730+ tnpR- bla- group_11430+ group_18776+ group_1378-	ESC_NA4020AA_AS__seq156+ ESC_NA4033AA_AS__seq69+
NC_011964.1		ESC_CA2329AA_AS__seq99	ESC_KA9324AA_AS__seq41 ESC_FA6255AA_AS__seq84 ESC_JA3774AA_AS__seq106 ESC_JA4488AA_AS__seq25 ESC_BA4801AA_AS__seq94 ESC_JA4609AA_AS__seq89 ESC_CA3553AA_AS__seq25	modules1126	12	1	group_1072+ iutA+ iucD+ iucC+ iucB+ group_11123+ group_8994- crcB_1+ group_20331+ ppaC+ group_20329+ group_2092+	ESC_CA2329AA_AS__seq99+
NC_011980.1		ESC_NA3984AA_AS__seq181	ESC_NA3991AA_AS__seq57 ESC_NA3970AA_AS__seq20 ESC_NA3988AA_AS__seq381 ESC_NA3990AA_AS__seq36	modules1030	11	5	soj- group_12914- group_19710- group_1144- group_4061- group_4074- group_2698- group_14426- group_6099- group_2205- group_3024+	ESC_NA3970AA_AS__seq20+ ESC_NA3984AA_AS__seq181+ ESC_NA3988AA_AS__seq381+ ESC_NA3991AA_AS__seq57+ ESC_NA7957AA_AS__seq33-
NC_011980.1		ESC_LA2901AA_AS__seq86	ESC_LA2630AA_AS__seq62 ESC_BA3825AA_AS__seq199 ESC_BA2329AA_AS__seq61 ESC_CA5697AA_AS__seq130 ESC_CA3069AA_AS__seq190 ESC_CA1554AA_AS__seq29	modules1936	14	1	dinB1_1+ group_3417+ repB- group_11859+ group_9543+ lgrD+ ompT_1+ group_1397- group_428- group_416- macA_1- group_6045- group_3492+ yciC+	ESC_LA2901AA_AS__seq86+
NC_012487.1	plasmid pO26-Vir, an important virulence plasmid containing putative virulence genes, such as hemolysin, toxin and serine protease	GCF_002028835.1__seq32	GCF_000742575.1__seq283 ESC_KA9267AA_AS__seq59	modules4019	21	1	group_10653+ group_15282+ group_10420+ group_17871+ group_6773+ group_17872+ yqiK_1+ yqiJ_1+ group_15283+ rfaH_2+ repA- group_11852- group_11855- group_5290- group_11857+ proQ_1+ group_2892- bla+ group_2309+ group_2730- group_2888-	GCF_002028835.1__seq32+
NC_012487.1	plasmid pO26-Vir, an important virulence plasmid containing putative virulence genes, such as hemolysin, toxin and serine protease	ESC_HA5121AA_AS__seq36	ESC_BA9076AA_AS__seq47 ESC_SA9890AA_AS__seq18 ESC_BA8258AA_AS__seq100 GCF_000742505.1__seq51 ESC_HA0238AA_AS__seq21 ESC_TA8684AA_AS__seq44 ESC_KA9267AA_AS__seq86 ESC_BA4975AA_AS__seq58 GCF_002028665.1__seq29 ESC_CA3254AA_AS__seq91 ESC_BA1528AA_AS__seq72 ESC_BA5503AA_AS__seq154 ESC_BA0172AA_AS__seq97 ESC_BA7642AA_AS__seq74 ESC_HA7558AA_AS__seq181 ESC_BA8935AA_AS__seq104 ESC_HA0238AA_AS__seq40 GCF_…	modules11668	96	1	group_29095+ group_3382- group_9510- group_7369- group_9509- folP_1- group_8628- bla+ tnpR+ group_2729- group_7897- group_4548+ group_11841+ group_10639+ group_17863+ group_6769- group_3195+ group_11839- group_15276+ group_10330+ group_10638+ group_8625+ group_12947+ group_6902+ group_4831+ group_9360+ group_7098+ spo0C_2+ group_11371+ group_1119+ group_6362- group_1276+ group_1795+ klcA_2+ group…	ESC_HA5121AA_AS__seq36+
NC_012487.1	plasmid pO26-Vir, an important virulence plasmid containing putative virulence genes, such as hemolysin, toxin and serine protease	GCF_002028875.1__seq13	ESC_HA0238AA_AS__seq40 GCF_002911225.1__seq172 GCF_002911225.1__seq173	modules9249	65	1	dinB1_1- group_13318- group_17875- group_2887+ group_2730+ tnpR- bla- group_2892+ proQ_1- group_11857- group_5290+ group_11855+ group_11852+ repA+ rfaH_2- group_15283- yqiJ_1- yqiK_1- group_17872- group_6773- group_17871- group_10420- group_15282- group_10653- tcpE- group_17870- group_17869- group_17868- group_5092- group_8642- group_6039- group_17867- group_15281- pilT_1- group_17866- traC- grou…	GCF_002028875.1__seq13+
NC_012487.1	plasmid pO26-Vir, an important virulence plasmid containing putative virulence genes, such as hemolysin, toxin and serine protease	ESC_BA0172AA_AS__seq23	ESC_SA9890AA_AS__seq18 GCF_000742505.1__seq51 ESC_HA0238AA_AS__seq21 ESC_TA8684AA_AS__seq44 ESC_KA9267AA_AS__seq86 ESC_BA8258AA_AS__seq28 ESC_HA0238AA_AS__seq40 GCF_002911225.1__seq172	modules9506	68	1	group_12948- group_8624- group_10638- group_10330- group_12586- group_11840+ group_3197- group_6769+ group_14099- group_7100- group_7369+ group_9511+ group_3382+ group_15278+ group_10640+ group_7370- group_11843+ group_15280+ group_5609+ group_8634+ group_8640- rpoS_1+ group_4285+ group_10643+ group_9515+ group_11844+ group_6033+ group_9518+ group_17864+ group_13316+ group_17865+ group_13317+ gro…	ESC_BA0172AA_AS__seq23+
NC_012487.1	plasmid pO26-Vir, an important virulence plasmid containing putative virulence genes, such as hemolysin, toxin and serine protease	ESC_GA7558AA_AS__seq27	ESC_BA8258AA_AS__seq100 ESC_BA5293AA_AS__seq24 GCF_002028665.1__seq29 ESC_CA3254AA_AS__seq91 ESC_BA1528AA_AS__seq72 ESC_BA7642AA_AS__seq74 ESC_BA0172AA_AS__seq97 ESC_BA5503AA_AS__seq154 ESC_HA7558AA_AS__seq181 ESC_BA8935AA_AS__seq104 ESC_AA7874AA_AS__seq14 ESC_HA0238AA_AS__seq82 GCF_000742575.1__seq283 ESC_BA6237AA_AS__seq107 ESC_KA9267AA_AS__seq59 ESC_CA0894AA_AS__seq49 ESC_CA1105AA_AS__seq37 ES…	modules11073	86	1	group_10645+ group_7912+ traC+ group_17866+ pilT_1+ group_15281+ group_17867+ group_6039+ group_8642+ group_5092+ group_17868+ group_17869+ group_17870+ tcpE+ group_10653+ group_15282+ group_10420+ group_17871+ group_6773+ group_17872+ yqiK_1+ yqiJ_1+ group_15283+ rfaH_2+ repA- group_11852- group_11855- group_5290- group_11857+ proQ_1+ group_2887- group_17875+ group_13318+ group_2106+ group_10496…	ESC_GA7558AA_AS__seq27+
NC_012487.1	plasmid pO26-Vir, an important virulence plasmid containing putative virulence genes, such as hemolysin, toxin and serine protease	ESC_GA9810AA_AS__seq55	ESC_CA6334AA_AS__seq90 ESC_BA8258AA_AS__seq100 GCF_000742505.1__seq51 ESC_HA0238AA_AS__seq21 ESC_TA8684AA_AS__seq44 ESC_KA9267AA_AS__seq86 ESC_HA0238AA_AS__seq40 GCF_002911225.1__seq172 GCF_002911225.1__seq173 GCF_000742575.1__seq283 ESC_KA9267AA_AS__seq59	modules10348	77	1	ssb_3- group_7827- spo0C_1- group_7098- group_9360- group_4831- group_6902- group_12947- group_8625- group_10638- group_10330- group_15276- group_11839+ group_3198- group_6769+ group_14099- group_7100- group_7369+ group_9510+ group_3382+ group_29097- group_17101- group_15278+ group_10640+ group_7370- group_11843+ group_15280+ group_5609+ group_8634+ group_8640- rpoS_1+ group_4285+ group_10643+ gr…	ESC_GA9810AA_AS__seq55+
NC_012487.1	plasmid pO26-Vir, an important virulence plasmid containing putative virulence genes, such as hemolysin, toxin and serine protease	ESC_NA4016AA_AS__seq59	GCF_000742505.1__seq51 ESC_HA0238AA_AS__seq21 ESC_TA8684AA_AS__seq44 ESC_KA9267AA_AS__seq86 GCF_002911225.1__seq172 ESC_HA0238AA_AS__seq82 ESC_BA3690AA_AS__seq124 ESC_CA5640AA_AS__seq53 ESC_BA5240AA_AS__seq136 ESC_BA6278AA_AS__seq35 ESC_BA3190AA_AS__seq75 ESC_CA0584AA_AS__seq46 ESC_SA2297AA_AS__seq60	modules11108	86	1	group_786+ group_1568+ group_4524+ group_2051+ group_1368+ group_9353- group_10496- group_2104- group_13318- group_17875- group_2887+ proQ_1- group_6648- group_11857- group_5290+ group_11855+ group_11852+ repA+ rfaH_2- group_15283- yqiJ_1- yqiK_1- group_17872- group_6773- group_17871- group_10420- group_15282- group_10653- tcpE- group_17870- group_17869- group_17868- group_5092- group_8642- group…	ESC_NA4016AA_AS__seq59+
NC_012487.1	plasmid pO26-Vir, an important virulence plasmid containing putative virulence genes, such as hemolysin, toxin and serine protease	ESC_HA6830AA_AS__seq4	GCF_000742505.1__seq51 ESC_HA0238AA_AS__seq21 ESC_TA8684AA_AS__seq44 ESC_KA9267AA_AS__seq86 ESC_BA4975AA_AS__seq58 GCF_002028665.1__seq29 ESC_CA3254AA_AS__seq91 ESC_BA1528AA_AS__seq72 ESC_BA7642AA_AS__seq74 ESC_BA0172AA_AS__seq97 ESC_BA5503AA_AS__seq154 ESC_HA7558AA_AS__seq181 ESC_BA8935AA_AS__seq104 ESC_HA0238AA_AS__seq40 ESC_AA7874AA_AS__seq14 GCF_002911225.1__seq172 ESC_HA0238AA_AS__seq82 ESC_…	modules11736	97	2	group_29095+ group_3382- group_9510- group_7369- group_9509- folP_1- group_8628- bla+ tnpR+ group_2729- group_7897- group_4548+ group_11841+ group_10639+ group_17863+ group_6769- group_3195+ group_11839- group_15276+ group_10330+ group_10638+ group_8625+ group_12947+ group_6902+ group_4831+ group_9360+ group_7098+ spo0C_2+ group_7827+ ssb_3+ group_6362- group_1276+ group_1795+ klcA_2+ group_785+ …	ESC_HA6828AA_AS__seq15+ ESC_HA6830AA_AS__seq4+
NC_012487.1	plasmid pO26-Vir, an important virulence plasmid containing putative virulence genes, such as hemolysin, toxin and serine protease	ESC_KA9265AA_AS__seq56	ESC_BA1459AA_AS__seq65 ESC_BA9076AA_AS__seq47 ESC_CA2085AA_AS__seq97 ESC_KA9324AA_AS__seq52 ESC_BA5240AA_AS__seq43 ESC_BA8258AA_AS__seq100 ESC_KA9597AA_AS__seq113 GCF_000742505.1__seq51 ESC_HA0238AA_AS__seq21 ESC_TA8684AA_AS__seq44 ESC_FA6255AA_AS__seq23 ESC_KA9267AA_AS__seq86 ESC_KA9267AA_AS__seq4 ESC_BA4975AA_AS__seq58 ESC_CA3254AA_AS__seq91 ESC_BA1528AA_AS__seq72 ESC_BA5503AA_AS__seq154 ESC_BA…	modules12340	112	1	group_29095+ group_3382- group_9510- group_7369- group_9509- folP_1- glmM_1- group_4548+ group_20289+ group_20288+ group_20143- group_21558- group_10413- group_14947- hin_3- group_20142- arsH- group_22912- acr3- group_22914- group_22915+ group_22916+ group_22917+ group_22918+ group_22919+ fitA+ group_22922+ group_22923+ group_11841+ group_10639+ group_17863+ group_6769- group_3197+ group_11840- g…	ESC_KA9265AA_AS__seq56+
NC_012487.1	plasmid pO26-Vir, an important virulence plasmid containing putative virulence genes, such as hemolysin, toxin and serine protease	GCF_002028915.1__seq18	ESC_SA9890AA_AS__seq18 GCF_000742505.1__seq51 ESC_HA0238AA_AS__seq21 ESC_TA8684AA_AS__seq44 ESC_KA9267AA_AS__seq86 ESC_CA3254AA_AS__seq91 ESC_BA1528AA_AS__seq72 ESC_BA0172AA_AS__seq97 ESC_BA7642AA_AS__seq74 ESC_BA5503AA_AS__seq154 ESC_HA7558AA_AS__seq181 ESC_BA8935AA_AS__seq104 ESC_HA0238AA_AS__seq40 GCF_002911225.1__seq172 GCF_002911225.1__seq173 ESC_AA7874AA_AS__seq14 ESC_HA0238AA_AS__seq82 GCF…	modules11392	91	1	group_11839- group_15276+ group_10330+ group_10638+ group_8625+ group_12947+ group_6902+ group_4831+ group_9360+ group_7098+ spo0C_2+ group_11371+ group_1119+ group_6362- group_1276+ group_1795+ klcA_2+ group_785+ group_1571+ group_4526+ group_2055+ group_1345+ group_9353- group_10496- group_2106- group_13318- group_17875- group_2887+ group_2730+ tnpR- bla- group_2892+ proQ_1- group_11857- group_…	GCF_002028915.1__seq18+
NC_012487.1	plasmid pO26-Vir, an important virulence plasmid containing putative virulence genes, such as hemolysin, toxin and serine protease	ESC_FA6908AA_AS__seq11	ESC_BA9076AA_AS__seq47 ESC_BA8258AA_AS__seq100 GCF_000742505.1__seq51 ESC_HA0238AA_AS__seq21 ESC_TA8684AA_AS__seq44 ESC_KA9267AA_AS__seq86 ESC_BA4975AA_AS__seq58 ESC_CA3254AA_AS__seq91 ESC_BA7642AA_AS__seq74 ESC_BA1528AA_AS__seq72 ESC_BA0172AA_AS__seq97 ESC_BA5503AA_AS__seq154 ESC_HA7558AA_AS__seq181 ESC_BA8935AA_AS__seq104 ESC_HA0238AA_AS__seq40 GCF_002911225.1__seq172 ESC_HA0238AA_AS__seq82 ESC…	modules11164	87	1	group_29097+ group_3382- group_9510- group_7369- group_7100+ group_14099+ group_6769- group_3197+ group_11840- group_16254+ group_14332+ group_10638+ group_8625+ group_12947+ group_6902+ group_4831+ group_9360+ group_7098+ spo0C_2+ group_7827+ ssb_3+ group_6362- group_1276+ group_1795+ group_1258+ group_804+ group_10397+ group_9261+ group_2055+ group_1368+ group_9353- group_10496- group_2104- gro…	ESC_FA6908AA_AS__seq11+
NC_012487.1	plasmid pO26-Vir, an important virulence plasmid containing putative virulence genes, such as hemolysin, toxin and serine protease	GCF_002028665.1__seq23	GCF_000742575.1__seq283 ESC_KA9267AA_AS__seq59	modules7050	40	1	group_7912+ traC+ group_17866+ pilT_1+ group_15281+ group_17867+ group_6039+ group_8642+ group_5092+ group_17868+ group_17869+ group_17870+ tcpE+ group_15282+ group_10420+ group_17871+ group_6773+ group_17872+ yqiK_1+ yqiJ_1+ group_15283+ rfaH_2+ repA- group_11852- group_11855- group_5290- group_11857+ proQ_1+ group_2892- group_17875+ group_13318+ group_2098+ group_7907+ group_2314+ group_2733- g…	GCF_002028665.1__seq23+
NC_012487.1	plasmid pO26-Vir, an important virulence plasmid containing putative virulence genes, such as hemolysin, toxin and serine protease	ESC_TA8724AA_AS__seq42	ESC_TA8716AA_AS__seq21 ESC_BA0306AA_AS__seq78 GCF_000742505.1__seq51 ESC_HA0238AA_AS__seq21 ESC_TA8684AA_AS__seq44 ESC_KA9267AA_AS__seq86 ESC_QA8859AA_AS__seq37 ESC_HA0238AA_AS__seq40 ESC_HA0238AA_AS__seq82 GCF_002911225.1__seq172 ESC_HA0238AA_AS__seq164 ESC_AA9421AA_AS__seq21 ESC_BA7454AA_AS__seq40 ESC_BA3690AA_AS__seq124 ESC_CA5640AA_AS__seq53 ESC_BA5240AA_AS__seq136 ESC_BA6278AA_AS__seq35 ESC_…	modules11391	91	1	group_10496+ group_9353+ group_1345- group_2055- group_4526- group_1571- group_785- klcA_2- group_1795- group_1276- ssb_3- group_7827- spo0C_2- group_7098- group_9360- group_4831- group_6902- group_12947- group_8625- group_10638- group_10330- group_16254- group_11839+ group_3195- group_6769+ group_17863- group_10639- group_11841- group_11453+ group_9509+ group_7369+ group_9511+ group_3382+ group_…	ESC_TA8724AA_AS__seq42+
NC_012487.1	plasmid pO26-Vir, an important virulence plasmid containing putative virulence genes, such as hemolysin, toxin and serine protease	ESC_SA5190AA_AS__seq17	GCF_000742505.1__seq51 ESC_HA0238AA_AS__seq21 ESC_TA8684AA_AS__seq44 ESC_KA9267AA_AS__seq86 ESC_TA1949AA_AS__seq92 ESC_HA0238AA_AS__seq40 ESC_HA7642AA_AS__seq272 GCF_002911225.1__seq172 GCF_002631405.1__seq15 ESC_GA9812AA_AS__seq58 ESC_GA9810AA_AS__seq111 ESC_HA8230AA_AS__seq92 ESC_IA2264AA_AS__seq35 ESC_KA9277AA_AS__seq4 ESC_KA9277AA_AS__seq4 GCF_002166335.1__seq1425 ESC_HA5636AA_AS__seq1008 ESC…	modules12591	118	1	group_9543- repB+ group_18382- group_14170+ ccdA_1- ccdB- group_3003- group_18383+ srp54+ parM- dinB1_2+ group_2099+ group_10499+ group_9355+ group_12579- group_7083- group_1362- group_7706+ group_3423+ group_1345- group_2055- group_4526- group_1572- group_785- klcA_2- group_1795- group_1276- ssb_3- group_7827- spo0C_2- group_7098- group_9360- group_4831- group_6902- group_12947- group_8625- grou…	ESC_SA5190AA_AS__seq17+
NC_012487.1	plasmid pO26-Vir, an important virulence plasmid containing putative virulence genes, such as hemolysin, toxin and serine protease	ESC_GA9812AA_AS__seq46	ESC_BA8258AA_AS__seq100 GCF_000742505.1__seq51 ESC_HA0238AA_AS__seq21 ESC_TA8684AA_AS__seq44 ESC_KA9267AA_AS__seq86 GCF_002028665.1__seq29 ESC_HA0238AA_AS__seq40 GCF_002911225.1__seq172 GCF_002911225.1__seq173 ESC_HA0238AA_AS__seq82 GCF_000742575.1__seq283 ESC_KA9267AA_AS__seq59 ESC_KA9267AA_AS__seq32 ESC_BA3690AA_AS__seq124 ESC_BA7454AA_AS__seq40 ESC_QA8963AA_AS__seq108 ESC_BA5240AA_AS__seq136 E…	modules11256	89	1	dinB1_2- group_1386+ rne_2+ dinB1_2- group_13318- group_17875- group_2892+ proQ_1- group_11857- group_5290+ group_11855+ group_11852+ repA+ rfaH_2- group_15283- yqiJ_1- yqiK_1- group_17872- group_15993- group_6773- group_17871- bfpB- group_15282- group_10652- tcpE- group_17870- group_17869- group_17868- group_5092- group_8642- group_6039- group_17867- group_15281- pilT_1- group_17866- traC- group…	ESC_GA9812AA_AS__seq46+
NC_012487.1	plasmid pO26-Vir, an important virulence plasmid containing putative virulence genes, such as hemolysin, toxin and serine protease	ESC_TA8700AA_AS__seq67	ESC_BA5240AA_AS__seq43 ESC_BA8258AA_AS__seq100 GCF_000742505.1__seq51 ESC_HA0238AA_AS__seq21 ESC_BA1459AA_AS__seq3 ESC_BA9076AA_AS__seq66 ESC_KA9267AA_AS__seq86 GCF_000264175.1__seq5 ESC_BA8258AA_AS__seq144 GCF_002911225.1__seq172 GCF_000742575.1__seq283 ESC_CA6314AA_AS__seq39 ESC_CA2085AA_AS__seq16 ESC_KA9267AA_AS__seq59 ESC_BA8935AA_AS__seq57 ESC_BA6278AA_AS__seq119 ESC_CA6770AA_AS__seq120 ESC_…	modules11268	89	1	group_13318- group_17875- group_2892+ proQ_1- group_11857- group_5290+ group_11855+ group_11852+ repA+ rfaH_2- group_15283- yqiJ_1- yqiK_1- group_17872- group_6773- group_17871- group_10420- group_15282- group_10653- tcpE- group_17870- group_17869- group_17868- group_5092- group_8642- group_6039- group_17867- group_15281- pilT_1- group_17866- traC- group_7912- group_10645- group_11848- group_1184…	ESC_TA8700AA_AS__seq67+
NC_012487.1	plasmid pO26-Vir, an important virulence plasmid containing putative virulence genes, such as hemolysin, toxin and serine protease	ESC_CA1059AA_AS__seq142	ESC_BA8258AA_AS__seq100 GCF_000742505.1__seq51 ESC_HA0238AA_AS__seq21 ESC_TA8684AA_AS__seq44 ESC_KA9267AA_AS__seq86 GCF_000264175.1__seq5 ESC_HA0238AA_AS__seq40 GCF_002911225.1__seq172 GCF_002911225.1__seq173 ESC_HA0238AA_AS__seq82 ESC_CA6314AA_AS__seq39 ESC_CA2085AA_AS__seq16 GCF_000742575.1__seq283 ESC_KA9267AA_AS__seq59 ESC_BA6278AA_AS__seq119 ESC_BA8935AA_AS__seq57 ESC_CA6770AA_AS__seq120 ESC…	modules12397	113	1	klcA_2+ group_786+ group_1569+ group_4523+ group_2051+ group_1345+ group_9353- group_10496- group_2106- group_13318- group_17875- group_2887+ proQ_1- group_11857- group_5290+ group_11855+ group_11852+ repA+ rfaH_2- group_15283- yqiJ_1- yqiK_1- group_17872- group_15993- group_6773- group_17871- bfpB- group_15282- group_10652- tcpE- group_17870- group_17869- group_17868- group_5092- group_8642- gro…	ESC_CA1059AA_AS__seq142+
NC_012487.1	plasmid pO26-Vir, an important virulence plasmid containing putative virulence genes, such as hemolysin, toxin and serine protease	ESC_SA1149AA_AS__seq8	ESC_BA8258AA_AS__seq100 GCF_000742505.1__seq51 ESC_HA0238AA_AS__seq21 ESC_TA8684AA_AS__seq44 ESC_BA5293AA_AS__seq24 ESC_KA9267AA_AS__seq86 ESC_BA4975AA_AS__seq58 GCF_002028665.1__seq29 ESC_CA3254AA_AS__seq91 ESC_BA8935AA_AS__seq104 ESC_BA1528AA_AS__seq72 ESC_BA7642AA_AS__seq74 ESC_BA0172AA_AS__seq97 ESC_BA5503AA_AS__seq154 ESC_HA7558AA_AS__seq181 ESC_HA0238AA_AS__seq40 GCF_002911225.1__seq172 ESC…	modules11165	87	1	group_29097+ group_3382- group_9510- group_7369- group_7100+ group_14099+ group_6769- group_3198+ group_11839- group_15276+ group_10330+ group_10638+ group_8625+ group_12947+ group_6902+ group_4831+ group_9360+ group_7098+ spo0C_2+ group_7827+ ssb_3+ group_6362- group_1276+ group_1795+ klcA_2+ group_785+ group_10397+ group_4526+ group_2055+ group_1368+ group_9353- group_10496- group_2104- group_1…	ESC_SA1149AA_AS__seq8+
NC_012487.1	plasmid pO26-Vir, an important virulence plasmid containing putative virulence genes, such as hemolysin, toxin and serine protease	ESC_TA8691AA_AS__seq12	ESC_TA8716AA_AS__seq21 ESC_BA0306AA_AS__seq78 GCF_000742505.1__seq51 ESC_HA0238AA_AS__seq21 ESC_TA8684AA_AS__seq44 ESC_KA9267AA_AS__seq86 ESC_QA8859AA_AS__seq37 ESC_HA0238AA_AS__seq40 ESC_HA0238AA_AS__seq82 GCF_002911225.1__seq172 ESC_HA0238AA_AS__seq164 ESC_AA9421AA_AS__seq21 ESC_BA3690AA_AS__seq124 ESC_CA5640AA_AS__seq53 ESC_BA5240AA_AS__seq136 ESC_BA6278AA_AS__seq35 ESC_BA3190AA_AS__seq75 ESC_…	modules11476	92	1	group_786+ group_1568+ group_4524+ group_2051+ group_1368+ group_9353- group_10496- group_2104- group_13318- group_17875- bla+ tnpR+ group_2730- group_2892+ proQ_1- group_6648- group_11857- group_5290+ group_11855+ group_11852+ repA+ rfaH_2- group_15283- yqiJ_1- yqiK_1- group_17872- group_6773- group_17871- group_10420- group_15282- group_10653- tcpE- group_17870- group_17869- group_17868- group_…	ESC_TA8691AA_AS__seq12+
NC_012487.1	plasmid pO26-Vir, an important virulence plasmid containing putative virulence genes, such as hemolysin, toxin and serine protease	ESC_HA6828AA_AS__seq15	GCF_000742505.1__seq51 ESC_HA0238AA_AS__seq21 ESC_TA8684AA_AS__seq44 ESC_KA9267AA_AS__seq86 ESC_BA4975AA_AS__seq58 GCF_002028665.1__seq29 ESC_CA3254AA_AS__seq91 ESC_BA1528AA_AS__seq72 ESC_BA7642AA_AS__seq74 ESC_BA0172AA_AS__seq97 ESC_BA5503AA_AS__seq154 ESC_HA7558AA_AS__seq181 ESC_BA8935AA_AS__seq104 ESC_HA0238AA_AS__seq40 ESC_AA7874AA_AS__seq14 GCF_002911225.1__seq172 ESC_HA0238AA_AS__seq82 ESC_…	modules11736	97	2	group_29095+ group_3382- group_9510- group_7369- group_9509- folP_1- group_8628- bla+ tnpR+ group_2729- group_7897- group_4548+ group_11841+ group_10639+ group_17863+ group_6769- group_3195+ group_11839- group_15276+ group_10330+ group_10638+ group_8625+ group_12947+ group_6902+ group_4831+ group_9360+ group_7098+ spo0C_2+ group_7827+ ssb_3+ group_6362- group_1276+ group_1795+ klcA_2+ group_785+ …	ESC_HA6828AA_AS__seq15+ ESC_HA6830AA_AS__seq4+
NC_012487.1	plasmid pO26-Vir, an important virulence plasmid containing putative virulence genes, such as hemolysin, toxin and serine protease	GCF_002109775.1__seq18	ESC_KA9267AA_AS__seq86 ESC_KA9598AA_AS__seq11 GCF_002911225.1__seq173	modules11343	90	1	group_28828- group_9518+ group_17864+ group_13316+ group_17865+ group_13317+ group_11847+ group_11848+ group_10645+ group_7912+ traC+ group_17866+ pilT_1+ group_15281+ group_17867+ group_6039+ group_8642+ group_5092+ group_17868+ group_17869+ group_17870+ tcpE+ group_10653+ group_15282+ group_10420+ group_17871+ group_6773+ group_17872+ yqiK_1+ yqiJ_1+ group_15283+ rfaH_2+ repA- group_11852- grou…	GCF_002109775.1__seq18+
NC_012487.1	plasmid pO26-Vir, an important virulence plasmid containing putative virulence genes, such as hemolysin, toxin and serine protease	ESC_NA4062AA_AS__seq57	ESC_SA9890AA_AS__seq18 GCF_000742505.1__seq51 ESC_HA0238AA_AS__seq21 ESC_TA8684AA_AS__seq44 ESC_KA9267AA_AS__seq86 ESC_HA0238AA_AS__seq40 GCF_002911225.1__seq172 GCF_002911225.1__seq173	modules10131	75	1	group_12948- group_8624- group_10638- group_14332- group_16254- group_11840+ group_3197- group_6769+ group_14099- group_7100- group_7369+ group_9511+ group_3382+ group_29097- group_15278+ group_10640+ group_7370- group_11843+ group_15280+ group_5609+ group_8634+ group_8640- rpoS_1+ group_4285+ group_10643+ group_9515+ group_11844+ group_6033+ group_9518+ group_17864+ group_13316+ group_17865+ gro…	ESC_NA4062AA_AS__seq57+
NC_012487.1	plasmid pO26-Vir, an important virulence plasmid containing putative virulence genes, such as hemolysin, toxin and serine protease	ESC_BA3729AA_AS__seq9	GCF_000742505.1__seq51 ESC_HA0238AA_AS__seq21 ESC_TA8684AA_AS__seq44 ESC_KA9267AA_AS__seq86 ESC_HA0238AA_AS__seq40 GCF_002911225.1__seq172 GCF_002911225.1__seq173 GCF_000742575.1__seq283 ESC_KA9267AA_AS__seq59 ESC_BA3690AA_AS__seq124 ESC_BA7454AA_AS__seq40 ESC_BA5240AA_AS__seq136 ESC_BA6278AA_AS__seq35 ESC_BA3190AA_AS__seq75 ESC_CA5640AA_AS__seq53 ESC_CA0584AA_AS__seq46 ESC_SA5047AA_AS__seq37 ESC…	modules11449	92	1	group_1275- group_1795- group_1276- group_6362+ ssb_3- group_7827- spo0C_2- group_7098- group_9360- group_4831- group_6902- group_12947- group_8625- group_10638- group_14332- group_16732- group_11840+ group_3197- group_6769+ group_14099- group_7100- group_7369+ group_9511+ group_3382+ group_29097- group_15278+ group_10640+ group_7370- group_11843+ group_15280+ group_5609+ group_8634+ group_8640- …	ESC_BA3729AA_AS__seq9+
NC_012487.1	plasmid pO26-Vir, an important virulence plasmid containing putative virulence genes, such as hemolysin, toxin and serine protease	ESC_BA9776AA_AS__seq37	ESC_BA6503AA_AS__seq47 ESC_BA9076AA_AS__seq47 ESC_SA9890AA_AS__seq18 ESC_BA8258AA_AS__seq100 GCF_000742505.1__seq51 ESC_HA0238AA_AS__seq21 ESC_TA8684AA_AS__seq44 ESC_KA9267AA_AS__seq86 ESC_BA8258AA_AS__seq28 ESC_HA0238AA_AS__seq40 GCF_002911225.1__seq172 GCF_000742575.1__seq283 ESC_KA9267AA_AS__seq59	modules9983	73	1	spo0C_1- group_7098- group_9360- group_4831- group_6902- group_12947- group_8625- group_10638- group_10330- group_15276- group_11839+ group_3198- group_6769+ group_14099- group_7100- group_7369+ group_9511+ group_3382+ group_15278+ group_10640+ group_7370- group_11843+ group_15280+ group_5609+ group_8634+ group_8640- rpoS_1+ group_4285+ group_10643+ group_9515+ group_11844+ group_6033+ group_9518…	ESC_BA9776AA_AS__seq37+
NC_012487.1	plasmid pO26-Vir, an important virulence plasmid containing putative virulence genes, such as hemolysin, toxin and serine protease	ESC_AA7936AA_AS__seq123	GCF_000742505.1__seq51 ESC_HA0238AA_AS__seq21 ESC_TA8684AA_AS__seq44 ESC_KA9267AA_AS__seq86 ESC_BA8258AA_AS__seq28 ESC_HA0238AA_AS__seq40 GCF_002911225.1__seq172	modules10560	80	1	group_13318- group_17875- group_2892+ proQ_1- group_11857- group_5290+ group_11855+ group_11852+ group_9202+ group_9525- group_18267- group_7918- group_17872- group_15993- group_6773- group_17871- bfpB- group_15282- group_10652- tcpE- group_17870- group_17869- group_17868- group_5092- group_8642- group_6039- group_17867- group_15281- pilT_1- group_17866- traC- group_7912- group_10645- group_11848…	ESC_AA7936AA_AS__seq123+
NC_012487.1	plasmid pO26-Vir, an important virulence plasmid containing putative virulence genes, such as hemolysin, toxin and serine protease	ESC_HA7591AA_AS__seq119	ESC_BA9076AA_AS__seq47 ESC_BA8258AA_AS__seq100 GCF_000742505.1__seq51 ESC_HA0238AA_AS__seq21 ESC_TA8684AA_AS__seq44 ESC_KA9267AA_AS__seq86 ESC_BA8258AA_AS__seq28 ESC_HA0238AA_AS__seq40 GCF_002911225.1__seq172 GCF_000742575.1__seq283 ESC_KA9267AA_AS__seq59	modules9436	67	1	group_12948- group_8624- group_10638- group_14332- group_16254- group_11840+ group_3197- group_6769+ group_14099- group_7100- group_7369+ group_9511+ group_3382+ group_15278+ group_10640+ group_7370- group_11843+ group_15280+ group_5609+ group_8634+ group_8640- rpoS_1+ group_4285+ group_10643+ group_9515+ group_11844+ group_6033+ group_9518+ group_17864+ group_13316+ group_17865+ group_13317+ gro…	ESC_HA7591AA_AS__seq119+
NC_012487.1	plasmid pO26-Vir, an important virulence plasmid containing putative virulence genes, such as hemolysin, toxin and serine protease	ESC_NA4051AA_AS__seq64	ESC_HA0767AA_AS__seq3 ESC_BA8258AA_AS__seq100 GCF_000742505.1__seq51 ESC_HA0238AA_AS__seq21 ESC_TA8684AA_AS__seq44 ESC_BA1459AA_AS__seq3 ESC_BA9076AA_AS__seq66 ESC_KA9267AA_AS__seq86 ESC_NA3995AA_AS__seq88 GCF_000264175.1__seq5 ESC_BA8258AA_AS__seq144 GCF_002911225.1__seq172 GCF_000742575.1__seq283 ESC_CA6314AA_AS__seq39 ESC_CA2085AA_AS__seq16 ESC_KA9267AA_AS__seq59 ESC_BA8935AA_AS__seq57 ESC_BA6…	modules11663	96	1	group_1345- group_2055- group_4526- group_1571- group_785- klcA_2- group_1795- group_1276- group_6362+ ssb_3- group_7827- spo0C_2- group_7098- group_9360- group_4831- group_6902- group_12947- group_8625- group_10638- group_14332- group_16254- group_11840+ group_3195- group_6769+ group_17863- group_10639- group_11841- group_4548- group_7897+ group_2729+ tnpR- bla- group_8628+ folP_1+ group_9509+ g…	ESC_NA4051AA_AS__seq64+
NC_012487.1	plasmid pO26-Vir, an important virulence plasmid containing putative virulence genes, such as hemolysin, toxin and serine protease	ESC_NA2855AA_AS__seq2	ESC_CA3254AA_AS__seq98 ESC_BA8258AA_AS__seq100 GCF_000742505.1__seq51 ESC_HA0238AA_AS__seq21 ESC_TA8684AA_AS__seq44 ESC_KA9267AA_AS__seq86 ESC_HA0238AA_AS__seq40 GCF_002911225.1__seq172 GCF_002911225.1__seq173 GCF_000742575.1__seq283 ESC_KA9267AA_AS__seq59	modules10333	77	1	group_786+ group_1568+ group_4524+ group_2051+ group_1368+ group_9353- group_10496- group_2104- group_13318- group_17875- group_2887+ proQ_1- group_11857- group_5290+ group_11855+ group_11852+ repA+ rfaH_2- group_15283- yqiJ_1- yqiK_1- group_17872- group_6773- group_17871- group_10420- group_15282- group_10653- tcpE- group_17870- group_17869- group_17868- group_5092- group_8642- group_6039- group…	ESC_NA2855AA_AS__seq2+
NC_012487.1	plasmid pO26-Vir, an important virulence plasmid containing putative virulence genes, such as hemolysin, toxin and serine protease	ESC_OA4792AA_AS__seq78	GCF_000742505.1__seq51 ESC_HA0238AA_AS__seq21 ESC_KA9267AA_AS__seq86 GCF_002911225.1__seq172	modules10580	80	1	group_6362+ ssb_3- group_7827- spo0C_1- group_7098- group_9360- group_4831- group_6902- group_12947- group_8625- group_10638- group_10330- group_15276- group_11839+ group_3198- group_6769+ group_14099- group_7100- group_7369+ group_9510+ group_3382+ group_29097- group_15278+ group_7092- group_18265- group_3659- group_10640+ group_7370- group_11843+ group_15280+ group_5609+ group_8634+ group_8640-…	ESC_OA4792AA_AS__seq78+
NC_012487.1	plasmid pO26-Vir, an important virulence plasmid containing putative virulence genes, such as hemolysin, toxin and serine protease	ESC_BA8935AA_AS__seq63	ESC_BA8258AA_AS__seq100 GCF_000742505.1__seq51 ESC_HA0238AA_AS__seq21 ESC_TA8684AA_AS__seq44 ESC_KA9267AA_AS__seq86 ESC_HA0238AA_AS__seq40 GCF_002911225.1__seq172 GCF_002911225.1__seq173 GCF_000742575.1__seq283 ESC_KA9267AA_AS__seq59	modules9519	68	1	group_3421- group_7702- group_7897+ group_2730+ tnpR- bla- group_8628+ folP_1+ group_9509+ group_7369+ group_9511+ group_3382+ group_29095- group_15278+ group_10640+ group_7370- group_11843+ group_15280+ group_5609+ group_8634+ group_8640- rpoS_1+ group_4285+ group_10643+ group_9515+ group_11844+ group_6033+ group_9518+ group_17864+ group_13316+ group_17865+ group_13317+ group_11847+ group_11848+…	ESC_BA8935AA_AS__seq63+
NC_012487.1	plasmid pO26-Vir, an important virulence plasmid containing putative virulence genes, such as hemolysin, toxin and serine protease	ESC_HA8230AA_AS__seq5	ESC_BA8258AA_AS__seq100 GCF_000742505.1__seq51 ESC_HA0238AA_AS__seq21 ESC_TA8684AA_AS__seq44 ESC_KA9267AA_AS__seq86 ESC_HA0238AA_AS__seq40 GCF_002911225.1__seq172 GCF_000742575.1__seq283 ESC_KA9267AA_AS__seq59	modules9931	73	1	group_1121- group_11370- spo0C_1- group_7098- group_9360- group_4831- group_6902- group_12947- group_8625- group_10638- group_10330- group_15276- group_11839+ group_3198- group_6769+ group_14099- group_7100- group_7369+ group_9511+ group_3382+ group_29097- group_15278+ group_10640+ group_7370- group_11843+ group_15280+ group_5609+ group_8634+ group_8640- rpoS_1+ group_4285+ group_10643+ group_951…	ESC_HA8230AA_AS__seq5+
NC_012487.1	plasmid pO26-Vir, an important virulence plasmid containing putative virulence genes, such as hemolysin, toxin and serine protease	ESC_NA3994AA_AS__seq48	GCF_001499595.1__seq22 ESC_CA6314AA_AS__seq7 ESC_BA6278AA_AS__seq49 ESC_NA3995AA_AS__seq26 ESC_KA9324AA_AS__seq14 ESC_BA9076AA_AS__seq47 ESC_CA2085AA_AS__seq97 ESC_BA5240AA_AS__seq43 ESC_BA8258AA_AS__seq100 GCF_000742505.1__seq51 ESC_HA0238AA_AS__seq21 ESC_TA8684AA_AS__seq44 ESC_KA9267AA_AS__seq86 ESC_NA3995AA_AS__seq88 ESC_BA8258AA_AS__seq28 ESC_BA4975AA_AS__seq58 ESC_CA3254AA_AS__seq91 ESC_BA15…	modules11477	92	1	group_8628+ folP_1+ group_9509+ group_7369+ group_9511+ group_3382+ group_29095- group_15278+ group_10640+ group_7370- group_11843+ group_15280+ group_5609+ group_8634+ group_8640- rpoS_1+ group_4285+ group_10643+ group_9515+ group_11844+ group_6033+ group_9518+ group_17864+ group_13316+ group_17865+ group_13317+ group_11847+ group_11848+ group_10645+ group_7912+ traC+ group_17866+ pilT_1+ group_…	ESC_NA3994AA_AS__seq48+
NC_012487.1	plasmid pO26-Vir, an important virulence plasmid containing putative virulence genes, such as hemolysin, toxin and serine protease	ESC_BA1528AA_AS__seq45	ESC_BA9076AA_AS__seq47 ESC_BA8258AA_AS__seq100 GCF_000742505.1__seq51 ESC_HA0238AA_AS__seq21 ESC_TA8684AA_AS__seq44 ESC_KA9267AA_AS__seq86 ESC_BA8258AA_AS__seq28 ESC_BA8258AA_AS__seq144 ESC_KA9598AA_AS__seq11 ESC_HA0238AA_AS__seq40 GCF_002911225.1__seq172 GCF_000742575.1__seq283 ESC_CA6314AA_AS__seq39 ESC_CA2085AA_AS__seq16 ESC_KA9267AA_AS__seq59 ESC_BA8935AA_AS__seq57 ESC_BA6278AA_AS__seq119 ESC…	modules10381	78	1	group_12948- group_8624- group_10638- group_14332- group_16254- group_11840+ group_3195- group_6769+ group_17863- group_10639- group_11841- group_4548- group_7897+ group_2729+ tnpR- bla- group_8628+ folP_1+ group_9509+ group_7369+ group_9511+ group_3382+ group_29095- group_15278+ group_10640+ group_7370- group_11843+ group_15280+ group_5609+ group_8634+ group_8640- rpoS_2+ rpoS_1+ group_4285+ gro…	ESC_BA1528AA_AS__seq45+
NC_012944.1		ESC_JA0446AA_AS__seq99	ESC_BA2329AA_AS__seq104 ESC_NA7900AA_AS__seq103 GCF_002166615.1__seq354 ESC_HA5570AA_AS__seq145 ESC_NA4053AA_AS__seq273 GCF_001881205.1__seq24 ESC_PA7839AA_AS__seq96	modules7945	49	1	group_1094+ group_10146+ group_2915- group_2915- group_8317- group_14431+ group_2155+ group_18230+ group_18231+ group_7076+ group_3238+ group_6225+ group_8545+ group_123+ group_123+ vapB- vapC- traD+ group_4500+ group_12892+ group_390+ group_3652+ group_3611+ group_4617+ group_10143- group_14078+ group_3878+ group_3262+ group_1630+ group_3590+ group_5316+ group_2235+ group_2238+ group_1556+ group…	ESC_JA0446AA_AS__seq99+
NC_013120.1	Plasmid pEK204, drug resistance plasmid, containing CTX-M-3, TEM-1, and other drug resistance genes	ESC_NA3990AA_AS__seq13	ESC_FA9957AA_AS__seq71 ESC_HA0238AA_AS__seq82 ESC_LA2850AA_AS__seq37 ESC_KA9267AA_AS__seq32 ESC_QA8963AA_AS__seq108 ESC_BA7454AA_AS__seq40 ESC_BA3690AA_AS__seq124 ESC_CA5640AA_AS__seq53 ESC_BA5240AA_AS__seq136 ESC_BA6278AA_AS__seq35 ESC_BA3190AA_AS__seq75 ESC_CA0584AA_AS__seq46 ESC_SA5047AA_AS__seq37 ESC_SA2297AA_AS__seq60	modules9596	69	1	group_19700- group_14245- group_18602- ais_2- group_18601- group_16155- pilT_2- group_14559- pld- group_11519- group_19697- group_19696- group_19695- group_19694- group_19693- group_16603- group_10401- group_19692- group_16602- group_16601- group_19691- group_16600- group_10400- group_14558- group_16599- group_19690+ group_14557- group_13006+ group_14556- group_8641+ group_19688- group_16598- gro…	ESC_NA3990AA_AS__seq13+
NC_013120.1	Plasmid pEK204, drug resistance plasmid, containing CTX-M-3, TEM-1, and other drug resistance genes	ESC_LA2850AA_AS__seq92	ESC_NA3990AA_AS__seq22 ESC_RA0439AA_AS__seq335	modules9838	72	1	group_12948- group_8624- group_10638- group_10330- group_19686- group_11840+ group_3197- group_6769+ group_19687- group_9102- group_16597+ group_16598+ group_19688+ group_8641- group_14556+ group_13006- group_14557+ group_19690- group_16599+ group_14558+ group_10400+ group_16600+ group_19691+ group_16601+ group_16602+ group_19692+ group_10401+ group_16603+ group_19693+ group_19694+ group_19695+ g…	ESC_LA2850AA_AS__seq92+
NC_013175.1		GCF_001881395.1__seq17	GCF_002028705.1__seq21 ESC_HA5636AA_AS__seq795 ESC_HA7642AA_AS__seq296 ESC_NA3978AA_AS__seq74 ESC_QA2182AA_AS__seq101	modules7042	40	1	group_3636+ group_4611+ group_10274- group_11375+ group_3876+ group_1635+ group_3593+ group_12663+ group_5312+ group_2223+ group_1559+ group_16150- group_4458+ dksA_1+ group_16149+ group_4308+ group_2911+ group_2032+ group_2031+ group_4884+ group_3433+ group_4716+ group_4716+ traY+ group_7412+ traM+ group_3013- group_2195+ group_18768+ group_16147+ group_2705+ group_4070+ group_98+ group_11365+ s…	GCF_001881395.1__seq17+
NC_013542.1	ATCC 25922 plasmid	ESC_GA9224AA_AS__seq33	ESC_AA9326AA_AS__seq43 ESC_LA2826AA_AS__seq5 ESC_HA8230AA_AS__seq74 ESC_AA9673AA_AS__seq30 GCF_002166335.1__seq1455	modules8529	56	1	group_18776- group_11430- group_12274+ mcbA- group_16223- group_16225- group_18769- znuC_1- group_18772- group_16227+ group_16231+ group_2163+ group_18774+ group_3680+ nuc+ finO+ group_6226+ group_2551+ traI+ group_327+ group_5040+ group_4500+ group_12633+ group_392+ group_5213+ group_12764+ group_3610+ group_4611+ group_10274- group_11375+ group_3870+ group_3266+ group_1634+ group_3586+ group_12…	ESC_GA9224AA_AS__seq33+
NC_014170.1	ATCC 19061 plasmid XNC1_p，unkown function	ESC_HA6570AA_AS__seq111	ESC_TA1476AA_AS__seq103 ESC_LA2834AA_AS__seq64 ESC_CA6119AA_AS__seq86 ESC_SA9890AA_AS__seq27 ESC_RA4047AA_AS__seq32 ESC_NA7779AA_AS__seq27 ESC_NA3997AA_AS__seq138 ESC_HA7595AA_AS__seq88 ESC_HA5636AA_AS__seq1105 ESC_FA8358AA_AS__seq30 ESC_BA7324AA_AS__seq83 ESC_NA3990AA_AS__seq64 ESC_CA4075AA_AS__seq33 ESC_SA1724AA_AS__seq67 ESC_NA7872AA_AS__seq77 ESC_HA7591AA_AS__seq206 ESC_HA5174AA_AS__seq16 ESC…	modules1522	13	1	adiA_2+ group_13625- group_2926- group_6454- group_1926- group_8794- group_15583- yjjV_2+ queC_2+ group_12183+ group_6117+ group_18011+ eutN_2-	ESC_HA6570AA_AS__seq111+
NC_014170.1	ATCC 19061 plasmid XNC1_p，unkown function	ESC_NA4056AA_AS__seq72	ESC_TA1919AA_AS__seq68 ESC_NA7957AA_AS__seq69 ESC_NA4067AA_AS__seq41 ESC_NA3970AA_AS__seq6 ESC_JA3948AA_AS__seq67 ESC_HA5023AA_AS__seq12 ESC_CA5883AA_AS__seq36 ESC_BA4108AA_AS__seq95 ESC_BA0409AA_AS__seq42 GCF_002911315.1__seq68 ESC_SA1149AA_AS__seq18 ESC_RA4281AA_AS__seq65 ESC_RA4280AA_AS__seq96 ESC_RA4278AA_AS__seq95 ESC_RA4048AA_AS__seq23 ESC_RA4025AA_AS__seq27 ESC_QA4895AA_AS__seq33 ESC_QA489…	modules1071	11	198	group_6117- group_12183- queC_2- yjjV_2- group_15583+ group_8794+ group_1926+ group_6454+ group_2926+ group_13625+ adiA_2-	ESC_BA0306AA_AS__seq87+ ESC_BA0409AA_AS__seq42- ESC_BA1242AA_AS__seq65- ESC_BA2313AA_AS__seq76+ ESC_BA2499AA_AS__seq78- ESC_BA4108AA_AS__seq95+ ESC_BA4316AA_AS__seq69- ESC_BA6237AA_AS__seq112+ ESC_BA6706AA_AS__seq122- ESC_BA7324AA_AS__seq83- ESC_BA7454AA_AS__seq83+ ESC_BA7702AA_AS__seq90- ESC_CA1525AA_AS__seq83- ESC_CA3069AA_AS__seq11- ESC_CA3176AA_AS__seq39- ESC_CA4075AA_AS__seq33- ESC_CA4416AA_…
NC_014170.1	ATCC 19061 plasmid XNC1_p，unkown function	ESC_CA4172AA_AS__seq24	ESC_CA2085AA_AS__seq124 ESC_BA4270AA_AS__seq9 ESC_JA8284AA_AS__seq105 ESC_BA9656AA_AS__seq144 ESC_BA0986AA_AS__seq100 ESC_CA3254AA_AS__seq145 ESC_CA2031AA_AS__seq58	modules805	11	1	group_6458- group_1926- group_8794- group_15583- yjjV_2+ queC_2+ group_12183+ group_6117+ group_18011+ group_2655+ group_427+	ESC_CA4172AA_AS__seq24+
NC_014170.1	ATCC 19061 plasmid XNC1_p，unkown function	GCF_002029035.1__seq9	ESC_LA2834AA_AS__seq64 ESC_LA2714AA_AS__seq49 ESC_SA9890AA_AS__seq27 ESC_QA8859AA_AS__seq36 ESC_QA5163AA_AS__seq72 ESC_NA7779AA_AS__seq27 ESC_HA7595AA_AS__seq88 ESC_CA4651AA_AS__seq69 ESC_BA7324AA_AS__seq83 ESC_BA2499AA_AS__seq78 ESC_CA4075AA_AS__seq33 ESC_SA1724AA_AS__seq67 ESC_NA7872AA_AS__seq77 ESC_NA4043AA_AS__seq184 ESC_NA4010AA_AS__seq89 ESC_NA4004AA_AS__seq54 ESC_NA3984AA_AS__seq151 ESC_HA…	modules1071	11	198	group_6117- group_12183- queC_2- yjjV_2- group_15583+ group_8794+ group_1926+ group_6454+ group_2926+ group_13625+ adiA_2-	ESC_BA0306AA_AS__seq87+ ESC_BA0409AA_AS__seq42- ESC_BA1242AA_AS__seq65- ESC_BA2313AA_AS__seq76+ ESC_BA2499AA_AS__seq78- ESC_BA4108AA_AS__seq95+ ESC_BA4316AA_AS__seq69- ESC_BA6237AA_AS__seq112+ ESC_BA6706AA_AS__seq122- ESC_BA7324AA_AS__seq83- ESC_BA7454AA_AS__seq83+ ESC_BA7702AA_AS__seq90- ESC_CA1525AA_AS__seq83- ESC_CA3069AA_AS__seq11- ESC_CA3176AA_AS__seq39- ESC_CA4075AA_AS__seq33- ESC_CA4416AA_…
NC_014170.1	ATCC 19061 plasmid XNC1_p，unkown function	ESC_HA5006AA_AS__seq9	ESC_HA6999AA_AS__seq90 ESC_NA4058AA_AS__seq196 ESC_NA4060AA_AS__seq83 ESC_QA8121AA_AS__seq47 ESC_NA3991AA_AS__seq209 ESC_LA2714AA_AS__seq49 ESC_LA2834AA_AS__seq64 ESC_NA4043AA_AS__seq184 ESC_NA4004AA_AS__seq54 ESC_NA3984AA_AS__seq151 ESC_CA6119AA_AS__seq86 ESC_SA9890AA_AS__seq27 ESC_RA4068AA_AS__seq54 ESC_RA4050AA_AS__seq1 ESC_RA4047AA_AS__seq32 ESC_QA8859AA_AS__seq36 ESC_QA7446AA_AS__seq145 ESC_…	modules3634	19	1	group_6117- group_12183- queC_2- yjjV_2- group_15583+ group_8794+ group_1926+ group_6454+ group_2926+ group_13625+ adiA_2- group_1093- group_1500+ group_2473+ speC- nupG+ mltC+ yggX+ mutY+	ESC_HA5006AA_AS__seq9+
NC_014170.1	ATCC 19061 plasmid XNC1_p，unkown function	GCF_001524885.1__seq313	ESC_HA5615AA_AS__seq319 ESC_HA6569AA_AS__seq152 ESC_TA1476AA_AS__seq103 ESC_LA2834AA_AS__seq64 ESC_LA2714AA_AS__seq49 ESC_SA9890AA_AS__seq27 ESC_NA7779AA_AS__seq27 ESC_HA7595AA_AS__seq88 ESC_CA4651AA_AS__seq69 ESC_BA7324AA_AS__seq83 ESC_CA4075AA_AS__seq33 ESC_SA1724AA_AS__seq67 ESC_NA7872AA_AS__seq77 ESC_HA7591AA_AS__seq206 ESC_HA5174AA_AS__seq16 ESC_CA6119AA_AS__seq86 ESC_CA4457AA_AS__seq100 ESC…	modules1071	11	198	group_6117- group_12183- queC_2- yjjV_2- group_15583+ group_8794+ group_1926+ group_6454+ group_2926+ group_13625+ adiA_2-	ESC_BA0306AA_AS__seq87+ ESC_BA0409AA_AS__seq42- ESC_BA1242AA_AS__seq65- ESC_BA2313AA_AS__seq76+ ESC_BA2499AA_AS__seq78- ESC_BA4108AA_AS__seq95+ ESC_BA4316AA_AS__seq69- ESC_BA6237AA_AS__seq112+ ESC_BA6706AA_AS__seq122- ESC_BA7324AA_AS__seq83- ESC_BA7454AA_AS__seq83+ ESC_BA7702AA_AS__seq90- ESC_CA1525AA_AS__seq83- ESC_CA3069AA_AS__seq11- ESC_CA3176AA_AS__seq39- ESC_CA4075AA_AS__seq33- ESC_CA4416AA_…
NC_014170.1	ATCC 19061 plasmid XNC1_p，unkown function	GCF_002029165.1__seq16	ESC_MA7863AA_AS__seq99 ESC_NA4057AA_AS__seq53 ESC_TA1856AA_AS__seq253 ESC_HA6999AA_AS__seq90 ESC_NA4058AA_AS__seq196 ESC_QA8121AA_AS__seq47 ESC_LA2834AA_AS__seq64 ESC_LA2714AA_AS__seq49 ESC_SA9890AA_AS__seq27 ESC_QA5378AA_AS__seq54 ESC_QA5163AA_AS__seq72 ESC_NA7779AA_AS__seq27 ESC_HA7595AA_AS__seq88 ESC_CA4651AA_AS__seq69 ESC_BA7324AA_AS__seq83 ESC_BA2499AA_AS__seq78 ESC_CA4075AA_AS__seq33 ESC_SA…	modules1565	13	1	group_1046- group_1046+ adiA_2+ group_13625- group_2926- group_6454- group_1926- group_8794- group_15583- yjjV_2+ queC_2+ group_12183+ group_6117+	GCF_002029165.1__seq16+
NC_014170.1	ATCC 19061 plasmid XNC1_p，unkown function	GCF_002028825.1__seq17	ESC_LA2868AA_AS__seq94 ESC_HA7314AA_AS__seq23 ESC_KA3859AA_AS__seq166 ESC_NA4009AA_AS__seq23	modules1890	13	5	yjhB_2- afr_3- group_16117- group_16116+ group_2925- group_6458- group_1926- group_8794- group_15583- yjjV_2+ queC_2+ group_12183+ group_6117+	ESC_HA7314AA_AS__seq23+ ESC_KA3859AA_AS__seq166- ESC_LA2868AA_AS__seq94+ ESC_NA4009AA_AS__seq23- GCF_002028825.1__seq17+
NC_014170.1	ATCC 19061 plasmid XNC1_p，unkown function	GCF_001881165.1__seq14	ESC_MA7863AA_AS__seq99 ESC_NA4057AA_AS__seq53 ESC_TA1856AA_AS__seq253 ESC_HA6999AA_AS__seq90 ESC_NA4058AA_AS__seq196 ESC_QA8121AA_AS__seq47 ESC_LA2834AA_AS__seq64 ESC_LA2714AA_AS__seq49 ESC_SA9890AA_AS__seq27 ESC_QA5163AA_AS__seq72 ESC_NA7779AA_AS__seq27 ESC_HA7595AA_AS__seq88 ESC_CA4651AA_AS__seq69 ESC_BA7324AA_AS__seq83 ESC_BA2499AA_AS__seq78 ESC_QA5378AA_AS__seq54 ESC_CA4075AA_AS__seq33 ESC_SA…	modules2075	14	1	group_6117- group_12183- queC_2- yjjV_2- group_15583+ group_8794+ group_1926+ group_6454+ group_2926+ group_13625+ adiA_2- group_1073- group_1073+ tetD+	GCF_001881165.1__seq14+
NC_014170.1	ATCC 19061 plasmid XNC1_p，unkown function	GCF_001881305.1__seq13	GCF_002028905.1__seq15 ESC_MA7863AA_AS__seq99 ESC_NA4057AA_AS__seq53 ESC_TA1856AA_AS__seq253 ESC_HA6999AA_AS__seq90 ESC_NA4058AA_AS__seq196 ESC_NA4060AA_AS__seq83 ESC_NA3991AA_AS__seq209 ESC_QA8121AA_AS__seq47 ESC_LA2714AA_AS__seq49 ESC_QA5163AA_AS__seq72 ESC_LA2834AA_AS__seq64 ESC_RA4068AA_AS__seq54 ESC_BA2499AA_AS__seq78 ESC_LA2848AA_AS__seq89 ESC_RA4047AA_AS__seq32 ESC_QA7446AA_AS__seq145 ESC_…	modules1841	13	2	group_1073- group_1073+ adiA_2+ group_13625- group_2926- group_6454- group_1926- group_8794- group_15583- yjjV_2+ queC_2+ group_12183+ group_6117+	GCF_001881305.1__seq13+ GCF_002028905.1__seq15+
NC_014170.1	ATCC 19061 plasmid XNC1_p，unkown function	ESC_LA1881AA_AS__seq169	ESC_KA4244AA_AS__seq34 ESC_QA4979AA_AS__seq164 ESC_TA1906AA_AS__seq101 ESC_TA8684AA_AS__seq47 ESC_NA4049AA_AS__seq54 ESC_RA4068AA_AS__seq54 ESC_RA4047AA_AS__seq32 ESC_QA7446AA_AS__seq145 ESC_QA5163AA_AS__seq72 ESC_NA7779AA_AS__seq27 ESC_BA2499AA_AS__seq78 ESC_NA3989AA_AS__seq12 ESC_LA2714AA_AS__seq49 ESC_QA8859AA_AS__seq36 ESC_NA4032AA_AS__seq129 ESC_NA3987AA_AS__seq111 ESC_CA6119AA_AS__seq86 ESC…	modules1904	13	11	group_2655- group_18011- group_6117- group_12183- queC_2- yjjV_2- group_15583+ group_8794+ group_1926+ group_6454+ group_2926+ group_13625+ adiA_2-	ESC_BA1205AA_AS__seq82+ ESC_BA4389AA_AS__seq110+ ESC_BA7214AA_AS__seq88+ ESC_BA8753AA_AS__seq85+ ESC_HA6338AA_AS__seq75- ESC_KA4244AA_AS__seq34+ ESC_LA1881AA_AS__seq169- ESC_MA9914AA_AS__seq57- ESC_MA9917AA_AS__seq18- ESC_TA1906AA_AS__seq101- ESC_TA8684AA_AS__seq47-
NC_014170.1	ATCC 19061 plasmid XNC1_p，unkown function	ESC_HA8540AA_AS__seq70	ESC_HA6999AA_AS__seq90 ESC_QA8121AA_AS__seq47 ESC_LA2834AA_AS__seq64 ESC_LA2714AA_AS__seq49 ESC_SA9890AA_AS__seq27 ESC_QA5163AA_AS__seq72 ESC_NA7779AA_AS__seq27 ESC_HA7595AA_AS__seq88 ESC_CA4651AA_AS__seq69 ESC_BA7324AA_AS__seq83 ESC_BA2499AA_AS__seq78 ESC_CA4075AA_AS__seq33 ESC_SA1724AA_AS__seq67 ESC_NA7872AA_AS__seq77 ESC_NA4043AA_AS__seq184 ESC_HA7591AA_AS__seq206 ESC_HA5174AA_AS__seq16 ESC_CA…	modules2152	14	1	sfaA- uxuA- group_1079+ adiA_2+ group_13625- group_2926- group_6454- group_1926- group_8794- group_15583- yjjV_2+ queC_2+ group_12183+ group_6117+	ESC_HA8540AA_AS__seq70+
NC_014170.1	ATCC 19061 plasmid XNC1_p，unkown function	GCF_002028715.1__seq16	ESC_MA7861AA_AS__seq119 ESC_NA3988AA_AS__seq276 ESC_LA2533AA_AS__seq55 ESC_LA2531AA_AS__seq133 ESC_LA2904AA_AS__seq100 ESC_HA6999AA_AS__seq90 ESC_NA4058AA_AS__seq196 ESC_QA8121AA_AS__seq47 ESC_LA2834AA_AS__seq64 ESC_LA2714AA_AS__seq49 ESC_QA5919AA_AS__seq7 ESC_NA4043AA_AS__seq184 ESC_NA3984AA_AS__seq151 ESC_CA6119AA_AS__seq86 ESC_SA9890AA_AS__seq27 ESC_RA4050AA_AS__seq1 ESC_RA4047AA_AS__seq32 ESC…	modules1722	13	1	group_6117- group_12183- queC_2- yjjV_2- group_15583+ group_8794+ group_1926+ group_6454+ group_2926+ group_13625+ adiA_2- group_1093- group_1055+	GCF_002028715.1__seq16+
NC_014170.1	ATCC 19061 plasmid XNC1_p，unkown function	ESC_NA3972AA_AS__seq171	ESC_NA3988AA_AS__seq276 ESC_LA2533AA_AS__seq55 ESC_LA2531AA_AS__seq133 ESC_MA7861AA_AS__seq119 ESC_LA2904AA_AS__seq100 ESC_HA6999AA_AS__seq90 ESC_NA4058AA_AS__seq196 ESC_QA8121AA_AS__seq47 ESC_LA2834AA_AS__seq64 ESC_LA2714AA_AS__seq49 ESC_SA9890AA_AS__seq27 ESC_QA5163AA_AS__seq72 ESC_NA7779AA_AS__seq27 ESC_HA7595AA_AS__seq88 ESC_CA4651AA_AS__seq69 ESC_BA7324AA_AS__seq83 ESC_BA2499AA_AS__seq78 ESC…	modules1502	12	10	group_6117- group_12183- queC_2- yjjV_2- group_15583+ group_8794+ group_1926+ group_6454+ group_2926+ group_13625+ adiA_2- group_1093-	ESC_HA6999AA_AS__seq90+ ESC_LA2531AA_AS__seq133+ ESC_LA2533AA_AS__seq55+ ESC_LA2904AA_AS__seq100- ESC_MA7861AA_AS__seq119- ESC_MA7863AA_AS__seq99- ESC_NA3972AA_AS__seq171+ ESC_NA3988AA_AS__seq276- ESC_NA4057AA_AS__seq53- ESC_TA1856AA_AS__seq253-
NC_014170.1	ATCC 19061 plasmid XNC1_p，unkown function	GCF_001622105.1__seq196	ESC_MA7863AA_AS__seq99 ESC_NA4057AA_AS__seq53 ESC_TA1856AA_AS__seq253 ESC_HA6999AA_AS__seq90 ESC_QA8121AA_AS__seq47 ESC_LA2834AA_AS__seq64 ESC_LA2714AA_AS__seq49 ESC_SA9890AA_AS__seq27 ESC_QA5163AA_AS__seq72 ESC_NA7779AA_AS__seq27 ESC_HA7595AA_AS__seq88 ESC_CA4651AA_AS__seq69 ESC_BA7324AA_AS__seq83 ESC_CA4075AA_AS__seq33 ESC_SA1724AA_AS__seq67 ESC_NA7872AA_AS__seq77 ESC_NA4043AA_AS__seq184 ESC_HA…	modules2321	15	1	group_1073- group_1073+ adiA_2+ group_13625- group_2926- group_6454- group_1926- group_8794- group_15583- yjjV_2+ queC_2+ group_12183+ group_6117+ group_18011+ eutN_2-	GCF_001622105.1__seq196+
NC_014170.1	ATCC 19061 plasmid XNC1_p，unkown function	GCF_001881355.1__seq13	ESC_MA7861AA_AS__seq119 ESC_LA2533AA_AS__seq55 ESC_LA2531AA_AS__seq133 ESC_LA2904AA_AS__seq100 ESC_HA6999AA_AS__seq90 ESC_QA8121AA_AS__seq47 ESC_LA2834AA_AS__seq64 ESC_LA2714AA_AS__seq49 ESC_SA9890AA_AS__seq27 ESC_NA7779AA_AS__seq27 ESC_HA7595AA_AS__seq88 ESC_CA4651AA_AS__seq69 ESC_BA7324AA_AS__seq83 ESC_CA4075AA_AS__seq33 ESC_SA1724AA_AS__seq67 ESC_NA7872AA_AS__seq77 ESC_HA7591AA_AS__seq206 ESC_…	modules1721	13	1	group_6117- group_12183- queC_2- yjjV_2- group_15583+ group_8794+ group_1926+ group_6454+ group_2925+ group_13625+ adiA_2- group_1073- group_1073+	GCF_001881355.1__seq13+
NC_016039.1		ESC_HA8230AA_AS__seq112	ESC_HA7591AA_AS__seq17	modules4259	22	1	group_1122- group_11366- group_102- group_4069- group_2701- group_14319- group_11429- group_16239- group_18778- group_18768- group_2195- group_3025+ group_6433- group_18767- group_4719- group_4731- group_3430- group_4887- group_2028- group_2910- group_4307- group_16149-	ESC_HA8230AA_AS__seq112+
NC_016039.1		GCF_001881345.1__seq17	GCF_900499275.1__seq25	modules5054	26	1	group_6301- group_4458- group_4458- group_7224- group_10320- group_1559- group_2223- group_2232- group_5312- group_12663- group_3593- group_1635- group_3265- group_3875- group_1073- group_1073- group_4609- group_3607- group_14484- group_5213- group_390- group_12633- group_4501- group_5041- group_327- group_147-	GCF_001881345.1__seq17+
NC_017627.1		GCF_002911415.1__seq14	ESC_IA0939AA_AS__seq264	modules956	11	2	group_2112+ rsmA_1+ group_2956+ group_8143+ group_1262+ group_1798+ group_1258+ group_1361+ group_18776- group_11430- group_20811+	ESC_IA0939AA_AS__seq264+ GCF_002911415.1__seq14+
NC_017640.1		ESC_CA1936AA_AS__seq74	ESC_HA6920AA_AS__seq57 ESC_CA6770AA_AS__seq64 ESC_LA1367AA_AS__seq27	modules5039	26	1	group_3868+ group_3262+ group_1631+ group_3585+ group_16726+ group_12939+ group_5321+ group_2219+ group_2220+ group_1549+ group_9663+ group_4603+ group_2904+ group_4307+ group_2912+ group_2027+ group_4887+ group_3430+ group_4731+ traA+ traY+ group_7412+ traM+ group_3018- group_2200+ group_6095+	ESC_CA1936AA_AS__seq74+
NC_017647.1		GCF_001881435.1__seq30	ESC_HA0689AA_AS__seq409 ESC_BA0967AA_AS__seq69 GCF_002166335.1__seq1482	modules4501	23	1	group_457- espC+ group_5461- group_5461- agp_2+ group_16154+ resA+ lolD_3+ group_16153+ macB_2+ group_12664+ tpd+ efeU_2+ nqrC+ stoA+ group_18599+ group_3790+ group_2164+ group_16151+ group_3680+ group_6632+ nuc+ group_6227+	GCF_001881435.1__seq30+
NC_017718.1		ESC_NA3971AA_AS__seq113	ESC_JA0788AA_AS__seq116 ESC_HA6420AA_AS__seq135 ESC_QA8963AA_AS__seq108 ESC_KA9267AA_AS__seq32 ESC_BA7454AA_AS__seq40 ESC_BA3690AA_AS__seq124 ESC_CA5640AA_AS__seq53 ESC_BA5240AA_AS__seq136 ESC_BA6278AA_AS__seq35 ESC_BA3190AA_AS__seq75 ESC_SA5047AA_AS__seq37 ESC_CA0584AA_AS__seq46 ESC_SA2297AA_AS__seq60	modules7423	43	1	group_24175- yabJ_1- group_24177- group_19687+ group_6769- group_3197+ group_11840- group_16254+ group_14332+ group_8625+ group_12947+ group_6902+ group_4831+ group_9360+ group_7098+ spo0C_2+ group_4057+ group_1148+ group_1276+ group_1795+ group_1261+ group_804+ group_1575+ group_9261+ yhdJ_2+ group_1347+ group_9358- group_19773+ group_14587+ group_19774+ group_19775+ group_3005+ group_6661+ grou…	ESC_NA3971AA_AS__seq113+
NC_018995.1	plasmid pHUSEC41-1, drug-resistant plasmid, containing beta-lactamase gene	ESC_CA5584AA_AS__seq54	ESC_BA9076AA_AS__seq47 ESC_CA2085AA_AS__seq97 ESC_BA5240AA_AS__seq43 ESC_BA8258AA_AS__seq100 GCF_000742505.1__seq51 ESC_HA0238AA_AS__seq21 ESC_TA8684AA_AS__seq44 ESC_KA9267AA_AS__seq86 ESC_BA8258AA_AS__seq28 ESC_KA9598AA_AS__seq11 GCF_002911225.1__seq172 GCF_000742575.1__seq283 ESC_KA9267AA_AS__seq59	modules8960	61	1	ompT_1- lgrD- group_9543- group_11859- repB+ group_3417- dinB1_1- group_13318- group_17875- group_2892+ proQ_1- group_11857- group_5290+ group_11855+ group_11852+ repA+ rfaH_2- group_15283- yqiJ_1- yqiK_1- group_17872- group_6773- group_17871- group_10420- group_15282- group_10653- tcpE- group_17870- group_17869- group_17868- group_5092- group_8642- group_6039- group_17867- group_15281- pilT_1- g…	ESC_CA5584AA_AS__seq54+
NC_018995.1	plasmid pHUSEC41-1, drug-resistant plasmid, containing beta-lactamase gene	ESC_HA5149AA_AS__seq59	ESC_BA5240AA_AS__seq124 GCF_000742505.1__seq51 ESC_HA0238AA_AS__seq21 ESC_TA8684AA_AS__seq44 ESC_KA9267AA_AS__seq86 ESC_BA8258AA_AS__seq28 GCF_002028665.1__seq29 ESC_KA9598AA_AS__seq11 ESC_BA1528AA_AS__seq72 ESC_BA7642AA_AS__seq74 ESC_BA0172AA_AS__seq97 ESC_BA5503AA_AS__seq154 ESC_BA8935AA_AS__seq104 ESC_AA7874AA_AS__seq14 GCF_002911225.1__seq172 ESC_HA0238AA_AS__seq82 GCF_002911225.1__seq173 ESC…	modules11661	96	1	group_13318- group_17875- group_2892+ proQ_1- group_6648- group_11857- group_5290+ group_11855+ group_11852+ repA+ rfaH_2- group_15283- yqiJ_1- yqiK_1- group_17872- group_6773- group_17871- group_10420- group_15282- group_10653- tcpE- group_17870- group_17869- group_17868- group_5092- group_8642- group_6039- group_17867- group_15281- pilT_1- group_17866- traC- group_7912- group_10645- group_11848…	ESC_HA5149AA_AS__seq59+
NC_018995.1	plasmid pHUSEC41-1, drug-resistant plasmid, containing beta-lactamase gene	ESC_SA4839AA_AS__seq8	ESC_CA0584AA_AS__seq130 GCF_000264175.1__seq6 GCF_000742505.1__seq51 ESC_HA0238AA_AS__seq21 ESC_TA8684AA_AS__seq44 ESC_BA1459AA_AS__seq3 ESC_BA9076AA_AS__seq66 ESC_KA9267AA_AS__seq86 ESC_BA8258AA_AS__seq28 ESC_BA8258AA_AS__seq144 ESC_KA9598AA_AS__seq11 ESC_HA0238AA_AS__seq40 GCF_002911225.1__seq172 GCF_002911225.1__seq173 ESC_CA6314AA_AS__seq39 ESC_CA2085AA_AS__seq16 ESC_BA8935AA_AS__seq57 ESC_BA…	modules11045	85	1	ssb_3- group_7827- spo0C_1- group_7098- group_9360- group_4831- group_6902- group_12947- group_8625- group_10638- group_14332- group_16254- group_11840+ group_3195- group_6769+ group_17863- group_10639- group_11841- group_4548- group_7897+ group_2729+ tnpR- bla- group_8628+ folP_1+ group_9509+ group_7369+ group_9511+ group_3382+ group_29095- group_15278+ group_10640+ group_7370- group_11843+ grou…	ESC_SA4839AA_AS__seq8+
NC_018995.1	plasmid pHUSEC41-1, drug-resistant plasmid, containing beta-lactamase gene	ESC_CA6371AA_AS__seq98	ESC_BA8258AA_AS__seq28 ESC_KA9598AA_AS__seq11 GCF_002911225.1__seq172 GCF_002911225.1__seq173	modules8275	53	1	group_12874+ group_18602- ais_2- group_18601- group_16155- pilT_1- group_17866- traC- group_7912- group_10645- group_11848- group_11847- group_13317- group_17865- group_13316- group_17864- group_9518- group_6033- group_11844- group_9515- group_10643- group_4285- rpoS_1- group_8640+ group_8634- group_5609- group_15280- group_11843- group_7370+ group_10640- group_15278- group_29095+ group_3382- gro…	ESC_CA6371AA_AS__seq98+
NC_019072.1		ESC_MA2773AA_AS__seq156	ESC_NA4043AA_AS__seq469	modules3442	18	1	vapB- vapC- group_327+ group_5037+ group_4501+ group_14238+ group_386+ group_5213+ group_11382+ group_3613+ group_4611+ group_11378+ group_3869+ group_3265+ group_1635+ group_3593+ group_12663+ group_5312+	ESC_MA2773AA_AS__seq156+
NC_019123.1		ESC_HA6569AA_AS__seq216	ESC_BA8793AA_AS__seq175 GCF_000503475.1__seq61 ESC_RA0448AA_AS__seq25	modules8364	54	1	group_1574+ group_9261+ group_2057+ group_1347+ group_21357- group_19773+ group_14587+ group_19774+ group_19775+ group_3005+ group_6661+ group_7773- group_2745- group_3711+ group_14589- group_3384+ group_2892+ proQ_1- group_6648- group_11857- group_19847+ group_11474+ group_6326+ group_14287+ group_5055+ group_12699- group_24212- groS_1- groL_1- group_24209- group_15018- group_7778- group_16483- …	ESC_HA6569AA_AS__seq216+
NC_020271.1	EC958 strain ST131 plasmid pJIE186-2, similar to ColV plasmids	ESC_CA0942AA_AS__seq172	ESC_CA3698AA_AS__seq77	modules1455	12	3	group_28195+ recF_3+ vapC_2+ vapB_1+ group_19679- vapC_1+ group_16013+ group_21588- group_21589+ ccdA_1- ccdB- group_3003-	ESC_CA0942AA_AS__seq172+ ESC_CA3698AA_AS__seq77- ESC_RA2373AA_AS__seq68-
NC_022371.1	EC958 strain ST131 plasmid pJIE186-2, similar to ColV plasmids	ESC_KA3859AA_AS__seq136	GCF_000742505.1__seq51 ESC_HA0238AA_AS__seq21 ESC_TA8684AA_AS__seq44 ESC_KA9267AA_AS__seq86 ESC_BA8258AA_AS__seq28 ESC_KA9598AA_AS__seq11 GCF_002911225.1__seq172 GCF_002911225.1__seq173 GCF_000742575.1__seq283 ESC_KA9267AA_AS__seq59	modules9377	66	1	group_9509+ group_7369+ group_9511+ group_3382+ group_29095- group_15278+ group_10640+ group_7370- group_11843+ group_15280+ group_5609+ group_8634+ group_8640- rpoS_1+ group_4285+ group_10643+ group_9515+ group_11844+ group_6033+ group_9518+ group_17864+ group_13316+ group_17865+ group_13317+ group_11847+ group_11848+ group_10645+ group_7912+ traC+ group_17866+ pilT_1+ group_15281+ group_17867+ …	ESC_KA3859AA_AS__seq136+
NC_022371.1	EC958 strain ST131 plasmid pJIE186-2, similar to ColV plasmids	ESC_SA5047AA_AS__seq10	ESC_BA7642AA_AS__seq54 GCF_000742505.1__seq51 ESC_HA0238AA_AS__seq21 ESC_TA8684AA_AS__seq44 ESC_KA9267AA_AS__seq86 ESC_BA8258AA_AS__seq28 ESC_KA9598AA_AS__seq11 GCF_002911225.1__seq172 GCF_002911225.1__seq173 GCF_000742575.1__seq283 ESC_KA9267AA_AS__seq59	modules10294	77	1	bla+ tnpR+ group_2730- dinB1_1- group_13318- group_17875- group_2887+ group_15979+ group_14094+ group_2892+ proQ_1- group_11857- group_5290+ group_11855+ group_11852+ repA+ rfaH_2- group_15283- yqiJ_1- yqiK_1- group_17872- group_15993- group_6773- group_17871- bfpB- group_15282- group_10652- tcpE- group_17870- group_17869- group_17868- group_5092- group_8642- group_6039- group_17867- group_15281-…	ESC_SA5047AA_AS__seq10+
NC_022371.1	EC958 strain ST131 plasmid pJIE186-2, similar to ColV plasmids	ESC_FA8327AA_AS__seq31	ESC_SA8317AA_AS__seq73	modules3218	17	6	folP_1- glmM_1- group_4548+ group_20289+ group_20288+ arsH- group_22912- acr3- group_22914- group_22915+ group_22916+ group_22917+ group_22918+ group_22919+ fitA+ group_22922+ group_22923+	ESC_FA8326AA_AS__seq64+ ESC_FA8327AA_AS__seq31+ ESC_GA9726AA_AS__seq131- ESC_QA4833AA_AS__seq132- ESC_SA8317AA_AS__seq73+ GCF_002911435.1__seq130-
NC_022371.1	EC958 strain ST131 plasmid pJIE186-2, similar to ColV plasmids	ESC_CA0253AA_AS__seq77	ESC_KA9324AA_AS__seq14 ESC_BA9076AA_AS__seq47 ESC_CA2085AA_AS__seq97 ESC_BA5240AA_AS__seq43 ESC_BA8258AA_AS__seq100 GCF_000742505.1__seq51 ESC_HA0238AA_AS__seq21 ESC_TA8684AA_AS__seq44 ESC_KA9267AA_AS__seq86 ESC_BA8258AA_AS__seq28 ESC_KA9598AA_AS__seq11 GCF_002911225.1__seq172 GCF_002911225.1__seq173 GCF_000742575.1__seq283 ESC_KA9267AA_AS__seq59 ESC_KA3859AA_AS__seq50	modules11267	89	1	group_12948- group_8624- group_10638- group_14332- group_16254- group_11840+ group_3197- group_6769+ group_17863- group_10639- group_11841- group_21558+ group_20143+ group_20288- group_20289- group_4548- glmM_1+ folP_1+ group_9509+ group_7369+ group_9511+ group_3382+ group_29095- group_15278+ group_10640+ group_7370- group_11843+ group_15280+ group_5609+ group_8634+ group_8640- rpoS_1+ group_4285…	ESC_CA0253AA_AS__seq77+
NC_022371.1	EC958 strain ST131 plasmid pJIE186-2, similar to ColV plasmids	ESC_FA8326AA_AS__seq64	ESC_SA8317AA_AS__seq73	modules3218	17	6	folP_1- glmM_1- group_4548+ group_20289+ group_20288+ arsH- group_22912- acr3- group_22914- group_22915+ group_22916+ group_22917+ group_22918+ group_22919+ fitA+ group_22922+ group_22923+	ESC_FA8326AA_AS__seq64+ ESC_FA8327AA_AS__seq31+ ESC_GA9726AA_AS__seq131- ESC_QA4833AA_AS__seq132- ESC_SA8317AA_AS__seq73+ GCF_002911435.1__seq130-
NC_022371.1	EC958 strain ST131 plasmid pJIE186-2, similar to ColV plasmids	ESC_KA9597AA_AS__seq6	ESC_FA6255AA_AS__seq9 ESC_KA9324AA_AS__seq14 ESC_BA9076AA_AS__seq47 ESC_CA2085AA_AS__seq97 ESC_BA5240AA_AS__seq43 ESC_BA8258AA_AS__seq100 GCF_000742505.1__seq51 ESC_HA0238AA_AS__seq21 ESC_TA8684AA_AS__seq44 ESC_KA9267AA_AS__seq86 ESC_BA8258AA_AS__seq28 ESC_KA9598AA_AS__seq11 GCF_002911225.1__seq172 GCF_002911225.1__seq173 GCF_000742575.1__seq283 ESC_KA9267AA_AS__seq59	modules9670	70	1	group_13318- group_17875- group_2892+ proQ_1- group_11857- group_5290+ group_11855+ group_11852+ repA+ rfaH_2- group_15283- yqiJ_1- yqiK_1- group_17872- group_6773- group_17871- group_10420- group_15282- group_10653- tcpE- group_17870- group_17869- group_17868- group_5092- group_8642- group_6039- group_17867- group_15281- pilT_1- group_17866- traC- group_7912- group_10645- group_11848- group_1184…	ESC_KA9597AA_AS__seq6+
NC_022371.1	EC958 strain ST131 plasmid pJIE186-2, similar to ColV plasmids	ESC_GA9726AA_AS__seq131	ESC_SA8317AA_AS__seq73	modules3218	17	6	folP_1- glmM_1- group_4548+ group_20289+ group_20288+ arsH- group_22912- acr3- group_22914- group_22915+ group_22916+ group_22917+ group_22918+ group_22919+ fitA+ group_22922+ group_22923+	ESC_FA8326AA_AS__seq64+ ESC_FA8327AA_AS__seq31+ ESC_GA9726AA_AS__seq131- ESC_QA4833AA_AS__seq132- ESC_SA8317AA_AS__seq73+ GCF_002911435.1__seq130-
NC_022371.1	EC958 strain ST131 plasmid pJIE186-2, similar to ColV plasmids	ESC_HA6341AA_AS__seq93	GCF_000742505.1__seq51 ESC_HA0238AA_AS__seq21 ESC_TA8684AA_AS__seq44 ESC_KA9267AA_AS__seq86 ESC_BA8258AA_AS__seq28 ESC_KA9598AA_AS__seq11 GCF_002911225.1__seq172 ESC_BA3134AA_AS__seq44	modules11899	102	1	dinB1_1- group_13318- group_17875- group_2887+ group_2737+ group_2318- group_7909- group_7187+ group_1060+ group_1060+ group_24141+ group_14287+ group_5055+ group_18705- group_12699- group_7785- group_16483- group_10413+ tnsB+ group_14279+ group_18727+ mta+ merA+ merC+ merP+ group_18734+ merR- group_2787- tetR+ tetA- yedA_2+ group_2787- group_5459- repA+ rfaH_2- group_15283- yqiJ_1- yqiK_1- group…	ESC_HA6341AA_AS__seq93+
NC_022371.1	EC958 strain ST131 plasmid pJIE186-2, similar to ColV plasmids	ESC_BA9427AA_AS__seq138	ESC_KA9324AA_AS__seq14 ESC_BA9076AA_AS__seq47 ESC_CA2085AA_AS__seq97 ESC_BA5240AA_AS__seq43 ESC_BA8258AA_AS__seq100 GCF_000742505.1__seq51 ESC_HA0238AA_AS__seq21 ESC_TA8684AA_AS__seq44 ESC_KA9267AA_AS__seq86 ESC_BA8258AA_AS__seq28 ESC_IA2269AA_AS__seq215 ESC_SA2788AA_AS__seq89 ESC_NA3017AA_AS__seq115 ESC_BA1459AA_AS__seq116 ESC_NA4066AA_AS__seq111 ESC_IA2220AA_AS__seq34 ESC_CA3335AA_AS__seq79 ESC…	modules10558	80	1	group_12948- group_8624- group_10638- group_14332- group_16254- group_11840+ group_3197- group_6769+ group_14099- group_7100- group_7369+ group_9510+ group_3382+ group_29097- group_17101- group_15278+ group_10640+ group_7370- group_11843+ group_15280+ group_5609+ group_8634+ group_8640- rpoS_1+ group_4285+ group_10643+ group_9515+ group_11844+ group_6033+ group_9518+ group_17864+ group_13316+ gro…	ESC_BA9427AA_AS__seq138+
NC_022992.1		ESC_CA3553AA_AS__seq270	ESC_CA2638AA_AS__seq88	modules9196	64	1	group_3195- group_6769+ group_17863- group_10639- group_11841- group_11453+ group_9509+ group_7369+ group_14620+ group_3382+ group_29100- group_19930+ group_19929+ group_17308+ sepA+ group_16694+ group_19928- group_16693- group_14617+ group_8638- group_22549+ group_22548- group_4287+ group_10643+ group_9514+ group_11844+ group_6033+ group_18803- group_18802+ group_10322+ group_9519+ group_19927+ …	ESC_CA3553AA_AS__seq270+
NC_023315.1		ESC_PA1356AA_AS__seq63	ESC_BA7641AA_AS__seq146 ESC_CA4893AA_AS__seq17 ESC_BA2951AA_AS__seq120	modules4858	25	1	group_13150- group_2172- group_23124+ group_3988- group_6508- group_4089- group_26756+ group_8317+ group_5182+ group_26755+ group_6661- group_3005- cmi- cma+ cai- cba+ group_17455- group_11430+ group_18776+ yhdJ_1- group_4523- group_1568- group_798- klcA_2- group_26753+	ESC_PA1356AA_AS__seq63+
NC_023327.1		ESC_NA2945AA_AS__seq64	GCF_002911415.1__seq250 ESC_IA0939AA_AS__seq68 ESC_IA3894AA_AS__seq66 ESC_HA6332AA_AS__seq75	modules7515	44	1	group_10143+ group_4617- group_3599- group_12549- group_391- group_14077- group_4500- traD- group_4126+ group_12558+ group_329- vapC+ vapB+ group_147- group_2787+ group_10294- group_11415+ group_14285- group_2787+ group_2787+ group_16093+ group_127- group_8545- group_6225- group_3238- group_7076- group_18231- group_18230- group_2155- yafN_2- group_12546- group_1516- group_1067+ group_2260- group_…	ESC_NA2945AA_AS__seq64+
NC_023899.1		ESC_PA7839AA_AS__seq161	ESC_NA3971AA_AS__seq22	modules6289	34	1	pld+ group_14559+ pilT_2+ group_16155+ group_18601+ ais_2+ group_18602+ group_14245+ group_19700+ group_10402+ group_19701+ group_16604+ group_16605+ group_12891+ group_14560+ group_14561+ group_14562+ group_19702+ group_16606+ group_16607+ group_16608+ group_19703+ group_19704+ group_19705+ group_19706+ group_19707+ group_16609+ repA- group_11852- group_11855- group_5290- group_11857+ group_6648…	ESC_PA7839AA_AS__seq161+
NC_023916.1		ESC_BA8039AA_AS__seq145	GCF_002911375.1__seq212	modules11654	96	1	dnaQ_3+ group_16653+ coaE_2+ dfrD+ group_14597+ group_19792+ nrdB_1+ group_14598+ group_19794+ group_14600+ smc_5+ group_19796+ group_20985- group_20984+ group_19797- group_19799+ group_19800+ group_12910+ group_19804+ group_20260+ recA_2+ group_12911+ group_19806+ group_20259+ group_19808+ dnaE_1+ cobS_1+ cobT_1+ group_14602+ group_16657- intA_5+ grxA_1+ group_16659- group_14605+ group_19809+ gr…	ESC_BA8039AA_AS__seq145+
NC_024956.1	pDM0133, resistance plasmid	GCF_900499905.1__seq55	GCF_002911375.1__seq221 ESC_NA4053AA_AS__seq273 GCF_001881075.1__seq38 ESC_HA6920AA_AS__seq57 GCF_001881205.1__seq24 ESC_CA6770AA_AS__seq64 ESC_LA1367AA_AS__seq27 ESC_PA7839AA_AS__seq96	modules8926	61	1	group_15653+ group_1264- group_5576- group_1270- group_8151- group_2950- rsmA_2- group_2112- group_1133- group_7826- group_94- group_4080- group_2697- group_14426- group_6095- group_2206- group_3018+ traM- group_7412- traY- traA- group_4731- group_3430- group_4887- group_2027- group_2912- group_4307- group_2905- group_4603- group_9663- group_1556- group_2238- group_2235- group_5316- group_3590- g…	GCF_900499905.1__seq55+
NC_024956.1	pDM0133, resistance plasmid	ESC_BA8234AA_AS__seq12	ESC_NA2865AA_AS__seq31 GCF_001499595.1__seq53	modules4641	24	1	cat- group_19891+ group_6326+ group_14287+ group_5055+ group_12699- group_7785- group_16483- group_19892+ group_16682+ group_10413+ tnsB+ group_14279+ group_18727+ mta+ merA+ merC+ merP+ group_18734+ merR- group_2787- tetR+ tetA- yedA_2+	ESC_BA8234AA_AS__seq12+
NC_025141.1		GCF_001499595.1__seq44	ESC_NA4007AA_AS__seq240 ESC_LA2829AA_AS__seq71 GCF_001881345.1__seq26 ESC_BA6740AA_AS__seq93	modules3088	17	1	group_7826+ group_1134+ group_28464+ rsmA_1+ group_2956+ group_8147+ klcA_2+ group_1798+ klcA_2+ group_798+ group_10398+ group_9262+ yhdJ_1+ group_18776- group_11430- group_20811+ group_20812-	GCF_001499595.1__seq44+
NC_025145.1		ESC_CA5710AA_AS__seq137	ESC_CA2638AA_AS__seq88 ESC_KA9598AA_AS__seq11 GCF_002911225.1__seq173	modules9588	69	1	group_12948- group_8624- group_10638- group_14332- group_22133- group_11840+ group_3197- group_6769+ group_14099- group_7100- group_7369+ group_9511+ group_3382+ group_29097- group_15278+ group_10640+ group_7370- group_11843+ group_15280+ group_5609+ group_8634+ group_8640- rpoS_1+ group_4285+ group_10643+ group_9514+ group_11844+ group_6034+ group_18803- group_18802+ group_10322+ group_9519+ gro…	ESC_CA5710AA_AS__seq137+
NC_025177.1		ESC_LA1367AA_AS__seq2	ESC_GA0377AA_AS__seq57	modules3470	18	2	group_3023+ traM_1- group_12933- group_4716- group_4716- group_3428- group_4891- group_2043- group_14334- group_23310- group_23311- group_23312- group_4458- group_4458- group_7226- group_10320- group_1550- group_2219-	ESC_HA6920AA_AS__seq46+ ESC_LA1367AA_AS__seq2+
NC_025177.1		ESC_HA6920AA_AS__seq46	ESC_GA0377AA_AS__seq57	modules3470	18	2	group_3023+ traM_1- group_12933- group_4716- group_4716- group_3428- group_4891- group_2043- group_14334- group_23310- group_23311- group_23312- group_4458- group_4458- group_7226- group_10320- group_1550- group_2219-	ESC_HA6920AA_AS__seq46+ ESC_LA1367AA_AS__seq2+
NC_025179.1	plasmid pC59-153，ColV plasmid	ESC_IA9084AA_AS__seq33	ESC_RA0448AA_AS__seq72 ESC_JA4488AA_AS__seq86 ESC_CA0185AA_AS__seq65 ESC_KA9324AA_AS__seq88 ESC_KA9267AA_AS__seq6 ESC_CA3553AA_AS__seq277 ESC_JA4609AA_AS__seq12 GCF_002166615.1__seq354 ESC_JA4609AA_AS__seq30 ESC_KA9324AA_AS__seq67 GCF_002911375.1__seq221 ESC_NA4053AA_AS__seq273 ESC_HA6920AA_AS__seq57 GCF_001881205.1__seq24 ESC_LA1367AA_AS__seq27	modules9572	69	1	cmi- cma+ cai- cba+ group_17455- group_11430+ group_18776+ yhdJ_1- group_4523- group_798- klcA_2- group_1800- klcA_2- group_8147- group_2956- group_2681- group_16807+ group_1134- group_4047- group_98- group_4073- group_2705- group_16147- group_20326- group_2206- group_3018+ traM- group_7412- traY- traA- group_4731- group_3430- group_4887- group_2031- group_2912- group_4307- group_2902- group_4603…	ESC_IA9084AA_AS__seq33+
NC_025179.1	plasmid pC59-153，ColV plasmid	ESC_KA9598AA_AS__seq44	ESC_JA4488AA_AS__seq86 ESC_CA0185AA_AS__seq65 ESC_KA9324AA_AS__seq88 ESC_KA9267AA_AS__seq6 ESC_CA3553AA_AS__seq277 ESC_JA4609AA_AS__seq12 GCF_002166615.1__seq354 ESC_JA4609AA_AS__seq30 GCF_002911375.1__seq221 ESC_NA4053AA_AS__seq273 ESC_HA6920AA_AS__seq57 GCF_001881205.1__seq24 ESC_LA1367AA_AS__seq27 ESC_PA7839AA_AS__seq96	modules8547	56	1	group_797- klcA_2- group_1797- group_1259- group_16807+ group_1140- group_4047- group_98- group_4073- group_2698- group_16147- group_20326- group_2206- group_3018+ traM- group_7412- traY- traA- group_4731- group_3430- group_4887- group_2027- group_2912- group_4307- group_2905- group_4603- group_9663- group_1556- group_2238- group_2235- group_5316- group_3590- group_1630- group_3262- group_3878- g…	ESC_KA9598AA_AS__seq44+
NC_025179.1	plasmid pC59-153，ColV plasmid	ESC_BA4225AA_AS__seq52	ESC_JA3774AA_AS__seq113 ESC_CA0185AA_AS__seq65 ESC_KA9324AA_AS__seq88 ESC_KA9267AA_AS__seq6 ESC_CA3553AA_AS__seq277 ESC_JA4609AA_AS__seq12 GCF_002166615.1__seq354 ESC_JA4609AA_AS__seq30 GCF_002911375.1__seq221 ESC_HA5570AA_AS__seq145 ESC_JA4488AA_AS__seq9 ESC_NA4053AA_AS__seq273 ESC_HA6920AA_AS__seq57 GCF_001881205.1__seq24	modules9926	73	1	cmi- cma+ cai- cba+ group_17455- group_11430+ group_18776+ group_16808- yhdJ_1- group_4523- group_1568- group_798- klcA_2- group_1800- group_1268- group_8147- group_2956- group_2681- group_16807+ group_1134- group_4047- group_98- group_4073- group_2705- group_16147- group_20326- group_2206- group_3018+ traM- group_7412- traY- traA- group_4731- group_3430- group_4887- group_2027- group_2912- group…	ESC_BA4225AA_AS__seq52+
NC_025179.1	plasmid pC59-153，ColV plasmid	ESC_FA6255AA_AS__seq118	ESC_RA0448AA_AS__seq72 ESC_JA4488AA_AS__seq86 ESC_CA0185AA_AS__seq65 ESC_KA9324AA_AS__seq88 ESC_KA9267AA_AS__seq6 ESC_CA3553AA_AS__seq277 ESC_JA4609AA_AS__seq12 GCF_002166615.1__seq354 ESC_JA4609AA_AS__seq30 ESC_KA9324AA_AS__seq67 GCF_002911375.1__seq221 ESC_NA4053AA_AS__seq273 ESC_HA6920AA_AS__seq57 GCF_001881205.1__seq24 ESC_LA1367AA_AS__seq27 ESC_PA7839AA_AS__seq96	modules9289	65	1	group_8317- group_14431+ group_2155+ group_18230+ group_18231+ group_7076+ group_3238+ group_6225+ group_8545+ group_123+ vapB- vapC- traD+ group_4500+ group_12892+ group_390+ group_3652+ group_3611+ group_4617+ group_10143- group_14078+ group_3878+ group_3262+ group_1630+ group_3590+ group_5316+ group_2235+ group_2238+ group_1556+ group_9663+ group_4603+ group_2905+ group_4307+ group_2912+ group…	ESC_FA6255AA_AS__seq118+
NC_025179.1	plasmid pC59-153，ColV plasmid	GCF_001245225.1__seq144	ESC_JA4609AA_AS__seq30	modules9518	68	1	group_3417+ repB- group_11859+ group_9543+ lgrD+ group_10664+ group_14087- group_1397- group_416- macA_3- group_6045- group_5977- group_4831+ group_9360+ group_7098+ group_105+ spo0C_2+ ssb_3+ group_10343+ group_10347+ group_12798+ yedW+ hiuH- msrQ- traM- group_7412- traY- traA- group_4731- group_3430- group_4887- group_2031- group_2912- group_4307- group_2902- group_4603- dksA_1- group_9663- gro…	GCF_001245225.1__seq144+
NC_032099.1		GCF_002028945.1__seq19	ESC_BA2329AA_AS__seq141	modules2292	15	1	cph2_1- tnsB_2- group_10414- group_19893+ group_16682- group_19892- group_16483+ group_7785+ group_12699+ group_5055- group_14287- group_6326- group_19891- cat+ group_14300+	GCF_002028945.1__seq19+
NZ_AP017613.1		ESC_BA2493AA_AS__seq34	ESC_AA9421AA_AS__seq21 ESC_KA3859AA_AS__seq50	modules2667	16	1	group_10496+ group_9353+ group_1363- group_6904- group_12947- group_8624- group_10638- group_14332- group_12586- group_11840+ group_3195- group_6769+ group_17863- group_10639- group_11841- group_11453+	ESC_BA2493AA_AS__seq34+
NZ_AP018673.1		ESC_PA1111AA_AS__seq28	ESC_HA0364AA_AS__seq6 GCF_001463405.1__seq101	modules6644	37	1	group_17447+ group_23617+ group_23616+ group_23615+ group_23538+ holE_2+ group_23540+ group_23541+ group_17434+ group_23542+ group_23543+ group_23544+ group_23545+ group_23546+ group_23547+ group_23548+ group_23549- group_23550- repA_1- group_13318- group_23553+ group_23555+ group_23556+ group_23557+ group_23558+ ccdA_2+ group_14981- group_23560- group_23561- group_23562- group_23563- group_23564…	ESC_PA1111AA_AS__seq28+
NZ_AP018785.1		ESC_FA7362AA_AS__seq102	ESC_CA2713AA_AS__seq146 ESC_HA7597AA_AS__seq111 ESC_TA1998AA_AS__seq67 ESC_IA0816AA_AS__seq89 ESC_IA0801AA_AS__seq196 ESC_AA9673AA_AS__seq30 GCF_002166335.1__seq1455	modules4322	22	1	group_4509- group_5043- group_330- group_123- group_2551- group_6227- finO- nuc- group_3680- group_16151- group_2163- group_16231- group_16227- group_18771+ znuC_1+ group_18769+ group_16225+ group_16223+ mcbA+ group_12274- group_11430+ group_18776+	ESC_FA7362AA_AS__seq102+
NZ_AP018803.1		ESC_HA6884AA_AS__seq47	ESC_BA2493AA_AS__seq66 ESC_BA3134AA_AS__seq88 ESC_CA2638AA_AS__seq88 ESC_CA3254AA_AS__seq91 ESC_HA7558AA_AS__seq181 ESC_BA8935AA_AS__seq104 ESC_BA1528AA_AS__seq72 ESC_BA7642AA_AS__seq74 ESC_BA0172AA_AS__seq97 ESC_BA5503AA_AS__seq154 ESC_AA7874AA_AS__seq14 GCF_001499595.1__seq53 ESC_BA3134AA_AS__seq44 ESC_BA8793AA_AS__seq98 GCF_000817355.1__seq54 ESC_AA9421AA_AS__seq21 ESC_KA3859AA_AS__seq50 ESC_C…	modules12492	115	1	group_6326- group_2892+ proQ_1- group_6650- group_19913+ group_16688+ group_12546+ yafN_2+ group_9204+ group_9525- group_14611- yqiJ_1- group_7918- group_17872- group_6774- group_12919- group_10418- group_16689- group_19915- group_16690- group_19916- group_19917- group_14615- group_5091- group_9244- group_10421- group_19919+ group_19920- group_19921- group_16691- group_19922- group_19923- group_9…	ESC_HA6884AA_AS__seq47+
NZ_CP005931.1		GCF_002911435.1__seq150	ESC_GA9726AA_AS__seq62 ESC_FA8327AA_AS__seq129 ESC_FA8326AA_AS__seq87 ESC_SA8317AA_AS__seq79 ESC_QA4833AA_AS__seq98 ESC_BA8039AA_AS__seq71	modules553	10	9	aroH_1+ group_3706+ group_6714+ group_3984+ group_4211- apxIB- cvaC+ ntdC- group_13680- group_6121-	ESC_BA8039AA_AS__seq71+ ESC_CA5916AA_AS__seq181- ESC_FA8326AA_AS__seq87- ESC_FA8327AA_AS__seq129- ESC_GA9726AA_AS__seq62- ESC_HA7812AA_AS__seq106+ ESC_QA4833AA_AS__seq98- GCF_001854565.1__seq64+ GCF_002911435.1__seq150+
NZ_CP005931.1		GCF_001854565.1__seq64	ESC_GA9726AA_AS__seq62 ESC_FA8327AA_AS__seq129 ESC_FA8326AA_AS__seq87 ESC_SA8317AA_AS__seq79 ESC_QA4833AA_AS__seq98 ESC_BA8039AA_AS__seq71	modules553	10	9	aroH_1+ group_3706+ group_6714+ group_3984+ group_4211- apxIB- cvaC+ ntdC- group_13680- group_6121-	ESC_BA8039AA_AS__seq71+ ESC_CA5916AA_AS__seq181- ESC_FA8326AA_AS__seq87- ESC_FA8327AA_AS__seq129- ESC_GA9726AA_AS__seq62- ESC_HA7812AA_AS__seq106+ ESC_QA4833AA_AS__seq98- GCF_001854565.1__seq64+ GCF_002911435.1__seq150+
NZ_CP005931.1		ESC_FA8299AA_AS__seq86	ESC_GA9726AA_AS__seq128 ESC_FA8327AA_AS__seq76 ESC_FA8326AA_AS__seq95 ESC_SA8317AA_AS__seq70 GCF_002911435.1__seq126 GCF_001854565.1__seq52 ESC_HA7812AA_AS__seq31 ESC_NA2895AA_AS__seq64 ESC_QA7860AA_AS__seq61 ESC_BA8039AA_AS__seq238	modules3207	17	4	group_1093- group_18289+ group_14127- group_14126- group_18287+ parA_2+ group_16016- group_3003+ ccdB+ ccdA_1+ vapB_2- group_14121- group_6603+ group_16013- vapC_2- recF_3- group_28195-	ESC_FA8299AA_AS__seq86+ ESC_FA8326AA_AS__seq95+ ESC_FA8327AA_AS__seq76+ ESC_GA9726AA_AS__seq128+
NZ_CP005931.1		ESC_HA7812AA_AS__seq106	ESC_GA9726AA_AS__seq62 ESC_FA8327AA_AS__seq129 ESC_FA8326AA_AS__seq87 ESC_SA8317AA_AS__seq79 ESC_QA4833AA_AS__seq98 ESC_BA8039AA_AS__seq71	modules553	10	9	aroH_1+ group_3706+ group_6714+ group_3984+ group_4211- apxIB- cvaC+ ntdC- group_13680- group_6121-	ESC_BA8039AA_AS__seq71+ ESC_CA5916AA_AS__seq181- ESC_FA8326AA_AS__seq87- ESC_FA8327AA_AS__seq129- ESC_GA9726AA_AS__seq62- ESC_HA7812AA_AS__seq106+ ESC_QA4833AA_AS__seq98- GCF_001854565.1__seq64+ GCF_002911435.1__seq150+
NZ_CP005999.1	plasmid pEB1，unknown function	ESC_TA8684AA_AS__seq35	ESC_QA8859AA_AS__seq37 ESC_HA0238AA_AS__seq82 ESC_AA9421AA_AS__seq21 ESC_BA7454AA_AS__seq40 ESC_BA3690AA_AS__seq124 ESC_CA5640AA_AS__seq53 ESC_BA5240AA_AS__seq136 ESC_BA6278AA_AS__seq35 ESC_BA3190AA_AS__seq75 ESC_SA5047AA_AS__seq37 ESC_SA2297AA_AS__seq60 ESC_CA0584AA_AS__seq46	modules7464	43	1	rpoS_2- group_8640+ group_8634- group_5609- group_15280- group_11843- group_7370+ group_10640- group_15278- group_3382- group_9511- group_7369- group_9509- group_11453- group_11841+ group_10639+ group_17863+ group_6769- group_3195+ group_11839- group_16254+ group_10330+ group_10638+ group_8625+ group_12947+ group_6902+ group_4831+ group_9360+ group_7098+ spo0C_2+ group_11371+ group_1119+ group_12…	ESC_TA8684AA_AS__seq35+
NZ_CP005999.1	plasmid pEB1，unknown function	ESC_TA1856AA_AS__seq154	ESC_QA8859AA_AS__seq37 ESC_AA9421AA_AS__seq21 ESC_KA3859AA_AS__seq50 ESC_BA3134AA_AS__seq44 ESC_BA5240AA_AS__seq136 ESC_BA6278AA_AS__seq35 ESC_BA3190AA_AS__seq75 ESC_CA5640AA_AS__seq53	modules9789	71	1	group_6773- group_17871- bfpB- group_15282- tcpE- group_17870- group_17869- group_17868- group_5090- group_5093+ group_9242- group_20888- group_8642- group_6039- group_17867- group_15281- pilT_1- group_17866- group_14682- traC- group_7912- group_10645- group_11848- group_11847- group_13317- group_17865- group_13316- group_17864- group_9518- group_10322- group_18802- group_18803+ group_6033- group…	ESC_TA1856AA_AS__seq154+
NZ_CP007150.1	plasmid pRS218，virulence plasmid	ESC_BA9776AA_AS__seq48	ESC_HA0689AA_AS__seq260 ESC_BA6706AA_AS__seq116 ESC_LA4536AA_AS__seq103 ESC_HA3833AA_AS__seq125 ESC_CA0205AA_AS__seq66 ESC_GA8819AA_AS__seq147 ESC_CA4280AA_AS__seq31 ESC_HA5591AA_AS__seq307 ESC_RA0152AA_AS__seq22 ESC_NA4062AA_AS__seq31 ESC_CA3176AA_AS__seq72 ESC_CA0584AA_AS__seq18 ESC_CA4430AA_AS__seq12 ESC_BA2895AA_AS__seq62 ESC_KA0889AA_AS__seq58 ESC_BA8258AA_AS__seq8 ESC_NA4038AA_AS__seq20 ESC…	modules5384	28	1	group_5846+ group_9543- repB+ group_18382- group_14170+ ccdA_1- ccdB- group_3003- group_18383+ srp54+ parM- dinB1_2+ group_2099+ group_10499+ group_9355+ group_12579- group_7085- group_1362- group_2730+ tnpR- bla- group_1345- group_7702+ group_3421+ group_1345- group_2050- group_4523- group_1569-	ESC_BA9776AA_AS__seq48+
NZ_CP007150.1	plasmid pRS218，virulence plasmid	GCF_002029025.1__seq9	ESC_HA6999AA_AS__seq90 ESC_NA4058AA_AS__seq196 ESC_NA4060AA_AS__seq83 ESC_QA8121AA_AS__seq47 ESC_NA3991AA_AS__seq209 ESC_LA2714AA_AS__seq49 ESC_LA2834AA_AS__seq64 ESC_CA4651AA_AS__seq69 ESC_RA4050AA_AS__seq1 ESC_HA7591AA_AS__seq206 ESC_SA9890AA_AS__seq27 ESC_QA8859AA_AS__seq36 ESC_QA5163AA_AS__seq72 ESC_NA7779AA_AS__seq27 ESC_HA7595AA_AS__seq88 ESC_BA7324AA_AS__seq83 ESC_BA2499AA_AS__seq78 ESC_CA…	modules5713	30	1	group_6117- group_12183- queC_2- yjjV_2- group_15583+ group_8794+ group_1926+ group_6454+ group_2926+ group_13625+ adiA_2- group_1083- ybbH_2+ group_9162- nanE- gntR_2+ group_14222- ulaB_2- group_16134+ group_15974+ fucP_1+ group_15975+ group_15976- group_14028- group_5558+ group_16059+ group_416+ ltrA_2+ group_14173- group_1397+	GCF_002029025.1__seq9+
NZ_CP007150.1	plasmid pRS218，virulence plasmid	ESC_IA2262AA_AS__seq23	ESC_HA0689AA_AS__seq260 ESC_QA5479AA_AS__seq82 ESC_NA4012AA_AS__seq5 ESC_QA5199AA_AS__seq15 ESC_HA7597AA_AS__seq11 ESC_BA6706AA_AS__seq116 ESC_LA4536AA_AS__seq103 ESC_HA3833AA_AS__seq125 ESC_CA0205AA_AS__seq66 ESC_GA8819AA_AS__seq147 ESC_QA6930AA_AS__seq81 ESC_HA6341AA_AS__seq64 ESC_CA4280AA_AS__seq31 ESC_HA5591AA_AS__seq307 ESC_RA0152AA_AS__seq22 ESC_NA4062AA_AS__seq31 ESC_CA3176AA_AS__seq72 ESC…	modules6357	35	1	group_16144+ group_2701+ group_4068+ group_102+ group_11366+ group_1122+ group_7798+ group_1259+ group_1796+ klcA_2+ group_785+ group_1572+ group_4523+ group_2055+ group_1345+ group_7083+ group_7706+ group_3423+ group_7085+ group_12579+ group_9355- group_10499- dinB1_2- dinB1_2- parM+ srp54- group_18383- group_3003+ ccdB+ ccdA_1+ group_14170- group_18382+ repB- group_9543+ group_5846-	ESC_IA2262AA_AS__seq23+
NZ_CP009052.1	plasmid p15648-2，unknown function	ESC_TA2365AA_AS__seq186	ESC_BA8258AA_AS__seq28 ESC_HA0238AA_AS__seq40 GCF_002911225.1__seq172	modules9475	67	1	spo0C_1- group_7098- group_9360- group_4831- group_6902- group_12947- group_8625- group_10638- group_14332- group_16254- group_11840+ group_3197- group_6769+ group_14099- group_7100- group_7369+ group_9511+ group_3382+ group_15278+ group_10640+ group_7370- group_11843+ group_15280+ group_5609+ group_8634+ group_8640- rpoS_1+ group_4285+ group_10643+ group_9515+ group_11844+ group_6033+ group_9518…	ESC_TA2365AA_AS__seq186+
NZ_CP009052.1	plasmid p15648-2，unknown function	ESC_IA0816AA_AS__seq130	ESC_HA5094AA_AS__seq39 GCF_000742505.1__seq51 ESC_HA0238AA_AS__seq21 ESC_TA8684AA_AS__seq44 ESC_KA9267AA_AS__seq86 ESC_BA8258AA_AS__seq28 ESC_HA0238AA_AS__seq40 GCF_002911225.1__seq172 ESC_BA3690AA_AS__seq124 ESC_CA5640AA_AS__seq53 ESC_BA5240AA_AS__seq136 ESC_BA6278AA_AS__seq35 ESC_BA3190AA_AS__seq75 ESC_CA0584AA_AS__seq46 ESC_SA2297AA_AS__seq60	modules10992	85	1	dinB1_1- group_13318- group_17875- group_2892+ proQ_1- group_6648- group_11857- group_5290+ group_11855+ rne_2- group_1386- group_2730+ group_2309- bla- group_11854+ group_9202+ group_9525- group_18267- group_7918- group_17872- group_15993- group_6773- group_17871- bfpB- group_15282- group_10652- tcpE- group_17870- group_17869- group_17868- group_5092- group_8642- group_6039- group_17867- group_1…	ESC_IA0816AA_AS__seq130+
NZ_CP009052.1	plasmid p15648-2，unknown function	ESC_SA2297AA_AS__seq26	ESC_CA5640AA_AS__seq28 ESC_BA8258AA_AS__seq28 GCF_002911225.1__seq172	modules10331	77	1	group_6904- group_12947- group_8624- group_10638- group_10330- group_15276- group_11839+ group_3198- group_6769+ group_14099- group_7100- group_7369+ group_9511+ group_3382+ group_15278+ group_10640+ group_7370- group_11843+ group_15280+ group_5609+ group_8634+ group_8640- rpoS_1+ group_4285+ group_10643+ group_9515+ group_11844+ group_6033+ group_9518+ group_17864+ group_13316+ group_17865+ grou…	ESC_SA2297AA_AS__seq26+
NZ_CP009052.1	plasmid p15648-2，unknown function	ESC_BA5293AA_AS__seq71	ESC_BA8258AA_AS__seq28 ESC_IA2269AA_AS__seq215 ESC_SA2788AA_AS__seq89 ESC_CA5467AA_AS__seq114 ESC_NA3017AA_AS__seq115 ESC_BA1459AA_AS__seq116 ESC_NA4066AA_AS__seq111 ESC_IA2220AA_AS__seq34 ESC_CA6334AA_AS__seq78 ESC_CA1611AA_AS__seq79 ESC_CA0253AA_AS__seq35 ESC_SA3195AA_AS__seq42 ESC_CA3335AA_AS__seq79 ESC_BA1528AA_AS__seq144 ESC_AA9705AA_AS__seq64 ESC_AA7874AA_AS__seq57 ESC_BA5240AA_AS__seq138 E…	modules9508	68	1	group_15278+ group_10640+ group_7370- group_11843+ group_15280+ group_5609+ group_8634+ group_8640- rpoS_1+ group_4285+ group_10643+ group_9515+ group_11844+ group_6033+ group_9518+ group_17864+ group_13316+ group_17865+ group_13317+ group_11847+ group_11848+ group_10645+ group_7912+ traC+ group_14682+ group_17866+ pilT_1+ group_15281+ group_17867+ group_6039+ group_8642+ group_5092+ group_17868+…	ESC_BA5293AA_AS__seq71+
NZ_CP009052.1	plasmid p15648-2，unknown function	ESC_LA1938AA_AS__seq267	ESC_HA5094AA_AS__seq39 GCF_000742505.1__seq51 ESC_HA0238AA_AS__seq21 ESC_TA8684AA_AS__seq44 ESC_KA9267AA_AS__seq86 ESC_BA8258AA_AS__seq28 ESC_HA0238AA_AS__seq40 GCF_002911225.1__seq172 ESC_HA0238AA_AS__seq82 ESC_BA3690AA_AS__seq124 ESC_BA5240AA_AS__seq136 ESC_BA6278AA_AS__seq35 ESC_BA3190AA_AS__seq75 ESC_CA0584AA_AS__seq46 ESC_CA5640AA_AS__seq53 ESC_SA2297AA_AS__seq60	modules9435	67	1	group_1275- group_1795- group_1276- group_6362+ ssb_3- group_7827- spo0C_2- group_7098- group_9360- group_4831- group_6902- group_12947- group_8625- group_10638- group_10330- group_15276- group_11839+ group_3198- group_6769+ group_14099- group_7100- group_7369+ group_9511+ group_3382+ group_15278+ group_10640+ group_7370- group_11843+ group_15280+ group_5609+ group_8634+ group_8640- rpoS_1+ group…	ESC_LA1938AA_AS__seq267+
NZ_CP009052.1	plasmid p15648-2，unknown function	ESC_CA1105AA_AS__seq128	ESC_BA8258AA_AS__seq28 ESC_HA0238AA_AS__seq40 GCF_002911225.1__seq172	modules9984	73	1	spo0C_1- group_7098- group_9360- group_4831- group_6902- group_12947- group_8625- group_10638- group_10330- group_15276- group_11839+ group_3198- group_6769+ group_14099- group_7100- group_7369+ group_9511+ group_3382+ group_15278+ group_10640+ group_7370- group_11843+ group_15280+ group_5609+ group_8634+ group_8640- rpoS_2+ rpoS_1+ group_4285+ group_10643+ group_9514+ group_11844+ group_6033+ gr…	ESC_CA1105AA_AS__seq128+
NZ_CP009052.1	plasmid p15648-2，unknown function	ESC_IA0801AA_AS__seq173	ESC_HA5094AA_AS__seq39 GCF_000742505.1__seq51 ESC_HA0238AA_AS__seq21 ESC_TA8684AA_AS__seq44 ESC_KA9267AA_AS__seq86 ESC_BA8258AA_AS__seq28 ESC_HA0238AA_AS__seq40 GCF_002911225.1__seq172 ESC_BA3690AA_AS__seq124 ESC_CA5640AA_AS__seq53 ESC_BA5240AA_AS__seq136 ESC_BA6278AA_AS__seq35 ESC_BA3190AA_AS__seq75 ESC_CA0584AA_AS__seq46 ESC_SA2297AA_AS__seq60	modules11030	85	1	klcA_4- group_1795- group_1276- group_6362+ ssb_3- group_7827- spo0C_2- group_7098- group_9360- group_4831- group_6902- group_12947- group_8625- group_10638- group_10330- group_15276- group_11839+ group_3198- group_6769+ group_14099- group_7100- group_7369+ group_9511+ group_3382+ group_15278+ group_10640+ group_7370- group_11843+ group_15280+ group_5609+ group_8634+ group_8640- rpoS_1+ group_428…	ESC_IA0801AA_AS__seq173+
NZ_CP009167.1	p1303_109，virulence plasmid	ESC_HA2328AA_AS__seq34	ESC_HA2271AA_AS__seq88 ESC_HA2294AA_AS__seq4 ESC_HA2271AA_AS__seq18 ESC_HA2294AA_AS__seq42 ESC_LA0434AA_AS__seq17 GCF_000817355.1__seq51	modules9701	70	1	lgrD+ group_16705+ group_23046+ group_23047+ group_23048+ group_3423+ group_24399+ group_23757- group_12938+ group_23051+ hlyD+ hlyB+ group_10239+ hlyC+ group_16718- group_5292+ group_11856+ group_11853+ group_11472+ group_4088+ group_6332- group_23055+ group_6331- group_3988+ group_23124- group_2156+ group_14635+ group_7077+ group_23168+ group_17382+ group_12547+ group_6225+ group_8545+ group_12…	ESC_HA2328AA_AS__seq34+
NZ_CP009167.1	p1303_109，virulence plasmid	ESC_SA0481AA_AS__seq99	ESC_HA2271AA_AS__seq18 ESC_HA2294AA_AS__seq42 ESC_LA0434AA_AS__seq17 GCF_000817355.1__seq51	modules9037	62	1	group_23051+ hlyD+ hlyB+ group_10239+ hlyC+ group_16718- group_5292+ group_11856+ group_11853+ group_11472+ group_4088+ group_6332- group_23055+ group_6331- group_3988+ group_23124- group_2156+ group_14635+ group_7077+ group_23168+ group_17382+ group_12547+ group_6225+ group_8545+ group_125+ vapB- vapC- traD+ group_4498+ group_14077+ group_390+ group_12549+ group_3611+ group_4617+ group_10143- gr…	ESC_SA0481AA_AS__seq99+
NZ_CP009167.1	p1303_109，virulence plasmid	ESC_HA7918AA_AS__seq37	ESC_QA3565AA_AS__seq64 ESC_FA8050AA_AS__seq9 ESC_SA7831AA_AS__seq83 ESC_HA2271AA_AS__seq18 ESC_HA2294AA_AS__seq42 ESC_LA0434AA_AS__seq17 GCF_000817355.1__seq51	modules12625	119	1	group_8145+ group_1797+ klcA_2+ group_6903+ group_805+ group_1575+ group_9262+ group_2051+ group_1362+ ltrA_3+ group_9355- group_10496- group_2099- group_2099- group_18817+ parM_2+ group_18818+ group_18819+ group_17369+ group_17368+ group_1397- group_416- group_7047+ group_7586+ group_8257+ group_11123+ group_21458- group_23192- repB- group_14965+ group_9543+ caeA+ ompP+ group_9068- group_5556- t…	ESC_HA7918AA_AS__seq37+
NZ_CP009167.1	p1303_109，virulence plasmid	ESC_SA0489AA_AS__seq18	ESC_QA3565AA_AS__seq64 ESC_SA0482AA_AS__seq11 ESC_HA2271AA_AS__seq18 ESC_HA2294AA_AS__seq42 ESC_LA0434AA_AS__seq17 GCF_000817355.1__seq51	modules10305	77	1	group_1345- yhdJ_1- group_9261- group_1574- klcA_2- group_1796- group_1259- group_6362+ group_20173- group_1140- group_4047- group_94- group_4080- group_2697- group_14426- group_6100- group_2205- group_3012+ group_18233- group_11241- group_5138- group_4724- group_3441- group_4884- group_2026- group_2031- group_23668- group_4307- group_2905- group_4603- dksA_1- group_9663- group_1554- group_2235- …	ESC_SA0489AA_AS__seq18+
NZ_CP009167.1	p1303_109，virulence plasmid	ESC_QA5645AA_AS__seq40	ESC_QA3565AA_AS__seq64 ESC_SA0482AA_AS__seq11 ESC_SA7831AA_AS__seq83 ESC_HA2271AA_AS__seq18 ESC_HA2294AA_AS__seq42 ESC_LA0434AA_AS__seq17 GCF_000817355.1__seq51	modules12589	118	1	group_8136+ group_1797+ klcA_2+ group_6903+ group_805+ group_1575+ group_9262+ group_2051+ group_1362+ ltrA_3+ group_9355- group_10496- group_2099- group_2099- group_18817+ parM_2+ group_18818+ group_18819+ group_17369+ group_17368+ group_1397- group_416- group_7047+ group_7586+ group_8257+ group_11123+ group_21458- group_23192- repB- group_14965+ group_9543+ caeA+ ompP+ group_5554- group_758- ti…	ESC_QA5645AA_AS__seq40+
NZ_CP009167.1	p1303_109，virulence plasmid	ESC_UA1831AA_AS__seq2	ESC_QA3565AA_AS__seq64 ESC_SA0482AA_AS__seq11 ESC_QA3565AA_AS__seq45 ESC_FA8050AA_AS__seq9 ESC_SA0482AA_AS__seq23 ESC_SA7831AA_AS__seq83 ESC_HA2271AA_AS__seq18 ESC_HA2294AA_AS__seq42 ESC_LA0434AA_AS__seq17 GCF_000817355.1__seq51	modules12041	105	1	group_94- group_4080- group_2697- group_14426- group_6099- group_2205- group_3012+ group_18233- group_11241- group_5138- group_4724- group_3441- group_4884- group_2026- group_2031- group_23668- group_4307- group_2905- group_4603- dksA_1- group_9663- group_1554- group_2235- group_2242- group_5316- group_3590- group_1630- group_3262- group_3878- group_14078- group_10143+ group_4617- group_3599- gro…	ESC_UA1831AA_AS__seq2+
NZ_CP009167.1	p1303_109，virulence plasmid	ESC_QA8963AA_AS__seq16	ESC_SA0482AA_AS__seq11 ESC_SA7831AA_AS__seq83 ESC_HA2271AA_AS__seq18 ESC_HA2294AA_AS__seq42 ESC_LA0434AA_AS__seq17 GCF_000817355.1__seq51	modules12273	111	1	group_1362+ ltrA_3+ group_9355- group_10496- group_2099- group_2099- group_18817+ parM_2+ group_18818+ group_18819+ group_17369+ group_17368+ group_1397- group_416- group_7047+ group_7586+ group_8257+ group_11123+ group_21458- group_23192- repB- group_14965+ group_9543+ caeA+ ompP+ group_9068- group_5556- tibC- group_13084- group_14954- eamA_1- group_23043+ group_16705+ group_23046+ group_23047+ …	ESC_QA8963AA_AS__seq16+
NZ_CP009579.1	FAP1 plasmid unnamed 1，ColV plasmid	ESC_QA8950AA_AS__seq60	ESC_TA1971AA_AS__seq29 ESC_BA3825AA_AS__seq87 ESC_GA0377AA_AS__seq67 ESC_AA9673AA_AS__seq22 ESC_HA8230AA_AS__seq74 ESC_LA2829AA_AS__seq133	modules11002	85	1	group_1262+ group_1796+ klcA_2+ group_1574+ group_9261+ group_2051+ group_1345+ group_9353- group_10496- group_2105- group_18817+ parM_2+ group_18818+ group_18819+ group_3002+ ccdB+ ccdA_1+ ntdB- group_9845- group_13680- group_6121- fdtC+ group_7773- group_2747- group_3708+ group_8859- group_5883+ group_11855+ group_11852+ group_20137+ group_20136+ ifcA+ catM_2+ group_2164+ group_18774+ group_368…	ESC_QA8950AA_AS__seq60+
NZ_CP009579.1	FAP1 plasmid unnamed 1，ColV plasmid	ESC_QA7878AA_AS__seq61	ESC_LA2826AA_AS__seq5 GCF_002631405.1__seq417 ESC_FA7591AA_AS__seq152 ESC_PA1356AA_AS__seq38	modules7616	45	1	group_2164+ group_16151+ group_3681+ hha_2+ nuc+ finO+ group_6226+ group_2551+ traI+ group_327+ group_5037+ group_4500+ group_14238+ group_392+ group_5213+ group_11382+ group_3602+ group_4611+ group_10274- group_11375+ group_3870+ group_3266+ group_1634+ group_3586+ group_12663+ group_5311+ group_2223+ group_1559+ group_16150- group_4458+ dksA_1+ group_16149+ group_2902+ group_4308+ group_2911+ g…	ESC_QA7878AA_AS__seq61+
NZ_CP009579.1	FAP1 plasmid unnamed 1，ColV plasmid	ESC_HA6845AA_AS__seq41	ESC_QA5438AA_AS__seq107 ESC_HA6884AA_AS__seq65 ESC_AA9673AA_AS__seq22 ESC_TA1992AA_AS__seq70 ESC_HA8230AA_AS__seq74 GCF_900499275.1__seq25	modules8450	55	1	group_2547+ traI+ group_327+ group_5040+ group_4500+ group_11669+ group_392+ group_5213+ group_12764+ group_3603+ group_4611+ group_10274- group_11375+ group_3870+ group_3266+ group_1634+ group_3586+ group_12663+ group_5311+ group_2232+ group_2223+ group_1559+ group_10320+ group_7224+ group_4460+ group_4467+ group_6297+ group_6297+ group_7748+ group_2043+ group_4891+ group_3428+ group_4723+ group…	ESC_HA6845AA_AS__seq41+
NZ_CP009579.1	FAP1 plasmid unnamed 1，ColV plasmid	ESC_BA1330AA_AS__seq80	ESC_AA9673AA_AS__seq22 ESC_HA8230AA_AS__seq74	modules6265	34	1	group_6101- group_2198- group_3012+ group_14237- group_11241- group_4718- group_4723- group_3428- group_4891- group_2028- group_2911- group_6300- group_4599- group_4467- group_7224- group_10320- group_1559- group_2223- group_2232- group_5312- group_12663- group_3593- group_1635- group_3266- group_3869- group_11375- group_4611- group_3599- group_14484- group_5213- group_391- group_11669- group_450…	ESC_BA1330AA_AS__seq80+
NZ_CP009579.1	FAP1 plasmid unnamed 1，ColV plasmid	GCF_900499615.1__seq163	ESC_TA2001AA_AS__seq107 ESC_CA6171AA_AS__seq88 ESC_AA9673AA_AS__seq22 ESC_TA1976AA_AS__seq80 ESC_QA5539AA_AS__seq116 ESC_NA4020AA_AS__seq79 ESC_LA4539AA_AS__seq71 ESC_HA5565AA_AS__seq63 ESC_HA5557AA_AS__seq137 ESC_CA3510AA_AS__seq20 ESC_HA8230AA_AS__seq74 ESC_HA5568AA_AS__seq185 ESC_HA5572AA_AS__seq200 GCF_002166335.1__seq1482	modules8297	53	1	group_457- espC+ group_5461- group_5461- agp_2+ group_16154+ resA+ lolD_3+ group_16153+ macB_2+ group_12664+ tpd+ efeU_2+ nqrC+ group_3790- group_16392+ walR+ group_19059- msrP_1- group_8436- group_5448- group_2156+ group_16626+ group_7079+ group_16627+ group_16628+ group_19750+ group_12547+ group_2545+ group_141+ group_327+ group_5045+ group_4498+ group_11669+ group_391+ group_5213+ group_11382+…	GCF_900499615.1__seq163+
NZ_CP009580.1		ESC_RA0439AA_AS__seq70	ESC_BA1528AA_AS__seq72 ESC_BA7642AA_AS__seq74 ESC_BA0172AA_AS__seq97 ESC_BA5503AA_AS__seq154 ESC_BA8935AA_AS__seq104 ESC_AA7874AA_AS__seq14 ESC_CA6119AA_AS__seq113 ESC_BA6237AA_AS__seq107 ESC_CA1105AA_AS__seq37 ESC_KA9267AA_AS__seq32 ESC_QA8963AA_AS__seq108 ESC_BA7454AA_AS__seq40 ESC_SA4839AA_AS__seq37 ESC_BA3690AA_AS__seq124 ESC_CA5640AA_AS__seq53 ESC_BA5240AA_AS__seq136 ESC_BA6278AA_AS__seq35 E…	modules4844	25	1	group_10496+ group_9353+ group_1347- group_2055- group_9261- group_1571- group_804- group_1258- group_1795- group_1276- group_1148- group_4057- spo0C_2- group_7098- group_9360- group_4831- group_6902- group_12947- group_8625- group_26541- group_20903- group_11839+ group_3198- group_6769+ group_19687-	ESC_RA0439AA_AS__seq70+
NZ_CP009861.1	plasmid pECO-b75，unknown function	ESC_NA3018AA_AS__seq8	ESC_NA3017AA_AS__seq17	modules8490	55	2	group_19280+ group_19281+ group_19282+ group_16467+ group_19283+ group_19284- group_14462- group_19285- group_19286- group_19287- group_9248- group_16468+ group_19288- group_19289+ group_14463+ group_16469+ group_19291+ group_19292+ group_16470+ cysE_3- group_16471+ group_19293+ group_16472+ group_16473+ group_19294+ group_19295+ group_19297+ group_16474+ group_19299+ group_16475+ group_19301+ gr…	ESC_NA3017AA_AS__seq17+ ESC_NA3018AA_AS__seq8+
NZ_CP010123.1	virulence plasmid	ESC_TA1981AA_AS__seq36	ESC_QA6460AA_AS__seq21	modules6760	38	1	group_14374+ group_1431- group_358- group_911- group_660- group_660- group_1534- group_16322- group_1821- mug- rpoD+ dnaG+ rpsU+ tsaD- ttdT+ ttdA+ dmlR_2- plsY+ folB- uppP- group_15143+ ygiF- glnE- hldE- yqiK+ yqiJ+ glgS- group_15142+ ribB- zupT+ ygiD- ygiC+ group_29946+ nudF- group_29524- group_29993- parE- group_10532+	ESC_TA1981AA_AS__seq36+
NZ_CP010123.1	virulence plasmid	ESC_NA4053AA_AS__seq261	ESC_QA7878AA_AS__seq82 ESC_QA7947AA_AS__seq68	modules5262	27	1	ribB+ group_15142- glgS+ yqiJ- yqiK- hldE+ glnE+ ygiF+ group_15143- uppP+ folB+ plsY- dmlR_2+ ttdA- ttdT- tsaD+ rpsU- dnaG- rpoD- mug+ group_1821+ group_2292+ group_22825+ cbtA_2+ group_649+ group_907+ group_231+	ESC_NA4053AA_AS__seq261+
NZ_CP010123.1	virulence plasmid	ESC_LA0830AA_AS__seq36	ESC_MA2772AA_AS__seq57	modules957	11	2	group_24791+ group_231- group_907- group_660- group_649- cbtA_2- group_11301- group_2294- group_1818- parD1- tetD-	ESC_LA0830AA_AS__seq36+ ESC_MA2772AA_AS__seq57+
NZ_CP010141.1	D3 plasmid A，resistant plasmid	ESC_IA0804AA_AS__seq6	ESC_HA5111AA_AS__seq54 ESC_HA5006AA_AS__seq38 ESC_NA7957AA_AS__seq91 ESC_NA3984AA_AS__seq58 ESC_MA2760AA_AS__seq11 ESC_BA1749AA_AS__seq182 ESC_CA2392AA_AS__seq124 ESC_NA7957AA_AS__seq14 ESC_NA3984AA_AS__seq101 ESC_NA3991AA_AS__seq6 ESC_MA2751AA_AS__seq114 ESC_LA2720AA_AS__seq128 ESC_CA3797AA_AS__seq118 ESC_PA1755AA_AS__seq50 ESC_LA1278AA_AS__seq27 ESC_LA1277AA_AS__seq4 ESC_LA1275AA_AS__seq8 ESC_L…	modules7290	42	1	group_18833+ tetC+ group_1518- group_6296+ bla+ tnpR+ group_2730- cvaC- apxIB+ cvaA+ group_3985- group_6714- group_3706- aroH_1- pfeA- besA+ fes_1+ msbA_3+ elmGT+ stpA_2+ stpA_2+ group_5973+ rne_2- group_4126+ group_12558+ group_1386- yciC- group_3492- group_3492- group_3492- group_6045+ macA_1+ group_416+ group_428+ group_1397+ ompT_1- lgrD- group_9543- group_11859- repB+ group_3417- dinB1_1-	ESC_IA0804AA_AS__seq6+
NZ_CP010141.1	D3 plasmid A，resistant plasmid	ESC_HA5800AA_AS__seq12	ESC_LA2830AA_AS__seq69 ESC_MA2773AA_AS__seq8 ESC_LA2989AA_AS__seq36 ESC_LA2769AA_AS__seq5 ESC_LA2726AA_AS__seq22 ESC_MA2818AA_AS__seq14 ESC_LA2889AA_AS__seq46 ESC_MA2751AA_AS__seq43 ESC_PA1755AA_AS__seq7 ESC_LA1278AA_AS__seq80 ESC_LA1277AA_AS__seq87 ESC_LA1275AA_AS__seq89 ESC_BA4108AA_AS__seq43 ESC_LA2720AA_AS__seq36 ESC_LA2714AA_AS__seq14 ESC_LA2574AA_AS__seq96 ESC_LA2901AA_AS__seq94 ESC_LA2751A…	modules7032	40	1	group_20988+ group_16270- group_18834- group_16269- group_18833+ group_12766- tetC+ group_1521- group_6296+ bla+ tnpR+ group_2737- group_5556+ group_9069+ group_6121+ group_13680+ group_9845+ cvaC- apxIB+ cvaA+ group_3984- group_6714- group_3706- aroH_1- pfeA- besA+ fes_1+ msbA_3+ elmGT+ stpA_2+ stpA_2+ group_5973+ rne_2- group_4126+ group_12558+ group_1386- yciC- group_3492- group_3492- group_34…	ESC_HA5800AA_AS__seq12+
NZ_CP010149.1	D6 plasmid A，resistant plasmid，CTX-M-14，TEM-1	ESC_RA4265AA_AS__seq75	ESC_CA3797AA_AS__seq37 ESC_RA4048AA_AS__seq55 ESC_NA3990AA_AS__seq135 ESC_NA3988AA_AS__seq346 ESC_NA3991AA_AS__seq77 ESC_TA7132AA_AS__seq204 ESC_NA7957AA_AS__seq103 ESC_BA8710AA_AS__seq228 GCF_002166615.1__seq354 GCF_002911375.1__seq221 ESC_BA8710AA_AS__seq49 ESC_NA4053AA_AS__seq273 ESC_HA6920AA_AS__seq57 ESC_LA2849AA_AS__seq23 GCF_001881205.1__seq24 ESC_CA6770AA_AS__seq64 ESC_LA1367AA_AS__seq27 …	modules8583	56	5	group_2800- group_11594+ pemK+ pemI+ group_8458+ group_2155+ group_18230+ group_18231+ group_7076+ group_3238+ group_6225+ group_8545+ group_123+ vapB- vapC- traD+ group_4500+ group_12892+ group_390+ group_3652+ group_3611+ group_4617+ group_10143- group_14078+ group_3878+ group_3262+ group_1630+ group_3590+ group_5316+ group_2235+ group_2238+ group_1556+ group_9663+ group_4603+ group_2905+ group…	ESC_LA2901AA_AS__seq80+ ESC_RA4025AA_AS__seq46+ ESC_RA4026AA_AS__seq59+ ESC_RA4044AA_AS__seq2+ ESC_RA4265AA_AS__seq75+
NZ_CP010149.1	D6 plasmid A，resistant plasmid，CTX-M-14，TEM-1	ESC_BA1749AA_AS__seq173	ESC_NA3990AA_AS__seq135 ESC_IA0804AA_AS__seq122 ESC_NA3991AA_AS__seq77 ESC_TA7132AA_AS__seq204 ESC_NA7957AA_AS__seq103 ESC_BA8710AA_AS__seq228 GCF_002166615.1__seq354 GCF_002911375.1__seq221 ESC_NA4053AA_AS__seq273 ESC_HA6920AA_AS__seq57 GCF_001881205.1__seq24 ESC_CA6770AA_AS__seq64 ESC_LA1367AA_AS__seq27 ESC_PA7839AA_AS__seq96	modules8107	51	1	group_11594+ pemK+ pemI+ group_8458+ group_2155+ group_18230+ group_18231+ group_7076+ group_3238+ group_6225+ group_8545+ group_123+ vapB- vapC- traD+ group_4500+ group_12892+ group_390+ group_3652+ group_3611+ group_4617+ group_10143- group_14078+ group_3878+ group_3262+ group_1630+ group_3590+ group_5316+ group_2242+ group_2235+ group_1554+ group_9663+ dksA_1+ group_4603+ group_2902+ group_430…	ESC_BA1749AA_AS__seq173+
NZ_CP010149.1	D6 plasmid A，resistant plasmid，CTX-M-14，TEM-2	ESC_NA3970AA_AS__seq109	ESC_NA3984AA_AS__seq83 ESC_IA0804AA_AS__seq122 ESC_NA3991AA_AS__seq77 ESC_TA7132AA_AS__seq204 ESC_NA7957AA_AS__seq103 ESC_BA8710AA_AS__seq228 GCF_002166615.1__seq354 GCF_002911375.1__seq221 ESC_NA4053AA_AS__seq273 GCF_001881205.1__seq24 ESC_PA7839AA_AS__seq96	modules9364	66	1	group_5047+ group_14280+ group_18728+ mta_2+ merA_2+ merC_2+ group_18733+ group_18735+ group_18738- group_1062+ group_1064+ group_11594+ pemK+ pemI+ group_8457+ group_8458+ group_2155+ group_18230+ group_18231+ group_7076+ group_3238+ group_6225+ group_8545+ group_123+ vapB- vapC- traD+ group_4500+ group_12892+ group_390+ group_3652+ group_3611+ group_4617+ group_10143- group_14078+ group_3878+ g…	ESC_NA3970AA_AS__seq109+
NZ_CP010149.1	D6 plasmid A，resistant plasmid，CTX-M-14，TEM-3	ESC_HA5006AA_AS__seq47	ESC_HA5111AA_AS__seq19 ESC_CA2392AA_AS__seq59 ESC_CA3797AA_AS__seq37 ESC_NA3990AA_AS__seq135 ESC_NA3984AA_AS__seq83 ESC_IA0804AA_AS__seq122 ESC_NA3991AA_AS__seq77 ESC_TA7132AA_AS__seq204 ESC_NA7957AA_AS__seq103 ESC_BA8710AA_AS__seq228 GCF_002166615.1__seq354 GCF_002911375.1__seq221 ESC_BA8710AA_AS__seq49 ESC_NA4053AA_AS__seq273 ESC_HA6920AA_AS__seq57 GCF_001881205.1__seq24 ESC_CA6770AA_AS__seq64 …	modules9476	67	1	tnsB+ group_14279+ group_18727+ mta+ group_11411+ merC+ group_18733+ group_18735+ group_18738- group_1064+ group_1065+ group_11594+ pemK+ pemI+ group_8458+ group_2155+ group_18230+ group_18231+ group_7076+ group_3238+ group_6225+ group_8545+ group_123+ vapB- vapC- traD+ group_4500+ group_12892+ group_390+ group_3652+ group_3611+ group_4617+ group_10143- group_14078+ group_3878+ group_3262+ group_…	ESC_HA5006AA_AS__seq47+
NZ_CP010149.1	D6 plasmid A，resistant plasmid，CTX-M-14，TEM-4	ESC_RA4025AA_AS__seq46	ESC_LA2901AA_AS__seq80 ESC_CA3797AA_AS__seq37 ESC_RA4048AA_AS__seq55 ESC_NA3990AA_AS__seq135 ESC_NA3988AA_AS__seq346 ESC_NA3991AA_AS__seq77 ESC_TA7132AA_AS__seq204 ESC_NA7957AA_AS__seq103 ESC_BA8710AA_AS__seq228 GCF_002166615.1__seq354 GCF_002911375.1__seq221 ESC_BA8710AA_AS__seq49 ESC_NA4053AA_AS__seq273 ESC_HA6920AA_AS__seq57 ESC_LA2849AA_AS__seq23 GCF_001881205.1__seq24 ESC_CA6770AA_AS__seq64 …	modules8583	56	5	group_2800- group_11594+ pemK+ pemI+ group_8458+ group_2155+ group_18230+ group_18231+ group_7076+ group_3238+ group_6225+ group_8545+ group_123+ vapB- vapC- traD+ group_4500+ group_12892+ group_390+ group_3652+ group_3611+ group_4617+ group_10143- group_14078+ group_3878+ group_3262+ group_1630+ group_3590+ group_5316+ group_2235+ group_2238+ group_1556+ group_9663+ group_4603+ group_2905+ group…	ESC_LA2901AA_AS__seq80+ ESC_RA4025AA_AS__seq46+ ESC_RA4026AA_AS__seq59+ ESC_RA4044AA_AS__seq2+ ESC_RA4265AA_AS__seq75+
NZ_CP010149.1	D6 plasmid A，resistant plasmid，CTX-M-14，TEM-5	ESC_RA4026AA_AS__seq59	ESC_CA3797AA_AS__seq37 ESC_RA4048AA_AS__seq55 ESC_NA3990AA_AS__seq135 ESC_NA3988AA_AS__seq346 ESC_NA3991AA_AS__seq77 ESC_TA7132AA_AS__seq204 ESC_NA7957AA_AS__seq103 ESC_BA8710AA_AS__seq228 GCF_002166615.1__seq354 GCF_002911375.1__seq221 ESC_BA8710AA_AS__seq49 ESC_NA4053AA_AS__seq273 ESC_HA6920AA_AS__seq57 ESC_LA2849AA_AS__seq23 GCF_001881205.1__seq24 ESC_CA6770AA_AS__seq64 ESC_LA1367AA_AS__seq27 …	modules8583	56	5	group_2800- group_11594+ pemK+ pemI+ group_8458+ group_2155+ group_18230+ group_18231+ group_7076+ group_3238+ group_6225+ group_8545+ group_123+ vapB- vapC- traD+ group_4500+ group_12892+ group_390+ group_3652+ group_3611+ group_4617+ group_10143- group_14078+ group_3878+ group_3262+ group_1630+ group_3590+ group_5316+ group_2235+ group_2238+ group_1556+ group_9663+ group_4603+ group_2905+ group…	ESC_LA2901AA_AS__seq80+ ESC_RA4025AA_AS__seq46+ ESC_RA4026AA_AS__seq59+ ESC_RA4044AA_AS__seq2+ ESC_RA4265AA_AS__seq75+
NZ_CP010149.1	D6 plasmid A，resistant plasmid，CTX-M-14，TEM-6	ESC_RA4044AA_AS__seq2	ESC_CA3797AA_AS__seq37 ESC_RA4048AA_AS__seq55 ESC_NA3990AA_AS__seq135 ESC_NA3988AA_AS__seq346 ESC_NA3991AA_AS__seq77 ESC_TA7132AA_AS__seq204 ESC_NA7957AA_AS__seq103 ESC_BA8710AA_AS__seq228 GCF_002166615.1__seq354 GCF_002911375.1__seq221 ESC_BA8710AA_AS__seq49 ESC_NA4053AA_AS__seq273 ESC_HA6920AA_AS__seq57 ESC_LA2849AA_AS__seq23 GCF_001881205.1__seq24 ESC_CA6770AA_AS__seq64 ESC_LA1367AA_AS__seq27 …	modules8583	56	5	group_2800- group_11594+ pemK+ pemI+ group_8458+ group_2155+ group_18230+ group_18231+ group_7076+ group_3238+ group_6225+ group_8545+ group_123+ vapB- vapC- traD+ group_4500+ group_12892+ group_390+ group_3652+ group_3611+ group_4617+ group_10143- group_14078+ group_3878+ group_3262+ group_1630+ group_3590+ group_5316+ group_2235+ group_2238+ group_1556+ group_9663+ group_4603+ group_2905+ group…	ESC_LA2901AA_AS__seq80+ ESC_RA4025AA_AS__seq46+ ESC_RA4026AA_AS__seq59+ ESC_RA4044AA_AS__seq2+ ESC_RA4265AA_AS__seq75+
NZ_CP010175.1		ESC_UA1505AA_AS__seq52	ESC_RA0147AA_AS__seq96	modules455	10	2	group_19417- cea+ group_14507- group_11394- mbeA+ mbeC+ group_5670- group_24205- group_18660+ rop_1-	ESC_RA0147AA_AS__seq96+ ESC_UA1505AA_AS__seq52+
NZ_CP010233.1		ESC_FA9957AA_AS__seq121	ESC_RA0439AA_AS__seq335	modules9626	69	1	spo0C_1- group_7098- group_9360- group_4831- group_6902- group_12947- group_8625- group_10638- group_10330- group_19686- group_11840+ group_3197- group_6769+ group_19687- group_9102- group_16597+ group_16598+ group_19688+ group_13006- group_14557+ group_19690- group_16599+ group_14558+ group_10400+ group_16600+ group_19691+ group_16601+ group_16602+ group_19692+ group_10401+ group_16603+ group_19…	ESC_FA9957AA_AS__seq121+
NZ_CP010234.1		ESC_LA2890AA_AS__seq35	ESC_NA4000AA_AS__seq133 ESC_LA2720AA_AS__seq95 ESC_HA6999AA_AS__seq90 ESC_NA4058AA_AS__seq196 ESC_NA4060AA_AS__seq83 ESC_NA3991AA_AS__seq209 ESC_QA8121AA_AS__seq47 ESC_LA2714AA_AS__seq49 ESC_LA2834AA_AS__seq64 ESC_NA4043AA_AS__seq184 ESC_CA6119AA_AS__seq86 ESC_NA3984AA_AS__seq151 ESC_SA9890AA_AS__seq27 ESC_RA4068AA_AS__seq54 ESC_RA4047AA_AS__seq32 ESC_QA8859AA_AS__seq36 ESC_QA7446AA_AS__seq145 ES…	modules3869	20	1	group_6117- group_12183- queC_2- yjjV_2- group_15583+ group_8794+ group_1926+ group_6454+ group_2926+ group_13625+ adiA_2- group_1055- group_18197- group_14028- group_6464- group_6637+ group_1431- group_356- group_356- group_13635-	ESC_LA2890AA_AS__seq35+
NZ_CP010234.1		ESC_PA8377AA_AS__seq41	GCF_002028785.1__seq23 ESC_HA6999AA_AS__seq90 ESC_NA4058AA_AS__seq196 ESC_NA4060AA_AS__seq83 ESC_NA3991AA_AS__seq209 ESC_QA8121AA_AS__seq47 ESC_LA2714AA_AS__seq49 ESC_LA2834AA_AS__seq64 ESC_RA4068AA_AS__seq54 ESC_RA4047AA_AS__seq32 ESC_QA5163AA_AS__seq72 ESC_BA2499AA_AS__seq78 ESC_QA7446AA_AS__seq145 ESC_NA7779AA_AS__seq27 ESC_PA9696AA_AS__seq59 ESC_LA2848AA_AS__seq89 ESC_LA2987AA_AS__seq57 ESC_Q…	modules5335	28	1	group_12055+ group_5337+ group_14329+ group_1537+ group_649+ group_907+ group_13635+ flu+ group_1433+ group_6461+ group_2429- group_8098- group_5758- group_9071- group_5558- group_14028+ group_1055+ adiA_2+ group_13625- group_2926- group_6454- group_1926- group_8794- group_15583- yjjV_2+ queC_2+ group_12183+ group_6117+	ESC_PA8377AA_AS__seq41+
NZ_CP010316.1	plasmid pAPEC-O78-ColV， ColV virulence plasmid	GCF_000190895.1__seq19	ESC_KA1594AA_AS__seq111	modules3813	20	1	group_12914+ soj+ group_1073+ group_1073+ group_9361+ group_5988+ group_10502+ group_17809- group_17804+ group_7829- group_1073+ group_1073+ iutA+ iucD+ iucC+ group_8257+ iucB+ group_11123+ group_8994- crcB_1+	GCF_000190895.1__seq19+
NZ_CP010316.1	plasmid pAPEC-O78-ColV， ColV virulence plasmid	ESC_LA2840AA_AS__seq93	ESC_IA3651AA_AS__seq91 ESC_NA3975AA_AS__seq211 ESC_NA4068AA_AS__seq62 ESC_MA2736AA_AS__seq83 ESC_SA5743AA_AS__seq155 ESC_KA1594AA_AS__seq111 ESC_PA8648AA_AS__seq74 ESC_LA0663AA_AS__seq71 ESC_PA8378AA_AS__seq28 ESC_IA4423AA_AS__seq13 ESC_BA6237AA_AS__seq77 ESC_JA4010AA_AS__seq132 ESC_BA3690AA_AS__seq114 ESC_AA9421AA_AS__seq109 ESC_LA2720AA_AS__seq17 ESC_CA6221AA_AS__seq100 ESC_GA9703AA_AS__seq195 …	modules3389	18	1	group_9364+ group_5990+ group_10502+ group_17809- group_17803+ group_7828- group_1073+ group_1073+ iutA+ iucD+ iucC+ iucB+ iucA+ group_8994- crcB_1+ mntB_3+ group_3941+ group_3913+	ESC_LA2840AA_AS__seq93+
NZ_CP010316.1	plasmid pAPEC-O78-ColV， ColV virulence plasmid	ESC_TA8684AA_AS__seq30	ESC_BA4145AA_AS__seq129 ESC_NA4049AA_AS__seq70 ESC_NA3989AA_AS__seq130 ESC_IA9027AA_AS__seq129 GCF_002029145.1__seq15 ESC_HA1669AA_AS__seq65 ESC_QA3671AA_AS__seq85 ESC_CA2031AA_AS__seq108 ESC_NA2983AA_AS__seq211 ESC_HA5076AA_AS__seq75 GCF_002028915.1__seq17 ESC_CA1909AA_AS__seq70 ESC_BA6136AA_AS__seq40 ESC_BA0356AA_AS__seq51 ESC_IA9158AA_AS__seq96 ESC_BA9232AA_AS__seq144 ESC_BA8553AA_AS__seq29 ES…	modules11260	89	1	group_10502- group_5988- group_9361- group_1073- group_1073- soj- virB- group_8838- group_13679- group_18046- group_15653+ group_1264- group_5576- group_1270- group_8151- group_2950- rsmA_2- ssb_2- group_4047- spo0C- group_4070- group_2705- group_18047- group_6095- group_2206- group_3018+ traM- group_7412- traY- traA- group_4719- group_3430- group_4887- group_2029- group_2027- group_2912- group_4…	ESC_TA8684AA_AS__seq30+
NZ_CP010316.1	plasmid pAPEC-O78-ColV， ColV virulence plasmid	ESC_RA4280AA_AS__seq67	ESC_NA4001AA_AS__seq11 ESC_NA4002AA_AS__seq51	modules2912	16	5	group_7829+ group_17804- group_17809+ group_10502- group_5988- group_9361- group_1073- group_1073- soj- virB- group_8838- group_13679- group_18046- group_15653+ group_1281- group_5579-	ESC_NA4002AA_AS__seq51+ ESC_QA4894AA_AS__seq108+ ESC_RA4278AA_AS__seq110+ ESC_RA4280AA_AS__seq67+ ESC_RA4281AA_AS__seq6+
NZ_CP010316.1	plasmid pAPEC-O78-ColV， ColV virulence plasmid	ESC_NA2868AA_AS__seq12	ESC_CA6314AA_AS__seq10 ESC_BA8984AA_AS__seq112 ESC_BA8076AA_AS__seq127 ESC_BA2963AA_AS__seq50 ESC_CA4205AA_AS__seq128 ESC_CA6334AA_AS__seq24 ESC_BA8793AA_AS__seq144 ESC_BA8675AA_AS__seq23 ESC_CA2085AA_AS__seq53 ESC_BA2168AA_AS__seq124 ESC_NA2998AA_AS__seq21 GCF_002911335.1__seq130 ESC_TA1908AA_AS__seq81 ESC_TA1906AA_AS__seq94 ESC_CA1442AA_AS__seq11 ESC_BA6278AA_AS__seq88 ESC_BA1459AA_AS__seq68 ES…	modules7815	47	1	group_8151- group_2958- group_2674- group_1131- group_4051- spo0C- group_4073- group_2705- group_18047- group_6095- group_2206- group_3018+ traM- group_7412- traY- traA- group_4731- group_3430- group_4887- group_2027- group_2912- group_4307- group_2905- group_4603- group_9663- group_1556- group_2238- group_2235- group_5316- group_3590- group_1630- group_3262- group_3875- group_9665- group_4609- g…	ESC_NA2868AA_AS__seq12+
NZ_CP010316.1	plasmid pAPEC-O78-ColV， ColV virulence plasmid	GCF_900450435.1__seq1	ESC_QA3671AA_AS__seq85 ESC_CA2031AA_AS__seq108 ESC_CA1909AA_AS__seq70 ESC_BA6136AA_AS__seq40 ESC_BA9232AA_AS__seq144 ESC_BA8553AA_AS__seq29 ESC_NA2999AA_AS__seq134 ESC_FA1638AA_AS__seq126 ESC_KA1594AA_AS__seq22 GCF_002028785.1__seq16 ESC_CA2193AA_AS__seq36 ESC_BA8076AA_AS__seq127 ESC_CA6314AA_AS__seq10 ESC_BA2963AA_AS__seq50 ESC_CA6334AA_AS__seq24 ESC_CA4205AA_AS__seq128 ESC_BA8793AA_AS__seq144 E…	modules13058	135	1	group_8257- group_7586- group_8998- group_1090- group_7829+ group_17804- group_17809+ group_10502- group_5988- group_9361- group_1073- group_1073- soj- virB- group_8838- group_13679- group_18046- group_15653+ group_1264- group_5576- group_1270- group_8151- group_2950- rsmA_2- ssb_2- group_4047- spo0C- group_4070- group_2705- group_18047- group_6095- group_2206- group_3018+ traM- group_7412- traY-…	GCF_900450435.1__seq1+
NZ_CP010316.1	plasmid pAPEC-O78-ColV， ColV virulence plasmid	ESC_KA4597AA_AS__seq13	ESC_LA2806AA_AS__seq76 ESC_JA0847AA_AS__seq65 ESC_JA7941AA_AS__seq26 ESC_BA4975AA_AS__seq139 ESC_KA6867AA_AS__seq121 ESC_QA5908AA_AS__seq109 ESC_BA5293AA_AS__seq127 ESC_CA0253AA_AS__seq34 ESC_CA1105AA_AS__seq77 ESC_CA6287AA_AS__seq85 ESC_BA6791AA_AS__seq160 ESC_BA3343AA_AS__seq118 ESC_LA1368AA_AS__seq83 ESC_LA2987AA_AS__seq38 ESC_CA5131AA_AS__seq102 ESC_BA6136AA_AS__seq79 ESC_CA3320AA_AS__seq234 …	modules11346	90	1	group_5981- group_1944+ group_30129+ group_4982+ group_11099+ group_2992- recE- group_10474- ompW+ group_30029- yciB- group_29865- fhaB+ clsA- group_18139- oppF_1+ oppD_1+ oppC+ oppB+ oppA+ adhE_1- tdk+ hns- galU+ rssB+ group_15827+ purU- group_8986- narI+ narJ+ narH+ narG+ narK+ narX_1- narL_1- group_12401- chaB+ chaA- ldrD_1- kdsA+ group_29924+ group_15822+ prmC+ prfA_1+ hemA+ lolB- ispE- group…	ESC_KA4597AA_AS__seq13+
NZ_CP010316.1	plasmid pAPEC-O78-ColV， ColV virulence plasmid	GCF_900499275.1__seq104	ESC_NA3993AA_AS__seq17 ESC_TA8684AA_AS__seq24 GCF_900499105.1__seq46 ESC_BA8190AA_AS__seq69 ESC_BA8076AA_AS__seq128 ESC_CA6221AA_AS__seq148 ESC_CA4887AA_AS__seq142 GCF_002512925.1__seq55 ESC_IA0804AA_AS__seq77 ESC_MA9917AA_AS__seq52 ESC_RA4508AA_AS__seq382 ESC_TA1427AA_AS__seq58 ESC_IA2262AA_AS__seq82 ESC_BA5541AA_AS__seq43 ESC_HA0490AA_AS__seq2 GCF_900499615.1__seq117 ESC_BA5185AA_AS__seq15 ESC_…	modules11292	89	1	iutA+ iucD+ iucC+ iucB+ iucA+ group_8994- crcB_1+ mntB_3+ group_3941+ group_3916+ hpf_1+ group_18130+ bluF+ ycgZ- ariR- group_13888- group_18133+ group_11089- minD+ minC+ group_15812- ycgL- group_15814- lexA_2- dinB1- dsbB+ nhaB+ fadR- group_11092+ dadA- dadX- ldcA+ group_15816- cirA_1+ nadC_1+ ubiE_1+ btuF_3+ treA+ dhaM+ dhaL+ dhaR- ychF+ group_30075- ispE+ lolB+ hemA- prfA_1- prmC- group_15822-…	GCF_900499275.1__seq104+
NZ_CP010316.1	plasmid pAPEC-O78-ColV， ColV virulence plasmid	ESC_NA2860AA_AS__seq15	ESC_NA4044AA_AS__seq84 ESC_IA3651AA_AS__seq91 ESC_NA3975AA_AS__seq211 ESC_NA4068AA_AS__seq62 ESC_MA2736AA_AS__seq83 ESC_KA1594AA_AS__seq111 ESC_SA5743AA_AS__seq155	modules5075	26	1	klcA_2+ group_5579+ klcA_2+ group_15653- group_18046+ group_13679+ group_8838+ virB+ soj+ group_1073+ group_1073+ group_9361+ group_5988+ group_10502+ group_17809- group_17804+ group_7829- group_1073+ group_1073+ iutA+ iucD+ iucC+ iucB+ iucA+ group_8994- crcB_1+	ESC_NA2860AA_AS__seq15+
NZ_CP010316.1	plasmid pAPEC-O78-ColV， ColV virulence plasmid	ESC_RA4281AA_AS__seq6	ESC_NA4001AA_AS__seq11 ESC_NA4002AA_AS__seq51	modules2912	16	5	group_7829+ group_17804- group_17809+ group_10502- group_5988- group_9361- group_1073- group_1073- soj- virB- group_8838- group_13679- group_18046- group_15653+ group_1281- group_5579-	ESC_NA4002AA_AS__seq51+ ESC_QA4894AA_AS__seq108+ ESC_RA4278AA_AS__seq110+ ESC_RA4280AA_AS__seq67+ ESC_RA4281AA_AS__seq6+
NZ_CP010316.1	plasmid pAPEC-O78-ColV， ColV virulence plasmid	ESC_JA8284AA_AS__seq37	ESC_BA8076AA_AS__seq127 ESC_CA6314AA_AS__seq10 ESC_BA2963AA_AS__seq50 ESC_CA6334AA_AS__seq24 ESC_CA4205AA_AS__seq128 ESC_BA8793AA_AS__seq144 ESC_BA8675AA_AS__seq23 ESC_CA2085AA_AS__seq53 ESC_NA2998AA_AS__seq21 GCF_002911335.1__seq130 ESC_TA1908AA_AS__seq81 ESC_BA5240AA_AS__seq18 ESC_BA7775AA_AS__seq15 ESC_TA1906AA_AS__seq94 ESC_CA1442AA_AS__seq11 ESC_AA7874AA_AS__seq69 ESC_BA1459AA_AS__seq68 ESC_…	modules8382	54	1	group_8154- group_2968- group_2674- group_1131- group_4051- spo0C- group_4073- group_2705- group_18047- group_6095- group_2206- group_3018+ traM- group_7412- traY- traA- group_4719- group_3430- group_4887- group_2029- group_2027- group_2912- group_4307- group_2905- group_4603- group_9663- group_1556- group_2238- group_2235- group_5316- group_3590- group_1630- group_3262- group_3875- group_9665- g…	ESC_JA8284AA_AS__seq37+
NZ_CP010316.1	plasmid pAPEC-O78-ColV， ColV virulence plasmid	ESC_RA4282AA_AS__seq16	ESC_NA4001AA_AS__seq11 ESC_NA4002AA_AS__seq51	modules2558	15	2	group_7829+ group_17809+ group_10502- group_5988- group_9361- group_1073- group_1073- soj- virB- group_8838- group_13679- group_18046- group_15653+ group_1281- group_5579-	ESC_NA4001AA_AS__seq11+ ESC_RA4282AA_AS__seq16+
NZ_CP010316.1	plasmid pAPEC-O78-ColV， ColV virulence plasmid	GCF_002028955.1__seq16	ESC_QA4893AA_AS__seq38 ESC_QA4895AA_AS__seq87 ESC_QA4892AA_AS__seq30 ESC_BA8935AA_AS__seq60 ESC_BA5240AA_AS__seq18 ESC_BA7775AA_AS__seq15 ESC_BA6278AA_AS__seq88 ESC_AA7874AA_AS__seq69 ESC_BA1459AA_AS__seq68 ESC_CA6221AA_AS__seq18 ESC_CA0711AA_AS__seq125 ESC_CA1554AA_AS__seq74 ESC_LA3020AA_AS__seq112 ESC_QA7591AA_AS__seq104 ESC_AA9833AA_AS__seq24 ESC_NA3971AA_AS__seq109 ESC_LA5685AA_AS__seq10 GCF_…	modules8114	51	1	group_145+ group_328+ group_4498+ group_11669+ group_410+ group_7223+ group_3607+ group_4609+ group_9665+ group_3875+ group_3262+ group_1630+ group_3590+ group_5317+ group_2242+ group_2235+ group_1554+ group_9663+ dksA_1+ group_4603+ group_2904+ group_4307+ group_2912+ group_2031+ group_2029+ group_4887+ group_3430+ group_4719+ traA+ traY+ group_7412+ traM+ group_3018- group_2206+ group_6095+ gro…	GCF_002028955.1__seq16+
NZ_CP010316.1	plasmid pAPEC-O78-ColV， ColV virulence plasmid	ESC_CA2167AA_AS__seq22	ESC_CA3961AA_AS__seq94 ESC_CA4679AA_AS__seq264 ESC_BA0356AA_AS__seq23 ESC_CA4056AA_AS__seq101 ESC_SA3195AA_AS__seq38 ESC_CA6314AA_AS__seq68 ESC_UA1505AA_AS__seq35 ESC_HA6023AA_AS__seq36 ESC_NA4048AA_AS__seq70 ESC_NA8363AA_AS__seq83 ESC_JA4751AA_AS__seq63 ESC_LA2949AA_AS__seq80 ESC_BA2493AA_AS__seq59 ESC_BA8793AA_AS__seq192 ESC_RA0147AA_AS__seq42 ESC_HA7931AA_AS__seq96 ESC_SA8273AA_AS__seq86 ESC_A…	modules10147	75	1	group_2200- group_3018+ traM- group_7412- traY- traA- group_4731- group_3430- group_4887- group_2031- group_2912- group_4307- group_2902- group_4603- dksA_1- group_9663- group_1554- group_2235- group_2242- group_5317- group_3590- group_1630- group_3262- group_3875- group_9665- group_4609- group_3607- group_392- group_11669- group_4498- group_325- group_123- group_2545- group_6226- finO- nuc- grou…	ESC_CA2167AA_AS__seq22+
NZ_CP010316.1	plasmid pAPEC-O78-ColV， ColV virulence plasmid	ESC_JA7941AA_AS__seq9	ESC_HA7931AA_AS__seq17 ESC_LA0663AA_AS__seq7 ESC_BA8076AA_AS__seq127 ESC_CA6314AA_AS__seq10 ESC_BA2963AA_AS__seq50 ESC_LA0540AA_AS__seq19 ESC_CA6334AA_AS__seq24 ESC_CA4205AA_AS__seq128 ESC_BA8793AA_AS__seq144 ESC_BA8675AA_AS__seq23 ESC_CA2085AA_AS__seq53 ESC_QA4893AA_AS__seq38 ESC_QA4895AA_AS__seq87 ESC_QA4892AA_AS__seq30 GCF_002911335.1__seq130 ESC_TA1908AA_AS__seq81 ESC_BA8935AA_AS__seq60 ESC_B…	modules11535	93	1	group_3492+ group_3492+ group_3492+ yciC+ group_1386+ rne_2+ group_5973- group_5243- stpA_2- elmGT- msbA_3- fes_1- besA- pfeA+ aroH_1+ group_3706+ group_6714+ group_3985+ cvaA- apxIB- cvaC+ ntdC- group_13680- group_6121- fdtC+ group_18052- group_2753- group_752+ group_5563+ group_16059+ group_8859- cia+ group_4090+ group_6508+ group_3988+ group_2158+ group_13150+ yhcR+ group_3231+ group_2548+ gro…	ESC_JA7941AA_AS__seq9+
NZ_CP010316.1	plasmid pAPEC-O78-ColV， ColV virulence plasmid	ESC_BA4688AA_AS__seq54	ESC_BA8076AA_AS__seq127 ESC_CA6314AA_AS__seq10 ESC_CA4205AA_AS__seq128 ESC_BA8793AA_AS__seq144 ESC_BA2963AA_AS__seq50 ESC_CA6334AA_AS__seq24 ESC_CA2085AA_AS__seq53 ESC_BA8675AA_AS__seq23 ESC_IA2233AA_AS__seq59 ESC_NA3993AA_AS__seq87 ESC_BA0596AA_AS__seq68 ESC_BA5915AA_AS__seq55 ESC_CA6334AA_AS__seq85 ESC_CA5538AA_AS__seq101 ESC_BA8675AA_AS__seq15 ESC_BA7775AA_AS__seq21 ESC_BA1459AA_AS__seq171 ESC…	modules11204	88	1	group_1084- soj- virB- group_8838- group_13679- group_18046- group_15653+ group_1259- group_5579- group_1259- group_1140- group_4051- spo0C- group_4073- group_2705- group_18047- group_6095- group_2206- group_3018+ traM- group_7412- traY- traA- group_4731- group_3430- group_4887- group_2027- group_2912- group_4307- group_2905- group_4603- group_9663- group_1556- group_2238- group_2235- group_5316-…	ESC_BA4688AA_AS__seq54+
NZ_CP010316.1	plasmid pAPEC-O78-ColV， ColV virulence plasmid	ESC_BA3690AA_AS__seq28	ESC_CA5538AA_AS__seq80 ESC_CA0253AA_AS__seq56 ESC_CA4887AA_AS__seq109 ESC_HA8540AA_AS__seq50 ESC_BA8190AA_AS__seq60 ESC_CA2713AA_AS__seq138 ESC_HA7591AA_AS__seq93 ESC_QA8168AA_AS__seq157 ESC_SA1724AA_AS__seq71 ESC_LA6569AA_AS__seq125 ESC_QA5208AA_AS__seq69 ESC_TA1998AA_AS__seq65 ESC_HA7642AA_AS__seq230 ESC_HA7597AA_AS__seq84 ESC_RA0152AA_AS__seq206 ESC_IA0816AA_AS__seq26 ESC_IA0801AA_AS__seq209 E…	modules8050	50	1	group_6095- group_2200- group_3018+ traM- group_7412- traY- traA- group_4731- group_3430- group_4885- group_2031- group_2910- group_4307- group_2902- group_4602- dksA_1- group_9662- group_1554- group_1630- group_3263- group_3875- group_9665- group_4609- group_3607- group_7223- group_410- group_392- group_11669- ylpA- group_326- group_143- group_2542- group_3231- yhcR- group_13150- group_2159- gro…	ESC_BA3690AA_AS__seq28+
NZ_CP010345.1	plasmid pECC-1470_100, unknown function	ESC_HA2271AA_AS__seq78	ESC_SA0489AA_AS__seq49	modules6517	36	1	group_3658- group_23749- group_23748+ group_23747+ aidA-I_1+ group_23745- group_23744+ ompP- caeA- group_9543- group_14965- repB+ group_23192+ group_21458+ group_11123- group_8257- group_7586- group_7047- group_416+ group_1397+ group_17368- group_17369- group_18819- group_18818- parM_2- group_18817- group_2099+ group_2099+ group_10496+ group_9355+ ltrA_3- group_1362- group_2051- group_9261- group…	ESC_HA2271AA_AS__seq78+
NZ_CP010345.1	plasmid pECC-1470_100, unknown function	ESC_HA2294AA_AS__seq1	ESC_SA0489AA_AS__seq49	modules6576	36	2	group_806+ group_1569+ group_9261+ group_2051+ group_1362+ ltrA_3+ group_9355- group_10496- group_2099- group_2099- group_18817+ parM_2+ group_18818+ group_18819+ group_17369+ group_17368+ group_1397- group_416- group_7047+ group_7586+ group_8257+ group_11123+ group_21458- group_23192- repB- group_14965+ group_9543+ caeA+ ompP+ group_23744- group_23745+ aidA-I_1- group_23747- group_23748- group_2…	ESC_HA2294AA_AS__seq1+ ESC_HA2328AA_AS__seq9+
NZ_CP010345.1	plasmid pECC-1470_100, unknown function	ESC_HA2328AA_AS__seq9	ESC_SA0489AA_AS__seq49	modules6576	36	2	group_806+ group_1569+ group_9261+ group_2051+ group_1362+ ltrA_3+ group_9355- group_10496- group_2099- group_2099- group_18817+ parM_2+ group_18818+ group_18819+ group_17369+ group_17368+ group_1397- group_416- group_7047+ group_7586+ group_8257+ group_11123+ group_21458- group_23192- repB- group_14965+ group_9543+ caeA+ ompP+ group_23744- group_23745+ aidA-I_1- group_23747- group_23748- group_2…	ESC_HA2294AA_AS__seq1+ ESC_HA2328AA_AS__seq9+
NZ_CP011417.1	plasmid pCFSAN029787_01, virulence plasmid, containing plasmid-encoded T3SS	ESC_NA4002AA_AS__seq106	ESC_TA2840AA_AS__seq48 ESC_TA2839AA_AS__seq52 ESC_NA2934AA_AS__seq33 ESC_LA3021AA_AS__seq76 GCF_002911255.1__seq73 ESC_RA4028AA_AS__seq58 ESC_LA5684AA_AS__seq38 ESC_LA1368AA_AS__seq80 ESC_HA7003AA_AS__seq98 ESC_LA2532AA_AS__seq50 ESC_SA8301AA_AS__seq66 ESC_QA4893AA_AS__seq42 ESC_RA4265AA_AS__seq125 ESC_LA5685AA_AS__seq4 ESC_RA4282AA_AS__seq40 ESC_RA4281AA_AS__seq75 ESC_RA4280AA_AS__seq106 ESC_RA4…	modules1516	12	56	group_9531+ papC_2+ group_4448+ group_3997+ group_3460+ pgtP+ pgtB- dctD_2- group_431+ group_1410+ cirA_3+ group_5140+	ESC_BA1242AA_AS__seq25+ ESC_BA7214AA_AS__seq118+ ESC_CA2046AA_AS__seq18+ ESC_HA6411AA_AS__seq70- ESC_HA7003AA_AS__seq98- ESC_HA7296AA_AS__seq110+ ESC_IA3651AA_AS__seq65- ESC_JA4566AA_AS__seq71- ESC_LA1124AA_AS__seq36- ESC_LA1368AA_AS__seq80- ESC_LA2531AA_AS__seq131- ESC_LA2532AA_AS__seq50+ ESC_LA2533AA_AS__seq130- ESC_LA2535AA_AS__seq60- ESC_LA2833AA_AS__seq8- ESC_LA2849AA_AS__seq4- ESC_LA2982AA_…
NZ_CP011417.1	plasmid pCFSAN029787_01, virulence plasmid, containing plasmid-encoded T3SS	ESC_LA2826AA_AS__seq102	ESC_LA0663AA_AS__seq16 ESC_LA2989AA_AS__seq68 ESC_CA6770AA_AS__seq115 ESC_QA5463AA_AS__seq65	modules14835	230	1	csrA+ alaS+ recX+ recA+ pncC_1+ mltB+ srlA- srlE- srlB- srlD- group_15299- srlR_1- gutQ- norR+ norV- norW- hypF+ group_15301+ ascG+ bglF_1- bglH_1- higA+ group_17885+ hycG+ nqo9+ hycE+ hycD+ hyfB+ hycA+ hypA_1- hypB- hypC- hypD- hypE- fhlA- group_29410+ pphB- glcR_2+ garR_1- fucA_1- group_6790- ygbM- ygbN- rpoS+ nlpD_1+ pcm+ truD+ ispF+ ispD+ ftsB+ ygbE+ cysC+ cysN+ cysD+ ywaD- group_17886+ cysH_…	ESC_LA2826AA_AS__seq102+
NZ_CP011417.1	plasmid pCFSAN029787_01, virulence plasmid, containing plasmid-encoded T3SS	ESC_TA1949AA_AS__seq65	GCF_003299705.1__seq25 ESC_BA2168AA_AS__seq256 ESC_NA3987AA_AS__seq151 ESC_LA1938AA_AS__seq166 ESC_QA2182AA_AS__seq27 ESC_BA8753AA_AS__seq189 ESC_MA9914AA_AS__seq124 ESC_CA2031AA_AS__seq112 ESC_KA4244AA_AS__seq146 ESC_JA8368AA_AS__seq44 ESC_CA0637AA_AS__seq49 ESC_NA4054AA_AS__seq70 ESC_IA2239AA_AS__seq20 ESC_QA5463AA_AS__seq90 ESC_NA7779AA_AS__seq95 ESC_HA5663AA_AS__seq170 ESC_HA7599AA_AS__seq16 …	modules7355	42	2	group_10689- endA- rsmE- gshB- group_13378- yqgF- pilT+ group_29302- group_30068- group_30212- rdgB- hemN_2- ansB+ group_17898+ group_13380+ trmB+ mutY- yggX- mltC- nupG- speC+ group_9531+ papC_2+ group_4448+ group_3997+ group_3460+ pgtP+ pgtB- dctD_2- group_431+ group_1410+ cirA_3+ group_5140+ der_2- group_231- group_907- group_30287- group_649- cbtA_2- group_15113- group_2288- yahA_3-	ESC_TA1949AA_AS__seq65+ GCF_003299705.1__seq25-
NZ_CP011417.1	plasmid pCFSAN029787_01, virulence plasmid, containing plasmid-encoded T3SS	ESC_JA0897AA_AS__seq46	ESC_MA9914AA_AS__seq124 ESC_CA2031AA_AS__seq112 ESC_KA4244AA_AS__seq146 ESC_JA8368AA_AS__seq44 ESC_CA0637AA_AS__seq49 ESC_IA2239AA_AS__seq20 ESC_HA7595AA_AS__seq37 ESC_NA4034AA_AS__seq2 ESC_JA7662AA_AS__seq36 ESC_TA1976AA_AS__seq60 ESC_HA7599AA_AS__seq16 ESC_TA1981AA_AS__seq39 ESC_TA1992AA_AS__seq56 ESC_QA8120AA_AS__seq128 ESC_QA5919AA_AS__seq58 ESC_NA3991AA_AS__seq174 ESC_NA3984AA_AS__seq84 ESC_…	modules6557	36	1	orn+ epmA+ frdB- frdC- frdD- ampC- blc- sugE+ group_18208+ group_14055+ efp+ epmB- group_9081- group_29214+ groL+ groS+ yjeH- aspA- dcuA- cutA- dsbD- group_9531+ papC_2+ group_4448+ group_3997+ group_3460+ pgtP+ pgtB- dctD_2- group_431+ group_1410+ cirA_3+ group_5140+ der_2- group_226- group_909-	ESC_JA0897AA_AS__seq46+
NZ_CP011417.1	plasmid pCFSAN029787_01, virulence plasmid, containing plasmid-encoded T3SS	GCF_001524885.1__seq248	ESC_NA4045AA_AS__seq129 ESC_QA4833AA_AS__seq34 ESC_GA9726AA_AS__seq134 ESC_FA8327AA_AS__seq47 ESC_FA8326AA_AS__seq100 ESC_NA4003AA_AS__seq3 ESC_NA4004AA_AS__seq111 ESC_NA4048AA_AS__seq104 ESC_BA9232AA_AS__seq32 ESC_BA4145AA_AS__seq79	modules1966	14	1	group_11356+ group_12645+ group_9531+ papC_2+ group_4448+ group_3997+ group_3460+ pgtP+ pgtB- dctD_2- group_431+ group_1410+ cirA_3+ group_5140+	GCF_001524885.1__seq248+
NZ_CP011417.1	plasmid pCFSAN029787_01, virulence plasmid, containing plasmid-encoded T3SS	ESC_LA0660AA_AS__seq44	ESC_CA6770AA_AS__seq115 ESC_QA7942AA_AS__seq151	modules14820	229	1	csrA+ alaS+ recX+ recA+ pncC_1+ mltB+ srlA- srlE- srlB- srlD- group_15299- srlR_1- gutQ- norR+ norV- norW- hypF+ group_15301+ ascG+ bglF_1- bglH_1- higA+ group_17885+ hycG+ nqo9+ hycE+ hycD+ hyfB+ hycA+ hypA_1- hypB- hypC- hypD- hypE- fhlA- group_29410+ pphB- glcR_2+ garR_1- fucA_1- group_6790- ygbM- ygbN- rpoS+ nlpD_1+ pcm+ truD+ ispF+ ispD+ ftsB+ ygbE+ cysC+ cysN+ cysD+ ywaD- group_17886+ cysH_…	ESC_LA0660AA_AS__seq44+
NZ_CP011417.1	plasmid pCFSAN029787_01, virulence plasmid, containing plasmid-encoded T3SS	ESC_SA4452AA_AS__seq107	ESC_CA4679AA_AS__seq71 ESC_SA2297AA_AS__seq49 ESC_HA9073AA_AS__seq26 ESC_HA0364AA_AS__seq48 ESC_HA7314AA_AS__seq23 ESC_LA2868AA_AS__seq94 ESC_KA3859AA_AS__seq166 ESC_NA4009AA_AS__seq23	modules5319	28	1	der_2+ group_5140- cirA_3- group_1410- group_431- dctD_2+ pgtB+ pgtP- group_3462- group_3997- group_4452- group_3167+ pduA+ eutN_2+ group_18011- group_6117- group_12183- queC_2- yjjV_2- group_15583+ group_8794+ group_1926+ group_6458+ group_2925+ group_16116- group_16117+ afr_3+ yjhB_2+	ESC_SA4452AA_AS__seq107+
NZ_CP011417.1	plasmid pCFSAN029787_01, virulence plasmid, containing plasmid-encoded T3SS	ESC_NA2864AA_AS__seq36	ESC_NA2868AA_AS__seq75 ESC_NA3017AA_AS__seq31 ESC_JA0446AA_AS__seq39 ESC_JA3853AA_AS__seq74 ESC_SA2788AA_AS__seq112 ESC_CA0987AA_AS__seq5 ESC_JA0788AA_AS__seq111 ESC_CA4172AA_AS__seq51 ESC_CA0942AA_AS__seq86 ESC_JA4751AA_AS__seq54 ESC_HA0364AA_AS__seq57 ESC_SA9386AA_AS__seq75 ESC_NA2998AA_AS__seq87 ESC_NA2846AA_AS__seq25 ESC_GA9703AA_AS__seq165 ESC_CA5852AA_AS__seq138 ESC_TA7169AA_AS__seq108 ESC_…	modules15447	250	1	group_8893+ group_6978- dctD_2- group_431+ group_1412+ papC_2- group_9531- speC- nupG+ mltC+ yggX+ mutY+ trmB- group_13380- group_17898- ansB- hemN_2+ rdgB+ group_30212+ group_30068+ group_29302+ pilT- yqgF+ group_13378+ gshB+ rsmE+ endA+ galP+ metK_1+ speA- group_11938- speB- loiP_1+ tktA_2- hflC_2+ mtlA_1- adhT- mtlR_1- ecfA1_2+ ecfA1_1+ ecfT+ group_13377+ group_29856+ epd- pgk- fbaA_1- mscS- g…	ESC_NA2864AA_AS__seq36+
NZ_CP011417.1	plasmid pCFSAN029787_01, virulence plasmid, containing plasmid-encoded T3SS	ESC_LA2840AA_AS__seq22	ESC_LA2784AA_AS__seq160 ESC_LA2848AA_AS__seq17 ESC_HA6411AA_AS__seq10 ESC_BA8511AA_AS__seq88 ESC_NA4072AA_AS__seq131 ESC_NA4071AA_AS__seq70 ESC_NA4061AA_AS__seq155 ESC_NA4056AA_AS__seq163 ESC_NA4055AA_AS__seq50 ESC_NA4053AA_AS__seq109 ESC_NA4003AA_AS__seq159 ESC_NA3992AA_AS__seq79 ESC_NA3982AA_AS__seq7 ESC_HA6420AA_AS__seq129 ESC_NA4068AA_AS__seq43 ESC_SA8291AA_AS__seq155	modules5978	32	1	group_1844+ group_5140- cirA_3- group_1410- group_431- dctD_2+ pgtB+ pgtP- group_3462- group_3999- group_4450- group_20235- ulaA_1- group_16767+ nanE+ group_9163+ ybbH_2- group_20223+ group_20269- hemR_2- group_20227- group_9067- group_5560- group_4689- group_1919+ group_5549+ group_11665+ group_6330- group_6327- icsA_2- group_1089+ oppA_1-	ESC_LA2840AA_AS__seq22+
NZ_CP011417.1	plasmid pCFSAN029787_01, virulence plasmid, containing plasmid-encoded T3SS	ESC_LA2581AA_AS__seq75	ESC_NA3988AA_AS__seq262 ESC_HA7585AA_AS__seq105 ESC_QA5188AA_AS__seq22 ESC_QA8121AA_AS__seq75	modules2101	14	1	group_9531+ papC_2+ group_4448+ group_3997+ group_3460+ pgtP+ group_6978- dctD_2- group_433+ group_1410+ group_8904+ group_5140+ der_2- group_226-	ESC_LA2581AA_AS__seq75+
NZ_CP011417.1	plasmid pCFSAN029787_01, virulence plasmid, containing plasmid-encoded T3SS	ESC_NA4016AA_AS__seq7	ESC_BA5881AA_AS__seq160 ESC_LA1881AA_AS__seq126 ESC_HA7585AA_AS__seq28 ESC_LA2831AA_AS__seq14 ESC_QA4895AA_AS__seq185 GCF_001881045.1__seq53 ESC_NA8192AA_AS__seq44 ESC_HA7003AA_AS__seq48 ESC_QA4894AA_AS__seq1 ESC_LA2536AA_AS__seq127 ESC_NA3018AA_AS__seq83 GCF_002911395.1__seq118 ESC_NA4059AA_AS__seq10 GCF_002911295.1__seq131 ESC_CA2046AA_AS__seq81 ESC_HA6411AA_AS__seq107 ESC_BA0306AA_AS__seq88 ES…	modules15459	251	1	csiD- gabD- gabP- group_11876- group_17879+ group_17880+ ygaV- ygaP- stpA+ alaE- group_29379+ group_17881- gabR+ ahpD- nrdH- nrdI- nrdF- proV- proW- proX- sotB_2- ygaZ- group_15296- mprA_1- emrA- emrB_1- yqaB+ csrA+ alaS+ recX+ recA+ pncC_1+ mltB+ srlA- srlE- srlB- srlD- group_15299- srlR_1- gutQ- norR+ norV- norW- hypF+ group_15301+ ascG+ bglF_1- bglH_1- higA+ group_17885+ hycG+ nqo9+ hycE+ hycD…	ESC_NA4016AA_AS__seq7+
NZ_CP011417.1	plasmid pCFSAN029787_01, virulence plasmid, containing plasmid-encoded T3SS	ESC_SA2788AA_AS__seq85	ESC_JA4010AA_AS__seq115 ESC_JA3948AA_AS__seq29 ESC_FA8358AA_AS__seq36 ESC_SA3195AA_AS__seq33 ESC_IA4271AA_AS__seq28 ESC_NA2855AA_AS__seq23 ESC_JA7639AA_AS__seq60 ESC_TA8708AA_AS__seq36 ESC_BA3061AA_AS__seq82 ESC_HA7296AA_AS__seq110 ESC_LA2532AA_AS__seq50 ESC_TA2840AA_AS__seq48 ESC_TA2839AA_AS__seq52 ESC_SA8301AA_AS__seq66 ESC_NA2934AA_AS__seq33 ESC_LA3021AA_AS__seq76 ESC_LA1368AA_AS__seq80 ESC_HA…	modules1915	13	102	der_2+ group_5140- cirA_3- group_1410- group_431- dctD_2+ pgtB+ pgtP- group_3460- group_3997- group_4448- papC_2- group_9531-	ESC_BA0306AA_AS__seq43+ ESC_BA0967AA_AS__seq103- ESC_BA1000AA_AS__seq3+ ESC_BA3061AA_AS__seq82+ ESC_BA3227AA_AS__seq105- ESC_BA3967AA_AS__seq90+ ESC_BA8190AA_AS__seq3+ ESC_CA0637AA_AS__seq49- ESC_CA2713AA_AS__seq5- ESC_CA4830AA_AS__seq16+ ESC_FA6908AA_AS__seq22- ESC_FA8358AA_AS__seq36- ESC_GA3966AA_AS__seq22- ESC_GA5331AA_AS__seq92- ESC_GA8819AA_AS__seq123+ ESC_HA0761AA_AS__seq31- ESC_HA1668AA_AS…
NZ_CP011417.1	plasmid pCFSAN029787_01, virulence plasmid, containing plasmid-encoded T3SS	ESC_QA8155AA_AS__seq147	ESC_KA6971AA_AS__seq23 ESC_TA1919AA_AS__seq43 ESC_GA9642AA_AS__seq145 ESC_QA6616AA_AS__seq52 ESC_GA5351AA_AS__seq28 ESC_QA8053AA_AS__seq132 ESC_QA7981AA_AS__seq61 ESC_QA7345AA_AS__seq235 ESC_NA3985AA_AS__seq60 ESC_NA4018AA_AS__seq15 ESC_GA9639AA_AS__seq146 ESC_IA0939AA_AS__seq318 GCF_002911415.1__seq223 ESC_NA4029AA_AS__seq100 ESC_NA4002AA_AS__seq171 ESC_LA2532AA_AS__seq43 ESC_QA7436AA_AS__seq199…	modules6591	36	3	hflC_2- tktA_2+ loiP_1- speB+ group_11938+ speA+ metK_1- galP- endA- rsmE- gshB- group_13378- yqgF- pilT+ group_29302- group_30068- group_30212- rdgB- hemN_2- ansB+ group_17898+ group_13380+ trmB+ mutY- yggX- mltC- nupG- speC+ group_9531+ papC_2+ group_4448+ group_3997+ group_3460+ pgtP+ pgtB- dctD_2-	ESC_KA6971AA_AS__seq23+ ESC_QA8155AA_AS__seq147- ESC_TA1919AA_AS__seq43-
NZ_CP011417.1	plasmid pCFSAN029787_01, virulence plasmid, containing plasmid-encoded T3SS	ESC_HA6601AA_AS__seq99	ESC_TA1856AA_AS__seq132	modules10725	82	1	argE_2- hyuA- group_17891- group_13370+ sfrB- mtaD- cdhB- xdhA_2- xanQ- guaD- ghxQ- hyfA_4+ group_13146+ uacT- group_15335- idi- lysS+ dsbC+ fldB- sdhE+ ygfZ- group_11926+ group_15338+ gcvP+ gcvT+ ubiI+ group_30197+ zapA- ygfA- serA+ rpiA+ group_30179+ argP- group_7943+ mscS+ fbaA_1+ pgk+ epd+ group_29856- group_13377- ecfT- ecfA1_1- ecfA1_2- mtlR_1+ adhT+ mtlA_1+ hflC_2- tktA_2+ loiP_1- speB+ gr…	ESC_HA6601AA_AS__seq99+
NZ_CP011417.1	plasmid pCFSAN029787_01, virulence plasmid, containing plasmid-encoded T3SS	ESC_FA8299AA_AS__seq112	ESC_PA8964AA_AS__seq125 ESC_PA8794AA_AS__seq28 ESC_PA8793AA_AS__seq61 ESC_PA8792AA_AS__seq28 ESC_LA2532AA_AS__seq50 ESC_NA4045AA_AS__seq129 ESC_QA4833AA_AS__seq34 ESC_GA9726AA_AS__seq134 ESC_FA8327AA_AS__seq47 ESC_FA8326AA_AS__seq100 ESC_NA4040AA_AS__seq59 ESC_NA4003AA_AS__seq3 ESC_NA4004AA_AS__seq111 ESC_NA4048AA_AS__seq104 ESC_BA9232AA_AS__seq32 ESC_BA4145AA_AS__seq79	modules1751	13	1	group_9531+ papC_2+ group_4448+ group_3997+ group_3460+ pgtP+ pgtB- dctD_2- group_431+ group_1410+ cirA_3+ group_5140+ group_20991-	ESC_FA8299AA_AS__seq112+
NZ_CP011417.1	plasmid pCFSAN029787_01, virulence plasmid, containing plasmid-encoded T3SS	ESC_NA3985AA_AS__seq40	ESC_IA2724AA_AS__seq92 ESC_TA1861AA_AS__seq140 ESC_QA5378AA_AS__seq44 ESC_NA3983AA_AS__seq86 ESC_JA4751AA_AS__seq66 ESC_LA0830AA_AS__seq116 ESC_JA4785AA_AS__seq39 ESC_LA5735AA_AS__seq52 ESC_NA3975AA_AS__seq171 ESC_SA4902AA_AS__seq191 ESC_SA2297AA_AS__seq49 ESC_CA4679AA_AS__seq71 ESC_HA9073AA_AS__seq26 ESC_HA0364AA_AS__seq48 ESC_QA8859AA_AS__seq151 ESC_QA7981AA_AS__seq98 ESC_QA8053AA_AS__seq21 ESC…	modules4135	21	1	papC_2+ group_3165+ group_4448+ group_3997+ group_3460+ pgtP+ pgtB- dctD_2- group_431+ group_1410+ cirA_3+ group_5140+ der_2- group_231- group_907- group_30287- group_649- cbtA_2- group_15113- group_2288- yahA_3-	ESC_NA3985AA_AS__seq40+
NZ_CP011417.1	plasmid pCFSAN029787_01, virulence plasmid, containing plasmid-encoded T3SS	ESC_IA4423AA_AS__seq11	ESC_QA5463AA_AS__seq90 ESC_NA7779AA_AS__seq95 ESC_QA5919AA_AS__seq58 ESC_NA3991AA_AS__seq174 ESC_NA3984AA_AS__seq84 ESC_HA5663AA_AS__seq170 ESC_HA7599AA_AS__seq16 ESC_TA1981AA_AS__seq39 ESC_TA1976AA_AS__seq60 ESC_JA5459AA_AS__seq29 ESC_JA7662AA_AS__seq36 ESC_IA2239AA_AS__seq20 ESC_HA7595AA_AS__seq37 ESC_QA8120AA_AS__seq128 ESC_NA3993AA_AS__seq42 ESC_NA4034AA_AS__seq2 ESC_NA8040AA_AS__seq62 ESC_QA…	modules5035	26	1	group_3467+ group_5143+ group_24791+ group_1844- group_231- group_907- group_660- group_649- cbtA_2- group_11301- group_2294- group_1814- group_20277- group_9531+ papC_2+ group_4448+ group_3997+ group_3460+ pgtP+ pgtB- dctD_2- group_431+ group_1410+ cirA_3+ group_5140+ der_2-	ESC_IA4423AA_AS__seq11+
NZ_CP011417.1	plasmid pCFSAN029787_01, virulence plasmid, containing plasmid-encoded T3SS	GCF_002028915.1__seq15	ESC_GA5351AA_AS__seq28 ESC_QA8053AA_AS__seq132 ESC_QA7981AA_AS__seq61 ESC_QA7436AA_AS__seq199 ESC_CA0942AA_AS__seq91 ESC_NA3996AA_AS__seq65 ESC_LA5684AA_AS__seq184 ESC_LA2535AA_AS__seq34	modules6371	35	1	group_430- dctD_2+ pgtB+ pgtP- group_3460- group_3997- group_4448- papC_2- group_9531- speC- nupG+ mltC+ yggX+ mutY+ trmB- group_13380- group_17898- ansB- hemN_2+ rdgB+ group_30212+ group_30068+ group_29302+ pilT- yqgF+ group_13378+ gshB+ rsmE+ endA+ galP+ metK_1+ speA- group_11938- speB- loiP_1+	GCF_002028915.1__seq15+
NZ_CP011417.1	plasmid pCFSAN029787_01, virulence plasmid, containing plasmid-encoded T3SS	ESC_IA7379AA_AS__seq94	ESC_LA2720AA_AS__seq31 ESC_LA2714AA_AS__seq112 ESC_LA2833AA_AS__seq8	modules4181	21	3	ansB+ group_17898+ group_13380+ mutY- yggX- mltC- nupG- speC+ group_9531+ papC_2+ group_4448+ group_3997+ group_3460+ pgtP+ pgtB- dctD_2- group_431+ group_1410+ cirA_3+ group_5140+ der_2-	ESC_IA4154AA_AS__seq17+ ESC_IA7379AA_AS__seq94- ESC_LA2720AA_AS__seq31+
NZ_CP011417.1	plasmid pCFSAN029787_01, virulence plasmid, containing plasmid-encoded T3SS	GCF_001881155.1__seq32	ESC_CA4671AA_AS__seq132 GCF_001881395.1__seq43 ESC_GA0166AA_AS__seq43 ESC_QA9416AA_AS__seq2 ESC_TA8731AA_AS__seq68 ESC_TA1971AA_AS__seq74 ESC_NA4038AA_AS__seq105 GCF_002028705.1__seq1 ESC_CA4457AA_AS__seq164 ESC_TA1906AA_AS__seq128 ESC_TA8693AA_AS__seq67 ESC_NA4024AA_AS__seq113 ESC_QA6460AA_AS__seq67 ESC_HA7591AA_AS__seq197 GCF_001881045.1__seq53 ESC_NA8192AA_AS__seq44 ESC_HA7003AA_AS__seq48 ESC_…	modules12872	128	1	group_1534+ group_660+ group_660+ group_911+ group_223+ group_1845+ group_5140- cirA_3- group_1410- group_431- dctD_2+ pgtB+ pgtP- group_3460- group_3997- group_4448- papC_2- group_9531- speC- nupG+ mltC+ yggX+ mutY+ trmB- group_13380- group_17898- ansB- hemN_2+ rdgB+ group_30212+ group_30068+ group_29302+ pilT- yqgF+ group_13378+ gshB+ rsmE+ endA+ galP+ metK_1+ speA- group_11938- speB- loiP_1+ t…	GCF_001881155.1__seq32+
NZ_CP011417.1	plasmid pCFSAN029787_01, virulence plasmid, containing plasmid-encoded T3SS	ESC_BA3134AA_AS__seq108	ESC_CA4679AA_AS__seq71 ESC_HA9073AA_AS__seq26 ESC_HA0364AA_AS__seq48 ESC_BA7214AA_AS__seq88 ESC_MA9917AA_AS__seq18 ESC_MA9914AA_AS__seq57 ESC_QA5163AA_AS__seq72 ESC_LA2848AA_AS__seq89 ESC_BA2499AA_AS__seq78 ESC_RA4068AA_AS__seq54 ESC_RA4047AA_AS__seq32 ESC_QA7446AA_AS__seq145 ESC_CA4457AA_AS__seq100 ESC_PA9696AA_AS__seq59 ESC_NA7779AA_AS__seq27 ESC_LA2987AA_AS__seq57 ESC_LA2714AA_AS__seq49 ESC_NA…	modules4987	26	1	adiA_2+ group_13625- group_2926- group_6454- group_1926- group_8794- group_15583- yjjV_2+ queC_2+ group_12183+ group_6117+ group_18011+ eutN_2- pduA- group_3167- group_4448+ group_3997+ group_3462+ pgtP+ pgtB- dctD_2- group_431+ group_1410+ cirA_3+ group_5140+ der_2-	ESC_BA3134AA_AS__seq108+
NZ_CP011417.1	plasmid pCFSAN029787_01, virulence plasmid, containing plasmid-encoded T3SS	ESC_IA4154AA_AS__seq17	ESC_LA2720AA_AS__seq31 ESC_LA2714AA_AS__seq112 ESC_LA2833AA_AS__seq8	modules4181	21	3	ansB+ group_17898+ group_13380+ mutY- yggX- mltC- nupG- speC+ group_9531+ papC_2+ group_4448+ group_3997+ group_3460+ pgtP+ pgtB- dctD_2- group_431+ group_1410+ cirA_3+ group_5140+ der_2-	ESC_IA4154AA_AS__seq17+ ESC_IA7379AA_AS__seq94- ESC_LA2720AA_AS__seq31+
NZ_CP011417.1	plasmid pCFSAN029787_01, virulence plasmid, containing plasmid-encoded T3SS	ESC_TA8694AA_AS__seq9	ESC_LA5685AA_AS__seq5 ESC_CA1554AA_AS__seq5	modules11540	93	1	group_9175- ndhF- ndhS- glnG_2+ argF_2- ygeX- argE_2- hyuA- group_17891- pucA+ sfrB- mtaD- cdhB- xdhA_2- xanQ- guaD- ghxQ- hyfA_4+ group_13146+ uacT- group_15335- idi- lysS+ dsbC+ fldB- sdhE+ ygfZ- group_11926+ group_15338+ gcvP+ gcvT+ ubiI+ group_30197+ zapA- ygfA- serA+ rpiA+ group_30179+ argP- group_7943+ mscS+ fbaA_1+ pgk+ epd+ group_29856- group_13377- ecfT- ecfA1_1- ecfA1_2- mtlR_1+ adhT+ m…	ESC_TA8694AA_AS__seq9+
NZ_CP011417.1	plasmid pCFSAN029787_01, virulence plasmid, containing plasmid-encoded T3SS	GCF_001854565.1__seq35	ESC_NA4003AA_AS__seq3 ESC_NA4004AA_AS__seq111 ESC_NA4048AA_AS__seq104 ESC_BA9232AA_AS__seq32 ESC_BA4145AA_AS__seq79	modules3863	20	1	group_5410+ group_4448+ group_3997+ group_3460+ pgtP+ pgtB- dctD_2- group_431+ group_1410+ cirA_3+ group_5140+ group_20991- group_231- group_907- group_649- group_649- cbtA_2- group_15113- group_2288- yahA_3-	GCF_001854565.1__seq35+
NZ_CP011417.1	plasmid pCFSAN029787_01, virulence plasmid, containing plasmid-encoded T3SS	GCF_001881045.1__seq25	ESC_LA0540AA_AS__seq77 ESC_HA3865AA_AS__seq85 ESC_LA0208AA_AS__seq100 ESC_IA4664AA_AS__seq112 ESC_IA4390AA_AS__seq44 ESC_BA9232AA_AS__seq32 ESC_BA4145AA_AS__seq79	modules240	10	1	group_448- group_4448+ group_3997+ group_3462+ pgtP+ pgtB- dctD_2- group_431+ group_1411+ cirA_3+	GCF_001881045.1__seq25+
NZ_CP011417.1	plasmid pCFSAN029787_01, virulence plasmid, containing plasmid-encoded T3SS	ESC_PA1111AA_AS__seq40	ESC_TA8698AA_AS__seq78 GCF_001881355.1__seq25 ESC_QA8859AA_AS__seq34 ESC_HA9073AA_AS__seq41 ESC_HA8540AA_AS__seq23 ESC_IA2226AA_AS__seq80 ESC_GA8819AA_AS__seq48 ESC_BA1000AA_AS__seq98 ESC_BA3061AA_AS__seq57 GCF_900499105.1__seq66 ESC_BA8190AA_AS__seq33 ESC_CA6245AA_AS__seq19 GCF_002512925.1__seq107 ESC_BA3227AA_AS__seq120 ESC_QA5378AA_AS__seq51	modules15512	254	2	csiD- gabD- gabP- group_11876- group_17879+ group_17880+ ygaV- ygaP- stpA+ alaE- group_29379+ group_17881- gabR+ ahpD- nrdH- nrdI- nrdF- proV- proW- proX- sotB_2- ygaZ- group_15296- mprA_1- emrA- emrB_1- yqaB+ csrA+ alaS+ recX+ recA+ pncC_1+ mltB+ srlA- srlE- srlB- srlD- group_15299- srlR_1- gutQ- norR+ norV- norW- hypF+ group_15301+ ascG+ bglF_1- bglH_1- higA+ group_17885+ hycG+ nqo9+ hycE+ hycD…	ESC_PA1111AA_AS__seq40+ ESC_TA8706AA_AS__seq27+
NZ_CP011417.1	plasmid pCFSAN029787_01, virulence plasmid, containing plasmid-encoded T3SS	ESC_NA4032AA_AS__seq39	ESC_GA5351AA_AS__seq28 ESC_QA8053AA_AS__seq132 ESC_QA7981AA_AS__seq61 ESC_QA7436AA_AS__seq199 ESC_CA0942AA_AS__seq91 ESC_NA3996AA_AS__seq65 ESC_LA5684AA_AS__seq184 ESC_LA2535AA_AS__seq34 ESC_NA4007AA_AS__seq180 ESC_IA2724AA_AS__seq68 ESC_LA7237AA_AS__seq59 ESC_RA9015AA_AS__seq336 ESC_CA4075AA_AS__seq129 ESC_SA8301AA_AS__seq75 ESC_SA8296AA_AS__seq165 ESC_SA8291AA_AS__seq162 ESC_NA4052AA_AS__seq225	modules6378	35	1	group_5140- cirA_3- group_1410- group_431- dctD_2+ pgtB+ pgtP- group_3460- group_3997- group_4448- papC_2- group_9531- speC- nupG+ mltC+ yggX+ mutY+ trmB- group_13380- group_17898- ansB- hemN_2+ rdgB+ group_30212+ group_30068+ group_29302+ pilT- yqgF+ group_13378+ gshB+ rsmE+ endA+ group_10689+ metK_1+ speA-	ESC_NA4032AA_AS__seq39+
NZ_CP011417.1	plasmid pCFSAN029787_01, virulence plasmid, containing plasmid-encoded T3SS	ESC_HA6999AA_AS__seq86	ESC_HA5037AA_AS__seq35 ESC_NA2983AA_AS__seq218 ESC_HA6988AA_AS__seq115 ESC_LA5685AA_AS__seq5 ESC_JA5458AA_AS__seq39 ESC_AA8612AA_AS__seq80 ESC_CA2193AA_AS__seq84 ESC_HA1968AA_AS__seq66 ESC_BA6277AA_AS__seq156 ESC_CA1554AA_AS__seq5	modules11584	94	1	group_18694+ group_9175- ndhF- ndhS- glnG_2+ argF_2- ygeX- argE_2- hyuA- group_17891- pucA+ sfrB- mtaD- cdhB- xdhA_2- xanQ- guaD- ghxQ- hyfA_4+ group_13146+ uacT- group_15335- idi- lysS+ dsbC+ fldB- sdhE+ ygfZ- group_11926+ group_15338+ gcvP+ gcvT+ ubiI+ group_30197+ zapA- ygfA- serA+ rpiA+ group_30179+ argP- group_7943+ mscS+ fbaA_1+ pgk+ epd+ group_29856- group_13377- ecfT- ecfA1_1- ecfA1_2- mt…	ESC_HA6999AA_AS__seq86+
NZ_CP011417.1	plasmid pCFSAN029787_01, virulence plasmid, containing plasmid-encoded T3SS	ESC_NA4030AA_AS__seq62	ESC_NA4028AA_AS__seq102 ESC_HA7599AA_AS__seq16 ESC_TA1981AA_AS__seq39 ESC_QA5919AA_AS__seq58 ESC_NA3991AA_AS__seq174 ESC_NA3984AA_AS__seq84 ESC_TA1976AA_AS__seq60 ESC_JA7662AA_AS__seq36 ESC_IA2239AA_AS__seq20 ESC_HA7595AA_AS__seq37 ESC_NA4034AA_AS__seq2 ESC_QA8120AA_AS__seq128 ESC_QA5463AA_AS__seq90 ESC_NA8040AA_AS__seq62 ESC_QA8186AA_AS__seq27 ESC_TA1992AA_AS__seq56 ESC_NA7779AA_AS__seq95 ESC_HA…	modules2549	15	2	group_1844+ group_5140- cirA_3- group_1410- group_431- dctD_2+ pgtB+ pgtP- group_3460- group_3997- group_4448- papC_2- group_9531- group_19591+ topB_2-	ESC_NA4028AA_AS__seq102+ ESC_NA4030AA_AS__seq62+
NZ_CP011417.1	plasmid pCFSAN029787_01, virulence plasmid, containing plasmid-encoded T3SS	ESC_TA1946AA_AS__seq67	ESC_LA0663AA_AS__seq16 ESC_LA2989AA_AS__seq68 ESC_CA6770AA_AS__seq115 ESC_TA1906AA_AS__seq159 ESC_QA3671AA_AS__seq47 ESC_QA8780AA_AS__seq108 GCF_002911215.1__seq162 ESC_QA5463AA_AS__seq65	modules15476	252	1	group_11872- gabD- gabP- group_11876- group_17879+ group_17880+ ygaV- ygaP- stpA+ alaE- group_29379+ group_17881- gabR+ ahpD- nrdH- nrdI- nrdF- proV- proW- proX- sotB_2- ygaZ- group_15296- mprA_1- emrA- emrB_1- yqaB+ csrA+ alaS+ recX+ recA+ pncC_1+ mltB+ srlA- srlE- srlB- srlD- group_15299- srlR_1- gutQ- norR+ norV- norW- hypF+ group_15301+ ascG+ bglF_1- bglH_1- higA+ group_17885+ hycG+ nqo9+ hyc…	ESC_TA1946AA_AS__seq67+
NZ_CP012039.1		ESC_BA3948AA_AS__seq89	ESC_TA1913AA_AS__seq109	modules3353	18	1	group_3711- group_2745+ group_7773+ group_6661- group_3005- group_19775- group_19774- group_14587- group_19773- group_9358+ group_1347- yhdJ_2- group_9261- group_1575- group_804- klcA_2- group_1797- klcA_2-	ESC_BA3948AA_AS__seq89+
NZ_CP012626.1	pSF-468-1, containing the drug resistance genes	GCF_002029145.1__seq28	ESC_CA4172AA_AS__seq94 ESC_LA1938AA_AS__seq204 ESC_NA4060AA_AS__seq221 ESC_JA8124AA_AS__seq46 ESC_LA1938AA_AS__seq14	modules4536	23	1	klcA_2+ group_5579+ klcA_2+ group_15653- group_18046+ group_13679+ group_8838+ virB+ soj+ group_1089+ iutA+ iucD+ iucC+ iucB+ group_11123+ group_8994- crcB_1+ group_2780+ group_16093+ mntB_3+ group_3941+ group_3913+ group_1088-	GCF_002029145.1__seq28+
NZ_CP012626.1	pSF-468-1, containing the drug resistance genes	ESC_CA3089AA_AS__seq68	ESC_SA4902AA_AS__seq210	modules1650	13	1	group_2112+ rsmA_1+ group_2956+ group_8143+ group_1262+ group_1798+ group_1258+ group_15653- group_18046+ group_13679+ group_8838+ virB+ soj+	ESC_CA3089AA_AS__seq68+
NZ_CP012626.1	pSF-468-1, containing the drug resistance genes	ESC_NA4032AA_AS__seq160	ESC_BA4276AA_AS__seq134 GCF_001524905.1__seq22	modules8608	57	1	group_2164+ group_18774+ group_3680+ group_6632+ nuc+ group_12632+ finO+ group_6226+ group_2550+ traI+ traD+ ylpA+ group_12633+ group_392+ group_3607+ group_4609+ group_9665+ group_3875+ group_3262+ group_1630+ group_5317+ group_2239+ group_2240+ group_1556+ group_4602+ group_2904+ group_4305+ group_2910+ group_2026+ group_4885+ group_3441+ traA_2+ group_5138+ group_11240+ group_18232+ group_3014…	ESC_NA4032AA_AS__seq160+
NZ_CP012626.1	pSF-468-1, containing the drug resistance genes	ESC_LA2834AA_AS__seq43	GCF_003027635.1__seq46 ESC_HA5570AA_AS__seq184 ESC_LA5874AA_AS__seq124 ESC_LA2630AA_AS__seq62 ESC_BA3825AA_AS__seq199 ESC_BA2329AA_AS__seq61 ESC_CA5697AA_AS__seq130 ESC_CA3069AA_AS__seq190 ESC_CA1554AA_AS__seq29 ESC_NA2983AA_AS__seq72	modules461	10	2	group_416+ group_1397+ ompT_1- lgrD- group_9543- group_11859- repB+ group_3417- dinB1_1- group_1086+	ESC_GA9703AA_AS__seq199+ ESC_LA2834AA_AS__seq43+
NZ_CP012626.1	pSF-468-1, containing the drug resistance genes	GCF_001280345.1__seq2	ESC_MA2846AA_AS__seq102 ESC_LA2597AA_AS__seq86 ESC_IA4664AA_AS__seq16 ESC_IA4390AA_AS__seq45 ESC_LA0208AA_AS__seq107 ESC_RA9015AA_AS__seq265 ESC_BA4276AA_AS__seq134 ESC_BA4276AA_AS__seq102 ESC_NA4004AA_AS__seq104 ESC_SA8296AA_AS__seq178 ESC_NA4005AA_AS__seq80 ESC_MA3772AA_AS__seq73 GCF_001524905.1__seq22 ESC_LA2850AA_AS__seq8 ESC_NA2855AA_AS__seq60 ESC_BA7139AA_AS__seq25 ESC_NA7779AA_AS__seq56 ES…	modules11998	104	1	group_7904+ group_2310+ group_3785- group_6296+ yokD- tmrB- group_20378- group_11566- group_5052- group_3778- group_5058- group_14287- group_3779+ pemK+ pemI+ group_8457+ group_2164+ group_18774+ group_3681+ hha_2+ nuc+ group_12632+ finO+ group_6226+ group_2550+ traI+ traD+ ylpA+ group_12633+ group_392+ group_3607+ group_4609+ group_9665+ group_3875+ group_3262+ group_1630+ group_3590+ group_5316…	GCF_001280345.1__seq2+
NZ_CP012626.1	pSF-468-1, containing the drug resistance genes	ESC_LA2834AA_AS__seq80	ESC_MA3772AA_AS__seq78 ESC_BA4276AA_AS__seq134 ESC_IA4423AA_AS__seq27 GCF_001524905.1__seq22 ESC_CA4792AA_AS__seq133 ESC_BA4677AA_AS__seq119 ESC_CA4749AA_AS__seq79 ESC_BA1051AA_AS__seq4 ESC_AA7874AA_AS__seq128	modules8891	60	2	soj- virB- group_8838- group_13679- group_18046- group_15653+ group_1264- group_5576- group_1270- group_8151- group_2950- rsmA_2- group_1131- group_20401- group_85- group_4070- group_2692- group_18047- group_6099- group_2204- group_3014+ group_18232- group_11240- group_5138- traA_2- group_3441- group_4885- group_2026- group_2910- group_4305- group_2904- group_4603- group_9663- group_1556- group_2…	ESC_LA2834AA_AS__seq80+ ESC_MA2828AA_AS__seq89+
NZ_CP012626.1	pSF-468-1, containing the drug resistance genes	ESC_NA3983AA_AS__seq8	ESC_NA4060AA_AS__seq221 ESC_JA8124AA_AS__seq46 ESC_LA1938AA_AS__seq14	modules3542	19	1	crcB_1- group_8994+ iucA- iucB- iucC- iucD- iutA- group_1073- group_1073- soj- virB- group_8838- group_13679- group_18046- group_15653+ klcA_2- group_5579- klcA_2- group_8143-	ESC_NA3983AA_AS__seq8+
NZ_CP012627.1	SF-468 plasmid pSF-468-2，CTX-M-14	ESC_JA0897AA_AS__seq12	ESC_RA0439AA_AS__seq335	modules5715	30	1	group_6665+ group_16062- group_2746- group_5883+ group_24977+ group_22782+ group_2319+ group_3384+ group_2888+ proQ_1- group_17403- repA+ group_16609- group_19707- group_19706- group_19705- group_19704- group_19703- group_16608- group_16607- group_16606- group_19702- group_14562- group_14561- group_14560- group_12891- group_16605- group_16604- group_19701- group_10402-	ESC_JA0897AA_AS__seq12+
NZ_CP012627.1	SF-468 plasmid pSF-468-2，CTX-M-14	GCF_001280345.1__seq3	ESC_JA0897AA_AS__seq49 ESC_RA0439AA_AS__seq335 ESC_HA7558AA_AS__seq181 ESC_BA1528AA_AS__seq72 ESC_BA7642AA_AS__seq74 ESC_BA0172AA_AS__seq97 ESC_BA5503AA_AS__seq154 ESC_BA8935AA_AS__seq104 ESC_AA7874AA_AS__seq14 GCF_000817355.1__seq54 ESC_BA6237AA_AS__seq107 ESC_CA6119AA_AS__seq113 ESC_CA1105AA_AS__seq37 ESC_QA8963AA_AS__seq108 ESC_KA9267AA_AS__seq32 ESC_SA4839AA_AS__seq37 ESC_BA7454AA_AS__seq40 E…	modules11858	101	1	fiu_2- group_8859+ group_3711- group_2745+ group_7773+ group_6661- group_3005- group_18819- group_18818- parM_2- group_18817- group_2105+ group_10496+ group_9353+ group_1363- group_2051- group_9261- group_1573- group_804- group_12923- klcA_2- group_1795- group_1276- group_1149- group_1148- group_4057- spo0C_2- group_7098- group_9360- group_4831- group_6902- group_12947- group_8625- group_14332- g…	GCF_001280345.1__seq3+
NZ_CP012632.1		GCF_001280405.1__seq2	GCF_900499275.1__seq25	modules11921	102	1	group_4616- group_3615- group_11383- group_5213- group_395- group_12633- group_4501- group_5043- group_327- group_123- group_2551- group_6226- finO- nuc- hha_2- group_3681- group_6326+ group_14287+ group_5055+ dfrA- ant1_2- group_7782- group_14751- srpC_2- group_24064- group_20142- group_21118+ group_17711+ group_25756+ group_3790+ tnsB+ group_14279+ group_18727+ mta+ merA+ merC+ merP+ group_1873…	GCF_001280405.1__seq2+
NZ_CP012634.1	plasmid pSF-166-1,unknown function	ESC_BA6560AA_AS__seq84	ESC_HA7710AA_AS__seq67 ESC_HA7585AA_AS__seq160 ESC_TA8696AA_AS__seq10 ESC_QA7392AA_AS__seq100 ESC_HA8279AA_AS__seq48 ESC_OA4792AA_AS__seq36 ESC_LA6572AA_AS__seq41 ESC_LA6570AA_AS__seq66 ESC_BA7324AA_AS__seq135 ESC_TA2010AA_AS__seq24 ESC_LA5735AA_AS__seq5 ESC_IA2226AA_AS__seq102 ESC_HA6346AA_AS__seq34 ESC_SA5047AA_AS__seq15 ESC_KA0889AA_AS__seq84 ESC_JA0917AA_AS__seq59 ESC_CA4430AA_AS__seq67 ESC_B…	modules11696	97	1	agp_2+ agp_2+ group_16154+ resA+ lolD_3+ group_16153+ macB_2+ group_12664+ tpd+ efeU_2+ nqrC+ stoA+ group_18599+ group_3790+ group_2164+ group_16151+ group_3681+ hha_2+ nuc+ finO+ group_6226+ group_2551+ traI+ group_327+ group_5037+ group_4500+ group_14238+ group_392+ group_5213+ group_11382+ group_3602+ group_4611+ group_10274- group_11375+ group_3870+ group_3266+ group_1634+ group_3586+ group_1…	ESC_BA6560AA_AS__seq84+
NZ_CP012634.1	plasmid pSF-166-1,unknown function	ESC_AA8152AA_AS__seq89	ESC_CA4075AA_AS__seq104 ESC_QA7877AA_AS__seq99 ESC_TA1926AA_AS__seq28 ESC_QA8053AA_AS__seq177 ESC_TA1949AA_AS__seq79 ESC_TA1921AA_AS__seq28 GCF_003299705.1__seq42 ESC_QA7345AA_AS__seq183 ESC_CA0677AA_AS__seq50 GCF_003299705.1__seq44 ESC_QA8186AA_AS__seq53 ESC_QA5208AA_AS__seq51 GCF_002029115.1__seq18 ESC_QA7283AA_AS__seq293 ESC_QA6930AA_AS__seq129 ESC_AA9673AA_AS__seq22 ESC_TA1949AA_AS__seq91 ESC…	modules9521	68	1	group_459- ltrA_2- group_457- espC+ group_5461- group_5461- agp_2+ group_16154+ resA+ lolD_3+ group_16153+ macB_2+ group_12664+ tpd+ efeU_2+ nqrC+ stoA+ group_18599+ group_3790+ group_2164+ group_16151+ group_3681+ hha_2+ nuc+ finO+ group_6226+ group_2551+ traI+ group_327+ group_5037+ group_4500+ group_14238+ group_392+ group_5213+ group_11382+ group_3613+ group_4611+ group_10274- group_11378+ gr…	ESC_AA8152AA_AS__seq89+
NZ_CP012634.1	plasmid pSF-166-1,unknown function	ESC_HA3338AA_AS__seq97	ESC_BA1000AA_AS__seq104 ESC_HA3089AA_AS__seq26 ESC_CA6295AA_AS__seq17 ESC_CA4430AA_AS__seq67 ESC_BA7702AA_AS__seq13 ESC_AA8798AA_AS__seq61 ESC_IA1449AA_AS__seq32 ESC_CA2986AA_AS__seq78 ESC_LA3331AA_AS__seq74 ESC_AA9388AA_AS__seq77 ESC_TA8466AA_AS__seq10 ESC_QA5479AA_AS__seq33 ESC_QA5199AA_AS__seq66 ESC_TA8792AA_AS__seq25 ESC_IA2221AA_AS__seq18 ESC_IA2225AA_AS__seq25 ESC_LA4536AA_AS__seq124 ESC_CA…	modules11318	90	1	agp_2+ agp_2+ group_16154+ resA+ lolD_3+ group_16153+ macB_2+ group_12664+ tpd+ efeU_2+ nqrC+ stoA+ group_18599+ group_3790+ group_2164+ group_16151+ group_3681+ hha_2+ nuc+ finO+ group_6226+ group_2551+ traI+ group_327+ group_5037+ group_4500+ group_14238+ group_392+ group_5213+ group_11382+ group_3602+ group_4611+ group_10274- group_11375+ group_3870+ group_3266+ group_1634+ group_3586+ group_1…	ESC_HA3338AA_AS__seq97+
NZ_CP012634.1	plasmid pSF-166-1,unknown function	ESC_QA8948AA_AS__seq29	GCF_002887005.1__seq24 ESC_BA8258AA_AS__seq173 ESC_TA1889AA_AS__seq32 ESC_TA1949AA_AS__seq79 ESC_TA1921AA_AS__seq28 ESC_QA7345AA_AS__seq122 GCF_003299705.1__seq42 ESC_CA0677AA_AS__seq50 ESC_QA5208AA_AS__seq51 GCF_002029115.1__seq18 ESC_QA7283AA_AS__seq293 ESC_HA5636AA_AS__seq237 ESC_QA5208AA_AS__seq30 ESC_AA9673AA_AS__seq22 GCF_002028705.1__seq21 ESC_BA3134AA_AS__seq85 GCF_000742505.1__seq30 GCF_…	modules9496	68	1	agp_2+ group_16154+ resA+ lolD_3+ group_16153+ macB_2+ group_12664+ tpd+ efeU_2+ nqrC+ group_3790- group_16392+ walR+ group_19059- msrP_1- group_8436- group_5448- group_2164+ group_16151+ group_3680+ hha_2+ nuc+ finO+ group_6226+ group_2551+ traI+ group_327+ group_5037+ group_4500+ group_14238+ group_392+ group_5213+ group_11382+ group_3602+ group_4611+ group_10274- group_11375+ group_3870+ group…	ESC_QA8948AA_AS__seq29+
NZ_CP012634.1	plasmid pSF-166-1,unknown function	ESC_TA8706AA_AS__seq26	ESC_IA2221AA_AS__seq40 ESC_TA1889AA_AS__seq32 ESC_QA8186AA_AS__seq51 ESC_IA2225AA_AS__seq5 ESC_BA1683AA_AS__seq56 ESC_TA8698AA_AS__seq24 ESC_IA2226AA_AS__seq119 GCF_003258455.1__seq180 ESC_TA8466AA_AS__seq14 GCF_002466185.1__seq51 GCF_002887005.1__seq26 ESC_TA2010AA_AS__seq32 ESC_QA7392AA_AS__seq96 GCF_002166345.1__seq128 GCF_002461695.1__seq61 ESC_AA9388AA_AS__seq50 ESC_OA4792AA_AS__seq68 ESC_AA…	modules11855	101	1	agp_2+ agp_2+ group_16154+ resA+ lolD_3+ group_16153+ macB_2+ group_12664+ tpd+ efeU_2+ nqrC+ stoA+ group_18599+ group_3790+ group_2164+ group_18774+ group_3680+ group_6632+ nuc+ finO+ group_6226+ group_2551+ group_123+ group_327+ group_5037+ group_4500+ group_14238+ group_392+ group_5213+ group_11382+ group_3602+ group_4611+ group_10274- group_11375+ group_3870+ group_3266+ group_1634+ group_358…	ESC_TA8706AA_AS__seq26+
NZ_CP012634.1	plasmid pSF-166-1,unknown function	ESC_SA5047AA_AS__seq19	ESC_JA0897AA_AS__seq52 ESC_QA7283AA_AS__seq51 ESC_HA6346AA_AS__seq61 ESC_NA4010AA_AS__seq247 GCF_002028875.1__seq16 ESC_GA1856AA_AS__seq111 ESC_QA9416AA_AS__seq36 ESC_IA2216AA_AS__seq17 ESC_AA8225AA_AS__seq54 ESC_GA0377AA_AS__seq3 ESC_FA7362AA_AS__seq124 ESC_CA2713AA_AS__seq129 ESC_CA1134AA_AS__seq79 ESC_HA0490AA_AS__seq37 ESC_CA6692AA_AS__seq36 ESC_GA3966AA_AS__seq23 ESC_AA7971AA_AS__seq154 GCF_…	modules6103	33	1	group_1350+ group_3423- group_7706- group_1362+ group_7085+ group_12579+ group_9355- group_10499- group_2099- dinB1_2- parM+ srp54- group_18383- group_3003+ ccdB+ ccdA_1+ group_14170- group_18382+ repB- group_9543+ group_5844- hemR_2- group_10234- group_770+ group_3088+ uppP_2+ fcuA+ group_1429- crfC_1- group_6631- group_4825- group_5949- group_935-	ESC_SA5047AA_AS__seq19+
NZ_CP012634.1	plasmid pSF-166-1,unknown function	ESC_HA0490AA_AS__seq206	ESC_TA8466AA_AS__seq10 ESC_QA5479AA_AS__seq33 ESC_QA5199AA_AS__seq66 ESC_LA4536AA_AS__seq124 ESC_IA2225AA_AS__seq25 ESC_IA1449AA_AS__seq32 ESC_CA4958AA_AS__seq91 ESC_BA7702AA_AS__seq13 ESC_TA8792AA_AS__seq25 ESC_IA2221AA_AS__seq18 ESC_CA2986AA_AS__seq78 ESC_AA8225AA_AS__seq97 ESC_AA8798AA_AS__seq61 ESC_LA3331AA_AS__seq74 ESC_SA6572AA_AS__seq10 ESC_AA9388AA_AS__seq77 GCF_002166625.1__seq130 GCF_00…	modules9438	67	1	group_1345- yhdJ_1- group_4523- group_1569- group_786- klcA_2- group_1796- klcA_2- group_6101- group_2198- group_3012+ group_14237- group_11241- group_4719- traA_1- group_3433- group_4888- group_2032- group_2911- group_4308- group_16149- dksA_1- group_4458- group_16150+ group_1559- group_2223- group_2232- group_5311- group_12663- group_3586- group_1634- group_3266- group_3870- group_11375- group_…	ESC_HA0490AA_AS__seq206+
NZ_CP012634.1	plasmid pSF-166-1,unknown function	ESC_BA7761AA_AS__seq23	ESC_HA7710AA_AS__seq67 ESC_HA7585AA_AS__seq160 ESC_TA8696AA_AS__seq10 ESC_QA7392AA_AS__seq100 ESC_OA4792AA_AS__seq36 ESC_LA6572AA_AS__seq41 ESC_LA6570AA_AS__seq66 ESC_TA2010AA_AS__seq24 ESC_BA7324AA_AS__seq135 ESC_HA8279AA_AS__seq48 ESC_LA5735AA_AS__seq5 ESC_IA2226AA_AS__seq102 ESC_HA6346AA_AS__seq34 GCF_001881355.1__seq7 ESC_CA1134AA_AS__seq19 ESC_SA5047AA_AS__seq15 ESC_KA0889AA_AS__seq84 ESC_JA…	modules10413	78	1	group_5446- group_14176+ group_10220+ group_18409+ group_16061+ group_1978+ group_8858+ group_3712- group_2749+ group_16063+ group_1414- group_14173+ ltrA_1- agp_2+ agp_2+ group_16154+ resA+ lolD_3+ group_16153+ macB_2+ group_12664+ tpd+ efeU_2+ nqrC+ stoA+ group_18599+ group_3790+ group_2164+ group_16151+ group_3681+ hha_2+ nuc+ finO+ group_6226+ group_2551+ traI+ group_327+ group_5037+ group_45…	ESC_BA7761AA_AS__seq23+
NZ_CP012634.1	plasmid pSF-166-1,unknown function	GCF_001881305.1__seq3	GCF_001881315.1__seq10 GCF_002028905.1__seq9 ESC_KA6971AA_AS__seq37 ESC_NA4065AA_AS__seq45 ESC_NA4029AA_AS__seq14 ESC_NA4040AA_AS__seq92 GCF_002029165.1__seq12 ESC_JA0897AA_AS__seq16 ESC_GA9846AA_AS__seq21 ESC_HA6346AA_AS__seq34 ESC_HA7710AA_AS__seq67 ESC_HA7585AA_AS__seq160 ESC_TA8696AA_AS__seq10 ESC_QA7392AA_AS__seq100 ESC_OA4792AA_AS__seq36 ESC_LA6572AA_AS__seq41 ESC_LA6570AA_AS__seq66 ESC_TA2…	modules14185	185	1	gatD- srlR_3- group_13398+ group_7975- ydcP_1+ group_12284+ baeR+ baeS+ mdtD+ mdtB+ mdtA+ group_13726- group_4098- alkA- yegE+ udk- dcd- group_13727- tlyC_1+ group_18062- wzb- wzc- wfgD- cysE_1- group_12289- group_8890- lacA_2- gmd- fcl- gmm- kanE- manC1- algC- wcaJ- wzxC- group_12291- bshA- group_5712- galF- rfbB- rfbA- rfbC- gnd- group_4965- hisI+ hisF+ hisA+ hisH+ hisB+ hisC+ hisD+ hisG+ yefM-…	GCF_001881305.1__seq3+
NZ_CP012634.1	plasmid pSF-166-1,unknown function	ESC_HA3833AA_AS__seq21	ESC_LA4536AA_AS__seq124 ESC_CA4958AA_AS__seq91 ESC_TA8466AA_AS__seq10 ESC_QA5479AA_AS__seq33 ESC_QA5199AA_AS__seq66 ESC_IA2225AA_AS__seq25 ESC_IA1449AA_AS__seq32 ESC_AA8798AA_AS__seq61 ESC_BA7702AA_AS__seq13 ESC_AA8225AA_AS__seq97 ESC_TA8792AA_AS__seq25 ESC_IA2221AA_AS__seq18 ESC_CA2986AA_AS__seq78 ESC_LA3331AA_AS__seq74 ESC_AA9388AA_AS__seq77 ESC_CA1657AA_AS__seq82 ESC_SA6572AA_AS__seq10 GCF_002…	modules9660	70	1	agp_2+ agp_2+ group_16154+ resA+ lolD_3+ group_16153+ macB_2+ group_12664+ tpd+ efeU_2+ nqrC+ stoA+ group_18599+ group_3790+ group_2164+ group_16151+ group_3681+ hha_2+ nuc+ finO+ group_6226+ group_2551+ traI+ group_327+ group_5037+ group_4500+ group_14238+ group_392+ group_5213+ group_11382+ group_3602+ group_4611+ group_10274- group_11375+ group_3870+ group_3266+ group_1634+ group_3586+ group_1…	ESC_HA3833AA_AS__seq21+
NZ_CP012634.1	plasmid pSF-166-1,unknown function	ESC_GA0166AA_AS__seq29	ESC_BA7702AA_AS__seq13 ESC_AA8798AA_AS__seq61 ESC_CA2986AA_AS__seq78 ESC_IA1449AA_AS__seq32 ESC_TA8792AA_AS__seq25 ESC_TA8466AA_AS__seq10 ESC_QA5199AA_AS__seq66 ESC_LA3331AA_AS__seq74 ESC_QA5479AA_AS__seq33 ESC_AA9388AA_AS__seq77 ESC_IA2221AA_AS__seq18 ESC_IA2225AA_AS__seq25 ESC_LA4536AA_AS__seq124 ESC_CA4958AA_AS__seq91 ESC_AA8225AA_AS__seq97 ESC_SA6572AA_AS__seq10 GCF_002166625.1__seq130 ESC_CA…	modules11817	100	1	agp_2+ agp_2+ group_16154+ resA+ lolD_3+ group_16153+ macB_2+ group_12664+ tpd+ efeU_2+ nqrC+ stoA+ group_18599+ group_3790+ group_2164+ group_16151+ group_3681+ hha_2+ nuc+ finO+ group_6226+ group_2551+ traI+ group_327+ group_5037+ group_4500+ group_14238+ group_392+ group_5213+ group_11382+ group_3602+ group_4611+ group_10274- group_11375+ group_3870+ group_3266+ group_1634+ group_3586+ group_1…	ESC_GA0166AA_AS__seq29+
NZ_CP012634.1	plasmid pSF-166-1,unknown function	GCF_001280385.1__seq2	ESC_GA6776AA_AS__seq31 ESC_NA4027AA_AS__seq7 ESC_TA8695AA_AS__seq9 ESC_TA8717AA_AS__seq8 ESC_HA6384AA_AS__seq30 ESC_TA8713AA_AS__seq8 ESC_SA9925AA_AS__seq23 ESC_HA6960AA_AS__seq60 GCF_002466255.1__seq34 ESC_CA4830AA_AS__seq21 GCF_000817345.1__seq12 ESC_BA6800AA_AS__seq104 ESC_BA5541AA_AS__seq20 GCF_002028865.1__seq6 ESC_NA4038AA_AS__seq31 ESC_TA8716AA_AS__seq22 ESC_HA6981AA_AS__seq47 ESC_JA0897AA…	modules12805	125	1	ltrA_2- group_16059- group_5563- group_746- group_746- uppP_2- group_3085- group_756- group_10234+ hemR_2+ group_21459+ group_5844+ group_9543- repB+ group_18382- group_14170+ ccdA_1- ccdB- group_3003- group_18383+ srp54+ parM- dinB1_2+ group_2099+ group_10499+ group_9355+ group_12579- group_7083- group_1362- group_7706+ group_3423+ group_1345- group_2055- group_4523- group_1574- group_785- klcA_…	GCF_001280385.1__seq2+
NZ_CP012634.1	plasmid pSF-166-1,unknown function	ESC_TA8693AA_AS__seq13	ESC_BA6503AA_AS__seq123 ESC_CA3176AA_AS__seq55 ESC_BA5569AA_AS__seq44 ESC_BA9776AA_AS__seq76 ESC_BA7830AA_AS__seq62 ESC_CA0205AA_AS__seq97 ESC_CA4430AA_AS__seq67 ESC_BA7702AA_AS__seq13 ESC_AA8798AA_AS__seq61 ESC_IA1449AA_AS__seq32 ESC_CA2986AA_AS__seq78 ESC_LA3331AA_AS__seq74 ESC_TA8466AA_AS__seq10 ESC_QA5199AA_AS__seq66 ESC_TA8792AA_AS__seq25 ESC_QA5479AA_AS__seq33 ESC_AA9388AA_AS__seq77 ESC_IA2…	modules9567	69	1	agp_2+ agp_2+ group_16154+ resA+ lolD_3+ group_16153+ macB_2+ group_12664+ tpd+ efeU_2+ nqrC+ stoA+ group_18599+ group_3790+ group_2164+ group_16151+ group_3681+ hha_2+ nuc+ finO+ group_6226+ group_2551+ traI+ group_327+ group_5037+ group_4500+ group_14238+ group_392+ group_5213+ group_11382+ group_3613+ group_4611+ group_10274- group_11378+ group_3869+ group_3266+ group_1634+ group_3586+ group_1…	ESC_TA8693AA_AS__seq13+
NZ_CP012634.1	plasmid pSF-166-1,unknown function	ESC_CA1931AA_AS__seq164	ESC_HA7710AA_AS__seq67 ESC_HA7585AA_AS__seq160 ESC_TA8696AA_AS__seq10 ESC_QA7392AA_AS__seq100 ESC_HA8279AA_AS__seq48 ESC_OA4792AA_AS__seq36 ESC_LA6572AA_AS__seq41 ESC_LA6570AA_AS__seq66 ESC_BA7324AA_AS__seq135 ESC_TA2010AA_AS__seq24 ESC_LA5735AA_AS__seq5 ESC_IA2226AA_AS__seq102 ESC_HA6346AA_AS__seq34 ESC_SA5047AA_AS__seq15 ESC_KA0889AA_AS__seq84 ESC_JA0917AA_AS__seq59 ESC_CA4430AA_AS__seq67 ESC_B…	modules11874	101	1	group_770- group_10234+ hemR_2+ group_5844+ group_9543- repB+ group_18382- group_14170+ ccdA_1- ccdB- group_3003- group_18383+ srp54+ parM- dinB1_2+ group_2099+ group_10499+ group_9355+ group_12579- group_7083- group_1362- group_7706+ group_3423+ group_1345- group_2055- group_4523- group_1574- group_785- klcA_2- group_1798- group_1799- group_1262- group_8143- group_2956- rsmA_1- group_2113- ssb_2…	ESC_CA1931AA_AS__seq164+
NZ_CP012634.1	plasmid pSF-166-1,unknown function	ESC_BA4608AA_AS__seq94	ESC_HA7710AA_AS__seq67 ESC_HA7585AA_AS__seq160 ESC_TA8696AA_AS__seq10 ESC_QA7392AA_AS__seq100 ESC_HA8279AA_AS__seq48 ESC_OA4792AA_AS__seq36 ESC_LA6572AA_AS__seq41 ESC_LA6570AA_AS__seq66 ESC_BA7324AA_AS__seq135 ESC_TA2010AA_AS__seq24 ESC_LA5735AA_AS__seq5 ESC_IA2226AA_AS__seq102 ESC_HA6346AA_AS__seq34 ESC_SA5047AA_AS__seq15 ESC_KA0889AA_AS__seq84 ESC_JA0917AA_AS__seq59 ESC_CA4430AA_AS__seq67 ESC_B…	modules11923	102	1	group_770- group_10234+ hemR_2+ group_3173- group_5844+ group_9543- repB+ group_18382- group_14170+ ccdA_1- ccdB- group_3003- group_18383+ srp54+ parM- dinB1_2+ group_2099+ group_10499+ group_9355+ group_12579- group_7083- group_1362- group_7706+ group_3423+ group_1345- group_2055- group_4523- group_1574- group_785- klcA_2- group_1798- group_1799- group_1262- group_8143- group_2956- rsmA_1- group…	ESC_BA4608AA_AS__seq94+
NZ_CP012634.1	plasmid pSF-166-1,unknown function	GCF_001262455.1__seq11	ESC_CA2947AA_AS__seq21 ESC_IA2216AA_AS__seq3 ESC_HA0767AA_AS__seq61 ESC_NA4062AA_AS__seq143 ESC_BA6503AA_AS__seq123 ESC_CA3176AA_AS__seq55 ESC_BA5569AA_AS__seq44 ESC_BA9776AA_AS__seq76 ESC_BA7830AA_AS__seq62 ESC_CA0205AA_AS__seq97 ESC_CA4430AA_AS__seq67 ESC_BA7702AA_AS__seq13 ESC_AA8798AA_AS__seq61 ESC_IA1449AA_AS__seq32 ESC_CA2986AA_AS__seq78 ESC_TA8466AA_AS__seq10 ESC_QA5199AA_AS__seq66 ESC_TA8…	modules11422	91	2	agp_2+ agp_2+ group_16154+ resA+ lolD_3+ group_16153+ macB_2+ group_12664+ tpd+ efeU_2+ nqrC+ stoA+ group_18599+ group_3790+ group_2164+ group_16151+ group_3681+ hha_2+ nuc+ finO+ group_6226+ group_2551+ traI+ group_327+ group_5037+ group_4500+ group_14238+ group_392+ group_5213+ group_11382+ group_3602+ group_4611+ group_10274- group_11375+ group_3870+ group_3266+ group_1634+ group_3586+ group_1…	ESC_CA2947AA_AS__seq21+ GCF_001262455.1__seq11+
NZ_CP012634.1	plasmid pSF-166-1,unknown function	GCF_001881125.1__seq10	ESC_CA6692AA_AS__seq49 ESC_HA6341AA_AS__seq62 GCF_002887005.1__seq24 ESC_BA8258AA_AS__seq173 ESC_NA7872AA_AS__seq79 ESC_NA3978AA_AS__seq183 ESC_TA1889AA_AS__seq32 ESC_QA8186AA_AS__seq51 ESC_TA1949AA_AS__seq79 ESC_TA1921AA_AS__seq28 GCF_003299705.1__seq42 ESC_QA7345AA_AS__seq122 ESC_CA0677AA_AS__seq50 ESC_QA5208AA_AS__seq51 GCF_002029115.1__seq18 ESC_QA7283AA_AS__seq293 ESC_HA5636AA_AS__seq237 ESC…	modules9668	70	1	group_1125- group_11365- group_98- group_4070- group_2707- group_16147- group_6099- group_2205- group_3012+ group_14237- group_11241- group_4719- traA_1- group_3433- group_4888- group_2032- group_2911- group_4308- group_16149- dksA_1- group_4458- group_16150+ group_1559- group_2223- group_2232- group_5311- group_12663- group_3586- group_1634- group_3266- group_3870- group_11375- group_10274+ grou…	GCF_001881125.1__seq10+
NZ_CP012634.1	plasmid pSF-166-1,unknown function	GCF_900499775.1__seq59	ESC_IA2216AA_AS__seq3 ESC_HA0767AA_AS__seq61 ESC_NA4062AA_AS__seq143 ESC_BA6503AA_AS__seq123 ESC_BA5569AA_AS__seq44 ESC_BA9776AA_AS__seq76 ESC_BA7830AA_AS__seq62 ESC_CA0205AA_AS__seq97 ESC_CA3176AA_AS__seq55 ESC_CA4430AA_AS__seq67 ESC_BA7702AA_AS__seq13 ESC_AA8798AA_AS__seq61 ESC_IA1449AA_AS__seq32 ESC_CA2986AA_AS__seq78 ESC_LA3331AA_AS__seq74 ESC_AA9388AA_AS__seq77 ESC_TA8466AA_AS__seq10 ESC_QA5…	modules13460	154	1	agp_2+ agp_2+ group_16154+ resA+ lolD_3+ group_16153+ macB_2+ group_12664+ tpd+ efeU_2+ nqrC+ stoA+ group_18599+ group_3790+ group_2164+ group_16151+ group_3681+ hha_2+ nuc+ finO+ group_6226+ group_2551+ traI+ group_327+ group_5037+ group_4500+ group_14238+ group_392+ group_5213+ group_11382+ group_3602+ group_4611+ group_10274- group_11375+ group_3870+ group_3266+ group_1634+ group_3586+ group_1…	GCF_900499775.1__seq59+
NZ_CP012634.1	plasmid pSF-166-1,unknown function	GCF_001881165.1__seq17	ESC_TA1921AA_AS__seq28 GCF_003299705.1__seq42 ESC_QA5208AA_AS__seq51 ESC_QA7283AA_AS__seq293 ESC_AA9673AA_AS__seq22 GCF_002028705.1__seq21 ESC_HA5636AA_AS__seq795 ESC_HA8230AA_AS__seq74 ESC_HA7642AA_AS__seq296 ESC_FA7591AA_AS__seq152 ESC_AA9388AA_AS__seq4 ESC_CA1134AA_AS__seq105 ESC_PA1356AA_AS__seq38	modules7806	47	1	group_327+ group_5037+ group_4501+ group_14238+ group_392+ group_5213+ group_11382+ group_3602+ group_4611+ group_10274- group_11375+ group_3870+ group_3266+ group_1634+ group_3586+ group_12663+ group_5311+ group_2232+ group_2223+ group_1559+ group_16150- group_4458+ dksA_1+ group_16149+ group_4308+ group_2911+ group_2032+ group_4884+ group_3441+ traA_2+ group_4724+ group_11240+ group_14237+ grou…	GCF_001881165.1__seq17+
NZ_CP012634.1	plasmid pSF-166-1,unknown function	ESC_NA4023AA_AS__seq37	ESC_IA2225AA_AS__seq5 ESC_BA1683AA_AS__seq56 ESC_TA8698AA_AS__seq24 ESC_TA2010AA_AS__seq32 ESC_QA7392AA_AS__seq96 GCF_002166345.1__seq128 GCF_002461695.1__seq61 ESC_CA0677AA_AS__seq195 ESC_CA2986AA_AS__seq60 ESC_LA6570AA_AS__seq32 GCF_002166625.1__seq126 ESC_BA7761AA_AS__seq65 ESC_BA5185AA_AS__seq90 GCF_002166405.1__seq32 ESC_TA1889AA_AS__seq40 ESC_HA8279AA_AS__seq104 ESC_CA5088AA_AS__seq58 ESC_J…	modules11816	100	1	agp_2+ agp_2+ group_16154+ resA+ lolD_3+ group_16153+ macB_2+ group_12664+ tpd+ efeU_2+ nqrC+ stoA+ group_18599+ group_3790+ group_2164+ group_16151+ group_3681+ hha_2+ nuc+ finO+ group_6226+ group_2551+ traI+ group_327+ group_5037+ group_4500+ group_14238+ group_392+ group_5213+ group_11382+ group_3602+ group_4611+ group_10274- group_11375+ group_3870+ group_3266+ group_1634+ group_3586+ group_1…	ESC_NA4023AA_AS__seq37+
NZ_CP012634.1	plasmid pSF-166-1,unknown function	ESC_CA5420AA_AS__seq27	ESC_GA9812AA_AS__seq98 ESC_QA7440AA_AS__seq99 ESC_NA4010AA_AS__seq195 ESC_GA1856AA_AS__seq181 ESC_NA4051AA_AS__seq54 ESC_IA2264AA_AS__seq62 ESC_TA4083AA_AS__seq14 ESC_TA8700AA_AS__seq70 ESC_HA5094AA_AS__seq2 ESC_HA1668AA_AS__seq74 ESC_HA8279AA_AS__seq48 ESC_HA7585AA_AS__seq160 ESC_BA7324AA_AS__seq135 ESC_HA7710AA_AS__seq67 ESC_LA5735AA_AS__seq5 ESC_OA4792AA_AS__seq36 ESC_LA6572AA_AS__seq41 ESC_LA…	modules11743	98	1	agp_2+ agp_2+ group_16154+ resA+ lolD_3+ group_16153+ macB_2+ group_12664+ tpd+ efeU_2+ nqrC+ stoA+ group_18599+ group_3790+ group_2164+ group_16151+ group_3681+ hha_2+ nuc+ finO+ group_6226+ group_2551+ traI+ group_327+ group_5037+ group_4500+ group_14238+ group_392+ group_5213+ group_11382+ group_3602+ group_4611+ group_10274- group_11375+ group_3870+ group_3266+ group_1634+ group_3586+ group_1…	ESC_CA5420AA_AS__seq27+
NZ_CP012634.1	plasmid pSF-166-1,unknown function	ESC_KA9277AA_AS__seq28	ESC_HA7710AA_AS__seq67 ESC_HA7585AA_AS__seq160 ESC_TA8696AA_AS__seq10 ESC_QA7392AA_AS__seq100 ESC_OA4792AA_AS__seq36 ESC_LA6572AA_AS__seq41 ESC_LA6570AA_AS__seq66 ESC_TA2010AA_AS__seq24 ESC_BA7324AA_AS__seq135 ESC_HA8279AA_AS__seq48 ESC_LA5735AA_AS__seq5 ESC_HA6346AA_AS__seq34 ESC_IA2226AA_AS__seq102 GCF_001881355.1__seq7 ESC_SA5047AA_AS__seq15 ESC_KA0889AA_AS__seq84 ESC_JA0917AA_AS__seq59 ESC_CA…	modules9422	67	1	agp_2+ agp_2+ group_16154+ resA+ lolD_3+ group_16153+ macB_2+ group_12664+ tpd+ efeU_2+ nqrC+ stoA+ group_18599+ group_3790+ group_2164+ group_16151+ group_3681+ hha_2+ nuc+ finO+ group_6226+ group_2551+ traI+ group_327+ group_5037+ group_4500+ group_14238+ group_392+ group_5213+ group_11382+ group_3602+ group_4611+ group_10274- group_11375+ group_3870+ group_3266+ group_1634+ group_3586+ group_1…	ESC_KA9277AA_AS__seq28+
NZ_CP012634.1	plasmid pSF-166-1,unknown function	ESC_BA2574AA_AS__seq34	ESC_BA7702AA_AS__seq13 ESC_AA8798AA_AS__seq61 ESC_IA1449AA_AS__seq32 ESC_CA2986AA_AS__seq78 ESC_LA3331AA_AS__seq74 ESC_AA9388AA_AS__seq77 ESC_TA8466AA_AS__seq10 ESC_QA5479AA_AS__seq33 ESC_QA5199AA_AS__seq66 ESC_TA8792AA_AS__seq25 ESC_IA2221AA_AS__seq18 ESC_IA2225AA_AS__seq25 ESC_LA4536AA_AS__seq124 ESC_CA4958AA_AS__seq91 ESC_AA8225AA_AS__seq97 GCF_002461695.1__seq50 GCF_002166625.1__seq130 ESC_SA…	modules11590	94	1	group_770- group_10234+ hemR_2+ group_5844+ group_9543- repB+ group_18382- group_14170+ ccdA_1- ccdB- group_3003- group_18383+ srp54+ parM- dinB1_2+ group_2099+ group_10499+ group_9355+ group_12579- group_7083- group_1362- group_7706+ group_3423+ group_1345- group_2055- group_4523- group_1569- group_798- klcA_2- group_1798- klcA_2- group_8147- group_2956- rsmA_1- group_2115- group_6101- group_219…	ESC_BA2574AA_AS__seq34+
NZ_CP012634.1	plasmid pSF-166-1,unknown function	GCF_002029025.1__seq6	ESC_TA8698AA_AS__seq17 ESC_SA5190AA_AS__seq26 ESC_GA9810AA_AS__seq32 ESC_NA4018AA_AS__seq45 ESC_GA9642AA_AS__seq111 ESC_GA9639AA_AS__seq33 ESC_HA2055AA_AS__seq19 ESC_HA5683AA_AS__seq253 ESC_NA3978AA_AS__seq183 ESC_IA2221AA_AS__seq40 ESC_TA1889AA_AS__seq32 ESC_IA2225AA_AS__seq5 ESC_BA1683AA_AS__seq56 ESC_TA8698AA_AS__seq24 ESC_IA2226AA_AS__seq119 GCF_003258455.1__seq180 ESC_TA8466AA_AS__seq14 GCF_…	modules11929	102	1	uppP_2- group_3088- group_770- group_10234+ hemR_2+ group_5844+ group_9543- repB+ group_18382- group_14170+ ccdA_1- ccdB- group_3003- group_18383+ srp54+ parM- dinB1_2+ group_2099+ group_10499+ group_9355+ group_12579- group_7083- group_1362- group_7706+ group_3423+ group_1345- group_2055- group_4523- group_1569- group_798- klcA_2- group_1798- group_1262- group_8147- group_2956- rsmA_1- group_211…	GCF_002029025.1__seq6+
NZ_CP012634.1	plasmid pSF-166-1,unknown function	ESC_JA0847AA_AS__seq37	ESC_TA1949AA_AS__seq79 ESC_TA1921AA_AS__seq28 GCF_003299705.1__seq42 ESC_CA0677AA_AS__seq50 ESC_QA5208AA_AS__seq51 GCF_002029115.1__seq18 ESC_QA7283AA_AS__seq293 ESC_AA9673AA_AS__seq22 GCF_002028705.1__seq21 GCF_002631405.1__seq417 ESC_HA5636AA_AS__seq795 ESC_HA8230AA_AS__seq74 ESC_HA7642AA_AS__seq296 ESC_FA7591AA_AS__seq152 ESC_PA1356AA_AS__seq38	modules8043	50	1	group_3659+ group_18266+ group_7092+ group_12632+ group_3241+ group_2547+ traI+ group_327+ group_5037+ group_4500+ group_14238+ group_392+ group_5213+ group_11382+ group_3602+ group_4611+ group_10274- group_11375+ group_3870+ group_3266+ group_1634+ group_3586+ group_12663+ group_5311+ group_2232+ group_2223+ group_1559+ group_16150- group_4458+ dksA_1+ group_16149+ group_4308+ group_2911+ group_…	ESC_JA0847AA_AS__seq37+
NZ_CP012634.1	plasmid pSF-166-1,unknown function	ESC_BA6706AA_AS__seq85	ESC_CA3176AA_AS__seq55 ESC_BA9776AA_AS__seq76 ESC_BA5569AA_AS__seq44 ESC_CA0205AA_AS__seq97 ESC_BA7830AA_AS__seq62 ESC_BA9076AA_AS__seq3 ESC_CA6132AA_AS__seq15 GCF_002466185.1__seq41 ESC_CA5088AA_AS__seq20 ESC_CA4430AA_AS__seq67 ESC_BA7702AA_AS__seq13 ESC_AA8798AA_AS__seq61 ESC_IA1449AA_AS__seq32 ESC_CA2986AA_AS__seq78 ESC_LA3331AA_AS__seq74 ESC_TA8466AA_AS__seq10 ESC_QA5199AA_AS__seq66 ESC_TA879…	modules9214	64	1	ltrA_1- agp_2+ agp_2+ group_16154+ resA+ lolD_3+ group_16153+ macB_2+ group_12664+ tpd+ efeU_2+ nqrC+ stoA+ group_18599+ group_3790+ group_2164+ group_16151+ group_3681+ hha_2+ nuc+ finO+ group_6226+ group_2551+ traI+ group_327+ group_5037+ group_4500+ group_14238+ group_392+ group_5213+ group_11382+ group_3602+ group_4611+ group_10274- group_11375+ group_3870+ group_3266+ group_1634+ group_3586+…	ESC_BA6706AA_AS__seq85+
NZ_CP012634.1	plasmid pSF-166-1,unknown function	ESC_BA3990AA_AS__seq17	ESC_CA4430AA_AS__seq67 ESC_BA7702AA_AS__seq13 ESC_AA8798AA_AS__seq61 ESC_IA1449AA_AS__seq32 ESC_CA2986AA_AS__seq78 ESC_LA3331AA_AS__seq74 ESC_AA9388AA_AS__seq77 ESC_TA8466AA_AS__seq10 ESC_QA5479AA_AS__seq33 ESC_QA5199AA_AS__seq66 ESC_TA8792AA_AS__seq25 ESC_IA2221AA_AS__seq18 ESC_IA2225AA_AS__seq25 ESC_LA4536AA_AS__seq124 ESC_CA4958AA_AS__seq91 ESC_AA8225AA_AS__seq97 ESC_SA6572AA_AS__seq10 GCF_002…	modules9763	71	1	group_1345- yhdJ_1- group_4523- group_1569- group_798- klcA_2- group_1798- klcA_2- group_8147- group_2956- rsmA_1- group_2115- group_6101- group_2198- group_3014+ group_14237- group_11240- group_4724- traA_2- group_3441- group_4884- group_2032- group_2911- group_4308- group_16149- dksA_1- group_4458- group_16150+ group_1559- group_2223- group_2232- group_5311- group_12663- group_3586- group_1634-…	ESC_BA3990AA_AS__seq17+
NZ_CP012634.1	plasmid pSF-166-1,unknown function	ESC_CA2046AA_AS__seq45	ESC_CA4430AA_AS__seq67 ESC_BA7702AA_AS__seq13 ESC_AA8798AA_AS__seq61 ESC_IA1449AA_AS__seq32 ESC_CA2986AA_AS__seq78 ESC_LA3331AA_AS__seq74 ESC_AA9388AA_AS__seq77 ESC_TA8466AA_AS__seq10 ESC_QA5479AA_AS__seq33 ESC_QA5199AA_AS__seq66 ESC_TA8792AA_AS__seq25 ESC_IA2221AA_AS__seq18 ESC_IA2225AA_AS__seq25 ESC_LA4536AA_AS__seq124 ESC_CA4958AA_AS__seq91 ESC_AA8225AA_AS__seq97 ESC_SA6572AA_AS__seq10 GCF_002…	modules11196	88	1	agp_2+ agp_2+ group_16154+ resA+ lolD_3+ group_16153+ macB_2+ group_12664+ tpd+ efeU_2+ nqrC+ stoA+ group_18599+ group_3790+ group_2164+ group_16151+ group_3681+ hha_2+ nuc+ finO+ group_6226+ group_2551+ traI+ group_327+ group_5037+ group_4500+ group_14238+ group_392+ group_5213+ group_11382+ group_3602+ group_4611+ group_10274- group_11375+ group_3870+ group_3266+ group_1634+ group_3586+ group_1…	ESC_CA2046AA_AS__seq45+
NZ_CP012634.1	plasmid pSF-166-1,unknown function	ESC_TA9938AA_AS__seq13	ESC_CA1134AA_AS__seq19 GCF_002466185.1__seq41 ESC_CA5088AA_AS__seq20 ESC_BA9076AA_AS__seq3 ESC_CA6132AA_AS__seq15 ESC_BA7702AA_AS__seq13 ESC_AA8798AA_AS__seq61 ESC_IA1449AA_AS__seq32 ESC_CA2986AA_AS__seq78 ESC_TA8466AA_AS__seq10 ESC_QA5199AA_AS__seq66 ESC_LA3331AA_AS__seq74 ESC_TA8792AA_AS__seq25 ESC_QA5479AA_AS__seq33 ESC_AA9388AA_AS__seq77 ESC_IA2221AA_AS__seq18 ESC_IA2225AA_AS__seq25 ESC_LA453…	modules11794	99	1	group_6101- group_2198- group_3014+ group_14237- group_11240- group_4724- traA_2- group_3441- group_4884- group_2032- group_2911- group_4308- group_16149- dksA_1- group_4458- group_16150+ group_1559- group_2223- group_2232- group_5311- group_12663- group_3586- group_1634- group_3266- group_3870- group_11375- group_10274+ group_4611- group_3602- group_11382- group_5213- group_392- group_14238- gro…	ESC_TA9938AA_AS__seq13+
NZ_CP012634.1	plasmid pSF-166-1,unknown function	ESC_CA5479AA_AS__seq57	ESC_HA7710AA_AS__seq67 ESC_HA7585AA_AS__seq160 ESC_TA8696AA_AS__seq10 ESC_QA7392AA_AS__seq100 ESC_HA8279AA_AS__seq48 ESC_OA4792AA_AS__seq36 ESC_LA6572AA_AS__seq41 ESC_LA6570AA_AS__seq66 ESC_BA7324AA_AS__seq135 ESC_TA2010AA_AS__seq24 ESC_LA5735AA_AS__seq5 ESC_IA2226AA_AS__seq102 ESC_HA6346AA_AS__seq34 ESC_SA5047AA_AS__seq15 ESC_KA0889AA_AS__seq84 ESC_JA0917AA_AS__seq59 ESC_CA4430AA_AS__seq67 ESC_B…	modules11779	99	1	agp_2+ agp_2+ group_16154+ resA+ lolD_3+ group_16153+ macB_2+ group_12664+ tpd+ efeU_2+ nqrC+ stoA+ group_18599+ group_3790+ group_2164+ group_16151+ group_3681+ hha_2+ nuc+ finO+ group_6226+ group_2551+ traI+ group_327+ group_5037+ group_4500+ group_14238+ group_392+ group_5213+ group_11382+ group_3602+ group_4611+ group_10274- group_11375+ group_3870+ group_3266+ group_1634+ group_3586+ group_1…	ESC_CA5479AA_AS__seq57+
NZ_CP012636.1	plasmid pSF-088-1,ColV plasmid	ESC_CA5916AA_AS__seq186	ESC_JA8368AA_AS__seq77 ESC_JA4785AA_AS__seq85 ESC_BA5303AA_AS__seq24 ESC_BA6237AA_AS__seq43 ESC_HA0364AA_AS__seq45 ESC_BA5109AA_AS__seq25 ESC_CA5917AA_AS__seq159 ESC_NA3987AA_AS__seq31 ESC_KA4244AA_AS__seq25 ESC_PA9696AA_AS__seq76 ESC_PA8650AA_AS__seq17 ESC_PA8647AA_AS__seq52 ESC_PA8645AA_AS__seq64 ESC_PA8643AA_AS__seq17 ESC_PA8432AA_AS__seq93 ESC_PA8377AA_AS__seq42 ESC_PA8644AA_AS__seq2 ESC_PA94…	modules9649	69	4	tnsB+ group_14279+ group_18727+ mta+ merA+ merC+ merP+ group_18734+ merR- group_2164+ group_13153+ group_3681+ hha_2+ nuc+ group_12632+ finO+ group_6226+ group_2550+ traI+ traD+ ylpA+ group_12633+ group_392+ group_7223+ group_3607+ group_4609+ group_9665+ group_3875+ group_3262+ group_1630+ group_3590+ group_5316+ group_2235+ group_2238+ group_1556+ group_9663+ group_4603+ group_2905+ group_4307+…	ESC_BA8753AA_AS__seq159+ ESC_CA5916AA_AS__seq186- ESC_NA4059AA_AS__seq99- ESC_TA7169AA_AS__seq68-
NZ_CP012636.1	plasmid pSF-088-1,ColV plasmid	ESC_LA2666AA_AS__seq61	ESC_MA2734AA_AS__seq57 ESC_LA2590AA_AS__seq79 ESC_LA2987AA_AS__seq94 ESC_LA2806AA_AS__seq3 ESC_LA2719AA_AS__seq6 ESC_MA2797AA_AS__seq25 ESC_LA2676AA_AS__seq75 GCF_001463405.1__seq133 ESC_LA2949AA_AS__seq75 ESC_HA0364AA_AS__seq45 ESC_BA6237AA_AS__seq43 ESC_JA4785AA_AS__seq85 ESC_BA5303AA_AS__seq24 ESC_JA8368AA_AS__seq77 ESC_BA5109AA_AS__seq25 ESC_CA5917AA_AS__seq159 ESC_NA3987AA_AS__seq31 ESC_KA42…	modules10262	76	1	soj- virB- group_8838- group_13679- group_18046- group_15653+ group_1264- group_5579- group_1270- group_8151- group_2950- rsmA_2- group_20173- group_1131- group_4051- spo0C- group_4073- group_2705- group_18047- group_6095- group_2206- group_3018+ traM- group_7412- traY- traA- group_4731- group_3430- group_4887- group_2031- group_2912- group_4307- group_2902- group_4603- dksA_1- group_9663- group_…	ESC_LA2666AA_AS__seq61+
NZ_CP012636.1	plasmid pSF-088-1,ColV plasmid	ESC_BA3011AA_AS__seq46	ESC_HA6920AA_AS__seq57 ESC_CA6770AA_AS__seq64 ESC_LA1367AA_AS__seq27	modules7601	45	1	group_1144- group_7826- group_94- group_4078- group_2697- group_14426- group_6095- group_2206- group_3018+ traM- group_7412- traY- traA- group_4731- group_3430- group_4887- group_2027- group_2912- group_4307- group_2904- group_4603- group_9663- group_1549- group_2220- group_2219- group_5316- group_12939- group_16726- group_1631- group_3263- group_3875- group_9665- group_4609- group_3607- group_72…	ESC_BA3011AA_AS__seq46+
NZ_CP012636.1	plasmid pSF-088-1,ColV plasmid	ESC_IA4926AA_AS__seq3	ESC_LA2699AA_AS__seq8 ESC_LA2860AA_AS__seq69 ESC_LA0746AA_AS__seq46 ESC_IA3815AA_AS__seq90 ESC_LA2868AA_AS__seq26 ESC_LA2725AA_AS__seq77 GCF_001463405.1__seq133 ESC_LA2949AA_AS__seq75 ESC_HA0364AA_AS__seq45 ESC_BA6237AA_AS__seq43 ESC_JA4785AA_AS__seq85 ESC_BA5303AA_AS__seq24 ESC_JA8368AA_AS__seq77 ESC_BA5109AA_AS__seq25 ESC_CA5917AA_AS__seq159 ESC_NA3987AA_AS__seq31 ESC_KA4244AA_AS__seq25 ESC_RA0…	modules9894	72	1	soj- virB- group_8838- group_13679- group_18046- group_15653+ group_1261- group_5579- group_1264- group_8144- group_2950- group_12062+ group_5350+ rsmA_2- group_1131- group_4051- spo0C- group_4073- group_2705- group_18047- group_6095- group_2206- group_3018+ traM- group_7412- traY- traA- group_4731- group_3430- group_4887- group_2031- group_2912- group_4307- group_2902- group_4603- dksA_1- group_…	ESC_IA4926AA_AS__seq3+
NZ_CP012636.1	plasmid pSF-088-1,ColV plasmid	ESC_CA4679AA_AS__seq78	ESC_RA0147AA_AS__seq44 ESC_CA0021AA_AS__seq177 ESC_NA4019AA_AS__seq58 ESC_BA1205AA_AS__seq48 GCF_000488755.1__seq20 ESC_CA1554AA_AS__seq74 ESC_QA7591AA_AS__seq104 ESC_LA3020AA_AS__seq112 GCF_000264175.1__seq59 ESC_BA6791AA_AS__seq123 ESC_LA5685AA_AS__seq10 ESC_NA3971AA_AS__seq109 ESC_LA3021AA_AS__seq137 ESC_LA2982AA_AS__seq125 GCF_001524905.1__seq22 ESC_GA5350AA_AS__seq73 ESC_NA4053AA_AS__seq273 …	modules7539	44	1	group_6095- group_2200- group_3018+ traM- group_7412- traY- traA- group_4731- group_3430- group_4887- group_2031- group_2912- group_4307- group_2902- group_4603- dksA_1- group_9663- group_1554- group_2235- group_2242- group_5317- group_3590- group_1630- group_3262- group_3875- group_9665- group_4609- group_3607- group_7223- group_392- group_12633- ylpA- traD- traI- group_2550- group_6226- finO- g…	ESC_CA4679AA_AS__seq78+
NZ_CP012636.1	plasmid pSF-088-1,ColV plasmid	ESC_NA3983AA_AS__seq87	ESC_LA0540AA_AS__seq45 ESC_CA4993AA_AS__seq70 ESC_CA1599AA_AS__seq85 ESC_NA4043AA_AS__seq522 ESC_QA5919AA_AS__seq90 ESC_NA4056AA_AS__seq44 ESC_TA2840AA_AS__seq56 ESC_TA2839AA_AS__seq60 ESC_NA3993AA_AS__seq36 ESC_NA8166AA_AS__seq18 ESC_NA2934AA_AS__seq84 ESC_LA2699AA_AS__seq73 GCF_001700095.1__seq49 ESC_QA7446AA_AS__seq153 ESC_BA8374AA_AS__seq106 ESC_CA5710AA_AS__seq89 ESC_CA6287AA_AS__seq57 ESC_C…	modules3587	19	1	group_15583+ group_8795+ group_1926+ group_6454+ group_2926+ group_13625+ adiA_2- group_1086- dinB1_1+ group_3417+ repB- group_11859+ group_9543+ lgrD+ ompT_1+ group_1397- group_416- macA_1- group_6045-	ESC_NA3983AA_AS__seq87+
NZ_CP012636.1	plasmid pSF-088-1,ColV plasmid	GCF_001524905.1__seq206	ESC_HA9073AA_AS__seq10 ESC_NA8166AA_AS__seq18 ESC_TA2840AA_AS__seq56 ESC_TA2839AA_AS__seq60 ESC_QA5919AA_AS__seq90 ESC_NA4056AA_AS__seq44 ESC_NA4055AA_AS__seq102 ESC_NA3993AA_AS__seq36 ESC_JA7941AA_AS__seq25 ESC_IA2257AA_AS__seq14 ESC_QA7446AA_AS__seq153 ESC_NA4043AA_AS__seq522 ESC_NA2934AA_AS__seq84 ESC_LA0663AA_AS__seq43 ESC_FA9693AA_AS__seq52 ESC_LA2949AA_AS__seq90 ESC_LA2699AA_AS__seq73 ESC_P…	modules2645	16	1	dinB1_1+ group_3417+ repB- group_11859+ group_9543+ lgrD+ ompT_1+ group_1397- group_416- macA_3- group_6045- caiD+ caiC+ caiB+ caiA_2+ caiT+	GCF_001524905.1__seq206+
NZ_CP012636.1	plasmid pSF-088-1,ColV plasmid	ESC_BA9656AA_AS__seq229	ESC_NA4019AA_AS__seq58 ESC_BA1205AA_AS__seq48 GCF_000488755.1__seq20 ESC_CA5584AA_AS__seq238 ESC_LA2784AA_AS__seq17	modules5776	30	3	group_2164+ group_13153+ group_3681+ hha_2+ nuc+ group_12632+ finO+ group_6226+ group_2550+ traI+ traD+ ylpA+ group_12633+ group_392+ group_7223+ group_3607+ group_4609+ group_9665+ group_3875+ group_3262+ group_1630+ group_3590+ group_5316+ group_2235+ group_2235+ group_1556+ group_9663+ group_4603+ group_2900+ group_4300+	ESC_BA1205AA_AS__seq48+ ESC_BA9656AA_AS__seq229+ ESC_NA4019AA_AS__seq58+
NZ_CP012636.1	plasmid pSF-088-1,ColV plasmid	ESC_CA5131AA_AS__seq103	GCF_000488755.1__seq20 ESC_HA6413AA_AS__seq25 ESC_HA6342AA_AS__seq161 ESC_AA7874AA_AS__seq69 ESC_BA1459AA_AS__seq68 ESC_CA6221AA_AS__seq18 ESC_CA0711AA_AS__seq125 ESC_CA1554AA_AS__seq74 ESC_QA7591AA_AS__seq104 ESC_LA3020AA_AS__seq112 ESC_AA9833AA_AS__seq24 GCF_000264175.1__seq59 ESC_BA6791AA_AS__seq123 ESC_LA5685AA_AS__seq10 ESC_NA3971AA_AS__seq109 ESC_LA3021AA_AS__seq137 ESC_LA2982AA_AS__seq125 …	modules7177	41	1	group_6095- group_2200- group_3018+ traM- group_7412- traY- traA- group_4731- group_3430- group_4887- group_2027- group_2912- group_4307- group_2905- group_4603- group_9663- group_1556- group_2238- group_2235- group_5316- group_3590- group_1630- group_3262- group_3875- group_9665- group_4609- group_3607- group_7223- group_392- group_12633- ylpA- traD- traI- group_2550- group_6226- finO- group_126…	ESC_CA5131AA_AS__seq103+
NZ_CP012636.1	plasmid pSF-088-1,ColV plasmid	ESC_BA4389AA_AS__seq38	ESC_BA1135AA_AS__seq133 ESC_HA0364AA_AS__seq45 ESC_BA6237AA_AS__seq43 ESC_JA4785AA_AS__seq85 ESC_BA5303AA_AS__seq24 ESC_JA8368AA_AS__seq77 ESC_BA5109AA_AS__seq25 ESC_CA5917AA_AS__seq159 ESC_NA3987AA_AS__seq31 ESC_KA4244AA_AS__seq25 ESC_RA0147AA_AS__seq44 ESC_PA9696AA_AS__seq76 ESC_PA9475AA_AS__seq83 ESC_PA8650AA_AS__seq17 ESC_PA8648AA_AS__seq41 ESC_PA8647AA_AS__seq52 ESC_PA8645AA_AS__seq64 ESC_PA…	modules8876	60	1	soj- virB- group_8838- group_13679- group_18046- group_15653+ klcA_2- group_5579- klcA_2- group_6095- group_2200- group_3015+ traM- group_7412- traY- traA- group_4731- group_3430- group_4887- group_2027- group_2912- group_4307- group_2905- group_4603- group_9663- group_1556- group_2238- group_2235- group_5316- group_3590- group_1630- group_3262- group_3875- group_9665- group_4609- group_3607- gro…	ESC_BA4389AA_AS__seq38+
NZ_CP012636.1	plasmid pSF-088-1,ColV plasmid	ESC_JA4581AA_AS__seq92	ESC_GA8857AA_AS__seq143 ESC_NA8363AA_AS__seq67 ESC_CA4835AA_AS__seq81 ESC_KA1451AA_AS__seq12 ESC_CA3961AA_AS__seq87 ESC_JA0788AA_AS__seq134 ESC_BA3948AA_AS__seq103 ESC_BA3900AA_AS__seq117 ESC_RA0147AA_AS__seq44 ESC_CA5467AA_AS__seq49 ESC_GA9703AA_AS__seq73 ESC_NA4019AA_AS__seq58 ESC_BA1205AA_AS__seq48 GCF_000488755.1__seq20 ESC_HA6413AA_AS__seq25 ESC_HA6342AA_AS__seq161 ESC_AA7874AA_AS__seq69 ESC…	modules9253	65	1	fdtC+ group_18052- group_2744- group_16093- group_2780- group_7902+ tnpR+ group_2731- group_2787- group_2787- tetR+ tetA- yedA_2+ group_2787- bla+ tnpR+ group_2730- group_2787- group_8860- cia+ dnaQ_2+ group_6508+ group_3991+ group_2161+ group_13150+ group_3681+ hha_2+ nuc+ group_12632+ finO+ group_6226+ group_2550+ traI+ traD+ ylpA+ group_12633+ group_392+ group_7223+ group_3607+ group_4609+ gro…	ESC_JA4581AA_AS__seq92+
NZ_CP012636.1	plasmid pSF-088-1,ColV plasmid	ESC_NA4048AA_AS__seq23	GCF_000488755.1__seq20 ESC_LA3021AA_AS__seq137 ESC_LA2982AA_AS__seq125 GCF_001524905.1__seq22 ESC_NA4053AA_AS__seq273	modules7546	44	1	group_8860- cia+ group_4089+ group_6508+ group_3988+ group_11255+ group_17565- group_2161+ group_13150+ group_3681+ hha_2+ nuc+ group_12632+ finO+ group_6226+ group_2550+ traI+ traD+ ylpA+ group_12633+ group_392+ group_7223+ group_3607+ group_4609+ group_9665+ group_3875+ group_3262+ group_1630+ group_3590+ group_5316+ group_2235+ group_2238+ group_1556+ group_9663+ group_4603+ group_2905+ group_…	ESC_NA4048AA_AS__seq23+
NZ_CP012636.1	plasmid pSF-088-1,ColV plasmid	ESC_MA2745AA_AS__seq10	ESC_MA2734AA_AS__seq57 ESC_LA2590AA_AS__seq79 ESC_LA2987AA_AS__seq94 ESC_LA2806AA_AS__seq3 ESC_LA2719AA_AS__seq6 ESC_MA2797AA_AS__seq25 ESC_LA2676AA_AS__seq75 GCF_001463405.1__seq133 ESC_LA2949AA_AS__seq75 ESC_HA0364AA_AS__seq45 ESC_BA6237AA_AS__seq43 ESC_JA4785AA_AS__seq85 ESC_BA5303AA_AS__seq24 ESC_JA8368AA_AS__seq77 ESC_BA5109AA_AS__seq25 ESC_CA5917AA_AS__seq159 ESC_NA3987AA_AS__seq31 ESC_KA42…	modules10519	79	1	tnsB+ group_14279+ group_18727+ mta+ merA+ merC+ merP+ group_18734+ merR- group_2164+ group_13153+ group_3681+ hha_2+ nuc+ group_12632+ finO+ group_6226+ group_2550+ traI+ traD+ ylpA+ group_12633+ group_392+ group_7223+ group_3607+ group_4609+ group_9665+ group_3875+ group_3262+ group_1630+ group_3590+ group_5316+ group_2235+ group_2238+ group_1556+ group_9663+ group_4603+ group_2905+ group_4307+…	ESC_MA2745AA_AS__seq10+
NZ_CP012636.1	plasmid pSF-088-1,ColV plasmid	ESC_CA2277AA_AS__seq20	ESC_BA3948AA_AS__seq103 ESC_BA3900AA_AS__seq117 ESC_RA0147AA_AS__seq44 ESC_CA5467AA_AS__seq49 ESC_GA9703AA_AS__seq73 ESC_NA4019AA_AS__seq58 ESC_BA1205AA_AS__seq48 GCF_000488755.1__seq20 ESC_HA6413AA_AS__seq25 ESC_HA6342AA_AS__seq161 ESC_AA7874AA_AS__seq69 ESC_BA1459AA_AS__seq68 ESC_CA6221AA_AS__seq18 ESC_CA0711AA_AS__seq125 ESC_CA1554AA_AS__seq74 ESC_QA7591AA_AS__seq104 ESC_LA3020AA_AS__seq112 ES…	modules8635	57	1	soj- virB- group_8838- group_13679- group_18046- group_15653+ group_1259- group_5579- group_1259- group_1140- group_4051- spo0C- group_4073- group_2705- group_18047- group_6095- group_2206- group_3018+ traM- group_7412- traY- traA- group_4731- group_3430- group_4887- group_2027- group_2912- group_4307- group_2905- group_4603- group_9663- group_1556- group_2238- group_2235- group_5316- group_3590-…	ESC_CA2277AA_AS__seq20+
NZ_CP012636.1	plasmid pSF-088-1,ColV plasmid	ESC_BA8394AA_AS__seq9	GCF_001463405.1__seq133 ESC_LA2949AA_AS__seq75 ESC_HA0364AA_AS__seq45 ESC_BA6237AA_AS__seq43 ESC_JA4785AA_AS__seq85 ESC_BA5303AA_AS__seq24 ESC_JA8368AA_AS__seq77 ESC_BA5109AA_AS__seq25 ESC_CA5917AA_AS__seq159 ESC_NA3987AA_AS__seq31 ESC_KA4244AA_AS__seq25 ESC_RA0147AA_AS__seq44 ESC_PA9696AA_AS__seq76 ESC_PA8650AA_AS__seq17 ESC_PA8647AA_AS__seq52 ESC_PA8645AA_AS__seq64 ESC_PA8644AA_AS__seq2 ESC_PA8…	modules9394	66	1	tnsB+ group_14279+ group_18727+ mta+ merA+ merC+ merP+ group_18734+ merR- group_2164+ group_13153+ group_3681+ hha_2+ nuc+ group_12632+ finO+ group_6226+ group_2550+ traI+ traD+ ylpA+ group_12633+ group_392+ group_7223+ group_3607+ group_4609+ group_9665+ group_3875+ group_3262+ group_1630+ group_3590+ group_5316+ group_2235+ group_2238+ group_1556+ group_9663+ group_4603+ group_2905+ group_4307+…	ESC_BA8394AA_AS__seq9+
NZ_CP012636.1	plasmid pSF-088-1,ColV plasmid	ESC_AA9705AA_AS__seq25	ESC_NA4024AA_AS__seq75 ESC_CA4835AA_AS__seq81 ESC_KA1451AA_AS__seq12 ESC_CA3961AA_AS__seq87 ESC_JA0788AA_AS__seq134 ESC_BA3948AA_AS__seq103 ESC_BA3900AA_AS__seq117 ESC_RA0147AA_AS__seq44 ESC_CA5467AA_AS__seq49 ESC_GA9703AA_AS__seq73 ESC_CA3961AA_AS__seq94 ESC_CA4679AA_AS__seq264 ESC_NA4019AA_AS__seq58 ESC_BA1205AA_AS__seq48 ESC_BA0356AA_AS__seq23 ESC_CA4056AA_AS__seq101 ESC_SA3195AA_AS__seq38 ESC…	modules10758	82	1	group_3492+ group_3492+ group_3492+ yciC+ group_1386+ rne_2+ group_5973- group_5243- stpA_2- elmGT- msbA_3- fes_1- besA- pfeA+ aroH_1+ group_3706+ group_6714+ group_3985+ cvaA- apxIB- cvaC+ ntdC- group_13680- group_6121- fdtC+ group_18052- group_2753- aer_2+ group_16093- group_2785- group_8859- cia+ group_4089+ group_6508+ group_3988+ group_2161+ group_13150+ group_3681+ hha_2+ nuc+ group_12632+ …	ESC_AA9705AA_AS__seq25+
NZ_CP012636.1	plasmid pSF-088-1,ColV plasmid	ESC_BA5503AA_AS__seq19	ESC_CA4203AA_AS__seq110 ESC_BA3900AA_AS__seq117 ESC_BA3948AA_AS__seq103 ESC_RA0147AA_AS__seq44 ESC_CA5467AA_AS__seq49 ESC_GA9703AA_AS__seq73 ESC_NA4019AA_AS__seq58 ESC_BA1205AA_AS__seq48 GCF_000488755.1__seq20 ESC_HA6413AA_AS__seq25 ESC_HA6342AA_AS__seq161 ESC_AA7981AA_AS__seq22 ESC_CA5467AA_AS__seq2 ESC_CA5131AA_AS__seq48 ESC_CA2277AA_AS__seq36 ESC_GA9703AA_AS__seq185 ESC_CA0021AA_AS__seq15 ESC_…	modules8947	61	1	group_6095- group_2200- group_3015+ traM- group_7412- traY- traA- group_4731- group_3430- group_4887- group_2031- group_2912- group_4307- group_2902- group_4603- dksA_1- group_9663- group_1554- group_2235- group_2242- group_5317- group_3590- group_1630- group_3262- group_3875- group_9665- group_4609- group_3607- group_7223- group_392- group_12633- ylpA- traD- traI- group_2550- group_6226- finO- g…	ESC_BA5503AA_AS__seq19+
NZ_CP012636.1	plasmid pSF-088-1,ColV plasmid	GCF_001280325.1__seq2	ESC_HA6570AA_AS__seq6 ESC_BA1730AA_AS__seq38 ESC_BA4680AA_AS__seq200 GCF_900499275.1__seq138 ESC_LA0746AA_AS__seq46 ESC_IA3815AA_AS__seq90 ESC_LA2868AA_AS__seq26 ESC_LA2725AA_AS__seq77 GCF_001463405.1__seq133 ESC_LA2949AA_AS__seq75 ESC_SA5743AA_AS__seq140 ESC_HA0364AA_AS__seq45 ESC_BA6237AA_AS__seq43 ESC_JA4785AA_AS__seq85 ESC_BA5303AA_AS__seq24 ESC_JA8368AA_AS__seq77 ESC_BA5109AA_AS__seq25 ESC_C…	modules13233	143	1	group_1261- group_5576- group_1264- group_12062+ group_5350+ group_8144- group_2950- rsmA_2- group_1131- group_4051- spo0C- group_4070- group_2705- group_18047- group_6095- group_2206- group_3018+ traM- group_7412- traY- traA- group_4731- group_3430- group_4887- group_2031- group_2912- group_4307- group_2902- group_4603- dksA_1- group_9663- group_1554- group_2235- group_2242- group_5317- group_35…	GCF_001280325.1__seq2+
NZ_CP012636.1	plasmid pSF-088-1,ColV plasmid	ESC_PA8648AA_AS__seq24	ESC_LA2949AA_AS__seq90 ESC_FA9693AA_AS__seq52 ESC_LA2699AA_AS__seq73 ESC_JA4581AA_AS__seq75 ESC_CA3961AA_AS__seq72 ESC_BA5460AA_AS__seq55 ESC_BA1730AA_AS__seq60 ESC_AA7981AA_AS__seq59 ESC_NA8166AA_AS__seq18 GCF_001700095.1__seq49 ESC_TA2840AA_AS__seq56 ESC_TA2839AA_AS__seq60 ESC_QA5919AA_AS__seq90 ESC_PA8644AA_AS__seq10 ESC_NA4056AA_AS__seq44 ESC_NA4055AA_AS__seq102 ESC_NA3993AA_AS__seq36 ESC_JA7…	modules2933	16	21	dinB1_1+ group_3417+ repB- group_11859+ group_9543+ lgrD+ ompT_1+ group_14087- group_1397- group_416- macA_3- group_6048- group_3492+ group_3492+ group_3492+ yciC+	ESC_CA5883AA_AS__seq2+ ESC_IA4926AA_AS__seq87+ ESC_LA1124AA_AS__seq44+ ESC_LA2590AA_AS__seq78- ESC_LA2666AA_AS__seq35+ ESC_LA2838AA_AS__seq55- ESC_LA2987AA_AS__seq25- ESC_MA2734AA_AS__seq71- ESC_MA2797AA_AS__seq38- ESC_NA2946AA_AS__seq39+ ESC_NA2961AA_AS__seq37+ ESC_NA2989AA_AS__seq125+ ESC_NA4061AA_AS__seq57- ESC_PA8377AA_AS__seq73- ESC_PA8378AA_AS__seq4+ ESC_PA8643AA_AS__seq20- ESC_PA8648AA_AS_…
NZ_CP012636.1	plasmid pSF-088-1,ColV plasmid	ESC_BA0638AA_AS__seq116	ESC_RA0147AA_AS__seq44 ESC_NA4019AA_AS__seq58 ESC_BA1205AA_AS__seq48 GCF_000488755.1__seq20 ESC_HA6413AA_AS__seq25 ESC_HA6342AA_AS__seq161 ESC_AA7874AA_AS__seq69 ESC_BA1459AA_AS__seq68 ESC_CA6221AA_AS__seq18 ESC_CA0711AA_AS__seq125 ESC_CA1554AA_AS__seq74 ESC_QA7591AA_AS__seq104 ESC_LA3020AA_AS__seq112 ESC_AA9833AA_AS__seq24 GCF_000264175.1__seq59 ESC_BA6791AA_AS__seq123 ESC_LA5685AA_AS__seq10 ESC…	modules8051	50	1	group_6095- group_2200- group_3018+ traM- group_7412- traY- traA- group_4731- group_3430- group_4887- group_2027- group_2912- group_4307- group_2905- group_4603- group_9663- group_1556- group_2238- group_2235- group_5316- group_3590- group_1630- group_3262- group_3875- group_9665- group_4609- group_3607- group_7223- group_392- group_12633- ylpA- traD- traI- group_2550- group_6226- finO- group_126…	ESC_BA0638AA_AS__seq116+
NZ_CP012636.1	plasmid pSF-088-1,ColV plasmid	ESC_KA6867AA_AS__seq46	ESC_KA0604AA_AS__seq158 GCF_900499955.1__seq191 ESC_FA7190AA_AS__seq115 ESC_JA8368AA_AS__seq77 ESC_JA4785AA_AS__seq85 ESC_BA5303AA_AS__seq24 ESC_BA6237AA_AS__seq43 ESC_HA0364AA_AS__seq45 ESC_CA5917AA_AS__seq159 ESC_BA5109AA_AS__seq25 ESC_NA3987AA_AS__seq31 ESC_KA4244AA_AS__seq25 ESC_PA8652AA_AS__seq81 ESC_NA3987AA_AS__seq101 ESC_NA2957AA_AS__seq17 ESC_LA0746AA_AS__seq48 ESC_LA2860AA_AS__seq24 ESC…	modules11892	101	3	soj- virB- group_8838- group_13679- group_18046- group_15653+ group_1264- group_5576- group_1270- group_8151- group_2950- rsmA_2- ssb_2- group_4047- spo0C- group_4070- group_2705- group_18047- group_6095- group_2206- group_3018+ traM- group_7412- traY- traA- group_4731- group_3430- group_4887- group_2027- group_2912- group_4307- group_2905- group_4603- group_9663- group_1556- group_2238- group_22…	ESC_FA9693AA_AS__seq76+ ESC_KA6867AA_AS__seq46+ ESC_NA2961AA_AS__seq97-
NZ_CP012636.1	plasmid pSF-088-1,ColV plasmid	ESC_IA4927AA_AS__seq59	ESC_LA2699AA_AS__seq8 ESC_LA2860AA_AS__seq69 ESC_LA0746AA_AS__seq46 ESC_IA3815AA_AS__seq90 ESC_LA2868AA_AS__seq26 ESC_LA2725AA_AS__seq77 GCF_001463405.1__seq133 ESC_LA2949AA_AS__seq75 ESC_HA0364AA_AS__seq45 ESC_BA6237AA_AS__seq43 ESC_JA4785AA_AS__seq85 ESC_BA5303AA_AS__seq24 ESC_JA8368AA_AS__seq77 ESC_BA5109AA_AS__seq25 ESC_CA5917AA_AS__seq159 ESC_NA3987AA_AS__seq31 ESC_KA4244AA_AS__seq25 ESC_RA0…	modules9815	71	2	soj- virB- group_8838- group_13679- group_18046- group_15653+ group_1261- group_5579- group_1264- group_8144- group_2950- group_12062+ group_5350+ rsmA_2- group_1131- group_4051- spo0C- group_4073- group_2705- group_18047- group_6095- group_2206- group_3018+ traM- group_7412- traY- traA- group_4731- group_3430- group_4887- group_2027- group_2912- group_4307- group_2905- group_4603- group_9663- gr…	ESC_IA4927AA_AS__seq59+ ESC_LA2699AA_AS__seq8+
NZ_CP012733.1	strain 0228 plasmid，unknown function	ESC_NA2868AA_AS__seq5	ESC_NA2864AA_AS__seq79	modules519	10	4	group_5966- group_1955+ rrrD_2+ group_29567+ ompD_1- group_9921+ group_6982+ group_13743+ group_6174+ group_3617+	ESC_CA4056AA_AS__seq142+ ESC_NA2864AA_AS__seq79+ ESC_NA2868AA_AS__seq5- ESC_QA4893AA_AS__seq118+
NZ_CP012733.1	strain 0229 plasmid，unknown function	ESC_RA4068AA_AS__seq6	GCF_001881125.1__seq13 ESC_BA0409AA_AS__seq57 ESC_BA8675AA_AS__seq63 ESC_CA4056AA_AS__seq142	modules1049	11	11	group_11005- group_3617- group_6174- group_13743- group_6982- group_9921- ompD_1+ group_29567- rrrD_2- group_1955- group_5967+	ESC_BA4145AA_AS__seq75+ ESC_BA8710AA_AS__seq14+ ESC_BA9232AA_AS__seq149+ ESC_CA1909AA_AS__seq44- ESC_HA3865AA_AS__seq114- ESC_IA4390AA_AS__seq102- ESC_LA0208AA_AS__seq93+ ESC_RA4047AA_AS__seq33- ESC_RA4050AA_AS__seq53- ESC_RA4068AA_AS__seq6- GCF_001881125.1__seq13+
NZ_CP012733.1	strain 0230 plasmid，unknown function	GCF_002028785.1__seq25	ESC_LA2623AA_AS__seq90 ESC_CA1554AA_AS__seq193 ESC_MA2734AA_AS__seq7 ESC_TA8708AA_AS__seq49 ESC_TA1976AA_AS__seq79 ESC_JA7662AA_AS__seq25 ESC_HA8271AA_AS__seq26 ESC_HA7558AA_AS__seq21 ESC_NA8000AA_AS__seq2 ESC_NA7779AA_AS__seq19 ESC_NA4025AA_AS__seq67 ESC_BA6800AA_AS__seq47 ESC_TA9938AA_AS__seq25 ESC_TA8716AA_AS__seq38 ESC_TA8713AA_AS__seq24 ESC_TA8698AA_AS__seq36 ESC_HA5665AA_AS__seq29 GCF_00251…	modules3368	18	1	group_6186+ group_5717+ group_13748+ group_13745+ group_15715+ group_15713- group_11002- group_3617- group_6174- group_13743- group_6982- group_9921- ompD_1+ group_29567- rrrD_2- group_1955- group_5967+ group_2915-	GCF_002028785.1__seq25+
NZ_CP012733.1	strain 0231 plasmid，unknown function	ESC_NA2945AA_AS__seq28	GCF_900499615.1__seq92 ESC_TA2001AA_AS__seq120 ESC_TA1931AA_AS__seq128 ESC_QA7385AA_AS__seq3 ESC_QA5438AA_AS__seq124 ESC_RA9015AA_AS__seq32 ESC_HA8540AA_AS__seq104 ESC_CA1611AA_AS__seq127 ESC_BA3729AA_AS__seq6 ESC_BA3624AA_AS__seq72 ESC_BA3011AA_AS__seq100 ESC_AA9388AA_AS__seq29 ESC_BA5293AA_AS__seq28 ESC_BA3690AA_AS__seq127 ESC_BA4626AA_AS__seq59 ESC_HA6346AA_AS__seq26	modules2199	14	2	group_5170+ group_6186+ group_5717+ group_13748+ group_13745+ group_15715+ group_15713- group_11002- group_3617- group_6174- group_13743- group_6982- group_9921- ompD_1+	ESC_NA2945AA_AS__seq28+ ESC_RA4508AA_AS__seq116+
NZ_CP012733.1	strain 0232 plasmid，unknown function	ESC_RA4050AA_AS__seq53	GCF_001881125.1__seq13 ESC_BA0409AA_AS__seq57 ESC_BA8675AA_AS__seq63 ESC_CA4056AA_AS__seq142	modules1049	11	11	group_11005- group_3617- group_6174- group_13743- group_6982- group_9921- ompD_1+ group_29567- rrrD_2- group_1955- group_5967+	ESC_BA4145AA_AS__seq75+ ESC_BA8710AA_AS__seq14+ ESC_BA9232AA_AS__seq149+ ESC_CA1909AA_AS__seq44- ESC_HA3865AA_AS__seq114- ESC_IA4390AA_AS__seq102- ESC_LA0208AA_AS__seq93+ ESC_RA4047AA_AS__seq33- ESC_RA4050AA_AS__seq53- ESC_RA4068AA_AS__seq6- GCF_001881125.1__seq13+
NZ_CP012733.1	strain 0233 plasmid，unknown function	ESC_HA6950AA_AS__seq17	ESC_JA4581AA_AS__seq111 ESC_KA1451AA_AS__seq98 ESC_CA4835AA_AS__seq90 ESC_JA4751AA_AS__seq20 ESC_GA8857AA_AS__seq148 ESC_BA9257AA_AS__seq63 ESC_CA5222AA_AS__seq114 ESC_HA0364AA_AS__seq5 ESC_SA8291AA_AS__seq178 ESC_SA6572AA_AS__seq28 ESC_CA0677AA_AS__seq94 ESC_GA9703AA_AS__seq208 ESC_CA5852AA_AS__seq79 ESC_LA4536AA_AS__seq54 ESC_HA3833AA_AS__seq56 ESC_CA6132AA_AS__seq148 ESC_CA5088AA_AS__seq72 ESC…	modules2599	15	7	group_13748+ group_13745+ group_15715+ group_15713- group_11002- group_3617- group_6174- group_13743- group_6982- group_9921- ompD_1+ group_29567- rrrD_2- group_1955- group_5966+	ESC_CA4835AA_AS__seq90+ ESC_GA8857AA_AS__seq148+ ESC_HA6950AA_AS__seq17- ESC_HA6954AA_AS__seq29- ESC_JA4581AA_AS__seq111+ ESC_JA4751AA_AS__seq20+ ESC_KA1451AA_AS__seq98+
NZ_CP012733.1	strain 0234 plasmid，unknown function	ESC_TA8724AA_AS__seq105	ESC_HA5636AA_AS__seq1210 ESC_LA4536AA_AS__seq54 ESC_GA9703AA_AS__seq208 ESC_HA3833AA_AS__seq56 ESC_CA6132AA_AS__seq148 ESC_CA5088AA_AS__seq72 ESC_CA1134AA_AS__seq115 ESC_CA5852AA_AS__seq79 ESC_CA0942AA_AS__seq82 ESC_LA3008AA_AS__seq116 ESC_HA6853AA_AS__seq136 ESC_CA3966AA_AS__seq153 ESC_CA2782AA_AS__seq67 ESC_CA6287AA_AS__seq113 ESC_CA4416AA_AS__seq156 ESC_BA6136AA_AS__seq30	modules1061	11	17	group_6546+ group_29567+ ompD_1- group_9921+ group_6982+ group_13743+ group_6174+ group_3617+ group_11002+ group_15713+ group_15715-	ESC_CA0677AA_AS__seq94+ ESC_CA1134AA_AS__seq115- ESC_CA2782AA_AS__seq67- ESC_CA3966AA_AS__seq153- ESC_CA5088AA_AS__seq72+ ESC_CA6132AA_AS__seq148+ ESC_GA9703AA_AS__seq208- ESC_HA0364AA_AS__seq5+ ESC_HA3833AA_AS__seq56+ ESC_HA5636AA_AS__seq1210- ESC_HA6853AA_AS__seq136- ESC_LA3008AA_AS__seq116- ESC_LA4536AA_AS__seq54- ESC_SA6572AA_AS__seq28+ ESC_SA8291AA_AS__seq178- ESC_TA8724AA_AS__seq105- GCF_00…
NZ_CP012733.1	strain 0235 plasmid，unknown function	ESC_HA6845AA_AS__seq44	ESC_BA8675AA_AS__seq63	modules789	11	1	group_5967- group_1955+ rrrD_2+ group_29567+ ompD_1- group_9921+ group_6982+ group_13743+ group_6174+ group_3617+ group_2949-	ESC_HA6845AA_AS__seq44+
NZ_CP012733.1	strain 0236 plasmid，unknown function	ESC_HA7003AA_AS__seq74	ESC_CA6139AA_AS__seq116 ESC_BA6791AA_AS__seq68 GCF_002911395.1__seq101 GCF_002911295.1__seq77 GCF_002911255.1__seq96 ESC_TA2840AA_AS__seq59 ESC_TA2839AA_AS__seq64 ESC_RA4282AA_AS__seq33 ESC_RA4281AA_AS__seq83 ESC_RA4280AA_AS__seq79 ESC_RA4278AA_AS__seq73 ESC_RA4277AA_AS__seq101 ESC_RA4048AA_AS__seq59 ESC_RA4044AA_AS__seq4 ESC_RA4028AA_AS__seq91 ESC_RA4026AA_AS__seq90 ESC_RA4025AA_AS__seq9 ESC_QA4…	modules1873	13	3	group_2949+ group_15713- group_11002- group_3617- group_6174- group_13743- group_6982- group_9921- ompD_1+ group_29567- rrrD_2- group_1955- group_5966+	ESC_BA6791AA_AS__seq68+ ESC_CA6139AA_AS__seq116+ ESC_HA7003AA_AS__seq74-
NZ_CP012733.1	strain 0237 plasmid，unknown function	ESC_MA2745AA_AS__seq76	ESC_CA4056AA_AS__seq142	modules1495	12	7	group_5967- group_1955+ rrrD_2+ group_29567+ ompD_1- group_9921+ group_6982+ group_13743+ group_6174+ group_3617+ group_11002+ group_15713+	ESC_BA0172AA_AS__seq15+ ESC_BA0967AA_AS__seq12+ ESC_BA4316AA_AS__seq48- ESC_CA2547AA_AS__seq145- ESC_CA4192AA_AS__seq26- ESC_MA2745AA_AS__seq76+ ESC_TA2839AA_AS__seq64-
NZ_CP012733.1	strain 0238 plasmid，unknown function	ESC_QA5539AA_AS__seq1	GCF_900499615.1__seq92 ESC_TA2001AA_AS__seq120 ESC_TA1931AA_AS__seq128 ESC_QA7385AA_AS__seq3 ESC_QA5438AA_AS__seq124	modules2460	15	1	group_9921+ group_6983+ group_13743+ group_6174+ group_3617+ group_11002+ group_15713+ group_15715- group_13745- group_13748- group_5717- group_6186- group_12671- torI- perR+	ESC_QA5539AA_AS__seq1+
NZ_CP012733.1	strain 0239 plasmid，unknown function	ESC_RA4047AA_AS__seq33	GCF_001881125.1__seq13 ESC_BA0409AA_AS__seq57 ESC_BA8675AA_AS__seq63 ESC_CA4056AA_AS__seq142	modules1049	11	11	group_11005- group_3617- group_6174- group_13743- group_6982- group_9921- ompD_1+ group_29567- rrrD_2- group_1955- group_5967+	ESC_BA4145AA_AS__seq75+ ESC_BA8710AA_AS__seq14+ ESC_BA9232AA_AS__seq149+ ESC_CA1909AA_AS__seq44- ESC_HA3865AA_AS__seq114- ESC_IA4390AA_AS__seq102- ESC_LA0208AA_AS__seq93+ ESC_RA4047AA_AS__seq33- ESC_RA4050AA_AS__seq53- ESC_RA4068AA_AS__seq6- GCF_001881125.1__seq13+
NZ_CP012733.1	strain 0240 plasmid，unknown function	ESC_HA6954AA_AS__seq29	ESC_JA4581AA_AS__seq111 ESC_KA1451AA_AS__seq98 ESC_CA4835AA_AS__seq90 ESC_JA4751AA_AS__seq20 ESC_GA8857AA_AS__seq148 ESC_BA9257AA_AS__seq63 ESC_CA5222AA_AS__seq114 ESC_HA0364AA_AS__seq5 ESC_SA8291AA_AS__seq178 ESC_SA6572AA_AS__seq28 ESC_CA0677AA_AS__seq94 ESC_GA9703AA_AS__seq208 ESC_CA5852AA_AS__seq79 ESC_LA4536AA_AS__seq54 ESC_HA3833AA_AS__seq56 ESC_CA6132AA_AS__seq148 ESC_CA5088AA_AS__seq72 ESC…	modules2599	15	7	group_13748+ group_13745+ group_15715+ group_15713- group_11002- group_3617- group_6174- group_13743- group_6982- group_9921- ompD_1+ group_29567- rrrD_2- group_1955- group_5966+	ESC_CA4835AA_AS__seq90+ ESC_GA8857AA_AS__seq148+ ESC_HA6950AA_AS__seq17- ESC_HA6954AA_AS__seq29- ESC_JA4581AA_AS__seq111+ ESC_JA4751AA_AS__seq20+ ESC_KA1451AA_AS__seq98+
NZ_CP012928.1		ESC_FA8050AA_AS__seq11	ESC_LA2826AA_AS__seq2 ESC_CA2128AA_AS__seq20	modules5204	27	1	group_20173- group_1144- group_4061- group_94- group_4080- group_2697- group_14426- group_2206- group_3018+ traM- group_7412- traY- traA- group_4731- group_3430- group_4887- group_2031- group_10372- group_4308- group_2902- group_4599- dksA_1- group_4460- group_1549- group_2219- group_2219- group_5325-	ESC_FA8050AA_AS__seq11+
NZ_CP012928.1		ESC_LA2849AA_AS__seq126	ESC_BA2951AA_AS__seq120 ESC_BA7641AA_AS__seq146 ESC_CA4893AA_AS__seq17	modules7282	42	1	group_14426+ group_2706+ group_4070+ group_98+ group_4047+ group_1133+ group_2679+ group_2951+ group_8147+ group_1268+ group_1800+ klcA_2+ group_798+ group_1570+ group_9262+ yhdJ_1+ group_18776- group_11430- group_17455+ cba- cai+ cma- cmi+ group_3005+ group_6661+ group_25828- group_2745- group_24162- group_6651- group_10441+ group_24163+ group_16688+ group_12546+ yafN_2+ group_2159+ group_13153+…	ESC_LA2849AA_AS__seq126+
NZ_CP012931.1		ESC_FA8358AA_AS__seq66	ESC_RA0395AA_AS__seq9	modules2019	14	1	group_21171+ group_21170+ group_21169+ group_21168+ group_21167+ group_21166+ group_21165+ group_21222+ group_17033+ group_21223+ repB_2+ group_21226- group_21227- group_17034-	ESC_FA8358AA_AS__seq66+
NZ_CP012931.1		ESC_CA3335AA_AS__seq15	ESC_MA9917AA_AS__seq81 ESC_SA0481AA_AS__seq121 ESC_FA8358AA_AS__seq87 GCF_002911375.1__seq196	modules10170	75	1	neo- group_7896- group_17026+ group_21215+ hipA_2+ hipB_2+ group_21214+ group_17024- group_21212- group_21211+ yceD_3+ yceD_4+ alx_2+ group_21208+ group_21207+ yceD_6+ group_17021- group_17020- group_21205- stiP- group_21203- group_21202- group_21201- group_17019- group_21200- yceD_7- group_21199- group_21198- group_14779- group_17743- group_21197+ group_21196+ group_22466- group_17018+ group_170…	ESC_CA3335AA_AS__seq15+
NZ_CP012931.1		ESC_HA8369AA_AS__seq69	ESC_SA0481AA_AS__seq121 ESC_FA8358AA_AS__seq87	modules11620	95	1	group_21246+ group_21245+ group_17047+ group_17046+ group_21244+ group_21243+ group_21242+ group_17044+ group_21241+ pvuIIM+ group_21239+ group_17042+ group_21237+ group_17041+ group_13026+ higB-1_2+ group_17040+ group_14677+ group_17398+ group_23254+ group_14970+ group_17400+ group_14788- taqIM- group_21234- group_14787- group_14786- group_24433+ group_24432+ group_24431- group_14785- group_2325…	ESC_HA8369AA_AS__seq69+
NZ_CP014110.1	FDAARGOS_144 plasmid unnamed1,unknown function	ESC_GA5331AA_AS__seq46	ESC_TA1998AA_AS__seq65 ESC_HA7642AA_AS__seq230 ESC_HA7597AA_AS__seq84 ESC_RA0152AA_AS__seq206 ESC_IA0816AA_AS__seq26 ESC_IA0801AA_AS__seq209 ESC_BA8258AA_AS__seq85 ESC_CA0584AA_AS__seq67 ESC_AA9673AA_AS__seq55 GCF_002887005.1__seq35 ESC_QA7878AA_AS__seq35 ESC_PA1111AA_AS__seq95 ESC_CA4280AA_AS__seq33 ESC_BA2951AA_AS__seq85 ESC_HA6341AA_AS__seq8 ESC_NA3978AA_AS__seq22 GCF_000742505.1__seq52 GCF_00…	modules2534	15	2	agp_2+ agp_2+ group_16154+ resA+ lolD_3+ group_16153+ macB_2+ group_12664+ tpd+ efeU_2+ nqrC+ group_14240+ group_18599+ group_3790+ group_2171+	ESC_CA2713AA_AS__seq138+ ESC_GA5331AA_AS__seq46-
NZ_CP014110.1	FDAARGOS_144 plasmid unnamed1,unknown function	ESC_HA7595AA_AS__seq109	ESC_QA7345AA_AS__seq183 GCF_003299705.1__seq44 ESC_QA6930AA_AS__seq129 ESC_TA1926AA_AS__seq40 ESC_TA1889AA_AS__seq47 ESC_QA7283AA_AS__seq179 ESC_QA8120AA_AS__seq81 ESC_QA5163AA_AS__seq69 ESC_PA1356AA_AS__seq12 ESC_CA2713AA_AS__seq138 ESC_HA7591AA_AS__seq93 ESC_QA8168AA_AS__seq157 ESC_SA1724AA_AS__seq71 ESC_LA6569AA_AS__seq125 ESC_IA0816AA_AS__seq26 ESC_IA0801AA_AS__seq209 ESC_BA8258AA_AS__seq85 E…	modules6130	33	1	group_456- espC+ group_5461- group_5461- agp_2+ group_16154+ resA+ lolD_3+ group_16153+ macB_2+ group_12664+ tpd+ efeU_2+ nqrC+ stoA+ group_18599+ group_3790+ group_2164+ group_16151+ group_3681+ hha_2+ nuc+ finO+ group_6227+ group_2551+ group_128+ group_325+ group_327+ group_5037+ ylpA+ group_14238+ group_382+ group_5213+	ESC_HA7595AA_AS__seq109+
NZ_CP014110.1	FDAARGOS_144 plasmid unnamed1,unknown function	GCF_000190915.1__seq9	ESC_CA0677AA_AS__seq195 ESC_TA1921AA_AS__seq29 ESC_QA7436AA_AS__seq130 GCF_003299705.1__seq44 ESC_QA8186AA_AS__seq53 GCF_001881395.1__seq20 ESC_QA6930AA_AS__seq129 ESC_HA5636AA_AS__seq237 ESC_QA5208AA_AS__seq30 ESC_TA1926AA_AS__seq40 ESC_TA1889AA_AS__seq47 ESC_QA7283AA_AS__seq179 ESC_QA8120AA_AS__seq81 ESC_QA5163AA_AS__seq69 ESC_CA2713AA_AS__seq138 ESC_BA3134AA_AS__seq85 GCF_000742505.1__seq30 ES…	modules12621	119	1	group_2261+ group_756+ group_5563+ group_16059+ ltrA_2+ group_14174- group_1396+ group_5447- group_14176+ group_10221+ group_18409+ group_16061+ group_1978+ group_8858+ group_3712- group_2749+ group_16063+ group_1414- ltrA_1- agp_2+ agp_2+ group_16154+ resA+ lolD_3+ group_16153+ macB_2+ group_12664+ tpd+ efeU_2+ nqrC+ stoA+ group_18599+ group_3790+ group_2164+ group_16151+ group_3681+ hha_2+ nuc+…	GCF_000190915.1__seq9+
NZ_CP014110.1	FDAARGOS_144 plasmid unnamed1,unknown function	ESC_HA5636AA_AS__seq970	ESC_HA7591AA_AS__seq93 ESC_QA8168AA_AS__seq157 ESC_SA1724AA_AS__seq71 ESC_LA6569AA_AS__seq125 ESC_QA5208AA_AS__seq69 ESC_TA1998AA_AS__seq65 ESC_HA7642AA_AS__seq230 ESC_HA7597AA_AS__seq84 ESC_RA0152AA_AS__seq206 ESC_IA0816AA_AS__seq26 ESC_IA0801AA_AS__seq209 ESC_BA8258AA_AS__seq85 ESC_CA0584AA_AS__seq67 ESC_AA9673AA_AS__seq55 GCF_002887005.1__seq35 ESC_QA7878AA_AS__seq35 ESC_PA1111AA_AS__seq95 ESC…	modules2268	14	15	group_3790- group_18599- group_14240- nqrC- efeU_2- tpd- group_12664- macB_2- group_16153- lolD_3- resA- group_16154- agp_2- agp_2-	ESC_AA9673AA_AS__seq55+ ESC_BA8258AA_AS__seq85- ESC_CA0584AA_AS__seq67- ESC_HA5636AA_AS__seq970- ESC_HA7591AA_AS__seq93+ ESC_HA7597AA_AS__seq84- ESC_HA7642AA_AS__seq230+ ESC_IA0801AA_AS__seq209- ESC_LA6569AA_AS__seq125+ ESC_QA5208AA_AS__seq69+ ESC_QA8168AA_AS__seq157+ ESC_RA0152AA_AS__seq206+ ESC_SA1724AA_AS__seq71- ESC_TA1998AA_AS__seq65- GCF_002887005.1__seq35-
NZ_CP014110.1	FDAARGOS_144 plasmid unnamed1,unknown function	GCF_002029095.1__seq13	GCF_001881395.1__seq21 ESC_HA5580AA_AS__seq6 ESC_HA5579AA_AS__seq72 ESC_HA5572AA_AS__seq106 ESC_HA5557AA_AS__seq65 ESC_QA8947AA_AS__seq39 ESC_QA7981AA_AS__seq78 ESC_QA7811AA_AS__seq75 ESC_QA6460AA_AS__seq34 ESC_QA5498AA_AS__seq72 ESC_NA4033AA_AS__seq49 ESC_NA4020AA_AS__seq37 ESC_IA0436AA_AS__seq16 ESC_GA3595AA_AS__seq14 ESC_NA4031AA_AS__seq49 ESC_NA4026AA_AS__seq13 ESC_NA4022AA_AS__seq26 ESC_NA40…	modules3310	18	1	group_14174- group_1415+ group_5446- group_14176+ group_10221+ group_18409+ group_16061+ group_1983+ group_8858+ group_3712- group_2749+ group_16063+ group_1403- group_5022- group_16060- group_5564- group_751- group_2261-	GCF_002029095.1__seq13+
NZ_CP014110.1	FDAARGOS_144 plasmid unnamed1,unknown function	GCF_002029095.1__seq9	ESC_QA8053AA_AS__seq177 ESC_QA7345AA_AS__seq183 GCF_003299705.1__seq44 ESC_QA8186AA_AS__seq53 ESC_QA6930AA_AS__seq129 ESC_TA1949AA_AS__seq91 ESC_TA1926AA_AS__seq40 ESC_TA1889AA_AS__seq47 ESC_QA7283AA_AS__seq179 ESC_QA8120AA_AS__seq81 ESC_QA5163AA_AS__seq69 ESC_PA1356AA_AS__seq12 ESC_CA2713AA_AS__seq138 ESC_HA7591AA_AS__seq93 ESC_QA8168AA_AS__seq157 ESC_SA1724AA_AS__seq71 ESC_LA6569AA_AS__seq125 E…	modules6250	34	1	group_3090+ group_2259+ group_5213- group_392- group_14238- group_4500- group_5037- group_327- traI- group_2551- group_6226- finO- nuc- hha_2- group_3681- group_16151- group_2164- group_3790- group_18599- stoA- nqrC- efeU_2- tpd- group_12664- macB_2- group_16153- lolD_3- resA- group_16154- agp_2- group_5461+ group_5461+ espC- group_457+	GCF_002029095.1__seq9+
NZ_CP014110.1	FDAARGOS_144 plasmid unnamed1,unknown function	ESC_QA8155AA_AS__seq42	ESC_CA2713AA_AS__seq138 ESC_HA7591AA_AS__seq93 ESC_QA8168AA_AS__seq157 ESC_SA1724AA_AS__seq71 ESC_LA6569AA_AS__seq125 ESC_QA5208AA_AS__seq69 ESC_TA1998AA_AS__seq65 ESC_HA7642AA_AS__seq230 ESC_HA7597AA_AS__seq84 ESC_RA0152AA_AS__seq206 ESC_IA0816AA_AS__seq26 ESC_IA0801AA_AS__seq209 ESC_BA8258AA_AS__seq85 ESC_CA0584AA_AS__seq67 ESC_AA9673AA_AS__seq55 GCF_002887005.1__seq35 ESC_QA7878AA_AS__seq35 ES…	modules4486	23	1	group_2550- finO- group_4519- group_6633- group_3685- group_27363- group_7077- group_16626- group_2156- group_3790- group_18599- group_14240- nqrC- efeU_2- tpd- group_12664- macB_2- group_16153- lolD_3- resA- group_16154- agp_2- agp_2-	ESC_QA8155AA_AS__seq42+
NZ_CP014489.1	pG749_1, ColV virulence plasmid	ESC_FA7190AA_AS__seq64	GCF_001524905.1__seq42	modules5455	28	2	soj- virB- group_8838- group_13679- group_18046- group_15653+ group_1264- group_5576- group_1270- group_8151- group_2950- rsmA_2- ssb_2- group_4047- spo0C- group_4070- group_2705- group_18047- group_6095- group_2206- group_3018+ traM- group_7412- traY- traA- group_4718- group_3430- group_4900-	ESC_CA3530AA_AS__seq24+ ESC_FA7190AA_AS__seq64-
NZ_CP014489.1	pG749_1, ColV virulence plasmid	ESC_PA8377AA_AS__seq3	ESC_PA8650AA_AS__seq55 ESC_PA8649AA_AS__seq68 ESC_PA8432AA_AS__seq39 ESC_PA8378AA_AS__seq59 ESC_PA8643AA_AS__seq29 ESC_PA8645AA_AS__seq24 ESC_PA8648AA_AS__seq16 ESC_PA8651AA_AS__seq77 ESC_PA8647AA_AS__seq77 ESC_PA9696AA_AS__seq63 ESC_PA8652AA_AS__seq27 ESC_LA2949AA_AS__seq35 ESC_CA3042AA_AS__seq8 ESC_BA5460AA_AS__seq65 ESC_KA1451AA_AS__seq1 ESC_JA0788AA_AS__seq59	modules6490	36	1	group_1073- group_1073- soj- virB- group_8838- group_13679- group_18046- group_15653+ group_1264- group_5579- group_1270- group_8151- group_2950- rsmA_2- group_20173- group_1131- group_4051- spo0C- group_4073- group_2705- group_18047- group_6095- group_2206- group_3018+ traM- group_7412- traY- traA- group_4731- group_3430- group_4887- group_2029- group_2912- group_4298- group_2896- group_4605-	ESC_PA8377AA_AS__seq3+
NZ_CP014489.1	pG749_1, ColV virulence plasmid	ESC_PA8644AA_AS__seq11	ESC_PA8651AA_AS__seq77 ESC_PA8650AA_AS__seq55 ESC_PA8649AA_AS__seq68 ESC_PA8643AA_AS__seq29 ESC_PA8432AA_AS__seq39 ESC_PA8378AA_AS__seq59 ESC_PA8645AA_AS__seq24 ESC_PA8647AA_AS__seq77 ESC_PA8648AA_AS__seq16 ESC_PA9696AA_AS__seq63 ESC_PA8652AA_AS__seq27 ESC_LA2949AA_AS__seq35 ESC_CA3042AA_AS__seq8 ESC_BA5460AA_AS__seq65 ESC_KA1451AA_AS__seq1 ESC_JA0788AA_AS__seq59	modules6562	36	1	tetD- group_1089- soj- virB- group_8838- group_13679- group_18046- group_15653+ group_1264- group_5579- group_1270- group_8151- group_2950- rsmA_2- group_20173- group_1131- group_4051- spo0C- group_4073- group_2705- group_18047- group_6095- group_2206- group_3018+ traM- group_7412- traY- traA- group_4731- group_3430- group_4887- group_2029- group_2912- group_4298- group_2896- group_4605-	ESC_PA8644AA_AS__seq11+
NZ_CP014489.1	pG749_1, ColV virulence plasmid	ESC_HA6828AA_AS__seq14	ESC_KA0604AA_AS__seq158 GCF_900499955.1__seq191 ESC_FA7190AA_AS__seq115 GCF_900499275.1__seq138 GCF_001463405.1__seq133 ESC_LA2949AA_AS__seq75 ESC_HA0364AA_AS__seq45 ESC_BA6237AA_AS__seq43 ESC_JA4785AA_AS__seq85 ESC_BA5303AA_AS__seq24 ESC_JA8368AA_AS__seq77 ESC_BA5109AA_AS__seq25 ESC_CA5917AA_AS__seq159 ESC_NA3987AA_AS__seq31 ESC_KA4244AA_AS__seq25 ESC_JA7662AA_AS__seq77 ESC_LA2827AA_AS__seq18 ES…	modules12732	122	2	dinB1_1+ group_3417+ repB- group_11859+ group_9543+ lgrD+ ompT_1+ group_1397- group_416- macA_1- group_6045- group_3492+ group_3492+ group_3492+ yciC+ group_1386+ rne_2+ group_5973- group_5243- stpA_2- elmGT- msbA_3- fes_1- besA- pfeA+ aroH_1+ group_3706+ group_6714+ group_3985+ cvaA- apxIB- cvaC+ ntdC- group_13680- group_6121- fdtC+ group_18052- group_2747- group_3708+ group_8859- group_3393+ dn…	ESC_HA6828AA_AS__seq14+ ESC_HA6830AA_AS__seq12+
NZ_CP014489.1	pG749_1, ColV virulence plasmid	ESC_TA7169AA_AS__seq79	ESC_PA8647AA_AS__seq38 ESC_PA8643AA_AS__seq72 ESC_NA4043AA_AS__seq696 ESC_SA2429AA_AS__seq235 ESC_PA9475AA_AS__seq72 ESC_PA8432AA_AS__seq72 ESC_PA8377AA_AS__seq24 ESC_QA5188AA_AS__seq76 ESC_LA2806AA_AS__seq85 ESC_PA8648AA_AS__seq68 ESC_LA2987AA_AS__seq54 ESC_PA8649AA_AS__seq48 ESC_KA4244AA_AS__seq19 ESC_BA0992AA_AS__seq11 ESC_BA8208AA_AS__seq63 ESC_BA6298AA_AS__seq166 ESC_BA5565AA_AS__seq67 ESC_B…	modules6382	35	1	group_5973- stpA_2- stpA_2- elmGT- msbA_3- fes_1- besA- pfeA+ aroH_1+ group_3706+ group_6714+ group_3985+ cvaA- apxIB- cvaC+ ntdC- group_13680- group_6121- fdtC+ group_18052- group_2747- group_3708+ group_8859- group_3393+ dnaQ_1+ relE2+ group_3989+ yedA_2- tetA+ tetR- group_2787+ group_2787+ group_16093+ group_14287+ group_3780+	ESC_TA7169AA_AS__seq79+
NZ_CP014489.1	pG749_1, ColV virulence plasmid	ESC_HA5153AA_AS__seq6	ESC_SA2788AA_AS__seq78 ESC_NA3018AA_AS__seq111 ESC_JA4010AA_AS__seq138 ESC_NA4024AA_AS__seq99 ESC_SA5743AA_AS__seq140 ESC_BA3900AA_AS__seq116 ESC_BA3948AA_AS__seq3 ESC_LA2827AA_AS__seq18 ESC_NA2860AA_AS__seq68 ESC_JA0788AA_AS__seq134 GCF_002512925.1__seq87 ESC_JA0788AA_AS__seq135 ESC_TA1946AA_AS__seq69 ESC_CA3961AA_AS__seq94 ESC_CA4679AA_AS__seq264 ESC_KA1451AA_AS__seq5 ESC_MA7864AA_AS__seq63 ESC…	modules11520	93	1	group_1073- group_1073- dinB1_3+ group_3417+ repB- group_11859+ group_9543+ lgrD+ ompT_1+ group_1397- group_416- macA_3- group_6048- group_3492+ group_3492+ group_3492+ yciC+ group_1386+ rne_2+ group_5973- group_5243- stpA_2- elmGT- msbA_3- fes_1- besA- pfeA+ aroH_1+ group_3706+ group_6714+ group_3985+ cvaA- apxIB- cvaC+ ntdC- group_13680- group_6121- fdtC+ group_18052- group_2744- aer_2+ group_1…	ESC_HA5153AA_AS__seq6+
NZ_CP014489.1	pG749_1, ColV virulence plasmid	ESC_PA9475AA_AS__seq8	ESC_PA8650AA_AS__seq55 ESC_PA8649AA_AS__seq68 ESC_PA8432AA_AS__seq39 ESC_PA8378AA_AS__seq59 ESC_PA8643AA_AS__seq29 ESC_PA8645AA_AS__seq24 ESC_PA8648AA_AS__seq16 ESC_PA8651AA_AS__seq77 ESC_PA8647AA_AS__seq77 ESC_PA9696AA_AS__seq63 ESC_PA8652AA_AS__seq27 ESC_HA6999AA_AS__seq90 ESC_NA4058AA_AS__seq196 ESC_NA4060AA_AS__seq83 ESC_NA3991AA_AS__seq209 ESC_QA8121AA_AS__seq47 ESC_LA2714AA_AS__seq49 ESC_LA…	modules7718	46	1	group_6117- group_12183- queC_2- yjjV_2- group_15583+ group_8794+ group_1926+ group_6454+ group_2926+ group_13625+ adiA_2- group_1089- soj- virB- group_8838- group_13679- group_18046- group_15653+ group_1264- group_5579- group_1270- group_8151- group_2950- rsmA_2- group_20173- group_1131- group_4051- spo0C- group_4073- group_2705- group_18047- group_6095- group_2206- group_3018+ traM- group_7412-…	ESC_PA9475AA_AS__seq8+
NZ_CP014489.1	pG749_1, ColV virulence plasmid	ESC_BA5460AA_AS__seq48	ESC_NA3987AA_AS__seq101 ESC_LA0746AA_AS__seq48 ESC_NA2957AA_AS__seq17 ESC_LA2860AA_AS__seq24 ESC_LA2699AA_AS__seq77 ESC_JA4785AA_AS__seq114 ESC_BA1730AA_AS__seq57 ESC_BA4389AA_AS__seq75 ESC_IA4927AA_AS__seq96 ESC_IA4926AA_AS__seq14 ESC_BA8753AA_AS__seq4 ESC_BA8394AA_AS__seq127 ESC_BA0638AA_AS__seq95 ESC_NA4059AA_AS__seq36 ESC_PA9696AA_AS__seq72 ESC_PA8647AA_AS__seq38 ESC_PA8643AA_AS__seq72 ESC_SA…	modules6136	33	1	group_6102- group_3780- group_5055- group_14287- group_16093- group_2785- group_3989- relE2- dnaQ_1- group_3393- group_8859+ group_3708- group_2747+ group_18052+ fdtC- group_6121+ group_13680+ ntdC+ cvaC- apxIB+ cvaA+ group_3985- group_6714- group_3706- aroH_1- pfeA- besA+ fes_1+ msbA_3+ elmGT+ stpA_2+ stpA_2+ group_5973+	ESC_BA5460AA_AS__seq48+
NZ_CP014489.1	pG749_1, ColV virulence plasmid	ESC_HA6418AA_AS__seq99	ESC_NA3987AA_AS__seq101 ESC_JA4785AA_AS__seq114 ESC_BA4389AA_AS__seq75 ESC_BA1730AA_AS__seq57 ESC_LA2860AA_AS__seq24 ESC_LA2699AA_AS__seq77 ESC_LA0746AA_AS__seq48 ESC_NA2957AA_AS__seq17 ESC_BA8753AA_AS__seq4 ESC_IA4927AA_AS__seq96 ESC_IA4926AA_AS__seq14 ESC_BA8394AA_AS__seq127 ESC_BA0638AA_AS__seq95 ESC_NA4059AA_AS__seq36 ESC_PA9696AA_AS__seq72 ESC_PA8647AA_AS__seq38 ESC_PA8643AA_AS__seq72 ESC_SA…	modules8373	54	1	group_330- group_123- group_2550- group_6226- finO- group_12632- nuc- hha_2- group_3681- group_13153- group_2164- group_7211+ merR+ group_18734- merP- merC- merA- mta- group_18727- group_14279- tnsB- group_3775- folP_5+ group_5058- group_14287- group_16093- group_2785- group_3989- relE2- dnaQ_1- group_3393- group_8859+ group_3708- group_2747+ group_18052+ fdtC- group_6121+ group_13680+ ntdC+ cvaC…	ESC_HA6418AA_AS__seq99+
NZ_CP014489.1	pG749_1, ColV virulence plasmid	ESC_LA2725AA_AS__seq12	ESC_PA8647AA_AS__seq38 ESC_PA8643AA_AS__seq72 ESC_NA4043AA_AS__seq696 ESC_SA2429AA_AS__seq235 ESC_PA9475AA_AS__seq72 ESC_PA8432AA_AS__seq72 ESC_PA8377AA_AS__seq24 ESC_QA5188AA_AS__seq76 ESC_LA2806AA_AS__seq85 ESC_PA8648AA_AS__seq68 ESC_LA2987AA_AS__seq54 ESC_PA8649AA_AS__seq48 ESC_KA4244AA_AS__seq19 ESC_BA0992AA_AS__seq11 ESC_BA8208AA_AS__seq63 ESC_BA6298AA_AS__seq166 ESC_BA5565AA_AS__seq67 ESC_P…	modules5934	31	14	group_5973- stpA_2- stpA_2- elmGT- msbA_3- fes_1- besA- pfeA+ aroH_1+ group_3706+ group_6714+ group_3985+ cvaA- apxIB- cvaC+ ntdC- group_13680- group_6121- fdtC+ group_18052- group_2747- group_3708+ group_8859- group_3393+ dnaQ_1+ relE2+ group_3989+ group_2785+ group_16093+ group_14287+ group_5055+	ESC_BA0638AA_AS__seq95+ ESC_BA1730AA_AS__seq57- ESC_BA4389AA_AS__seq75+ ESC_BA8394AA_AS__seq127- ESC_BA8753AA_AS__seq4- ESC_IA4926AA_AS__seq14- ESC_IA4927AA_AS__seq96- ESC_JA4785AA_AS__seq114+ ESC_LA0746AA_AS__seq48- ESC_LA2699AA_AS__seq77+ ESC_LA2725AA_AS__seq12+ ESC_NA2957AA_AS__seq17- ESC_NA3987AA_AS__seq101- ESC_NA4059AA_AS__seq36-
NZ_CP014489.1	pG749_1, ColV virulence plasmid	ESC_SA8273AA_AS__seq74	ESC_IA0811AA_AS__seq147 ESC_SA8250AA_AS__seq49 ESC_HA6418AA_AS__seq7 ESC_QA4893AA_AS__seq38 ESC_QA4895AA_AS__seq87 ESC_QA4892AA_AS__seq30 ESC_BA8935AA_AS__seq60 ESC_BA5240AA_AS__seq18 ESC_BA7775AA_AS__seq15 ESC_LA2734AA_AS__seq80 ESC_NA4019AA_AS__seq2 ESC_HA6413AA_AS__seq25 ESC_HA6342AA_AS__seq161 ESC_AA7874AA_AS__seq69 ESC_BA1459AA_AS__seq68 ESC_CA6221AA_AS__seq18 ESC_CA0711AA_AS__seq125 ESC_CA1…	modules9221	64	1	soj- virB- group_8838- group_13679- group_18046- group_15653+ group_1264- group_5576- group_1270- group_8151- group_2950- rsmA_2- ssb_2- group_4047- spo0C- group_4070- group_2705- group_18047- group_6095- group_2206- group_3018+ traM- group_7412- traY- traA- group_4731- group_3430- group_4887- group_2031- group_2912- group_4307- group_2902- group_4603- dksA_1- group_9663- group_1554- group_2235- …	ESC_SA8273AA_AS__seq74+
NZ_CP014489.1	pG749_1, ColV virulence plasmid	ESC_GA5350AA_AS__seq179	ESC_SA8243AA_AS__seq80 ESC_NA3971AA_AS__seq109 ESC_LA5685AA_AS__seq10 ESC_LA3021AA_AS__seq137 ESC_LA2982AA_AS__seq125 GCF_001524905.1__seq22 ESC_NA4053AA_AS__seq273 GCF_002911375.1__seq221	modules5380	28	1	group_5260+ group_12558- group_4126- group_12633+ group_410+ group_7223+ group_3607+ group_4609+ group_9665+ group_3875+ group_3262+ group_1630+ group_3590+ group_5316+ group_2235+ group_2238+ group_1556+ group_9663+ group_4603+ group_2905+ group_4307+ group_2912+ group_2027+ group_4890+ group_3430+ group_4731+ traA+ traY+	ESC_GA5350AA_AS__seq179+
NZ_CP014489.1	pG749_1, ColV virulence plasmid	ESC_CA3530AA_AS__seq24	GCF_001524905.1__seq42	modules5455	28	2	soj- virB- group_8838- group_13679- group_18046- group_15653+ group_1264- group_5576- group_1270- group_8151- group_2950- rsmA_2- ssb_2- group_4047- spo0C- group_4070- group_2705- group_18047- group_6095- group_2206- group_3018+ traM- group_7412- traY- traA- group_4718- group_3430- group_4900-	ESC_CA3530AA_AS__seq24+ ESC_FA7190AA_AS__seq64-
NZ_CP014489.1	pG749_1, ColV virulence plasmid	GCF_900450415.1__seq1	ESC_BA4145AA_AS__seq129 GCF_900499275.1__seq138 ESC_SA5743AA_AS__seq140 GCF_002911265.1__seq80 ESC_JA7662AA_AS__seq77 ESC_LA2827AA_AS__seq18 ESC_NA2860AA_AS__seq68 ESC_HA5174AA_AS__seq69 GCF_002512925.1__seq87 ESC_JA0788AA_AS__seq135 GCF_002028955.1__seq17 GCF_001499595.1__seq28 ESC_TA1946AA_AS__seq69 GCF_002911325.1__seq153 ESC_NA3993AA_AS__seq87 ESC_IA2233AA_AS__seq59 ESC_BA0596AA_AS__seq68 ESC…	modules12743	123	1	group_1073+ group_1073+ group_9364+ group_5990+ group_10502+ group_17809- group_17803+ group_7828- group_1073+ group_1073+ iutA+ iucD+ iucC+ iucB+ iucA+ group_8994- crcB_1+ mntB_3+ group_3941+ group_3910+ group_1073- group_1073- dinB1_1+ group_3417+ repB- group_11859+ group_9543+ lgrD+ ompT_1+ group_14087- group_1397- group_416- macA_3- group_6048- group_3492+ group_3492+ group_3492+ yciC+ group_…	GCF_900450415.1__seq1+
NZ_CP014489.1	pG749_1, ColV virulence plasmid	ESC_SA8243AA_AS__seq72	ESC_NA4070AA_AS__seq154 ESC_LA2848AA_AS__seq26 ESC_NA3973AA_AS__seq106 ESC_HA6570AA_AS__seq80 ESC_BA8137AA_AS__seq36 ESC_CA2128AA_AS__seq35 ESC_NA4071AA_AS__seq140 ESC_NA4069AA_AS__seq53 ESC_NA4066AA_AS__seq40 ESC_NA4045AA_AS__seq93 ESC_NA3974AA_AS__seq90 ESC_NA4061AA_AS__seq141 ESC_NA4053AA_AS__seq159 ESC_NA3980AA_AS__seq72 ESC_SA8296AA_AS__seq187 ESC_HA6420AA_AS__seq104 ESC_NA2868AA_AS__seq72 E…	modules4939	25	1	stpA_2- stpA_2- elmGT- msbA_3- fes_1- besA- pfeA+ aroH_1+ group_3706+ group_6714+ group_3985+ cvaA- apxIB- cvaC+ ntdC- group_13680- group_6121- fdtC+ group_18052- group_2747- group_3708+ group_8859- group_3393+ dnaQ_1+ group_6507+	ESC_SA8243AA_AS__seq72+
NZ_CP014489.1	pG749_1, ColV virulence plasmid	ESC_IA0811AA_AS__seq152	ESC_NA4019AA_AS__seq119 ESC_HA6342AA_AS__seq58 ESC_HA6413AA_AS__seq27 ESC_NA3987AA_AS__seq101 ESC_JA4785AA_AS__seq114 ESC_BA4389AA_AS__seq75 ESC_BA1730AA_AS__seq57 ESC_LA2860AA_AS__seq24 ESC_LA2699AA_AS__seq77 ESC_LA0746AA_AS__seq48 ESC_NA2957AA_AS__seq17 ESC_BA8753AA_AS__seq4 ESC_IA4927AA_AS__seq96 ESC_IA4926AA_AS__seq14 ESC_BA8394AA_AS__seq127 ESC_BA0638AA_AS__seq95 ESC_NA4059AA_AS__seq36 ESC_P…	modules8541	56	1	group_5973- stpA_2- stpA_2- elmGT- msbA_3- fes_1- besA- pfeA+ aroH_1+ group_3706+ group_6714+ group_3985+ cvaA- apxIB- cvaC+ ntdC- group_13680- group_6121- fdtC+ group_18052- group_2747- group_3708+ group_8859- group_3393+ dnaQ_1+ relE2+ group_3989+ group_2785+ group_16093+ group_14287+ group_5059+ folP_2- group_16483- group_3775+ tnsB+ group_14279+ group_18727+ mta+ merA+ merC+ merP+ group_18734…	ESC_IA0811AA_AS__seq152+
NZ_CP014489.1	pG749_1, ColV virulence plasmid	ESC_PA8651AA_AS__seq11	ESC_PA9475AA_AS__seq72 ESC_PA8432AA_AS__seq72 ESC_PA8377AA_AS__seq24 ESC_QA5188AA_AS__seq76 ESC_LA2806AA_AS__seq85 ESC_PA8648AA_AS__seq68 ESC_LA2987AA_AS__seq54 ESC_PA8649AA_AS__seq48 ESC_KA4244AA_AS__seq19 ESC_BA0992AA_AS__seq11 ESC_BA8208AA_AS__seq63 ESC_BA6298AA_AS__seq166 ESC_BA5565AA_AS__seq67 ESC_PA8793AA_AS__seq141 ESC_BA6791AA_AS__seq28 ESC_JA4566AA_AS__seq34 ESC_LA2784AA_AS__seq91 ESC_CA…	modules5151	26	18	group_5973- stpA_2- stpA_2- elmGT- msbA_3- fes_1- besA- pfeA+ aroH_1+ group_3706+ group_6714+ group_3985+ cvaA- apxIB- cvaC+ ntdC- group_13680- group_6121- fdtC+ group_18052- group_2747- group_3708+ group_8859- group_3393+ dnaQ_1+ relE2+	ESC_BA0992AA_AS__seq11+ ESC_BA6298AA_AS__seq166- ESC_BA6791AA_AS__seq28+ ESC_BA8208AA_AS__seq63- ESC_CA4792AA_AS__seq57- ESC_JA4566AA_AS__seq34- ESC_KA4244AA_AS__seq19+ ESC_LA2784AA_AS__seq91+ ESC_LA2806AA_AS__seq85- ESC_LA2987AA_AS__seq54- ESC_PA8377AA_AS__seq24+ ESC_PA8648AA_AS__seq68- ESC_PA8649AA_AS__seq48- ESC_PA8651AA_AS__seq11- ESC_PA8793AA_AS__seq141+ ESC_PA9475AA_AS__seq72+ ESC_QA5188AA_…
NZ_CP014489.1	pG749_1, ColV virulence plasmid	ESC_BA8050AA_AS__seq77	ESC_BA1789AA_AS__seq78 ESC_SA2788AA_AS__seq78 ESC_NA3018AA_AS__seq111 ESC_AA7981AA_AS__seq15 ESC_JA4010AA_AS__seq138 ESC_GA8857AA_AS__seq143 ESC_NA8363AA_AS__seq67 ESC_NA4024AA_AS__seq99 ESC_SA5743AA_AS__seq140 ESC_BA3900AA_AS__seq116 ESC_CA4835AA_AS__seq81 ESC_KA1451AA_AS__seq12 ESC_BA3948AA_AS__seq3 ESC_CA3961AA_AS__seq87 ESC_JA7662AA_AS__seq77 ESC_LA2827AA_AS__seq18 ESC_NA2860AA_AS__seq68 ESC_…	modules11471	92	1	group_6095- group_2200- group_3018+ traM- group_7412- traY- traA- group_4731- group_3430- group_4887- group_2027- group_2912- group_4307- group_2905- group_4603- group_9663- group_1556- group_2238- group_2235- group_5316- group_3590- group_1630- group_3262- group_3875- group_9665- group_4609- group_3607- group_7223- group_392- group_12633- ylpA- traD- traI- group_2550- group_6226- finO- group_126…	ESC_BA8050AA_AS__seq77+
NZ_CP014489.1	pG749_1, ColV virulence plasmid	ESC_HA6830AA_AS__seq12	ESC_KA0604AA_AS__seq158 GCF_900499955.1__seq191 ESC_FA7190AA_AS__seq115 GCF_900499275.1__seq138 GCF_001463405.1__seq133 ESC_LA2949AA_AS__seq75 ESC_HA0364AA_AS__seq45 ESC_BA6237AA_AS__seq43 ESC_JA4785AA_AS__seq85 ESC_BA5303AA_AS__seq24 ESC_JA8368AA_AS__seq77 ESC_BA5109AA_AS__seq25 ESC_CA5917AA_AS__seq159 ESC_NA3987AA_AS__seq31 ESC_KA4244AA_AS__seq25 ESC_JA7662AA_AS__seq77 ESC_LA2827AA_AS__seq18 ES…	modules12732	122	2	dinB1_1+ group_3417+ repB- group_11859+ group_9543+ lgrD+ ompT_1+ group_1397- group_416- macA_1- group_6045- group_3492+ group_3492+ group_3492+ yciC+ group_1386+ rne_2+ group_5973- group_5243- stpA_2- elmGT- msbA_3- fes_1- besA- pfeA+ aroH_1+ group_3706+ group_6714+ group_3985+ cvaA- apxIB- cvaC+ ntdC- group_13680- group_6121- fdtC+ group_18052- group_2747- group_3708+ group_8859- group_3393+ dn…	ESC_HA6828AA_AS__seq14+ ESC_HA6830AA_AS__seq12+
NZ_CP014493.1	plasmid pMVAST0167_1，resistance plasmid	ESC_HA5136AA_AS__seq15	GCF_002028965.1__seq3 ESC_QA7436AA_AS__seq144 ESC_HA5043AA_AS__seq49 ESC_QA5905AA_AS__seq43 ESC_QA8186AA_AS__seq51 ESC_QA8186AA_AS__seq57 ESC_TA1949AA_AS__seq79 ESC_TA1921AA_AS__seq28 GCF_003299705.1__seq42 ESC_QA7345AA_AS__seq122 ESC_TA1971AA_AS__seq30 ESC_QA7877AA_AS__seq213 ESC_CA0677AA_AS__seq50 ESC_QA5208AA_AS__seq51 GCF_002029115.1__seq18 ESC_BA7454AA_AS__seq13 ESC_BA2313AA_AS__seq52 ESC_CA…	modules11801	99	1	pemK+ pemI+ group_8457+ group_2164+ group_16151+ group_3681+ hha_2+ nuc+ finO+ group_6226+ group_2551+ traI+ group_327+ group_5037+ group_4500+ group_14238+ group_392+ group_5213+ group_11382+ group_3602+ group_4611+ group_10274- group_11375+ group_3870+ group_3266+ group_1634+ group_3586+ group_12663+ group_5311+ group_2232+ group_2223+ group_1559+ group_16150- group_4458+ dksA_1+ group_16149+ g…	ESC_HA5136AA_AS__seq15+
NZ_CP014493.1	plasmid pMVAST0167_1，resistance plasmid	ESC_PA8911AA_AS__seq40	ESC_CA4075AA_AS__seq104 ESC_QA7877AA_AS__seq99 ESC_TA1926AA_AS__seq28 ESC_BA3134AA_AS__seq57 ESC_TA1949AA_AS__seq79 ESC_TA1921AA_AS__seq28 GCF_003299705.1__seq42 ESC_CA0677AA_AS__seq50 GCF_003299705.1__seq44 ESC_QA8186AA_AS__seq53 ESC_QA5208AA_AS__seq51 ESC_QA7283AA_AS__seq293 ESC_HA7595AA_AS__seq102 ESC_QA7345AA_AS__seq178 ESC_QA6930AA_AS__seq129 ESC_TA1949AA_AS__seq91 ESC_TA1926AA_AS__seq40 ESC…	modules11201	88	1	espC+ group_5461- group_5461- agp_2+ group_16154+ resA+ lolD_3+ group_16153+ macB_2+ group_12664+ tpd+ efeU_2+ nqrC+ stoA+ group_18599+ group_3790+ group_2164+ group_16151+ group_3681+ hha_2+ nuc+ finO+ group_6226+ group_2551+ traI+ group_327+ group_5037+ group_4500+ group_14238+ group_392+ group_5213+ group_11382+ group_3613+ group_4611+ group_10274- group_11378+ group_3869+ group_3266+ group_16…	ESC_PA8911AA_AS__seq40+
NZ_CP014493.1	plasmid pMVAST0167_1，resistance plasmid	ESC_GA9272AA_AS__seq76	ESC_QA8186AA_AS__seq51 ESC_TA1949AA_AS__seq79 ESC_TA1921AA_AS__seq28 GCF_003299705.1__seq42 ESC_QA7345AA_AS__seq122 ESC_TA1971AA_AS__seq30 ESC_QA7877AA_AS__seq213 ESC_CA0677AA_AS__seq50 ESC_QA5208AA_AS__seq51 GCF_002029115.1__seq18 ESC_BA7454AA_AS__seq13 ESC_BA2313AA_AS__seq52 ESC_CA5640AA_AS__seq45 ESC_QA7283AA_AS__seq293 ESC_TA4083AA_AS__seq34 ESC_HA5043AA_AS__seq23 ESC_HA5098AA_AS__seq1 ESC_HA…	modules10496	79	1	group_5037+ group_4501+ group_14238+ group_399+ group_5213+ group_11382+ group_3647+ group_3602+ group_4611+ group_10274- group_11375+ group_3870+ group_3266+ group_1634+ group_3586+ group_12663+ group_5311+ group_2232+ group_2223+ group_1559+ group_16150- group_4458+ dksA_1+ group_16149+ group_4308+ group_2911+ group_2032+ group_4888+ group_3433+ traA_1+ group_4719+ group_11241+ group_14237+ gro…	ESC_GA9272AA_AS__seq76+
NZ_CP014493.1	plasmid pMVAST0167_1，resistance plasmid	ESC_BA1451AA_AS__seq93	ESC_TA1926AA_AS__seq28 ESC_QA8186AA_AS__seq51 ESC_TA1949AA_AS__seq79 ESC_TA1921AA_AS__seq28 GCF_003299705.1__seq42 ESC_QA7345AA_AS__seq122 ESC_CA0677AA_AS__seq50 ESC_QA5208AA_AS__seq51 GCF_002029115.1__seq18 ESC_BA7454AA_AS__seq13 ESC_BA2313AA_AS__seq52 ESC_CA5640AA_AS__seq45 ESC_QA7283AA_AS__seq293 ESC_HA5043AA_AS__seq23 ESC_HA5098AA_AS__seq1 ESC_HA5094AA_AS__seq75 ESC_HA0767AA_AS__seq155 ESC_TA…	modules11293	89	1	klcA_2+ group_1796+ klcA_2+ group_786+ group_1568+ group_4523+ yhdJ_1+ group_19420+ group_1366+ group_7083+ group_12579+ group_9355- group_10499- group_2106- group_3423- group_7706- group_2102- parM+ srp54- group_18383- group_3003+ ccdB+ ccdA_1+ group_14170- group_18382+ repB- group_9543+ group_5844- hemR_2- group_10234- group_770+ pemK+ pemI+ group_8457+ group_2164+ group_16151+ group_3681+ hha_…	ESC_BA1451AA_AS__seq93+
NZ_CP014493.1	plasmid pMVAST0167_1，resistance plasmid	ESC_CA4651AA_AS__seq28	ESC_BA2313AA_AS__seq10 ESC_QA7436AA_AS__seq144 ESC_BA7454AA_AS__seq77 ESC_CA4075AA_AS__seq104 ESC_QA7877AA_AS__seq99 ESC_TA1926AA_AS__seq28 ESC_QA5905AA_AS__seq43 ESC_QA8186AA_AS__seq51 ESC_QA8186AA_AS__seq57 ESC_TA1949AA_AS__seq79 ESC_TA1921AA_AS__seq28 GCF_003299705.1__seq42 ESC_QA7345AA_AS__seq122 ESC_QA7877AA_AS__seq213 ESC_TA1971AA_AS__seq30 GCF_001877805.1__seq19 ESC_CA0677AA_AS__seq50 ESC_…	modules11780	99	1	agp_2+ agp_2+ group_16154+ resA+ lolD_3+ group_16153+ macB_2+ group_12664+ tpd+ efeU_2+ nqrC+ stoA+ group_18599+ group_3790+ group_2164+ group_16151+ group_3681+ hha_2+ nuc+ finO+ group_6226+ group_2551+ traI+ group_327+ group_5037+ group_4500+ group_14238+ group_392+ group_5213+ group_11382+ group_3602+ group_4611+ group_10274- group_11375+ group_3870+ group_3266+ group_1634+ group_3586+ group_1…	ESC_CA4651AA_AS__seq28+
NZ_CP014493.1	plasmid pMVAST0167_1，resistance plasmid	ESC_QA5378AA_AS__seq78	ESC_CA4075AA_AS__seq104 ESC_QA7877AA_AS__seq99 ESC_TA1926AA_AS__seq28 ESC_QA8186AA_AS__seq51 ESC_TA1949AA_AS__seq79 ESC_TA1921AA_AS__seq28 GCF_003299705.1__seq42 ESC_QA7345AA_AS__seq122 ESC_CA0677AA_AS__seq50 GCF_003299705.1__seq44 ESC_QA8186AA_AS__seq53 ESC_QA5208AA_AS__seq51 GCF_002029115.1__seq18 ESC_QA7283AA_AS__seq293 ESC_QA6930AA_AS__seq129 ESC_HA6884AA_AS__seq19 ESC_AA9673AA_AS__seq22 ESC_…	modules9340	66	1	espC+ group_5461- group_5461- agp_2+ group_16154+ resA+ lolD_3+ group_16153+ macB_2+ group_12664+ tpd+ efeU_2+ nqrC+ stoA+ group_18599+ group_3790+ group_2164+ group_16151+ group_3681+ hha_2+ nuc+ finO+ group_6226+ group_2551+ traI+ group_327+ group_5037+ group_4500+ group_14238+ group_392+ group_5213+ group_3610+ group_4611+ group_10274- group_11375+ group_3870+ group_3266+ group_1634+ group_358…	ESC_QA5378AA_AS__seq78+
NZ_CP014493.1	plasmid pMVAST0167_1，resistance plasmid	ESC_BA6731AA_AS__seq61	ESC_BA3655AA_AS__seq51 ESC_TA1926AA_AS__seq28 ESC_BA3134AA_AS__seq57 ESC_TA1949AA_AS__seq79 ESC_TA1921AA_AS__seq28 GCF_003299705.1__seq42 ESC_CA0677AA_AS__seq50 ESC_QA5208AA_AS__seq51 ESC_BA7454AA_AS__seq13 ESC_BA2313AA_AS__seq52 ESC_CA5640AA_AS__seq45 ESC_QA7283AA_AS__seq293 ESC_HA5043AA_AS__seq23 ESC_HA5098AA_AS__seq1 ESC_HA5094AA_AS__seq75 ESC_HA0767AA_AS__seq155 ESC_TA8716AA_AS__seq31 ESC_BA3…	modules10891	83	2	group_770- group_10234+ hemR_2+ group_5844+ group_9543- repB+ group_18382- group_14170+ ccdA_1- ccdB- group_3003- group_18383+ srp54+ parM- group_2102+ group_7706+ group_3423+ group_2106+ group_10499+ group_9355+ group_12579- group_7083- group_1366- group_19420- yhdJ_1- group_4523- group_1568- group_798- klcA_2- group_1798- klcA_2- group_8147- group_2956- rsmA_1- group_2115- group_6101- group_219…	ESC_BA3655AA_AS__seq51+ ESC_BA6731AA_AS__seq61+
NZ_CP014668.1	ECONIH2 plasmid pECO-bc6,unknown function	ESC_SA6572AA_AS__seq13	ESC_BA7702AA_AS__seq15 ESC_AA9388AA_AS__seq50 ESC_OA4792AA_AS__seq68 ESC_AA8798AA_AS__seq35 ESC_LA3331AA_AS__seq81 ESC_PA1356AA_AS__seq84 ESC_SA1724AA_AS__seq64 GCF_002166625.1__seq126 ESC_BA7761AA_AS__seq65 ESC_BA5185AA_AS__seq90 GCF_002166405.1__seq32 ESC_HA8279AA_AS__seq104 ESC_JA0917AA_AS__seq83 ESC_CA5088AA_AS__seq58 ESC_CA6132AA_AS__seq120 ESC_CA1657AA_AS__seq68 ESC_QA7283AA_AS__seq51 ESC_H…	modules6979	39	2	group_5952+ group_4825+ group_6631+ group_4819+ group_1429+ fcuA- uppP_2- group_3088- group_770- group_10234+ hemR_2+ group_5844+ group_9543- repB+ group_18382- group_14170+ ccdA_1- ccdB- group_3003- group_18383+ srp54+ parM- dinB1_2+ group_2099+ group_10499+ group_9355+ group_12579- group_7083- group_1362- group_7706+ group_3423+ group_1345- group_2055- group_4523- group_1572- group_785- klcA_2-…	ESC_BA7702AA_AS__seq15+ ESC_SA6572AA_AS__seq13-
NZ_CP014668.1	ECONIH2 plasmid pECO-bc6,unknown function	GCF_001881395.1__seq19	ESC_GA0377AA_AS__seq3 ESC_FA7362AA_AS__seq124 ESC_CA2713AA_AS__seq129 GCF_001881125.1__seq14 ESC_TA8730AA_AS__seq17 ESC_PA1111AA_AS__seq69 ESC_PA1355AA_AS__seq15 ESC_BA2499AA_AS__seq9 ESC_TA8792AA_AS__seq31 ESC_HA5117AA_AS__seq48 ESC_JA5459AA_AS__seq35 ESC_BA7830AA_AS__seq74 ESC_HA1673AA_AS__seq74 ESC_BA9277AA_AS__seq20 ESC_TA1998AA_AS__seq61 ESC_HA6887AA_AS__seq46 ESC_HA6981AA_AS__seq38 ESC_SA98…	modules4076	21	1	group_3088- group_770- group_10234+ hemR_2+ group_5844+ group_9543- repB+ group_18382- group_14170+ ccdA_1- ccdB- group_3003- group_18383+ srp54+ parM- dinB1_2+ dinB1_2+ group_10499+ group_9357+ group_12579- group_7085-	GCF_001881395.1__seq19+
NZ_CP014668.1	ECONIH2 plasmid pECO-bc6,unknown function	ESC_QA9416AA_AS__seq92	GCF_002631405.1__seq323 ESC_HA5683AA_AS__seq169 GCF_002028705.1__seq21 ESC_NA4043AA_AS__seq469 ESC_CA2713AA_AS__seq138 ESC_HA7591AA_AS__seq93 ESC_QA8168AA_AS__seq157 ESC_SA1724AA_AS__seq71 ESC_LA6569AA_AS__seq125 ESC_QA5208AA_AS__seq69 ESC_TA1998AA_AS__seq65 ESC_HA7642AA_AS__seq230 ESC_HA7597AA_AS__seq84 ESC_RA0152AA_AS__seq206 ESC_IA0816AA_AS__seq26 ESC_IA0801AA_AS__seq209 ESC_BA8258AA_AS__seq85…	modules10203	76	1	agp_2+ agp_2+ group_16154+ resA+ lolD_3+ group_16153+ macB_2+ group_12664+ tpd+ efeU_2+ nqrC+ group_14240+ group_18599+ group_3790+ group_2156+ group_16626+ group_7079+ group_16627+ group_16628+ group_19750+ group_12547+ group_2554+ group_141+ group_327+ group_5037+ group_4501+ group_14238+ group_399+ group_5213+ group_11382+ group_3613+ group_4611+ group_11378+ group_3869+ group_3265+ group_1635…	ESC_QA9416AA_AS__seq92+
NZ_CP014668.1	ECONIH2 plasmid pECO-bc6,unknown function	GCF_002028705.1__seq17	ESC_HA7585AA_AS__seq25 GCF_002029115.1__seq17 ESC_AA9388AA_AS__seq50 ESC_OA4792AA_AS__seq68 ESC_AA8798AA_AS__seq35 ESC_LA3331AA_AS__seq81 ESC_PA1356AA_AS__seq84 GCF_002028865.1__seq9 ESC_SA1724AA_AS__seq64 GCF_002166625.1__seq126 ESC_BA7761AA_AS__seq65 ESC_BA5185AA_AS__seq90 GCF_002166405.1__seq32 ESC_HA8279AA_AS__seq104 ESC_CA5088AA_AS__seq58 ESC_JA0917AA_AS__seq83 ESC_CA6132AA_AS__seq120 ESC_CA…	modules7807	47	1	group_4724+ group_11240+ group_14237+ group_3014- group_2197+ group_18768+ group_28677- klcA_2+ group_1796+ klcA_2+ group_28676+ group_785+ group_1572+ group_4523+ group_2055+ group_1345+ group_3423- group_7706- group_1362+ group_7083+ group_12579+ group_9355- group_10499- group_2099- dinB1_2- parM+ srp54- group_18383- group_3003+ ccdB+ ccdA_1+ group_14170- group_18382+ repB- group_9543+ group_58…	GCF_002028705.1__seq17+
NZ_CP014668.1	ECONIH2 plasmid pECO-bc6,unknown function	GCF_000742505.1__seq252	ESC_HA7642AA_AS__seq296	modules4018	21	1	group_10274- group_11375+ group_3869+ group_3266+ group_1634+ group_3586+ group_12663+ group_2232+ group_2223+ group_1559+ group_16150- group_4458+ dksA_1+ group_16149+ group_4308+ group_2911+ group_2032+ group_4884+ group_3433+ group_4731+ group_4718+	GCF_000742505.1__seq252+
NZ_CP014775.1		ESC_MA9917AA_AS__seq84	ESC_MA9914AA_AS__seq22	modules10049	74	1	group_25962+ group_23899+ group_23900+ group_17503+ group_13113+ group_17575+ group_24610+ group_24611+ group_24612+ group_17576+ group_24614+ group_25961+ ftsH3+ group_24616+ group_24617+ group_24618+ group_24619+ group_24620- group_24621+ group_24622+ group_24623+ group_17577+ group_24624- group_24625- group_17578+ hupB_2+ yncB+ group_25959+ group_25958+ group_25957+ group_24630+ group_17580+ g…	ESC_MA9917AA_AS__seq84+
NZ_CP015070.1		ESC_TA1768AA_AS__seq31	ESC_BA9511AA_AS__seq32	modules1424	12	2	group_4612- group_3602- group_14484- group_5213- group_392- group_12892- group_4500- group_5043- group_327- traI- group_2547- group_3241-	ESC_BA9511AA_AS__seq32+ ESC_TA1768AA_AS__seq31-
NZ_CP015072.1		ESC_FA7591AA_AS__seq81	GCF_002631405.1__seq323 ESC_NA4043AA_AS__seq469 GCF_002631405.1__seq68 ESC_JA3853AA_AS__seq71 ESC_PA7839AA_AS__seq129 GCF_000503475.1__seq72 ESC_LA0434AA_AS__seq84 ESC_LA2829AA_AS__seq133 ESC_TA7276AA_AS__seq4 ESC_NA4007AA_AS__seq310 ESC_BA9427AA_AS__seq3	modules5973	32	1	group_1559- group_2227- group_2232- group_5312- group_12663- group_3593- group_1635- group_3265- group_3869- group_11378- group_4611- group_3613- group_11382- group_5213- group_399- group_14238- group_4500- group_5037- group_327- group_123- group_2551- group_6226- group_3241- nuc- hha_2- group_3681- group_14432- group_2164- group_8457- pemI- pemK- group_1062-	ESC_FA7591AA_AS__seq81+
NZ_CP015072.1		ESC_NA3997AA_AS__seq85	GCF_000503475.1__seq56 GCF_002631405.1__seq323	modules6904	39	1	group_2740- group_14301- pemK+ pemI+ group_8457+ group_2164+ group_14432+ group_3680+ group_6632+ group_7092- group_18266- group_3659- nuc+ finO+ group_6226+ group_2547+ traI+ group_327+ group_5043+ group_4500+ group_11669+ group_391+ group_5213+ group_11382+ group_3599+ group_4611+ group_9666+ group_3869+ group_3265+ group_1635+ group_3593+ group_12663+ group_5312+ group_2232+ group_2227+ group_…	ESC_NA3997AA_AS__seq85+
NZ_CP015139.1		ESC_IA2239AA_AS__seq43	ESC_MA9917AA_AS__seq90 ESC_MA9914AA_AS__seq15	modules13419	152	1	group_24665- group_24664- rhsC- group_24662- group_24661- group_24660- group_24659- group_24658- tus_2- group_24656- group_24655- group_24654- group_24653- group_24652- group_24651- group_24650+ group_24649- group_24648- group_24647- flhC_2- group_24645+ group_24644+ group_24643+ group_24642- group_24641- group_24640- group_24639- group_17584+ group_24638+ group_24637- group_17583- group_24636- g…	ESC_IA2239AA_AS__seq43+
NZ_CP015141.1	Ecol_732 plasmid pEC732_3,unknown function	ESC_QA8859AA_AS__seq146	ESC_TA1921AA_AS__seq19 GCF_003299705.1__seq40 ESC_TA1949AA_AS__seq80 ESC_KA9267AA_AS__seq86 ESC_SA8273AA_AS__seq94 ESC_TA1921AA_AS__seq36	modules9853	72	1	group_2051+ group_19420+ group_1363+ group_9353- group_10496- group_2105- group_18817+ parM_2+ group_18818+ group_18819+ group_3005+ group_6661+ group_16259- group_2745- group_18801- proQ_1- group_6650- group_11857- group_5290+ group_11855+ group_11852+ group_9202+ group_9525- group_18267- yqiJ_1- group_7918- group_17872- group_15993- group_6773- group_17871- bfpB- group_15282- group_10652- tcpE-…	ESC_QA8859AA_AS__seq146+
NZ_CP015141.1	Ecol_732 plasmid pEC732_3,unknown function	ESC_NA8363AA_AS__seq75	ESC_TA1921AA_AS__seq19 GCF_003299705.1__seq40 ESC_TA1949AA_AS__seq80 ESC_KA9267AA_AS__seq86 ESC_SA8273AA_AS__seq94 ESC_HA0238AA_AS__seq164 ESC_KA3859AA_AS__seq50	modules9862	72	1	group_6904- group_12947- group_8624- group_10638- group_14332- group_18847- group_11840+ group_3195- group_6769+ group_17863- group_10639- group_11841- group_11453+ group_9509+ group_7369+ group_9511+ group_3382+ group_15278+ group_10640+ group_7370- group_11843+ group_15280+ group_5609+ group_8634+ group_4285+ group_10643+ group_9514+ group_11844+ group_6033+ group_18803- group_18802+ group_1032…	ESC_NA8363AA_AS__seq75+
NZ_CP015141.1	Ecol_732 plasmid pEC732_3,unknown function	ESC_CA3335AA_AS__seq170	GCF_003299705.1__seq40 ESC_TA1949AA_AS__seq80 ESC_KA9267AA_AS__seq86 ESC_BA1528AA_AS__seq72 ESC_BA0172AA_AS__seq97 ESC_BA7642AA_AS__seq74 ESC_BA5503AA_AS__seq154 ESC_SA8273AA_AS__seq94 ESC_BA8935AA_AS__seq104 ESC_AA7874AA_AS__seq14 ESC_HA0238AA_AS__seq82 ESC_BA6237AA_AS__seq107 ESC_CA1105AA_AS__seq37 ESC_KA9267AA_AS__seq32 ESC_BA3134AA_AS__seq44 ESC_CA6119AA_AS__seq113 ESC_BA7454AA_AS__seq40 ESC_…	modules11076	86	1	group_13318- group_17875- group_2892+ proQ_1- group_11857- group_5290+ group_11855+ group_11852+ group_9202+ group_9525- group_18267- group_7918- group_17872- group_15993- group_6773- group_17871- bfpB- group_15282- group_10652- tcpE- group_17870- group_17869- group_17868- group_5092- group_8642- group_6039- group_17867- group_15281- pilT_1- group_17866- traC- group_7912- group_10645- group_11848…	ESC_CA3335AA_AS__seq170+
NZ_CP015141.1	Ecol_732 plasmid pEC732_3,unknown function	ESC_HA7558AA_AS__seq89	GCF_003299705.1__seq40 ESC_TA1949AA_AS__seq80 ESC_KA9267AA_AS__seq86 GCF_003299705.1__seq48 ESC_SA8273AA_AS__seq94	modules10634	81	1	dinB1_3- group_18817+ parM_2+ group_18818+ group_18819+ group_3005+ group_6661+ group_16259- group_2744- group_18801- group_11858- group_7902+ group_2309+ group_2731- proQ_1- group_6650- group_11857- group_5290+ group_11855+ group_11852+ group_9202+ rfaH_2- group_15283- yqiJ_1- group_7918- group_17872- group_6773- group_17871- bfpB- group_15282- group_10653- tcpE- group_17870- group_17869- group_…	ESC_HA7558AA_AS__seq89+
NZ_CP015141.1	Ecol_732 plasmid pEC732_3,unknown function	ESC_CA3176AA_AS__seq88	ESC_BA8258AA_AS__seq100 GCF_003299705.1__seq40 ESC_TA1949AA_AS__seq80 ESC_KA9267AA_AS__seq86 ESC_SA8273AA_AS__seq94 ESC_HA0238AA_AS__seq40 GCF_000742575.1__seq283 ESC_KA9267AA_AS__seq59	modules9762	71	1	group_12948- group_8624- group_10638- group_10330- group_15276- group_11839+ group_3198- group_6769+ group_14099- group_7100- group_7369+ group_9511+ group_3382+ group_15278+ group_10640+ group_7370- group_11843+ group_15280+ group_5609+ group_8634+ group_8640- rpoS_1+ group_4285+ group_10643+ group_9514+ group_11844+ group_6033+ group_18803- group_18802+ group_10322+ group_9518+ group_17864+ gro…	ESC_CA3176AA_AS__seq88+
NZ_CP015160.1	resistance plasmid	GCF_002029095.1__seq8	ESC_QA8053AA_AS__seq110 ESC_QA7345AA_AS__seq122 GCF_002029115.1__seq18 ESC_HA7595AA_AS__seq54 GCF_002028705.1__seq21 GCF_002631405.1__seq417 ESC_HA5636AA_AS__seq795 ESC_HA7642AA_AS__seq296 GCF_002166335.1__seq1425 ESC_QA8053AA_AS__seq127 ESC_FA7591AA_AS__seq152 ESC_HA5636AA_AS__seq1008 ESC_TA1913AA_AS__seq115	modules9448	67	1	group_2260- group_3089- group_11382+ group_3647+ group_3610+ group_4611+ group_10274- group_11375+ group_3870+ group_3266+ group_1634+ group_3586+ group_12663+ group_5311+ group_2232+ group_2223+ group_1559+ group_16150- group_4458+ dksA_1+ group_16149+ group_4308+ group_2911+ group_2032+ group_4888+ group_3433+ traA_1+ group_4719+ group_11241+ group_14237+ group_3012- group_2205+ group_6099+ gro…	GCF_002029095.1__seq8+
NZ_CP015160.1	resistance plasmid	ESC_LA2784AA_AS__seq364	ESC_BA3134AA_AS__seq97 ESC_TA1768AA_AS__seq40 ESC_GA9272AA_AS__seq107 ESC_TA2365AA_AS__seq233 ESC_CA4280AA_AS__seq33 ESC_BA2951AA_AS__seq85 ESC_NA3978AA_AS__seq22	modules5529	29	1	group_2541- group_3002- group_18819- group_18818- parM_2- group_18817- group_2105+ group_3417+ repB- group_11859+ group_9543+ lgrD+ ompT_1+ group_1397- group_416- ltrA_1- agp_2+ agp_2+ group_16154+ resA+ lolD_3+ group_16153+ macB_2+ group_12664+ tpd+ efeU_2+ nqrC+ group_14240+ group_18599+	ESC_LA2784AA_AS__seq364+
NZ_CP015160.1	resistance plasmid	ESC_BA9511AA_AS__seq53	ESC_CA5640AA_AS__seq48 ESC_BA1451AA_AS__seq61 ESC_BA6731AA_AS__seq6 ESC_GA9272AA_AS__seq107 ESC_TA2365AA_AS__seq233	modules1706	13	1	group_5461- agp_2+ group_16154+ resA+ lolD_3+ group_16153+ macB_2+ group_12664+ tpd+ efeU_2+ nqrC+ group_14240+ group_18599+	ESC_BA9511AA_AS__seq53+
NZ_CP015160.1	resistance plasmid	ESC_QA8053AA_AS__seq126	ESC_HA7597AA_AS__seq86	modules1419	12	2	group_2112+ rsmA_1+ group_2956+ group_8147+ group_1262+ group_1798+ klcA_2+ group_798+ group_1569+ group_4523+ yhdJ_1+ group_1345+	ESC_QA8053AA_AS__seq126+ ESC_QA8948AA_AS__seq2+
NZ_CP015160.1	resistance plasmid	ESC_NA4064AA_AS__seq122	ESC_AA9673AA_AS__seq22 ESC_HA8230AA_AS__seq74 ESC_PA1356AA_AS__seq38 ESC_TA1931AA_AS__seq142	modules6387	35	1	group_7412- traY- group_4722- group_4723- group_3428- group_4891- group_2043- group_7748- group_6297- group_6297- group_4467- group_4460- group_7224- group_5461- group_5461- group_1559- group_2225- group_2232- group_5311- group_12663- group_3586- group_1634- group_3266- group_3870- group_11375- group_10274+ group_4611- group_3599- group_11382- group_5213- group_391- group_11669- group_4500- group…	ESC_NA4064AA_AS__seq122+
NZ_CP015160.1	resistance plasmid	ESC_NA3976AA_AS__seq2	ESC_AA9673AA_AS__seq22 ESC_HA8230AA_AS__seq74 ESC_PA1356AA_AS__seq38	modules6911	39	1	group_4722- group_4723- group_3428- group_4891- group_2043- group_7748- group_6300- group_6306- group_4467- group_4458- group_16150+ group_1559- group_2223- group_2232- group_5311- group_12663- group_3586- group_1634- group_3266- group_3870- group_11375- group_10274+ group_4611- group_3599- group_11382- group_5213- group_391- group_11669- group_4498- group_5045- group_327- group_141- group_2545- …	ESC_NA3976AA_AS__seq2+
NZ_CP015160.1	resistance plasmid	ESC_HA8230AA_AS__seq36	ESC_LA4539AA_AS__seq71 ESC_CA3510AA_AS__seq20	modules3002	17	1	group_16223- group_16225- group_18769- znuC_1- group_18771- group_16227+ group_16231+ group_2156+ group_16626+ group_7079+ group_16627+ group_16628+ group_19750+ group_12547+ group_2559+ group_135+ group_345+	ESC_HA8230AA_AS__seq36+
NZ_CP015160.1	resistance plasmid	GCF_002029035.1__seq4	GCF_001881225.1__seq21 ESC_TA8708AA_AS__seq34 ESC_HA5591AA_AS__seq173 ESC_TA1861AA_AS__seq146 ESC_QA5908AA_AS__seq172 ESC_HA7558AA_AS__seq188 ESC_AA9673AA_AS__seq22 ESC_LA2826AA_AS__seq5 ESC_HA7720AA_AS__seq7 ESC_HA8230AA_AS__seq74 ESC_CA4514AA_AS__seq175 ESC_QA2182AA_AS__seq101	modules9284	65	1	group_5851+ group_9543- repB+ relE+ yafN_1+ parA_2- group_19761- group_19758- group_2059- group_4530- group_1580- group_797- group_1261- group_5577- group_1264- group_7799- group_8143- group_2956- group_2672- group_7282- group_18768- group_2195- group_3013+ traM- group_7412- traY- group_4722- group_4723- group_3428- group_4891- group_2043- group_7748- group_6300- group_6306- group_4467- group_445…	GCF_002029035.1__seq4+
NZ_CP016498.1	UPEC 26-1 plasmid unnamed1，resistance plasmid	ESC_QA8947AA_AS__seq59	ESC_TA1919AA_AS__seq40 ESC_QA5463AA_AS__seq50 ESC_TA1962AA_AS__seq22 ESC_TA1976AA_AS__seq59 ESC_CA4514AA_AS__seq262 GCF_002028665.1__seq17 ESC_CA0894AA_AS__seq80 ESC_LA4539AA_AS__seq401 ESC_QA5498AA_AS__seq80 ESC_HA7720AA_AS__seq18 ESC_NA4034AA_AS__seq54 ESC_HA0759AA_AS__seq62 ESC_GA5351AA_AS__seq27 ESC_QA7981AA_AS__seq140 ESC_NA8805AA_AS__seq23 ESC_HA0238AA_AS__seq42 ESC_NA3994AA_AS__seq131 ESC_…	modules11762	98	1	group_5845+ group_9543- repB+ relE+ yafN_1+ parA_2- group_19761- group_19758- group_2059- group_4530- group_1580- group_797- group_1261- group_5577- klcA_4- group_7799- group_8144- group_2956- rsmA_2- group_7282- group_1133- group_4047- group_98- group_4070- group_2707- group_14426- group_18768- group_2206- group_3017+ traM- group_7412- traY- group_4722- group_4723- group_3428- group_4891- group_…	ESC_QA8947AA_AS__seq59+
NZ_CP016498.1	UPEC 26-1 plasmid unnamed1，resistance plasmid	ESC_HA5121AA_AS__seq11	ESC_CA4514AA_AS__seq262 GCF_002028665.1__seq17 ESC_NA4054AA_AS__seq69 ESC_LA4539AA_AS__seq401 ESC_NA4034AA_AS__seq54 ESC_HA0759AA_AS__seq62 ESC_QA7981AA_AS__seq140 ESC_GA5351AA_AS__seq27 ESC_HA0238AA_AS__seq42 ESC_NA8805AA_AS__seq23 ESC_NA3994AA_AS__seq131 ESC_HA5565AA_AS__seq33 ESC_HA5572AA_AS__seq196 ESC_QA6616AA_AS__seq81 ESC_QA5498AA_AS__seq80 ESC_HA7720AA_AS__seq18 ESC_CA3510AA_AS__seq65 ESC…	modules10152	75	1	group_3177+ group_5020+ group_14174- group_1396+ group_5447- group_14176+ group_1063+ group_1068+ pemK+ pemI+ group_8457+ group_2155+ group_16626+ group_7079+ group_16627+ group_16628+ group_19750+ group_17382+ group_12547+ group_2554+ group_141+ group_327+ group_5040+ group_4501+ group_12892+ group_392+ group_5213+ group_12764+ group_3610+ group_4611+ group_10274- group_11375+ group_3870+ group_…	ESC_HA5121AA_AS__seq11+
NZ_CP016498.1	UPEC 26-1 plasmid unnamed1，resistance plasmid	ESC_FA6908AA_AS__seq41	ESC_HA0198AA_AS__seq62 ESC_GA5351AA_AS__seq49 ESC_QA8780AA_AS__seq68 ESC_QA5498AA_AS__seq6 ESC_NA4031AA_AS__seq28 ESC_QA6460AA_AS__seq22 ESC_TA8691AA_AS__seq26 ESC_NA4034AA_AS__seq71 ESC_NA3985AA_AS__seq67 ESC_QA7947AA_AS__seq9 ESC_IA2724AA_AS__seq64 ESC_HA0759AA_AS__seq37 ESC_NA3972AA_AS__seq41 ESC_NA3994AA_AS__seq89 ESC_HA7589AA_AS__seq117 ESC_QA6616AA_AS__seq50 ESC_NA4054AA_AS__seq16 ESC_NA399…	modules9043	62	1	group_5039+ group_4497+ group_11669+ group_389+ group_5216+ group_11382+ group_3613+ group_4611+ group_10274- group_11378+ group_3869+ group_3266+ group_1634+ group_3586+ group_12663+ group_5311+ group_2232+ group_2223+ group_1559+ group_16150- group_4458+ group_4467+ group_6306+ group_6300+ group_7748+ group_2043+ group_4891+ group_3428+ group_4723+ group_4722+ traY+ group_7412+ traM+ group_3017…	ESC_FA6908AA_AS__seq41+
NZ_CP016498.1	UPEC 26-1 plasmid unnamed1，resistance plasmid	GCF_001877815.1__seq9	ESC_HA7558AA_AS__seq30 ESC_QA6460AA_AS__seq61 ESC_CA4514AA_AS__seq262 ESC_TA8724AA_AS__seq61 ESC_NA4054AA_AS__seq69 GCF_002028665.1__seq19 ESC_HA7720AA_AS__seq117 ESC_QA5498AA_AS__seq40 ESC_QA7981AA_AS__seq94 ESC_LA4539AA_AS__seq401 ESC_QA7947AA_AS__seq59 ESC_CA4457AA_AS__seq52 ESC_HA0238AA_AS__seq52 ESC_NA8805AA_AS__seq21 ESC_BA2267AA_AS__seq75 ESC_FA6906AA_AS__seq65 ESC_QA7385AA_AS__seq7 ESC_NA…	modules9777	71	1	group_18768- group_2195- group_3013+ traM- group_7412- traY- group_4722- group_4723- group_3428- group_4891- group_2043- group_7748- group_6300- group_6306- group_4467- group_4458- group_16150+ group_1549- group_2219- group_2226- group_5322- group_14586- group_10409- group_3588- group_14585- group_19764- group_1634- group_3266- group_3870- group_11375- group_10274+ group_4611- group_3610- group_1…	GCF_001877815.1__seq9+
NZ_CP016498.1	UPEC 26-1 plasmid unnamed1，resistance plasmid	ESC_GA5351AA_AS__seq101	ESC_NA4034AA_AS__seq16 ESC_NA3995AA_AS__seq110 ESC_HA6337AA_AS__seq66 ESC_LA4539AA_AS__seq71 ESC_CA3510AA_AS__seq20	modules2251	14	5	group_11594+ pemK+ pemI+ group_8457+ group_2156+ group_16626+ group_7079+ group_16627+ group_16628+ group_19750+ group_12547+ group_2559+ group_135+ group_345+	ESC_GA5351AA_AS__seq101+ ESC_HA0759AA_AS__seq182+ ESC_HA6337AA_AS__seq66+ ESC_NA3995AA_AS__seq110+ ESC_NA4034AA_AS__seq16-
NZ_CP016498.1	UPEC 26-1 plasmid unnamed1，resistance plasmid	ESC_QA7811AA_AS__seq44	ESC_QA5463AA_AS__seq50 ESC_TA1976AA_AS__seq59 GCF_002028665.1__seq17 ESC_CA0894AA_AS__seq80 ESC_LA4539AA_AS__seq401 ESC_QA5498AA_AS__seq80 ESC_HA7720AA_AS__seq18 ESC_NA4034AA_AS__seq54 ESC_HA0759AA_AS__seq62 ESC_GA5351AA_AS__seq27 ESC_NA8805AA_AS__seq23 ESC_HA0238AA_AS__seq42 ESC_QA7981AA_AS__seq140 ESC_HA5572AA_AS__seq196 ESC_HA5565AA_AS__seq33 ESC_NA3994AA_AS__seq131 ESC_CA3510AA_AS__seq65 ESC_…	modules11718	97	1	group_5845+ group_9543- repB+ relE+ yafN_1+ parA_2- group_19761- group_19758- group_2059- group_4530- group_1580- group_797- group_1261- group_5577- klcA_4- group_7799- group_8144- group_2956- rsmA_2- group_7282- group_1133- group_4047- group_98- group_4070- group_2707- group_14426- group_18768- group_2206- group_3017+ traM- group_7412- traY- group_4722- group_4723- group_3428- group_4891- group_…	ESC_QA7811AA_AS__seq44+
NZ_CP016498.1	UPEC 26-1 plasmid unnamed1，resistance plasmid	ESC_NA4022AA_AS__seq4	ESC_QA5463AA_AS__seq50 ESC_TA1962AA_AS__seq22 ESC_CA4514AA_AS__seq262 ESC_NA3985AA_AS__seq83 GCF_002028665.1__seq17 ESC_NA4054AA_AS__seq69 ESC_LA4539AA_AS__seq401 ESC_NA4034AA_AS__seq54 ESC_HA0759AA_AS__seq62 ESC_QA7981AA_AS__seq140 ESC_GA5351AA_AS__seq27 ESC_HA0238AA_AS__seq42 ESC_NA8805AA_AS__seq23 ESC_NA3994AA_AS__seq131 ESC_HA5565AA_AS__seq33 ESC_HA5572AA_AS__seq196 ESC_QA6616AA_AS__seq81 ESC…	modules10523	79	2	group_11594+ pemK+ pemI+ group_8457+ group_2156+ group_16626+ group_7079+ group_16627+ group_16628+ group_19750+ group_12547+ group_2554+ group_141+ group_327+ group_5040+ group_4501+ group_12892+ group_392+ group_5213+ group_12764+ group_3610+ group_4611+ group_10274- group_11375+ group_3870+ group_3266+ group_1634+ group_19764+ group_14585+ group_3588+ group_10409+ group_14586+ group_5322+ grou…	ESC_NA4016AA_AS__seq6+ ESC_NA4022AA_AS__seq4-
NZ_CP016498.1	UPEC 26-1 plasmid unnamed1，resistance plasmid	ESC_HA7599AA_AS__seq55	ESC_QA8780AA_AS__seq121 ESC_LA5890AA_AS__seq40 ESC_HA7589AA_AS__seq157 ESC_QA5463AA_AS__seq50 ESC_TA1962AA_AS__seq22 ESC_TA1976AA_AS__seq59 GCF_002028665.1__seq17 ESC_CA0894AA_AS__seq80 ESC_TA1962AA_AS__seq26 ESC_HA7720AA_AS__seq117 ESC_QA5498AA_AS__seq40 ESC_QA7981AA_AS__seq94 ESC_LA4539AA_AS__seq401 ESC_QA7947AA_AS__seq59 ESC_CA4457AA_AS__seq52 ESC_HA0238AA_AS__seq52 ESC_NA8805AA_AS__seq21 ESC_…	modules11693	96	3	group_5845+ group_9543- repB+ relE+ yafN_1+ parA_2- group_19761- group_19758- group_2059- group_4530- group_1580- group_797- group_1261- group_5577- klcA_4- group_7799- group_8144- group_2956- rsmA_2- group_7282- group_1133- group_4047- group_98- group_4070- group_2707- group_14426- group_18768- group_2206- group_3017+ traM- group_7412- traY- group_4722- group_4723- group_3428- group_4891- group_…	ESC_GA3595AA_AS__seq86+ ESC_HA7599AA_AS__seq55+ ESC_TA1981AA_AS__seq35+
NZ_CP016498.1	UPEC 26-1 plasmid unnamed1，resistance plasmid	ESC_GA3595AA_AS__seq86	ESC_IA0436AA_AS__seq33 ESC_HA5568AA_AS__seq15 ESC_HA7558AA_AS__seq30 ESC_QA6460AA_AS__seq61 ESC_FA6906AA_AS__seq57 ESC_CA6171AA_AS__seq27 ESC_CA4514AA_AS__seq262 GCF_002028665.1__seq17 ESC_BA2267AA_AS__seq126 ESC_TA8724AA_AS__seq61 ESC_NA4054AA_AS__seq69 ESC_LA4539AA_AS__seq401 ESC_HA7720AA_AS__seq117 ESC_QA5498AA_AS__seq40 ESC_QA7947AA_AS__seq59 ESC_QA7981AA_AS__seq94 ESC_NA8805AA_AS__seq21 ESC_…	modules11693	96	3	group_5845+ group_9543- repB+ relE+ yafN_1+ parA_2- group_19761- group_19758- group_2059- group_4530- group_1580- group_797- group_1261- group_5577- klcA_4- group_7799- group_8144- group_2956- rsmA_2- group_7282- group_1133- group_4047- group_98- group_4070- group_2707- group_14426- group_18768- group_2206- group_3017+ traM- group_7412- traY- group_4722- group_4723- group_3428- group_4891- group_…	ESC_GA3595AA_AS__seq86+ ESC_HA7599AA_AS__seq55+ ESC_TA1981AA_AS__seq35+
NZ_CP016533.1		ESC_HA6418AA_AS__seq36	ESC_BA8935AA_AS__seq104 ESC_BA1528AA_AS__seq72 ESC_BA0172AA_AS__seq97 ESC_BA7642AA_AS__seq74 ESC_BA5503AA_AS__seq154 ESC_AA7874AA_AS__seq14 ESC_BA6237AA_AS__seq107 ESC_CA6119AA_AS__seq113 ESC_CA1105AA_AS__seq37 ESC_QA8963AA_AS__seq108 ESC_KA9267AA_AS__seq32 ESC_BA7454AA_AS__seq40 ESC_SA4839AA_AS__seq37 ESC_BA3690AA_AS__seq124 ESC_CA5640AA_AS__seq53 ESC_BA5240AA_AS__seq136 ESC_BA6278AA_AS__seq35 E…	modules11446	92	1	group_10496+ group_9353+ group_1348- group_2055- group_9261- group_12995- group_804- group_1258- group_1795- group_1276- group_7824+ ssb_3- group_24167- spo0C_2- group_7098- group_9360- group_4831- group_6902- group_12947- group_8625- group_10330- group_24166- group_11840+ group_3197- group_6769+ group_21356- group_9102- group_16597+ group_16598+ group_19688+ group_8641- group_14556+ group_13006-…	ESC_HA6418AA_AS__seq36+
NZ_CP016584.1		ESC_NA3974AA_AS__seq72	ESC_NA4055AA_AS__seq85 ESC_CA2277AA_AS__seq25 GCF_001881145.1__seq18 ESC_HA1668AA_AS__seq85	modules564	10	16	group_8461- group_4925- group_19641- group_11394+ group_14507+ cea- group_19417+ cnl- group_5670+ mbeC-	ESC_BA1749AA_AS__seq64+ ESC_BA9082AA_AS__seq136+ ESC_CA2098AA_AS__seq41+ ESC_CA2277AA_AS__seq25- ESC_CA2392AA_AS__seq227+ ESC_GA0377AA_AS__seq28- ESC_HA1668AA_AS__seq85- ESC_HA5023AA_AS__seq45+ ESC_HA6411AA_AS__seq47+ ESC_NA3974AA_AS__seq72+ ESC_NA3992AA_AS__seq11+ ESC_NA4055AA_AS__seq85- ESC_NA4066AA_AS__seq11- ESC_SA3205AA_AS__seq330+ ESC_SA8296AA_AS__seq1- GCF_001881145.1__seq18+
NZ_CP016584.1		ESC_NA3992AA_AS__seq11	ESC_NA4055AA_AS__seq85 GCF_001881145.1__seq18	modules564	10	16	group_8461- group_4925- group_19641- group_11394+ group_14507+ cea- group_19417+ cnl- group_5670+ mbeC-	ESC_BA1749AA_AS__seq64+ ESC_BA9082AA_AS__seq136+ ESC_CA2098AA_AS__seq41+ ESC_CA2277AA_AS__seq25- ESC_CA2392AA_AS__seq227+ ESC_GA0377AA_AS__seq28- ESC_HA1668AA_AS__seq85- ESC_HA5023AA_AS__seq45+ ESC_HA6411AA_AS__seq47+ ESC_NA3974AA_AS__seq72+ ESC_NA3992AA_AS__seq11+ ESC_NA4055AA_AS__seq85- ESC_NA4066AA_AS__seq11- ESC_SA3205AA_AS__seq330+ ESC_SA8296AA_AS__seq1- GCF_001881145.1__seq18+
NZ_CP016585.1		ESC_BA8793AA_AS__seq154	ESC_QA8963AA_AS__seq93 ESC_QA8963AA_AS__seq84 ESC_CA6119AA_AS__seq13	modules10959	84	1	spo0C_2- group_7098- group_9360- group_4831- group_1276- group_1795- group_1279- group_12947- group_8625- group_14332- group_12586- group_11840+ group_3197- group_6769+ group_21356- group_9102- group_16597+ group_16598+ group_19688+ group_19689- group_13006- group_14557+ group_19690- group_21355+ group_17079+ group_10400+ group_16600+ group_19691+ group_16601+ group_16602+ group_19692+ group_1040…	ESC_BA8793AA_AS__seq154+
NZ_CP016925.1	Resistant plasmid, containing genes such as CTX-M-15	ESC_PA1111AA_AS__seq17	ESC_NA7861AA_AS__seq3 ESC_HA0364AA_AS__seq32	modules2580	15	3	group_6321- group_7209- group_11391+ folP_1- neo- group_7897- group_4545+ group_7901+ group_2314+ group_2729- group_2315- group_22782- bla_2- group_13083+ group_2724-	ESC_HA0364AA_AS__seq32+ ESC_NA7861AA_AS__seq3- ESC_PA1111AA_AS__seq17-
NZ_CP017221.1		ESC_TA8731AA_AS__seq19	ESC_NA4007AA_AS__seq68 ESC_BA6740AA_AS__seq93	modules5215	27	1	group_2706+ group_4070+ spo0C+ spo0C+ group_4047+ ssb_2+ group_7817+ rsmA_2+ group_2950+ group_8145+ group_1269+ group_1801+ group_1264+ group_1574+ group_9261+ yhdJ_2+ group_1348+ group_12914+ group_12258+ group_14613+ group_3003+ ccdB+ ccdA_1+ group_16013- vapC_2- recF_3- group_28195-	ESC_TA8731AA_AS__seq19+
NZ_CP017221.1		ESC_TA8731AA_AS__seq14	ESC_CA2713AA_AS__seq138 ESC_HA7591AA_AS__seq93 ESC_QA8168AA_AS__seq157 ESC_SA1724AA_AS__seq71 ESC_LA6569AA_AS__seq125 ESC_QA5208AA_AS__seq69 ESC_TA1998AA_AS__seq65 ESC_HA7642AA_AS__seq230 ESC_HA7597AA_AS__seq84 ESC_RA0152AA_AS__seq206 ESC_IA0816AA_AS__seq26 ESC_IA0801AA_AS__seq209 ESC_BA8258AA_AS__seq85 ESC_CA0584AA_AS__seq67 ESC_AA9673AA_AS__seq55 GCF_002887005.1__seq35 ESC_QA7878AA_AS__seq35 ES…	modules8420	55	1	agp_2+ agp_2+ group_16154+ resA+ lolD_3+ group_16153+ macB_2+ group_12664+ tpd+ efeU_2+ nqrC+ group_14240+ group_18599+ group_3790+ group_2156+ group_14635+ group_7077+ group_23168+ group_17382+ group_12547+ group_6225+ group_8545+ group_123+ vapB- vapC- traD+ group_4500+ group_12892+ group_390+ group_3652+ group_3611+ group_4617+ group_10143- group_14078+ group_3878+ group_3262+ group_1630+ grou…	ESC_TA8731AA_AS__seq14+
NZ_CP017632.1		ESC_SA8291AA_AS__seq142	ESC_SA8296AA_AS__seq171	modules4881	25	1	group_27798- group_16183- group_18671- group_8467- group_19515- group_16533- group_16534- group_16535- group_9285- group_16471- cysE_3+ group_19517- group_14510- group_19518- group_16536- group_12881- group_16537- group_13037- group_11515+ group_12702+ group_10291- group_19519+ group_19520+ group_10289- group_16211-	ESC_SA8291AA_AS__seq142+
NZ_CP018104.1		ESC_BA1749AA_AS__seq169	ESC_CA6119AA_AS__seq79	modules9166	64	1	arsA_3+ arsD+ arsR2+ group_16610- repA+ group_16609- group_19707- group_19706- group_19705- group_19704- group_19703- group_16608- group_16607- group_16606- group_19702- group_14562- group_14561- group_14560- group_12891- group_16605- group_16604- group_19701- group_10402- group_19700- group_14245- group_18602- ais_2- group_18601- group_16155- pilT_2- group_14559- pld- group_11519- group_19697- g…	ESC_BA1749AA_AS__seq169+
NZ_CP018207.1		ESC_JA0446AA_AS__seq115	ESC_BA6237AA_AS__seq111	modules988	11	2	yfdE- group_5126+ group_1506+ emrY- dsdA+ group_4168+ perR- torI+ group_15410+ group_2340+ group_318+	ESC_BA6237AA_AS__seq111+ ESC_JA0446AA_AS__seq115-
NZ_CP018638.1		ESC_CA6334AA_AS__seq40	ESC_BA6791AA_AS__seq1 ESC_BA6237AA_AS__seq107 ESC_CA1105AA_AS__seq37 ESC_CA6119AA_AS__seq113 ESC_SA4839AA_AS__seq37	modules3837	20	1	group_2667+ group_2964+ group_8153+ group_18047+ group_2692+ group_4065+ group_85+ group_11365+ group_1125+ group_6362- group_1259+ group_1796+ klcA_2+ group_786+ group_1569+ group_4523+ group_2051+ group_1345+ group_9353- group_10496-	ESC_CA6334AA_AS__seq40+
NZ_CP018643.1		ESC_BA9427AA_AS__seq126	ESC_LA0434AA_AS__seq84 GCF_900499275.1__seq25	modules4893	25	1	group_3428- group_4891- group_7748- group_6300- group_4599- dksA_1- group_4467- group_4460- group_7224- group_10320- group_1559- group_2223- group_2232- group_5312- group_12663- group_3593- group_1635- group_3265- group_3869- group_11378- group_4611- group_3613- group_11382- group_5216- group_11669-	ESC_BA9427AA_AS__seq126+
NZ_CP018772.1	2016C-3936C1 plasmid unnamed2，resistant plasmid containing CMY-2 and other genes	ESC_RA0448AA_AS__seq161	GCF_000503475.1__seq58 GCF_000503475.1__seq74 GCF_000503475.1__seq85	modules9105	63	1	group_1148- group_4054- spo0C_2- group_7098- group_9360- group_4831- group_6902- group_27430+ group_12947- group_8625- group_17531- group_12586- group_11840+ group_12969+ group_3195- group_6769+ group_17863- group_7100- group_7369+ group_14620+ group_3382+ group_15278+ group_10640+ group_7370- group_11843+ group_15280+ group_5609+ group_17125+ group_8640- group_22548- group_4285+ group_10643+ gro…	ESC_RA0448AA_AS__seq161+
NZ_CP018772.1	2016C-3936C1 plasmid unnamed2，resistant plasmid containing CMY-2 and other genes	ESC_HA6569AA_AS__seq260	GCF_000503475.1__seq58 GCF_000503475.1__seq74 GCF_000503475.1__seq85	modules7441	43	1	group_7304- group_16996- group_22106- group_19920- group_6038- group_16691- group_19922- group_19923- group_9521- group_19924- group_7915- group_7912- group_10646- group_11849- group_14616- group_16692- group_19926- group_22105- group_19927- group_9519- group_24218- group_2318- group_22782- ampC_2- blc_2- sugE_2+ group_10322- group_14818- group_6033- group_11844- group_9514- group_10643- group_42…	ESC_HA6569AA_AS__seq260+
NZ_CP018772.1	2016C-3936C1 plasmid unnamed2，resistant plasmid containing CMY-2 and other genes	ESC_RA0147AA_AS__seq132	GCF_000503475.1__seq58 GCF_000503475.1__seq61 ESC_RA0448AA_AS__seq25 GCF_000503475.1__seq74 GCF_000503475.1__seq85	modules11871	101	1	group_3715+ group_14589- group_3384+ group_2892+ proQ_1- group_6648- group_11857- group_19847+ group_11474+ group_6326+ group_14287+ group_5055+ group_12699- group_24212- groS_1- groL_1- group_24209- group_15018- group_7778- group_16483- group_19892+ group_16682+ group_10414+ group_5053+ dnaQ_2+ group_6509+ group_3991+ group_9204+ rfaH_2- group_14611- group_13055- group_6774- group_12920- group_1…	ESC_RA0147AA_AS__seq132+
NZ_CP018772.1	2016C-3936C1 plasmid unnamed2，resistant plasmid containing CMY-2 and other genes	ESC_QA7860AA_AS__seq10	ESC_TA7132AA_AS__seq211 ESC_NA3997AA_AS__seq144 ESC_NA3971AA_AS__seq20 ESC_GA5350AA_AS__seq17 ESC_PA7839AA_AS__seq270 ESC_NA4053AA_AS__seq56 ESC_QA7591AA_AS__seq209 ESC_NA4065AA_AS__seq48	modules6916	39	1	group_6038+ group_6039+ group_8642+ group_22106+ group_16996+ group_7304+ group_5090- group_7808+ group_14454+ group_11490+ group_19242+ speC- nupG+ mltC+ yggX+ mutY+ trmB- group_13380- group_17898- ansB- hemN_2+ rdgB+ group_30212+ group_30068+ group_29302+ pilT- yqgF+ group_13378+ gshB+ rsmE+ endA+ galP+ metK_1+ speA- group_11938- speB- loiP_1+ tktA_2- hflC_2+	ESC_QA7860AA_AS__seq10+
NZ_CP018774.2		ESC_BA2275AA_AS__seq52	ESC_QA8963AA_AS__seq108 ESC_KA9267AA_AS__seq32 ESC_BA3690AA_AS__seq124 ESC_CA5640AA_AS__seq53 ESC_BA6278AA_AS__seq35 ESC_BA5240AA_AS__seq136 ESC_BA3190AA_AS__seq75 ESC_SA5047AA_AS__seq37 ESC_CA0584AA_AS__seq46 ESC_SA2297AA_AS__seq60	modules4676	24	1	group_16644+ group_19777+ group_6661- group_3005- group_19775- group_19774- group_14587- group_19773- group_9358+ group_1347- yhdJ_2- group_9261- group_1575- group_804- group_1261- group_1795- group_1276- group_1148- group_4057- spo0C_2- group_7098- group_9360- group_4831- group_6902-	ESC_BA2275AA_AS__seq52+
NZ_CP018774.2		ESC_SA8301AA_AS__seq73	ESC_HA6420AA_AS__seq135	modules6376	35	1	group_5053- group_10414- group_16682- group_19892- group_16483+ group_7785+ group_12697+ group_18705+ group_5055- group_14287- group_3776- group_2310- group_7904- group_8632- group_7897- group_6648+ proQ_1+ group_18801+ group_2745+ group_16259+ group_6661- group_3005- group_19775- group_19774- group_14587- group_19773- group_9358+ group_1347- yhdJ_2- group_9261- group_1575- group_804- klcA_2- gro…	ESC_SA8301AA_AS__seq73+
NZ_CP018949.1		ESC_NA4066AA_AS__seq11	ESC_CA2098AA_AS__seq41 ESC_SA3205AA_AS__seq330	modules564	10	16	group_8461- group_4925- group_19641- group_11394+ group_14507+ cea- group_19417+ cnl- group_5670+ mbeC-	ESC_BA1749AA_AS__seq64+ ESC_BA9082AA_AS__seq136+ ESC_CA2098AA_AS__seq41+ ESC_CA2277AA_AS__seq25- ESC_CA2392AA_AS__seq227+ ESC_GA0377AA_AS__seq28- ESC_HA1668AA_AS__seq85- ESC_HA5023AA_AS__seq45+ ESC_HA6411AA_AS__seq47+ ESC_NA3974AA_AS__seq72+ ESC_NA3992AA_AS__seq11+ ESC_NA4055AA_AS__seq85- ESC_NA4066AA_AS__seq11- ESC_SA3205AA_AS__seq330+ ESC_SA8296AA_AS__seq1- GCF_001881145.1__seq18+
NZ_CP018949.1		GCF_002911215.1__seq174	ESC_SA8296AA_AS__seq1 ESC_GA0377AA_AS__seq28 ESC_SA3205AA_AS__seq330 ESC_HA5023AA_AS__seq45	modules348	10	1	mbeC+ group_5670- cnl+ group_19417- cea+ group_14507- group_11394- group_19641+ group_28990+ group_8461+	GCF_002911215.1__seq174+
NZ_CP018949.1		ESC_TA7147AA_AS__seq211	ESC_CA3335AA_AS__seq160 ESC_BA9082AA_AS__seq136 ESC_BA1749AA_AS__seq64 ESC_HA6411AA_AS__seq47 ESC_CA2392AA_AS__seq227	modules310	10	1	group_8461- group_4922- group_19641- group_11394+ group_14507+ cea- group_19417+ cnl- group_5670+ mbeC-	ESC_TA7147AA_AS__seq211+
NZ_CP018956.1	Ecol_316 plasmid pEC316_KPC，resistant plasmid, containing KPC-2	ESC_TA2001AA_AS__seq85	ESC_TA1931AA_AS__seq89 ESC_QA7385AA_AS__seq67 GCF_002911375.1__seq238 ESC_BA3825AA_AS__seq56 ESC_LA5685AA_AS__seq175	modules8982	61	2	group_19005+ yehU- yehT- group_17903- yehR+ group_5622+ group_7984+ group_8675+ group_2742+ group_4482+ metG+ apbC- group_17901- yehD- yehC- yehA- rcnB+ rcnA+ rcnR- thiM- thiD- acm- yvoA- group_10360+ group_10700+ yegT+ fbaB- gatY_1- gatZ- gatA- gatB_2- gatC_2- gatD- srlR_3- yegS+ group_7975- group_15354+ group_15353- group_13395- group_3859- group_5506- group_6061- group_6410- group_852- group_1…	ESC_QA7385AA_AS__seq67+ ESC_TA2001AA_AS__seq85+
NZ_CP018956.1	Ecol_316 plasmid pEC316_KPC，resistant plasmid, containing KPC-2	GCF_002911435.1__seq93	ESC_GA9726AA_AS__seq12 ESC_FA8327AA_AS__seq53 ESC_FA8326AA_AS__seq46 ESC_SA8317AA_AS__seq51 ESC_NA3018AA_AS__seq125 ESC_BA0992AA_AS__seq204 ESC_NA3990AA_AS__seq82 ESC_BA1749AA_AS__seq118 ESC_LA2734AA_AS__seq32 ESC_BA1051AA_AS__seq137 ESC_NA3983AA_AS__seq47 ESC_NA3017AA_AS__seq50 ESC_BA4975AA_AS__seq2 ESC_NA2989AA_AS__seq35 ESC_IA9027AA_AS__seq110 ESC_BA6604AA_AS__seq265 ESC_SA2788AA_AS__seq81 ESC…	modules8646	57	2	mobB+ group_30187- srkA- dsbA- yihG+ polA- group_17988+ glnG+ glnL+ glnA+ yihU- yihX- dtd- argA_1- nlhH+ higB-2_1- fdhE+ fdoI+ fdoH+ fdoG_1+ fdoG_2+ rhaM+ rhaD+ rhaA+ rhaS_1- rhaT+ sodA- cpxA+ cpxR+ group_12843+ group_19166+ group_19167- group_13391- group_3855- group_5506- group_6056- group_6410- group_846- group_7276- group_3727+ group_5114+ group_4554- group_4135- group_9872- group_8164- group…	ESC_QA4833AA_AS__seq9+ GCF_002911435.1__seq93+
NZ_CP018956.1	Ecol_316 plasmid pEC316_KPC，resistant plasmid, containing KPC-2	ESC_PA8794AA_AS__seq66	ESC_BA6277AA_AS__seq155 ESC_NA2738AA_AS__seq66 ESC_QA4833AA_AS__seq128 GCF_002911435.1__seq96 ESC_GA9726AA_AS__seq27 ESC_FA8327AA_AS__seq116 ESC_FA8326AA_AS__seq11 ESC_SA8317AA_AS__seq52 ESC_LA5684AA_AS__seq54 ESC_NA3017AA_AS__seq25 ESC_LA0434AA_AS__seq1 GCF_002911265.1__seq67 GCF_002911335.1__seq102 ESC_LA2769AA_AS__seq79 ESC_NA3990AA_AS__seq149 ESC_MA3772AA_AS__seq98 ESC_IA9027AA_AS__seq92 ESC_…	modules11563	93	2	mobB+ group_30187- srkA- dsbA- yihG+ polA- glnG+ glnL+ glnA+ yihU- yihX- dtd- argA_1- nlhH+ higB-2_1- fdhE+ fdoI+ fdoH+ fdoG_1+ fdoG_2+ rhaM+ rhaD+ rhaA+ rhaS_1- rhaT+ sodA- cpxA+ cpxR+ group_12843+ group_13391- group_3855- group_5506- dksA_2- group_6410- group_846- group_7276- group_3727+ group_5114+ group_4554- group_4135- group_9872- group_8164- group_15688- group_10958- group_1859- group_6517…	ESC_PA8794AA_AS__seq66+ ESC_PA8964AA_AS__seq90+
NZ_CP018956.1	Ecol_316 plasmid pEC316_KPC，resistant plasmid, containing KPC-2	ESC_NA2738AA_AS__seq87	GCF_002911265.1__seq71 ESC_CA3797AA_AS__seq38 ESC_LA2830AA_AS__seq76 ESC_CA2167AA_AS__seq31 ESC_LA0434AA_AS__seq44 ESC_MA3772AA_AS__seq74 ESC_LA2769AA_AS__seq104 ESC_BA5503AA_AS__seq114	modules8238	52	1	mobB+ group_30187- srkA- dsbA- yihG+ polA- group_17988+ glnG+ glnL+ glnA+ yihU- yihX- dtd- argA_1- nlhH+ higB-2_1- fdhE+ fdoI+ fdoH+ fdoG_1+ fdoG_2+ rhaM+ rhaD+ rhaA+ rhaS_1- rhaT+ sodA- cpxA+ cpxR+ group_12843+ group_13391- group_3855- group_5506- group_6056- group_6410- group_852- group_3728+ group_5112+ group_4554- group_4135- group_9872- group_8164- group_15688- group_10958- group_1859- group…	ESC_NA2738AA_AS__seq87+
NZ_CP018956.1	Ecol_316 plasmid pEC316_KPC，resistant plasmid, containing KPC-2	ESC_CA0205AA_AS__seq3	ESC_NA2738AA_AS__seq66 ESC_LA5684AA_AS__seq54 ESC_LA0434AA_AS__seq1 GCF_002911435.1__seq96 ESC_QA4833AA_AS__seq128 ESC_GA9726AA_AS__seq27 ESC_FA8327AA_AS__seq116 ESC_FA8326AA_AS__seq11 GCF_002911265.1__seq67 ESC_SA8317AA_AS__seq52 GCF_002911335.1__seq102 ESC_NA3017AA_AS__seq25 ESC_LA2769AA_AS__seq79 ESC_NA3990AA_AS__seq149 ESC_IA9027AA_AS__seq92 ESC_MA3772AA_AS__seq98 ESC_CA5710AA_AS__seq174 ESC_…	modules11725	97	1	mobB+ group_30187- srkA- dsbA- yihG+ polA- group_17988+ glnG+ glnL+ glnA+ yihU- yihX- dtd- argA_1- nlhH+ group_12581- group_7084- higB-2_1- fdhE+ fdoI+ fdoH+ fdoG_1+ fdoG_2+ rhaM+ rhaD+ rhaA+ rhaS_1- rhaT+ sodA- cpxA+ cpxR+ group_12843+ group_19166+ group_19167- group_13391- group_3855- group_5506- group_6056- group_6410- group_852- group_3728+ group_5112+ group_4554- group_4135- group_9872- grou…	ESC_CA0205AA_AS__seq3+
NZ_CP018956.1	Ecol_316 plasmid pEC316_KPC，resistant plasmid, containing KPC-2	ESC_CA2708AA_AS__seq182	ESC_NA2738AA_AS__seq66 GCF_002911435.1__seq96 ESC_QA4833AA_AS__seq128 ESC_GA9726AA_AS__seq27 ESC_FA8327AA_AS__seq116 ESC_FA8326AA_AS__seq11 ESC_SA8317AA_AS__seq52 ESC_LA5684AA_AS__seq54 ESC_NA3017AA_AS__seq25 ESC_LA0434AA_AS__seq1 GCF_002911265.1__seq67 GCF_002911335.1__seq102 ESC_LA2769AA_AS__seq79 ESC_NA3990AA_AS__seq149 ESC_IA9027AA_AS__seq92 ESC_MA3772AA_AS__seq98 ESC_CA5710AA_AS__seq174 ESC_…	modules11677	96	1	murI+ btuB+ trmA- fabR+ sthA- oxyR_2+ argH+ argB+ argC+ ppc- btr_1- manP+ fsaB- gldA- metF+ metL+ metB+ metJ- rpmE+ priA- cytR_1- hslU- rraA- zapB+ glpF- glpK- glpX- fpr- uspD+ group_30113+ group_29977+ group_15575- tpiA- sbp+ group_12143+ fieF+ group_9882+ group_3755+ group_6957+ group_8882+ group_4952+ group_4628+ group_7531+ group_6152+ group_10969+ group_4219+ group_6140+ group_6517+ group_18…	ESC_CA2708AA_AS__seq182+
NZ_CP018956.1	Ecol_316 plasmid pEC316_KPC，resistant plasmid, containing KPC-2	ESC_PA8964AA_AS__seq90	ESC_BA6277AA_AS__seq155 ESC_NA2738AA_AS__seq66 ESC_QA4833AA_AS__seq128 GCF_002911435.1__seq96 ESC_GA9726AA_AS__seq27 ESC_FA8327AA_AS__seq116 ESC_FA8326AA_AS__seq11 ESC_SA8317AA_AS__seq52 ESC_LA5684AA_AS__seq54 ESC_NA3017AA_AS__seq25 ESC_LA0434AA_AS__seq1 GCF_002911265.1__seq67 GCF_002911335.1__seq102 ESC_LA2769AA_AS__seq79 ESC_NA3990AA_AS__seq149 ESC_MA3772AA_AS__seq98 ESC_IA9027AA_AS__seq92 ESC_…	modules11563	93	2	mobB+ group_30187- srkA- dsbA- yihG+ polA- glnG+ glnL+ glnA+ yihU- yihX- dtd- argA_1- nlhH+ higB-2_1- fdhE+ fdoI+ fdoH+ fdoG_1+ fdoG_2+ rhaM+ rhaD+ rhaA+ rhaS_1- rhaT+ sodA- cpxA+ cpxR+ group_12843+ group_13391- group_3855- group_5506- dksA_2- group_6410- group_846- group_7276- group_3727+ group_5114+ group_4554- group_4135- group_9872- group_8164- group_15688- group_10958- group_1859- group_6517…	ESC_PA8794AA_AS__seq66+ ESC_PA8964AA_AS__seq90+
NZ_CP018956.1	Ecol_316 plasmid pEC316_KPC，resistant plasmid, containing KPC-2	ESC_CA3054AA_AS__seq104	ESC_NA2738AA_AS__seq66 GCF_002911435.1__seq96 ESC_QA4833AA_AS__seq128 ESC_GA9726AA_AS__seq27 ESC_FA8327AA_AS__seq116 ESC_FA8326AA_AS__seq11 ESC_SA8317AA_AS__seq52 ESC_LA5684AA_AS__seq54 ESC_NA3017AA_AS__seq25 ESC_LA0434AA_AS__seq1 GCF_002911265.1__seq67 GCF_002911335.1__seq102 ESC_LA2769AA_AS__seq79 ESC_NA3990AA_AS__seq149 ESC_IA9027AA_AS__seq92 ESC_MA3772AA_AS__seq98 ESC_CA5710AA_AS__seq174 ESC_…	modules11727	97	1	murI+ btuB+ trmA- fabR+ sthA- oxyR_2+ argH+ argB+ argC+ ppc- btr_1- manP+ fsaB- gldA- metF+ metL+ metB+ metJ- rpmE+ priA- cytR_1- hslU- rraA- zapB+ glpF- glpK- glpX- fpr- uspD+ group_30113+ group_29977+ group_15575- tpiA- sbp+ group_12143+ fieF+ group_9882+ group_3755+ group_6957+ group_8874+ group_4954+ group_20600+ group_20599- group_10179+ group_10180+ group_6158+ group_10968+ group_4219+ grou…	ESC_CA3054AA_AS__seq104+
NZ_CP018956.1	Ecol_316 plasmid pEC316_KPC，resistant plasmid, containing KPC-2	ESC_HA7314AA_AS__seq84	ESC_TA7132AA_AS__seq227 ESC_CA2128AA_AS__seq61 ESC_LA5684AA_AS__seq1 ESC_QA2890AA_AS__seq110 ESC_RA4265AA_AS__seq129 ESC_CA6139AA_AS__seq62 ESC_BA3825AA_AS__seq56 ESC_MA3772AA_AS__seq79 ESC_LA5685AA_AS__seq175 ESC_SA2788AA_AS__seq98	modules5679	30	1	group_13726+ mdtA- mdtB- mdtD- baeS- baeR- group_12284- ydcP_1- group_9880+ group_6538+ smc_1+ group_6960+ group_8883+ gpFI+ group_15692+ group_4632+ group_7530+ group_6156+ group_10971+ group_4219+ group_6141+ group_6517+ group_1859+ group_10958+ group_15688+ group_8164+ group_9872+ group_4135+ group_4554+ group_3720-	ESC_HA7314AA_AS__seq84+
NZ_CP018956.1	Ecol_316 plasmid pEC316_KPC，resistant plasmid, containing KPC-2	ESC_NA4052AA_AS__seq132	ESC_NA4003AA_AS__seq56 ESC_NA4063AA_AS__seq130 ESC_NA4053AA_AS__seq16 ESC_NA3971AA_AS__seq207 ESC_NA4005AA_AS__seq124 ESC_NA3999AA_AS__seq130 ESC_CA2128AA_AS__seq61 ESC_LA5684AA_AS__seq1 ESC_RA4265AA_AS__seq129 ESC_CA6139AA_AS__seq62 ESC_BA3825AA_AS__seq56 ESC_MA3772AA_AS__seq79 ESC_LA5685AA_AS__seq175 ESC_SA2788AA_AS__seq98	modules4612	23	5	group_3720+ group_4554- group_4135- group_9872- group_8164- group_15688- group_10958- group_1859- group_6517- group_6141- group_4219- group_10971- group_6156- group_7530- group_4632- group_15692- gpFI- group_8883- group_6960- smc_1- group_6538- group_9881- ydcP_1+	ESC_NA4005AA_AS__seq124+ ESC_NA4052AA_AS__seq132+ ESC_NA4053AA_AS__seq16- ESC_NA4063AA_AS__seq130+ ESC_TA7132AA_AS__seq227+
NZ_CP018956.1	Ecol_316 plasmid pEC316_KPC，resistant plasmid, containing KPC-2	ESC_CA1442AA_AS__seq99	ESC_NA3018AA_AS__seq125 ESC_BA0992AA_AS__seq204 ESC_NA3990AA_AS__seq82 ESC_BA1749AA_AS__seq118 ESC_LA2734AA_AS__seq32 ESC_BA1051AA_AS__seq137 ESC_NA3983AA_AS__seq47 ESC_NA3017AA_AS__seq50 ESC_BA4975AA_AS__seq2 ESC_NA2989AA_AS__seq35 ESC_IA9027AA_AS__seq110 ESC_BA6604AA_AS__seq265 ESC_SA2788AA_AS__seq81 ESC_BA3825AA_AS__seq106 ESC_JA4010AA_AS__seq144 ESC_CA5584AA_AS__seq1 ESC_BA5503AA_AS__seq114	modules8773	59	1	group_9881+ group_6531+ group_3753+ group_6957+ group_8874+ group_4955+ group_1238+ group_16286+ group_6159+ group_10968+ group_4226+ group_6140+ group_6517+ group_1859+ group_10958+ group_15688+ group_8164+ group_9872+ group_4135+ group_4554+ group_5112- group_3728- group_852+ group_6410+ group_6056+ group_5506+ group_3855+ group_13391+ group_19167+ group_19166- group_12843- cpxR- cpxA- sodA+ rh…	ESC_CA1442AA_AS__seq99+
NZ_CP018956.1	Ecol_316 plasmid pEC316_KPC，resistant plasmid, containing KPC-2	GCF_002166615.1__seq121	ESC_BA3825AA_AS__seq56 ESC_MA3772AA_AS__seq79 ESC_BA3343AA_AS__seq94 ESC_LA5685AA_AS__seq175 ESC_SA2788AA_AS__seq98	modules4499	23	1	group_3720+ group_4554- group_4135- group_9872- group_8164- group_15688- group_10958- group_1859- group_6517- group_6140- group_4219- group_10969- group_6158- group_10180- group_4628- group_4950- group_8882- group_6957- group_3755- group_9882- fieF- pfkA- sbp-	GCF_002166615.1__seq121+
NZ_CP018956.1	Ecol_316 plasmid pEC316_KPC，resistant plasmid, containing KPC-2	ESC_MA2797AA_AS__seq21	ESC_NA2738AA_AS__seq66 ESC_LA5684AA_AS__seq54 ESC_LA0434AA_AS__seq1 GCF_002911265.1__seq67 GCF_002911435.1__seq96 ESC_QA4833AA_AS__seq128 ESC_GA9726AA_AS__seq27 ESC_FA8327AA_AS__seq116 ESC_FA8326AA_AS__seq11 ESC_SA8317AA_AS__seq52 GCF_002911335.1__seq102 ESC_NA3017AA_AS__seq25 ESC_LA2769AA_AS__seq79 ESC_NA3990AA_AS__seq149 ESC_MA3772AA_AS__seq98 ESC_IA9027AA_AS__seq92 ESC_CA5710AA_AS__seq174 ESC_…	modules11726	97	1	mobB+ group_30187- srkA- dsbA- yihG+ polA- group_17988+ glnG+ glnL+ glnA+ yihU- yihX- dtd- argA_1- nlhH+ higB-2_1- fdhE+ fdoI+ fdoH+ fdoG_1+ fdoG_2+ rhaM+ rhaD+ rhaA+ rhaS_1- rhaT+ sodA- cpxA+ cpxR+ group_12843+ group_19166+ group_19167- group_13389- group_3853- group_10694- dksA_2- group_6411- group_848- group_3728+ group_5111+ group_4554- group_4135- group_9872- group_8164- group_15688- group_1…	ESC_MA2797AA_AS__seq21+
NZ_CP018956.1	Ecol_316 plasmid pEC316_KPC，resistant plasmid, containing KPC-2	ESC_QA5438AA_AS__seq94	GCF_002911375.1__seq238 ESC_BA3825AA_AS__seq56 ESC_LA5685AA_AS__seq175	modules6568	36	1	ydcP_1- group_9881+ group_6538+ smc_1+ group_6960+ group_8875+ group_8843+ tfaE_4- group_2078+ group_1777+ group_16286+ group_6159+ group_10968+ group_4226+ group_6140+ group_6517+ group_1859+ group_10958+ group_15688+ group_8164+ group_9872+ group_4135+ group_4554+ group_5112- group_3728- group_24773- group_17592+ group_852+ group_6410+ group_6061+ group_5506+ group_3859+ group_13395+ group_1535…	ESC_QA5438AA_AS__seq94+
NZ_CP018956.1	Ecol_316 plasmid pEC316_KPC，resistant plasmid, containing KPC-2	GCF_000734955.1__seq85	ESC_TA7132AA_AS__seq227 ESC_CA2128AA_AS__seq61 ESC_LA5684AA_AS__seq1 ESC_QA2890AA_AS__seq110 ESC_RA4265AA_AS__seq129 ESC_CA6139AA_AS__seq62 ESC_BA3825AA_AS__seq56 ESC_MA3772AA_AS__seq79 ESC_LA5685AA_AS__seq175 ESC_SA2788AA_AS__seq98	modules5734	30	1	mdtA- mdtB- mdtD- baeS- baeR- group_12284- ydcP_1- group_9880+ group_6538+ smc_1+ group_6960+ group_8883+ gpFI+ group_15692+ group_4632+ group_7530+ group_6156+ group_10971+ group_4219+ group_6141+ group_6517+ group_1859+ group_10958+ group_15688+ group_8164+ group_9872+ group_4135+ group_4554+ group_5117- group_3721-	GCF_000734955.1__seq85+
NZ_CP018956.1	Ecol_316 plasmid pEC316_KPC，resistant plasmid, containing KPC-2	ESC_QA4833AA_AS__seq9	ESC_GA9726AA_AS__seq12 ESC_FA8327AA_AS__seq53 ESC_FA8326AA_AS__seq46 ESC_SA8317AA_AS__seq51 ESC_NA3018AA_AS__seq125 ESC_BA0992AA_AS__seq204 ESC_NA3990AA_AS__seq82 ESC_BA1749AA_AS__seq118 ESC_LA2734AA_AS__seq32 ESC_BA1051AA_AS__seq137 ESC_NA3983AA_AS__seq47 ESC_NA3017AA_AS__seq50 ESC_BA4975AA_AS__seq2 ESC_NA2989AA_AS__seq35 ESC_IA9027AA_AS__seq110 ESC_BA6604AA_AS__seq265 ESC_SA2788AA_AS__seq81 ESC…	modules8646	57	2	mobB+ group_30187- srkA- dsbA- yihG+ polA- group_17988+ glnG+ glnL+ glnA+ yihU- yihX- dtd- argA_1- nlhH+ higB-2_1- fdhE+ fdoI+ fdoH+ fdoG_1+ fdoG_2+ rhaM+ rhaD+ rhaA+ rhaS_1- rhaT+ sodA- cpxA+ cpxR+ group_12843+ group_19166+ group_19167- group_13391- group_3855- group_5506- group_6056- group_6410- group_846- group_7276- group_3727+ group_5114+ group_4554- group_4135- group_9872- group_8164- group…	ESC_QA4833AA_AS__seq9+ GCF_002911435.1__seq93+
NZ_CP018956.1	Ecol_316 plasmid pEC316_KPC，resistant plasmid, containing KPC-2	ESC_NA3975AA_AS__seq120	ESC_NA4063AA_AS__seq130 ESC_NA4053AA_AS__seq16 ESC_NA3971AA_AS__seq207 ESC_NA4005AA_AS__seq124 ESC_LA2784AA_AS__seq276 ESC_NA3999AA_AS__seq130 ESC_CA2128AA_AS__seq61 ESC_LA5684AA_AS__seq1 ESC_RA4265AA_AS__seq129 ESC_CA6139AA_AS__seq62 ESC_BA3825AA_AS__seq56 ESC_MA3772AA_AS__seq79 ESC_LA5685AA_AS__seq175 ESC_SA2788AA_AS__seq98	modules5971	32	1	group_15354+ group_15353- group_13393- group_3859- group_10695- dksA_2- group_6411- group_850- group_3721+ group_5117+ group_4554- group_4135- group_9872- group_8164- group_15688- group_10958- group_1859- group_6517- group_6141- group_4219- group_10971- group_6156- group_7530- group_4632- group_15692- gpFI- group_8883- group_6960- smc_1- group_6538- group_9881- ydcP_1+	ESC_NA3975AA_AS__seq120+
NZ_CP018956.1	Ecol_316 plasmid pEC316_KPC，resistant plasmid, containing KPC-2	ESC_KA9597AA_AS__seq24	ESC_KA9265AA_AS__seq98 ESC_FA6255AA_AS__seq53 ESC_KA9324AA_AS__seq73 ESC_KA9598AA_AS__seq17 ESC_KA9267AA_AS__seq70 ESC_NA2738AA_AS__seq66 ESC_GA9726AA_AS__seq27 ESC_FA8327AA_AS__seq116 ESC_QA4833AA_AS__seq128 GCF_002911435.1__seq96 ESC_FA8326AA_AS__seq11 ESC_LA5684AA_AS__seq54 ESC_SA8317AA_AS__seq52 ESC_LA0434AA_AS__seq1 GCF_002911265.1__seq67 ESC_NA3017AA_AS__seq25 GCF_002911335.1__seq102 ESC_LA…	modules11602	94	2	mobB+ group_30187- srkA- dsbA- yihG+ polA- group_17988+ glnG+ glnL+ glnA+ yihU- yihX- dtd- argA_1- nlhH+ higB-2_1- fdhE+ fdoI+ fdoH+ fdoG_1+ fdoG_2+ rhaM+ rhaD+ rhaA+ rhaS_1- rhaT+ sodA- cpxA+ cpxR+ group_12843+ group_19166+ group_19167- group_13391- group_3855- group_5506- group_6056- group_6410- group_852- group_3728+ group_5112+ group_4554- group_4135- group_9872- group_8164- group_15688- grou…	ESC_FA6255AA_AS__seq53+ ESC_KA9597AA_AS__seq24+
NZ_CP018956.1	Ecol_316 plasmid pEC316_KPC，resistant plasmid, containing KPC-2	GCF_002109685.1__seq15	ESC_BA2663AA_AS__seq20 ESC_HA4979AA_AS__seq12 ESC_NA4021AA_AS__seq83 GCF_003027635.1__seq7 ESC_LA2630AA_AS__seq5 ESC_LA5874AA_AS__seq74 ESC_HA6884AA_AS__seq49 ESC_NA2738AA_AS__seq66 ESC_LA5684AA_AS__seq54 ESC_LA0434AA_AS__seq1 ESC_GA9726AA_AS__seq27 ESC_FA8327AA_AS__seq116 ESC_QA4833AA_AS__seq128 GCF_002911435.1__seq96 ESC_FA8326AA_AS__seq11 GCF_002911265.1__seq67 ESC_SA8317AA_AS__seq52 GCF_00291…	modules11547	93	1	murI+ trmA- fabR+ sthA- oxyR_2+ argH+ argB+ argC+ ppc- btr_1- manP+ fsaB- gldA- metF+ metL+ metB+ metJ- rpmE+ priA- cytR_1- hslU- rraA- glpF- glpK- glpX- fpr- uspD+ group_30113+ group_29977+ group_15575- tpiA- sbp+ group_12143+ fieF+ group_9882+ group_3755+ group_6957+ group_8882+ group_4950+ group_4628+ group_10180+ group_6158+ group_10969+ group_4219+ group_6140+ group_6517+ group_1859+ group_1…	GCF_002109685.1__seq15+
NZ_CP018956.1	Ecol_316 plasmid pEC316_KPC，resistant plasmid, containing KPC-2	ESC_FA9957AA_AS__seq39	ESC_BA3825AA_AS__seq56 ESC_MA3772AA_AS__seq79 ESC_LA5685AA_AS__seq175 ESC_SA2788AA_AS__seq98	modules4720	24	1	group_7531+ group_6152+ group_10969+ group_4219+ group_6140+ group_6517+ group_1859+ group_10958+ group_15688+ group_8164+ group_9872+ group_4135+ group_4554+ group_5114- group_3727- group_16858+ group_7276+ group_845+ group_6409+ group_6062+ group_3861+ group_13395+ group_18904- pflA-	ESC_FA9957AA_AS__seq39+
NZ_CP018956.1	Ecol_316 plasmid pEC316_KPC，resistant plasmid, containing KPC-2	ESC_HA6570AA_AS__seq32	ESC_CA2128AA_AS__seq61 ESC_LA5684AA_AS__seq1 GCF_000264175.1__seq245 ESC_QA2890AA_AS__seq110 ESC_RA4265AA_AS__seq129 ESC_CA6139AA_AS__seq62 ESC_BA3825AA_AS__seq56 ESC_MA3772AA_AS__seq79 ESC_LA5685AA_AS__seq175 ESC_SA2788AA_AS__seq98	modules8302	53	1	group_6960+ group_8883+ gpFI+ group_15692+ group_4632+ group_7530+ group_6156+ group_10971+ group_4219+ group_6141+ group_6517+ group_1859+ group_10958+ group_15688+ group_8164+ group_9872+ group_4135+ group_4554+ group_5117- group_3721- group_850+ group_6411+ dksA_2+ group_10695+ group_3859+ group_13392+ group_15353+ group_15354- group_7975+ yegS- srlR_3+ gatD+ gatC_2+ gatB_2+ gatA+ gatZ+ gatY_1…	ESC_HA6570AA_AS__seq32+
NZ_CP018956.1	Ecol_316 plasmid pEC316_KPC，resistant plasmid, containing KPC-2	ESC_PA8793AA_AS__seq88	ESC_BA6277AA_AS__seq155 ESC_NA2738AA_AS__seq66 ESC_QA4833AA_AS__seq128 GCF_002911435.1__seq96 ESC_GA9726AA_AS__seq27 ESC_FA8327AA_AS__seq116 ESC_FA8326AA_AS__seq11 ESC_SA8317AA_AS__seq52 ESC_LA5684AA_AS__seq54 ESC_NA3017AA_AS__seq25 ESC_LA0434AA_AS__seq1 GCF_002911265.1__seq67 GCF_002911335.1__seq102 ESC_LA2769AA_AS__seq79 ESC_NA3990AA_AS__seq149 ESC_MA3772AA_AS__seq98 ESC_IA9027AA_AS__seq92 ESC_…	modules11499	92	2	mobB+ group_30187- srkA- dsbA- yihG+ polA- glnG+ glnL+ glnA+ yihU- yihX- dtd- argA_1- nlhH+ higB-2_1- fdhE+ fdoI+ fdoH+ fdoG_1+ fdoG_2+ rhaM+ rhaD+ rhaA+ rhaS_1- rhaT+ sodA- cpxA+ cpxR+ group_12843+ group_13391- group_3855- group_5506- dksA_2- group_6410- group_7276- group_16858- group_3720+ group_4554- group_4135- group_9872- group_8164- group_15688- group_10958- group_1859- group_6517- group_61…	ESC_PA8792AA_AS__seq137+ ESC_PA8793AA_AS__seq88+
NZ_CP018956.1	Ecol_316 plasmid pEC316_KPC，resistant plasmid, containing KPC-2	ESC_NA4000AA_AS__seq193	ESC_NA4003AA_AS__seq56 ESC_NA4063AA_AS__seq130 ESC_NA4053AA_AS__seq16 ESC_NA3971AA_AS__seq207 ESC_NA4005AA_AS__seq124 ESC_NA3999AA_AS__seq130 ESC_CA2128AA_AS__seq61 ESC_LA5684AA_AS__seq1 ESC_RA4265AA_AS__seq129 ESC_CA6139AA_AS__seq62 ESC_BA3825AA_AS__seq56 ESC_MA3772AA_AS__seq79 ESC_LA5685AA_AS__seq175 ESC_SA2788AA_AS__seq98	modules4500	23	1	group_3720+ group_4554- group_4135- group_9872- group_8164- group_15688- group_10958- group_1859- group_6517- group_6141- group_4219- group_10971- group_6156- group_7530- group_4632- group_15692- gpFI- group_8883- group_6960- smc_1- group_6538- group_9880- ydcP_1+	ESC_NA4000AA_AS__seq193+
NZ_CP018956.1	Ecol_316 plasmid pEC316_KPC，resistant plasmid, containing KPC-2	GCF_001881045.1__seq2	ESC_LA0208AA_AS__seq11 ESC_HA3865AA_AS__seq36 ESC_NA3018AA_AS__seq125 ESC_LA0540AA_AS__seq85 ESC_IA4664AA_AS__seq33 ESC_IA4390AA_AS__seq30 ESC_CA1909AA_AS__seq8 ESC_BA4145AA_AS__seq100 ESC_BA8710AA_AS__seq81 ESC_BA9232AA_AS__seq11 ESC_CA3698AA_AS__seq75 ESC_BA0992AA_AS__seq204 ESC_LA2734AA_AS__seq32 ESC_NA3990AA_AS__seq82 ESC_BA1051AA_AS__seq137 ESC_BA1749AA_AS__seq118 ESC_NA3983AA_AS__seq47 ESC_…	modules11545	93	1	mobB+ group_30187- srkA- dsbA- yihG+ polA- glnG+ glnL+ glnA+ yihU- yihX- dtd- argA_1- nlhH+ higB-2_1- fdhE+ fdoI+ fdoH+ fdoG_1+ fdoG_2+ rhaM+ rhaD+ rhaA+ rhaS_1- rhaT+ sodA- cpxA+ cpxR+ group_12843+ group_19166+ group_19167- group_13389- group_3853- group_10695- dksA_2- group_6412- group_7276- group_3720+ group_4554- group_4135- group_9872- group_8164- group_15688- group_10958- group_1859- group_…	GCF_001881045.1__seq2+
NZ_CP018956.1	Ecol_316 plasmid pEC316_KPC，resistant plasmid, containing KPC-2	ESC_PA8792AA_AS__seq137	ESC_BA6277AA_AS__seq155 ESC_NA2738AA_AS__seq66 ESC_QA4833AA_AS__seq128 GCF_002911435.1__seq96 ESC_GA9726AA_AS__seq27 ESC_FA8327AA_AS__seq116 ESC_FA8326AA_AS__seq11 ESC_SA8317AA_AS__seq52 ESC_LA5684AA_AS__seq54 ESC_NA3017AA_AS__seq25 ESC_LA0434AA_AS__seq1 GCF_002911265.1__seq67 GCF_002911335.1__seq102 ESC_LA2769AA_AS__seq79 ESC_NA3990AA_AS__seq149 ESC_MA3772AA_AS__seq98 ESC_IA9027AA_AS__seq92 ESC_…	modules11499	92	2	mobB+ group_30187- srkA- dsbA- yihG+ polA- glnG+ glnL+ glnA+ yihU- yihX- dtd- argA_1- nlhH+ higB-2_1- fdhE+ fdoI+ fdoH+ fdoG_1+ fdoG_2+ rhaM+ rhaD+ rhaA+ rhaS_1- rhaT+ sodA- cpxA+ cpxR+ group_12843+ group_13391- group_3855- group_5506- dksA_2- group_6410- group_7276- group_16858- group_3720+ group_4554- group_4135- group_9872- group_8164- group_15688- group_10958- group_1859- group_6517- group_61…	ESC_PA8792AA_AS__seq137+ ESC_PA8793AA_AS__seq88+
NZ_CP018956.1	Ecol_316 plasmid pEC316_KPC，resistant plasmid, containing KPC-2	ESC_NA3017AA_AS__seq45	ESC_BA3825AA_AS__seq56 ESC_MA3772AA_AS__seq79 ESC_LA5685AA_AS__seq175 ESC_SA2788AA_AS__seq98	modules2774	16	1	group_7533+ group_6154+ group_10968+ group_4219+ group_6140+ group_6517+ group_1859+ group_10958+ group_15688+ group_8164+ group_9872+ group_4135+ group_4554+ group_5111- group_3728- group_848+	ESC_NA3017AA_AS__seq45+
NZ_CP018994.1	Ecol_AZ147 plasmid pECAZ147_1, resistant plasmid containing TEM-1 gene	ESC_NA4057AA_AS__seq56	GCF_003027635.1__seq46 ESC_HA5570AA_AS__seq184 ESC_LA5874AA_AS__seq124 ESC_LA2630AA_AS__seq62 ESC_BA3825AA_AS__seq199 ESC_BA2329AA_AS__seq61 ESC_CA5697AA_AS__seq130 ESC_CA3069AA_AS__seq190 ESC_CA1554AA_AS__seq29	modules1540	13	1	dinB1_1+ group_3417+ repB- group_11859+ group_9543+ lgrD+ ompT_1+ group_14087- group_1402- group_418- group_5021+ macA_3- group_6045-	ESC_NA4057AA_AS__seq56+
NZ_CP018994.1	Ecol_AZ147 plasmid pECAZ147_1, resistant plasmid containing TEM-1 gene	GCF_002028915.1__seq24	ESC_BA1205AA_AS__seq82 ESC_BA4389AA_AS__seq110 ESC_TA8684AA_AS__seq47 ESC_HA6999AA_AS__seq90 ESC_NA4060AA_AS__seq83 ESC_NA4058AA_AS__seq196 ESC_QA8121AA_AS__seq47 ESC_NA3991AA_AS__seq209 ESC_LA2714AA_AS__seq49 ESC_LA2834AA_AS__seq64 ESC_NA3989AA_AS__seq12 ESC_NA4032AA_AS__seq129 ESC_NA4049AA_AS__seq54 ESC_NA3997AA_AS__seq138 ESC_NA4043AA_AS__seq184 ESC_NA4004AA_AS__seq54 ESC_NA3984AA_AS__seq151 E…	modules4276	22	1	group_14087+ ompT_1- lgrD- group_9543- group_11859- repB+ group_3417- dinB1_1- group_1086+ adiA_2+ group_13625- group_2926- group_6454- group_1926- group_8794- group_15583- yjjV_2+ queC_2+ group_12183+ group_6117+ group_18011+ group_2655+	GCF_002028915.1__seq24+
NZ_CP018994.1	Ecol_AZ147 plasmid pECAZ147_1, resistant plasmid containing TEM-1 gene	ESC_NA4024AA_AS__seq63	GCF_001463405.1__seq182 ESC_CA3042AA_AS__seq8 ESC_BA5460AA_AS__seq65 ESC_KA1451AA_AS__seq1 ESC_JA0788AA_AS__seq59 GCF_001499595.1__seq54 ESC_RA0147AA_AS__seq98 ESC_BA8675AA_AS__seq30	modules3291	18	1	group_114+ group_4048+ group_1133+ rsmA_2+ group_2950+ group_8151+ group_1270+ group_5576+ group_1264+ group_15653- group_18046+ group_13679+ group_8838+ virB+ soj+ group_1081+ group_1082+ yjiG+	ESC_NA4024AA_AS__seq63+
NZ_CP018994.1	Ecol_AZ147 plasmid pECAZ147_1, resistant plasmid containing TEM-1 gene	ESC_PA8644AA_AS__seq43	ESC_PA8650AA_AS__seq45 ESC_NA3983AA_AS__seq314 ESC_TA1908AA_AS__seq94 ESC_JA3853AA_AS__seq115 ESC_CA3089AA_AS__seq132 ESC_LA1938AA_AS__seq89 GCF_002911215.1__seq139 ESC_IA3815AA_AS__seq8 ESC_PA8652AA_AS__seq64 ESC_LA2666AA_AS__seq27 ESC_GA0416AA_AS__seq109 ESC_LA2676AA_AS__seq81 ESC_JA8368AA_AS__seq151 ESC_GA8857AA_AS__seq89 ESC_CA4835AA_AS__seq55 ESC_BA9656AA_AS__seq132 GCF_002911255.1__seq88 ES…	modules3071	17	1	group_5973- stpA_2- stpA_2- elmGT- msbA_3- fes_1- besA- pfeA+ aroH_1+ group_3706+ group_6714+ group_3985+ group_2780+ group_16093+ group_14287+ group_3780+ group_7911+	ESC_PA8644AA_AS__seq43+
NZ_CP018994.1	Ecol_AZ147 plasmid pECAZ147_1, resistant plasmid containing TEM-1 gene	ESC_NA3017AA_AS__seq68	ESC_AA7981AA_AS__seq22 ESC_CA5467AA_AS__seq2 ESC_CA5131AA_AS__seq48 ESC_GA9703AA_AS__seq185 ESC_CA2277AA_AS__seq36 ESC_CA0021AA_AS__seq15 ESC_HA9073AA_AS__seq58 ESC_CA1525AA_AS__seq178 ESC_CA0253AA_AS__seq39 ESC_BA2963AA_AS__seq14 ESC_CA5852AA_AS__seq114 ESC_CA2098AA_AS__seq96 ESC_CA3069AA_AS__seq201 ESC_CA5697AA_AS__seq52 ESC_BA6278AA_AS__seq62 ESC_CA4887AA_AS__seq112 ESC_CA6371AA_AS__seq6 ESC_B…	modules4510	23	1	group_6121+ group_13680+ ntdC+ cvaC- apxIB+ cvaA+ group_6714- group_3706- aroH_1- pfeA- besA+ fes_1+ msbA_3+ elmGT+ stpA_2+ group_5243+ group_5973+ rne_2- group_1386- yciC- group_3492- group_3492- group_3492-	ESC_NA3017AA_AS__seq68+
NZ_CP018994.1	Ecol_AZ147 plasmid pECAZ147_1, resistant plasmid containing TEM-1 gene	GCF_001881045.1__seq23	ESC_LA2714AA_AS__seq49 ESC_LA2834AA_AS__seq64 ESC_RA4068AA_AS__seq54 ESC_RA4047AA_AS__seq32 ESC_QA5163AA_AS__seq72 ESC_BA2499AA_AS__seq78 ESC_QA7446AA_AS__seq145 ESC_NA7779AA_AS__seq27 ESC_NA4010AA_AS__seq89 ESC_NA3997AA_AS__seq138 ESC_RA4050AA_AS__seq1 ESC_NA4043AA_AS__seq184 ESC_CA6119AA_AS__seq86 ESC_PA9696AA_AS__seq59 ESC_NA4004AA_AS__seq54 ESC_NA3984AA_AS__seq151 ESC_LA2848AA_AS__seq89 ESC_N…	modules5833	31	1	group_3790- group_18047+ group_2706+ group_4070+ spo0C+ group_4047+ ssb_2+ rsmA_2+ group_2950+ group_8151+ group_1270+ group_5576+ group_1264+ group_15653- group_18046+ group_13679+ group_8838+ virB+ soj+ group_1089+ adiA_2+ group_13625- group_2926- group_6454- group_1926- group_8794- group_15583- yjjV_2+ queC_2+ group_12183+ group_6117+	GCF_001881045.1__seq23+
NZ_CP018994.1	Ecol_AZ147 plasmid pECAZ147_1, resistant plasmid containing TEM-1 gene	ESC_LA0746AA_AS__seq20	ESC_LA2868AA_AS__seq103 ESC_LA2725AA_AS__seq71	modules1025	11	5	group_2956+ group_8143+ klcA_2+ group_5579+ klcA_2+ group_15653- group_18046+ group_13679+ group_8838+ virB+ soj+	ESC_IA3815AA_AS__seq144+ ESC_LA0746AA_AS__seq20- ESC_LA2725AA_AS__seq71- ESC_LA2829AA_AS__seq70+ ESC_LA2868AA_AS__seq103-
NZ_CP018994.1	Ecol_AZ147 plasmid pECAZ147_1, resistant plasmid containing TEM-1 gene	GCF_001881045.1__seq10	ESC_QA8859AA_AS__seq71 ESC_BA1205AA_AS__seq71 ESC_LA2831AA_AS__seq135 ESC_LA2720AA_AS__seq57 ESC_NA2855AA_AS__seq60	modules8032	50	1	group_1425+ group_14087+ ompT_1- lgrD- group_9543- group_11859- repB+ group_3417- dinB1_1- group_1086+ group_3910- group_3941- mntB_3- crcB_1- group_8994+ iucA- iucB- iucC- iucD- iutA- group_1073- group_1073- group_15812+ minC- minD- group_11089+ group_18133- group_13888+ ariR+ ycgZ+ bluF- group_18130- hpf_1- fhuC_1- group_3935- group_13713+ group_1162+ group_3975+ group_1290+ group_9370+ group_8…	GCF_001881045.1__seq10+
NZ_CP018994.1	Ecol_AZ147 plasmid pECAZ147_1, resistant plasmid containing TEM-1 gene	ESC_SA8243AA_AS__seq54	ESC_BA4276AA_AS__seq18 ESC_LA2890AA_AS__seq17 ESC_JA4566AA_AS__seq85 ESC_LA2868AA_AS__seq55 ESC_LA2830AA_AS__seq80 ESC_NA4056AA_AS__seq62 ESC_QA8121AA_AS__seq116 ESC_PA8792AA_AS__seq22 ESC_PA8964AA_AS__seq20 ESC_BA1749AA_AS__seq124 ESC_SA8312AA_AS__seq77 ESC_JA3853AA_AS__seq122 ESC_NA3983AA_AS__seq75 ESC_LA2840AA_AS__seq19 ESC_HA6413AA_AS__seq93 ESC_HA6342AA_AS__seq137 ESC_HA6332AA_AS__seq3 ESC_L…	modules11632	95	1	group_7412+ group_6432+ group_3018- group_2203+ group_6095+ group_18047+ group_2705+ group_4070+ spo0C+ group_4047+ ssb_2+ rsmA_2+ group_2950+ group_8151+ group_1270+ group_5576+ group_1264+ group_15653- group_18046+ group_13679+ group_8838+ virB+ soj+ group_1073+ group_1073+ iutA+ iucD+ iucC+ group_8257+ iucB+ group_11123+ group_8994- crcB_1+ group_2086+ group_3941+ group_3916+ hpf_1+ group_1813…	ESC_SA8243AA_AS__seq54+
NZ_CP018994.1	Ecol_AZ147 plasmid pECAZ147_1, resistant plasmid containing TEM-1 gene	GCF_001881145.1__seq1	GCF_001881125.1__seq5 ESC_NA2998AA_AS__seq103 GCF_001881435.1__seq2 ESC_HA5580AA_AS__seq1 GCF_001877815.1__seq4 GCF_002029115.1__seq3 GCF_002028835.1__seq5 GCF_001881105.1__seq18 GCF_002029085.1__seq5 GCF_002028955.1__seq5 GCF_002029035.1__seq1 GCF_000190895.1__seq8 ESC_NA7861AA_AS__seq44 GCF_002028825.1__seq4 GCF_002028875.1__seq42 GCF_002028865.1__seq2 GCF_001881465.1__seq7 GCF_002028745.1__seq…	modules12422	114	1	crcB_1- group_8994+ iucA- iucB- iucC- iucD- iutA- group_1073- group_1073- soj- group_12914- murB- birA- bfd- gspI+ rpsJ- rplC- rplD- rplW- rplB- rpsS- rplV- rpsC- rplP- rpmC- rpsQ- rplN- rplX- rplE- rpsN- rpsH- rplF- rplR- rpsE- rpmD- rplO- secY- rpmJ- rpsK- rpsD- rpoA- rplQ- group_15268- zntR- arfA- trkA+ def+ smg- aroE- mobB+ group_30187- srkA- dsbA- yihG+ polA- group_17988+ glnG+ glnL+ glnA+ y…	GCF_001881145.1__seq1+
NZ_CP018994.1	Ecol_AZ147 plasmid pECAZ147_1, resistant plasmid containing TEM-1 gene	GCF_900499275.1__seq166	ESC_KA0604AA_AS__seq40	modules2548	15	2	group_18047+ group_2700+ group_4065+ spo0C+ group_4051+ group_1141+ group_1259+ group_5579+ group_1259+ group_15653- group_18046+ group_13679+ group_8838+ virB+ soj+	ESC_KA0604AA_AS__seq40+ GCF_900499275.1__seq166+
NZ_CP018994.1	Ecol_AZ147 plasmid pECAZ147_1, resistant plasmid containing TEM-1 gene	ESC_BA9257AA_AS__seq35	ESC_PA8650AA_AS__seq45 ESC_NA3983AA_AS__seq314 ESC_JA3853AA_AS__seq115 ESC_TA1908AA_AS__seq94 ESC_CA3089AA_AS__seq132 ESC_LA1938AA_AS__seq89 GCF_002911215.1__seq139 ESC_IA3815AA_AS__seq8 ESC_PA8652AA_AS__seq64 ESC_LA2666AA_AS__seq27 ESC_GA0416AA_AS__seq109 ESC_LA2676AA_AS__seq81 ESC_JA8368AA_AS__seq151 ESC_CA4835AA_AS__seq55 ESC_GA8857AA_AS__seq89 ESC_BA9656AA_AS__seq132 GCF_002911295.1__seq70 GC…	modules3032	17	1	group_2790- tetR+ tetA- yedA_2+ group_2787- group_3986- group_6715- group_3706- aroH_1- pfeA- besA+ group_5955+ msbA_3+ elmGT+ stpA_2+ stpA_2+ group_5973+	ESC_BA9257AA_AS__seq35+
NZ_CP018994.1	Ecol_AZ147 plasmid pECAZ147_1, resistant plasmid containing TEM-1 gene	ESC_IA3815AA_AS__seq144	ESC_LA2868AA_AS__seq103 ESC_LA2725AA_AS__seq71	modules1025	11	5	group_2956+ group_8143+ klcA_2+ group_5579+ klcA_2+ group_15653- group_18046+ group_13679+ group_8838+ virB+ soj+	ESC_IA3815AA_AS__seq144+ ESC_LA0746AA_AS__seq20- ESC_LA2725AA_AS__seq71- ESC_LA2829AA_AS__seq70+ ESC_LA2868AA_AS__seq103-
NZ_CP018994.1	Ecol_AZ147 plasmid pECAZ147_1, resistant plasmid containing TEM-1 gene	GCF_002028955.1__seq26	ESC_NA2983AA_AS__seq72	modules3581	19	1	group_1425+ group_14087+ ompT_1- lgrD- group_9543- group_11859- repB+ group_3417- dinB1_1- group_1073+ group_1073+ group_9364+ group_5990+ group_10502+ group_17809- group_17804+ group_7829- group_1073+ group_1073+	GCF_002028955.1__seq26+
NZ_CP018994.1	Ecol_AZ147 plasmid pECAZ147_1, resistant plasmid containing TEM-1 gene	ESC_LA2838AA_AS__seq74	ESC_CA3042AA_AS__seq8 ESC_BA5460AA_AS__seq65 ESC_KA1451AA_AS__seq1 ESC_JA0788AA_AS__seq59 ESC_BA8675AA_AS__seq30	modules4938	25	1	soj- virB- group_8838- group_13679- group_18046- group_15653+ group_1264- group_5579- group_1264- group_8151- group_2950- rsmA_2- group_12062+ group_5350+ group_1131- group_4051- spo0C- group_4065- group_2700- group_18047- group_6094- group_3780- group_5055- group_14287- group_14805+	ESC_LA2838AA_AS__seq74+
NZ_CP019011.1	Ecol_AZ161 plasmid pECAZ161_1，unknown function	ESC_LA1277AA_AS__seq37	ESC_PA1755AA_AS__seq1 ESC_KA9277AA_AS__seq46 ESC_TA8684AA_AS__seq42 GCF_000742505.1__seq51 ESC_HA0238AA_AS__seq21 ESC_TA8684AA_AS__seq44 ESC_KA9267AA_AS__seq86 ESC_LA1275AA_AS__seq58 ESC_BA8258AA_AS__seq28 ESC_HA0238AA_AS__seq40 GCF_002911225.1__seq172 ESC_HA0238AA_AS__seq82 ESC_AA9421AA_AS__seq21 ESC_BA7454AA_AS__seq40 ESC_BA3690AA_AS__seq124 ESC_CA5640AA_AS__seq53 ESC_BA5240AA_AS__seq136 ESC_BA…	modules11644	95	2	group_18817+ parM_2+ group_18818+ group_18819+ group_3005+ group_6661+ group_24510- group_15028+ group_16259- group_2745- group_18801- proQ_1- group_6650- group_11857- group_5290+ group_11855+ group_11852+ group_9202+ rfaH_2- group_15283- yqiJ_1- group_7918- group_17872- group_6773- group_17871- bfpB- group_15282- group_10653- tcpE- group_17870- group_17869- group_17868- group_5092- group_8642- g…	ESC_LA1277AA_AS__seq37+ ESC_PA1755AA_AS__seq1+
NZ_CP019011.1	Ecol_AZ161 plasmid pECAZ161_1，unknown function	ESC_IA2220AA_AS__seq14	ESC_LA1275AA_AS__seq48 ESC_TA1976AA_AS__seq55 ESC_KA9277AA_AS__seq46 ESC_KA9277AA_AS__seq41 ESC_TA8684AA_AS__seq42 GCF_000742505.1__seq51 ESC_HA0238AA_AS__seq21 ESC_TA8684AA_AS__seq44 ESC_NA7900AA_AS__seq63 ESC_KA9267AA_AS__seq86 ESC_TA1976AA_AS__seq70 ESC_BA8258AA_AS__seq28 ESC_QA8859AA_AS__seq37 ESC_HA0238AA_AS__seq40 GCF_002911225.1__seq172 ESC_HA0238AA_AS__seq82 ESC_AA9421AA_AS__seq21 ESC_BA3…	modules11997	104	1	group_786+ group_1569+ group_4523+ group_2049+ group_1345+ group_3788+ group_20144+ group_16483+ group_7781+ ant1_2+ group_5059- group_3777+ group_9353- group_10496- group_2105- group_18817+ parM_2+ group_18818+ group_18819+ group_3005+ group_6661+ group_24510- group_15028+ group_16259- group_2745- group_18801- proQ_1- group_6650- group_11857- group_5290+ group_11855+ group_11852+ group_9202+ rfa…	ESC_IA2220AA_AS__seq14+
NZ_CP019011.1	Ecol_AZ161 plasmid pECAZ161_1，unknown function	ESC_LA1278AA_AS__seq14	ESC_NA7900AA_AS__seq41 ESC_KA9277AA_AS__seq46 ESC_TA8684AA_AS__seq42 GCF_000742505.1__seq51 ESC_HA0238AA_AS__seq21 ESC_TA8684AA_AS__seq44 ESC_KA9267AA_AS__seq86 ESC_BA8258AA_AS__seq28 ESC_HA0238AA_AS__seq40 GCF_002911225.1__seq172 ESC_AA9421AA_AS__seq21	modules11087	86	1	group_18817+ parM_2+ group_18818+ group_18819+ group_3005+ group_6661+ group_24510- group_15028+ group_16259- group_2745- group_18801- proQ_1- group_6650- group_11857- group_5290+ group_11855+ group_11852+ group_9202+ rfaH_2- group_15283- yqiJ_1- group_7918- group_17872- group_6773- group_17871- bfpB- group_15282- group_10653- tcpE- group_17870- group_17869- group_17868- group_5092- group_8642- g…	ESC_LA1278AA_AS__seq14+
NZ_CP019011.1	Ecol_AZ161 plasmid pECAZ161_1，unknown function	ESC_HA4979AA_AS__seq15	GCF_000742505.1__seq51 ESC_HA0238AA_AS__seq21 ESC_TA8684AA_AS__seq44 ESC_KA9267AA_AS__seq86 GCF_002911225.1__seq172 ESC_BA7454AA_AS__seq40 ESC_BA3690AA_AS__seq124 ESC_CA4280AA_AS__seq70 ESC_BA5240AA_AS__seq136 ESC_BA6278AA_AS__seq35 ESC_BA3190AA_AS__seq75 ESC_CA5640AA_AS__seq53 ESC_CA0584AA_AS__seq46 ESC_SA5047AA_AS__seq37 ESC_SA2297AA_AS__seq60	modules11919	102	1	group_29095+ group_3382- group_9510- group_7369- group_9509- folP_1- group_8628- group_7896- group_4545+ group_11841+ group_10639+ group_17863+ group_6769- group_3195+ group_2780+ group_16093+ group_3197+ group_11840- group_16254+ group_14332+ group_10638+ group_8625+ group_12947+ group_6902+ group_4831+ group_9360+ group_7098+ spo0C_2+ group_7827+ ssb_3+ group_1276+ group_1795+ klcA_2+ group_785…	ESC_HA4979AA_AS__seq15+
NZ_CP019011.1	Ecol_AZ161 plasmid pECAZ161_1，unknown function	ESC_QA7878AA_AS__seq198	ESC_KA9277AA_AS__seq41 GCF_000742505.1__seq51 ESC_HA0238AA_AS__seq21 ESC_TA8684AA_AS__seq44 ESC_KA9267AA_AS__seq86 ESC_BA8258AA_AS__seq28 ESC_HA0238AA_AS__seq40 GCF_002911225.1__seq172 ESC_AA9421AA_AS__seq21	modules10229	76	1	group_16259- group_2746- group_18801- proQ_1- group_6650- group_11857- group_5290+ group_11855+ group_11852+ group_9202+ rfaH_2- group_15283- yqiJ_1- group_7918- group_17872- group_6773- group_17871- bfpB- group_15282- group_10653- tcpE- group_17870- group_17869- group_17868- group_5092- group_8642- group_6039- group_17867- group_15281- pilT_1- group_17866- traC- group_7912- group_10645- group_11…	ESC_QA7878AA_AS__seq198+
NZ_CP019011.1	Ecol_AZ161 plasmid pECAZ161_1，unknown function	ESC_BA7454AA_AS__seq79	ESC_BA0306AA_AS__seq37 GCF_000742505.1__seq51 ESC_HA0238AA_AS__seq21 ESC_TA8684AA_AS__seq44 ESC_KA9267AA_AS__seq86 ESC_BA8258AA_AS__seq28 ESC_KA9598AA_AS__seq11 ESC_HA0238AA_AS__seq40 GCF_002911225.1__seq172	modules9808	71	2	dinB1_1- group_13318- group_17875- group_2892+ proQ_1- group_11857- group_5290+ group_11855+ group_11852+ group_9202+ rfaH_2- group_15283- yqiJ_1- group_7918- group_17872- group_6773- group_17871- bfpB- group_15282- group_10653- tcpE- group_17870- group_17869- group_17868- group_5092- group_8642- group_6039- group_17867- group_15281- pilT_1- group_17866- traC- group_7912- group_10645- group_11848…	ESC_BA2313AA_AS__seq9+ ESC_BA7454AA_AS__seq79-
NZ_CP019011.1	Ecol_AZ161 plasmid pECAZ161_1，unknown function	ESC_QA8053AA_AS__seq87	ESC_HA7720AA_AS__seq39 ESC_BA0306AA_AS__seq78 GCF_000742505.1__seq51 ESC_HA0238AA_AS__seq21 ESC_TA8684AA_AS__seq44 ESC_KA9267AA_AS__seq86 ESC_BA8258AA_AS__seq28 ESC_QA8859AA_AS__seq37 ESC_KA9598AA_AS__seq11 ESC_HA0238AA_AS__seq40 GCF_002911225.1__seq172 ESC_HA0238AA_AS__seq82 ESC_HA0238AA_AS__seq164 ESC_AA9421AA_AS__seq21 ESC_BA7454AA_AS__seq40 ESC_BA3690AA_AS__seq124 ESC_BA5240AA_AS__seq136 ESC_…	modules10489	79	1	group_2892+ proQ_1- group_11857- group_5290+ group_11855+ group_11852+ group_9202+ rfaH_2- group_15283- yqiJ_1- group_7918- group_17872- group_6773- group_17871- bfpB- group_15282- group_10653- tcpE- group_17870- group_17869- group_17868- group_5092- group_8642- group_6039- group_17867- group_15281- pilT_1- group_17866- traC- group_7912- group_10645- group_11848- group_11847- group_13317- group_1…	ESC_QA8053AA_AS__seq87+
NZ_CP019011.1	Ecol_AZ161 plasmid pECAZ161_1，unknown function	ESC_HA0198AA_AS__seq28	GCF_000742505.1__seq51 ESC_HA0238AA_AS__seq21 ESC_TA8684AA_AS__seq44 ESC_KA9267AA_AS__seq86 ESC_BA4975AA_AS__seq58 ESC_CA3254AA_AS__seq91 ESC_BA1528AA_AS__seq72 ESC_BA7642AA_AS__seq74 ESC_BA0172AA_AS__seq97 ESC_BA5503AA_AS__seq154 ESC_HA7558AA_AS__seq181 ESC_BA8935AA_AS__seq104 ESC_HA0238AA_AS__seq40 GCF_002911225.1__seq172 ESC_AA7874AA_AS__seq14 ESC_BA6237AA_AS__seq107 ESC_CA0894AA_AS__seq49 ESC…	modules11220	88	1	group_29097+ group_3382- group_9510- group_7369- group_7100+ group_14099+ group_6769- group_3197+ group_11840- group_16254+ group_14332+ group_10638+ group_8625+ group_12947+ group_6902+ group_4831+ group_9360+ group_7098+ spo0C_2+ group_7827+ ssb_3+ group_6362- group_1276+ group_1795+ klcA_2+ group_23531+ group_785+ group_1571+ group_4524+ group_2051+ group_1368+ group_9353- group_10496- group_2…	ESC_HA0198AA_AS__seq28+
NZ_CP019011.1	Ecol_AZ161 plasmid pECAZ161_1，unknown function	ESC_BA6237AA_AS__seq55	ESC_AA9673AA_AS__seq2 ESC_AA9673AA_AS__seq44 GCF_000742505.1__seq51 ESC_HA0238AA_AS__seq21 ESC_TA8684AA_AS__seq44 ESC_KA9267AA_AS__seq86 ESC_BA8258AA_AS__seq28 ESC_HA0238AA_AS__seq40 GCF_002911225.1__seq172 ESC_KA3859AA_AS__seq50	modules11826	100	1	group_12948- group_8624- group_10638- group_14332- group_16254- group_11840+ group_3197- group_6769+ group_17863- group_10639- group_11841- group_18703+ group_18704+ group_18705- wecD_2- group_12700- group_18707- group_18836+ group_16270- group_18834- group_16269- group_18833+ group_12766- tetC+ group_1521- group_6296+ group_5469+ tnsB_3+ tnsA+ glmM_1+ folP_1+ group_9509+ group_7369+ group_9511+ …	ESC_BA6237AA_AS__seq55+
NZ_CP019011.1	Ecol_AZ161 plasmid pECAZ161_1，unknown function	ESC_AA9705AA_AS__seq98	GCF_000742505.1__seq51 ESC_HA0238AA_AS__seq21 ESC_KA9267AA_AS__seq86 GCF_002911225.1__seq172 ESC_HA0238AA_AS__seq164 ESC_KA3859AA_AS__seq50	modules9589	69	1	group_13318- group_17875- group_2892+ proQ_1- group_11857- group_5290+ group_11855+ group_11852+ group_9202+ rfaH_2- group_15283- yqiJ_1- yqiK_1- group_17872- group_15993- group_6773- group_17871- bfpB- group_15282- group_10652- tcpE- group_17870- group_17869- group_17868- group_5092- group_8642- group_6039- group_17867- group_15281- pilT_1- group_17866- traC- group_7912- group_10645- group_11848…	ESC_AA9705AA_AS__seq98+
NZ_CP019011.1	Ecol_AZ161 plasmid pECAZ161_1，unknown function	ESC_CA4430AA_AS__seq11	GCF_000742505.1__seq51 ESC_HA0238AA_AS__seq21 ESC_TA8684AA_AS__seq44 ESC_KA9267AA_AS__seq86 ESC_BA8258AA_AS__seq28 GCF_002911225.1__seq172	modules9982	73	1	spo0C_1- group_7098- group_9360- group_4831- group_6902- group_12947- group_8625- group_10638- group_10330- group_15276- group_11839+ group_3198- group_6769+ group_14099- group_7100- group_7369+ group_9511+ group_3382+ group_15278+ group_10640+ group_7370- group_11843+ group_15280+ group_5609+ group_8634+ group_8640- rpoS_1+ group_4285+ group_10643+ group_9515+ group_11844+ group_6033+ group_9518…	ESC_CA4430AA_AS__seq11+
NZ_CP019011.1	Ecol_AZ161 plasmid pECAZ161_1，unknown function	ESC_HA5031AA_AS__seq34	GCF_000742505.1__seq51 ESC_HA0238AA_AS__seq21 ESC_TA8684AA_AS__seq44 ESC_KA9267AA_AS__seq86 ESC_BA4975AA_AS__seq58 ESC_CA3254AA_AS__seq91 ESC_BA1528AA_AS__seq72 ESC_BA0172AA_AS__seq97 ESC_BA7642AA_AS__seq74 ESC_BA5503AA_AS__seq154 ESC_HA7558AA_AS__seq181 ESC_BA8935AA_AS__seq104 ESC_HA0238AA_AS__seq40 GCF_002911225.1__seq172 ESC_AA7874AA_AS__seq14 ESC_BA6237AA_AS__seq107 ESC_CA1105AA_AS__seq37 ESC…	modules11534	93	1	group_29097+ group_3382- group_9510- group_7369- group_7100+ group_14099+ group_6769- group_3197+ group_11840- group_16732+ group_14332+ group_10638+ group_8625+ group_12947+ group_6902+ group_4831+ group_9360+ group_7098+ spo0C_1+ group_11371+ group_1119+ group_6362- group_7798+ klcA_2+ group_1796+ klcA_2+ group_786+ group_1569+ group_4523+ group_2051+ group_1345+ group_9353- group_10496- group_…	ESC_HA5031AA_AS__seq34+
NZ_CP019011.1	Ecol_AZ161 plasmid pECAZ161_1，unknown function	GCF_001881155.1__seq13	ESC_KA9277AA_AS__seq46 ESC_TA8684AA_AS__seq42 GCF_000742505.1__seq51 ESC_HA0238AA_AS__seq21 ESC_KA9267AA_AS__seq86 ESC_KA9265AA_AS__seq65 ESC_BA4801AA_AS__seq178 ESC_CA0185AA_AS__seq67 ESC_JA4488AA_AS__seq46 ESC_JA4609AA_AS__seq8 ESC_HA9073AA_AS__seq10 ESC_NA4055AA_AS__seq102 ESC_JA7941AA_AS__seq25 ESC_IA2257AA_AS__seq14 ESC_QA7446AA_AS__seq153 ESC_LA0663AA_AS__seq43 ESC_FA9693AA_AS__seq52 ESC_LA…	modules10061	74	1	group_6045+ macA_3+ group_416+ group_1397+ group_14087+ ompT_1- lgrD- group_9543- group_11859- repB+ group_3417- dinB1_3- group_18817+ parM_2+ group_18818+ group_18819+ group_3005+ group_6661+ group_24510- group_15028+ group_16259- group_2745- group_18801- proQ_1- group_6650- group_11857- group_5290+ group_11855+ group_11852+ group_9202+ rfaH_2- group_15283- yqiJ_1- group_7918- group_17872- group…	GCF_001881155.1__seq13+
NZ_CP019011.1	Ecol_AZ161 plasmid pECAZ161_1，unknown function	ESC_HA5591AA_AS__seq189	GCF_000742505.1__seq51 ESC_HA0238AA_AS__seq21 ESC_TA8684AA_AS__seq44 ESC_KA9267AA_AS__seq86 ESC_HA0238AA_AS__seq40 GCF_002911225.1__seq172 ESC_KA3859AA_AS__seq50	modules10332	77	1	group_6904- group_12947- group_8624- group_10638- group_23942- group_17378- group_11839+ group_3195- group_6769+ group_17863- group_10639- group_11841- group_4548- glmM_1+ folP_1+ group_9509+ group_7369+ group_9511+ group_3382+ group_29095- group_15278+ group_10640+ group_7370- group_11843+ group_15280+ group_5609+ group_8634+ group_8640- rpoS_1+ group_4285+ group_10643+ group_9515+ group_11844+ …	ESC_HA5591AA_AS__seq189+
NZ_CP019011.1	Ecol_AZ161 plasmid pECAZ161_1，unknown function	ESC_BA2313AA_AS__seq9	ESC_BA0306AA_AS__seq37 ESC_BA0306AA_AS__seq78 GCF_000742505.1__seq51 ESC_HA0238AA_AS__seq21 ESC_TA8684AA_AS__seq44 ESC_KA9267AA_AS__seq86 ESC_BA8258AA_AS__seq28 ESC_KA9598AA_AS__seq11 ESC_HA0238AA_AS__seq40 GCF_002911225.1__seq172 ESC_HA0238AA_AS__seq164	modules9808	71	2	dinB1_1- group_13318- group_17875- group_2892+ proQ_1- group_11857- group_5290+ group_11855+ group_11852+ group_9202+ rfaH_2- group_15283- yqiJ_1- group_7918- group_17872- group_6773- group_17871- bfpB- group_15282- group_10653- tcpE- group_17870- group_17869- group_17868- group_5092- group_8642- group_6039- group_17867- group_15281- pilT_1- group_17866- traC- group_7912- group_10645- group_11848…	ESC_BA2313AA_AS__seq9+ ESC_BA7454AA_AS__seq79-
NZ_CP019018.1	plasmid pEC244_2，ColV plasmid	ESC_CA0185AA_AS__seq52	ESC_FA9701AA_AS__seq67 ESC_LA3020AA_AS__seq144 ESC_LA2984AA_AS__seq73 ESC_LA2982AA_AS__seq126 ESC_LA2535AA_AS__seq89 ESC_LA2531AA_AS__seq42 ESC_LA2676AA_AS__seq79 ESC_SA8301AA_AS__seq40 ESC_LA2949AA_AS__seq9 ESC_BA5870AA_AS__seq94 ESC_HA5031AA_AS__seq59 ESC_TA1889AA_AS__seq6 ESC_GA9812AA_AS__seq16 ESC_SA2410AA_AS__seq23 ESC_IA0816AA_AS__seq143 ESC_CA4192AA_AS__seq126 ESC_TA8706AA_AS__seq21 ESC_LA…	modules11483	92	1	iutA+ iucD+ iucC+ iucB+ group_11123+ group_8994- crcB_1+ group_20331+ ppaC+ group_20329+ group_2086+ group_3934+ group_3916+ hpf_1+ group_18130+ bluF+ ycgZ- ariR- group_13888- group_18133+ group_11089- minD+ minC+ group_15812- ycgL- group_15814- lexA_2- dinB1- dsbB+ nhaB+ fadR- group_11092+ dadA- dadX- ldcA+ group_15816- cirA_1+ nadC_1+ ubiE_1+ btuF_3+ treA+ dhaM+ dhaL+ dhaR- ychF+ group_30075- i…	ESC_CA0185AA_AS__seq52+
NZ_CP019018.1	plasmid pEC244_2，ColV plasmid	ESC_CA0185AA_AS__seq27	ESC_JA4488AA_AS__seq2	modules12155	108	1	rbsA_4- rbsC_3- kdgK_3- group_9397- accC+ accB+ acuI_2+ csrD- mreB- mreC- yhdE- rng- tldD- group_10564+ aaeX- aaeB_2- group_15172- bhsA_5+ argR_2+ mdh_2- degS+ degQ+ yhcB+ zapE- rplM- rpsI- sspB- nanA- nanT- nanE2- nanK_1- tabA_2- gltD_2+ gltB+ rimO_2- arcB- elbB- mtgA- group_15167+ ptsO+ rapZ+ ptsN+ hpf_2+ rpoN+ lptB_1+ lptA+ lptC+ kdsC+ kdsD_2+ yrbG+ mlaF- mlaE- mlaD- mlaC- mlaB- ibaG- murA- gr…	ESC_CA0185AA_AS__seq27+
NZ_CP019018.1	plasmid pEC244_2，ColV plasmid	ESC_FA9701AA_AS__seq55	ESC_GA6762AA_AS__seq54 ESC_RA4027AA_AS__seq61 ESC_IA3056AA_AS__seq1 ESC_QA9654AA_AS__seq26 ESC_KA9265AA_AS__seq85 ESC_KA9597AA_AS__seq28 ESC_JA0820AA_AS__seq55 ESC_QA7942AA_AS__seq159 ESC_RA0448AA_AS__seq72 ESC_JA4488AA_AS__seq86 ESC_CA0185AA_AS__seq65 ESC_KA9324AA_AS__seq88 ESC_KA9267AA_AS__seq6 ESC_CA3553AA_AS__seq277 ESC_JA4609AA_AS__seq12 ESC_KA9267AA_AS__seq14 ESC_JA3774AA_AS__seq39 ESC_CA01…	modules9743	70	8	group_8317- group_14431+ group_2155+ group_18230+ group_18231+ group_7076+ group_3238+ group_6225+ group_8545+ group_123+ vapB- vapC- traD+ group_4500+ group_12892+ group_390+ group_3652+ group_3611+ group_4617+ group_10143- group_14078+ group_3878+ group_3262+ group_1630+ group_3590+ group_5316+ group_2235+ group_2238+ group_1556+ group_9663+ group_4603+ group_2905+ group_4307+ group_2912+ group…	ESC_BA4801AA_AS__seq40+ ESC_FA9701AA_AS__seq55+ ESC_GA6762AA_AS__seq54- ESC_IA3056AA_AS__seq1- ESC_KA9265AA_AS__seq85- ESC_KA9597AA_AS__seq28+ ESC_QA9654AA_AS__seq26- ESC_RA4027AA_AS__seq61-
NZ_CP019018.1	plasmid pEC244_2，ColV plasmid	ESC_GA6762AA_AS__seq75	ESC_BA4225AA_AS__seq102 ESC_JA0820AA_AS__seq35 ESC_IA9084AA_AS__seq25 ESC_KA9265AA_AS__seq61 ESC_RA4027AA_AS__seq26 ESC_QA9654AA_AS__seq56 ESC_QA7942AA_AS__seq90 ESC_IA3056AA_AS__seq5 ESC_KA9267AA_AS__seq11 ESC_KA9324AA_AS__seq41 ESC_FA6255AA_AS__seq84 ESC_JA3774AA_AS__seq106 ESC_JA4488AA_AS__seq25 ESC_BA4801AA_AS__seq94 ESC_JA4609AA_AS__seq89 ESC_CA3553AA_AS__seq25	modules1862	13	2	iutA+ iucD+ iucC+ iucB+ group_11123+ group_8994- crcB_1+ group_20331+ ppaC+ group_20329+ group_2092+ mntB_4+ group_3910+	ESC_BA4225AA_AS__seq102+ ESC_GA6762AA_AS__seq75+
NZ_CP019018.1	plasmid pEC244_2，ColV plasmid	ESC_HA5037AA_AS__seq117	ESC_JA4609AA_AS__seq12 ESC_KA9267AA_AS__seq14 GCF_002166615.1__seq354 ESC_KA9324AA_AS__seq67 GCF_002911375.1__seq221 ESC_NA4053AA_AS__seq273	modules10908	84	1	cai- cba+ group_17455- group_11430+ group_18776+ yhdJ_1- group_4523- group_1568- group_12923- klcA_2- group_1800- group_1268- group_8144- group_2956- rsmA_2- group_16807+ group_1133- group_4047- group_98- group_4073- group_2705- group_16147- group_20326- group_2206- group_3018+ traM- group_7412- traY- traA- group_4731- group_3430- group_4887- group_2027- group_2912- group_4307- group_2905- group_…	ESC_HA5037AA_AS__seq117+
NZ_CP019018.1	plasmid pEC244_2，ColV plasmid	ESC_GA6762AA_AS__seq12	ESC_RA4027AA_AS__seq20 ESC_QA7942AA_AS__seq7 ESC_IA3056AA_AS__seq60 ESC_QA9654AA_AS__seq51 ESC_KA9324AA_AS__seq89 ESC_KA9265AA_AS__seq51 ESC_IA9084AA_AS__seq46 ESC_KA9597AA_AS__seq115 ESC_KA9267AA_AS__seq100 ESC_KA9598AA_AS__seq14 ESC_FA6255AA_AS__seq27 ESC_JA3774AA_AS__seq57 ESC_CA2329AA_AS__seq1 ESC_BA4225AA_AS__seq22 ESC_JA0820AA_AS__seq9 ESC_JA4609AA_AS__seq19 ESC_CA0185AA_AS__seq3 ESC_BA4801…	modules1908	13	15	group_16805+ group_3708- group_2747+ group_7773+ group_20319- group_16804- group_20318- group_16399+ ccdA_1- ccdB- group_3002- group_18819- group_18818-	ESC_BA4225AA_AS__seq22+ ESC_BA4801AA_AS__seq56+ ESC_CA0185AA_AS__seq3- ESC_CA2329AA_AS__seq1+ ESC_FA6255AA_AS__seq27+ ESC_FA9701AA_AS__seq83+ ESC_GA6762AA_AS__seq12+ ESC_JA0820AA_AS__seq9- ESC_JA3774AA_AS__seq57- ESC_JA4488AA_AS__seq33+ ESC_JA4609AA_AS__seq19- ESC_KA9265AA_AS__seq51+ ESC_KA9267AA_AS__seq100- ESC_KA9597AA_AS__seq115+ ESC_KA9598AA_AS__seq14-
NZ_CP019018.1	plasmid pEC244_2，ColV plasmid	ESC_CA3553AA_AS__seq372	ESC_IA2269AA_AS__seq215 ESC_SA2788AA_AS__seq89 ESC_CA5467AA_AS__seq114 ESC_NA3017AA_AS__seq115 ESC_FA6255AA_AS__seq73 ESC_KA9598AA_AS__seq92 ESC_BA1459AA_AS__seq116 ESC_NA4066AA_AS__seq111 ESC_IA2220AA_AS__seq34 ESC_SA3195AA_AS__seq42 ESC_CA6334AA_AS__seq78 ESC_CA1611AA_AS__seq79 ESC_CA0253AA_AS__seq35 ESC_CA3335AA_AS__seq79 ESC_BA1528AA_AS__seq144 ESC_AA9705AA_AS__seq64 ESC_AA7874AA_AS__seq57 ES…	modules2074	14	1	group_6045+ macA_1+ group_416+ group_1397+ ompT_1- lgrD- group_9543- group_11859- repB+ group_3417- dinB1_1- group_13318- group_17875- group_3718+	ESC_CA3553AA_AS__seq372+
NZ_CP019018.1	plasmid pEC244_2，ColV plasmid	ESC_FA9701AA_AS__seq83	ESC_RA4027AA_AS__seq20 ESC_QA7942AA_AS__seq7 ESC_IA3056AA_AS__seq60 ESC_QA9654AA_AS__seq51 ESC_KA9324AA_AS__seq89 ESC_KA9265AA_AS__seq51 ESC_IA9084AA_AS__seq46 ESC_KA9597AA_AS__seq115 ESC_KA9267AA_AS__seq100 ESC_KA9598AA_AS__seq14 ESC_FA6255AA_AS__seq27 ESC_JA3774AA_AS__seq57 ESC_CA2329AA_AS__seq1 ESC_BA4225AA_AS__seq22 ESC_JA0820AA_AS__seq9 ESC_JA4609AA_AS__seq19 ESC_CA0185AA_AS__seq3 ESC_BA4801…	modules1908	13	15	group_16805+ group_3708- group_2747+ group_7773+ group_20319- group_16804- group_20318- group_16399+ ccdA_1- ccdB- group_3002- group_18819- group_18818-	ESC_BA4225AA_AS__seq22+ ESC_BA4801AA_AS__seq56+ ESC_CA0185AA_AS__seq3- ESC_CA2329AA_AS__seq1+ ESC_FA6255AA_AS__seq27+ ESC_FA9701AA_AS__seq83+ ESC_GA6762AA_AS__seq12+ ESC_JA0820AA_AS__seq9- ESC_JA3774AA_AS__seq57- ESC_JA4488AA_AS__seq33+ ESC_JA4609AA_AS__seq19- ESC_KA9265AA_AS__seq51+ ESC_KA9267AA_AS__seq100- ESC_KA9597AA_AS__seq115+ ESC_KA9598AA_AS__seq14-
NZ_CP019054.1		ESC_TA2840AA_AS__seq39	ESC_TA2839AA_AS__seq42 ESC_BA2487AA_AS__seq105	modules10559	80	1	group_13037+ group_16537+ group_12881+ group_16536+ group_19518+ group_14510+ group_19517+ group_19516+ group_9855+ group_19898- group_2275+ group_2274+ group_16535+ group_16534+ group_16533+ group_19515+ group_19907+ group_18671+ group_16183+ group_19906+ group_19905+ group_7733- group_5884- group_14262- group_12880- group_4990- group_14258+ group_16687+ group_10277+ group_16531+ virB_1+ parA_1+…	ESC_TA2840AA_AS__seq39+
NZ_CP019161.1		ESC_RA6529AA_AS__seq195	ESC_QA7942AA_AS__seq91 ESC_QA2890AA_AS__seq523 ESC_JA3774AA_AS__seq105 ESC_CA3553AA_AS__seq202 ESC_JA4609AA_AS__seq34 ESC_KA0889AA_AS__seq3	modules2273	14	21	yedW+ hiuH- msrQ- mtfA- mbtI+ group_12421+ irtB+ irtA+ pchR- angR- ppsE- group_11134- dhbE- group_15090-	ESC_GA5350AA_AS__seq47+ ESC_HA7717AA_AS__seq31+ ESC_IA1905AA_AS__seq42+ ESC_IA3056AA_AS__seq9- ESC_LA2531AA_AS__seq94- ESC_LA2532AA_AS__seq67- ESC_LA2982AA_AS__seq87- ESC_LA3021AA_AS__seq119- ESC_LA6569AA_AS__seq99- ESC_NA3980AA_AS__seq1- ESC_NA4048AA_AS__seq58+ ESC_NA4053AA_AS__seq265- ESC_NA4065AA_AS__seq120+ ESC_PA8792AA_AS__seq67- ESC_PA8793AA_AS__seq12- ESC_PA8794AA_AS__seq129- ESC_PA8964AA_…
NZ_CP019161.1		ESC_IA0939AA_AS__seq81	ESC_CA4457AA_AS__seq70 ESC_TA4070AA_AS__seq13 ESC_KA9598AA_AS__seq72 ESC_GA5158AA_AS__seq45 ESC_BA4801AA_AS__seq168 ESC_BA4225AA_AS__seq99 ESC_NA8349AA_AS__seq88 GCF_002166615.1__seq294 ESC_HA2055AA_AS__seq164 ESC_JA3774AA_AS__seq105 ESC_CA3553AA_AS__seq202 ESC_JA4609AA_AS__seq34 ESC_KA0889AA_AS__seq3	modules1851	13	2	group_2992- recE_1- mtfA- mbtI+ group_12421+ irtB+ irtA+ pchR- angR- ppsE- group_11134- dhbE- group_15090-	ESC_IA0939AA_AS__seq81+ GCF_002911415.1__seq221+
NZ_CP019161.1		GCF_002911415.1__seq221	ESC_CA4457AA_AS__seq70 ESC_TA4070AA_AS__seq13 ESC_KA9598AA_AS__seq72 ESC_GA5158AA_AS__seq45 ESC_BA4801AA_AS__seq168 ESC_BA4225AA_AS__seq99 ESC_NA8349AA_AS__seq88 GCF_002166615.1__seq294 ESC_HA2055AA_AS__seq164 ESC_JA3774AA_AS__seq105 ESC_CA3553AA_AS__seq202 ESC_JA4609AA_AS__seq34 ESC_KA0889AA_AS__seq3	modules1851	13	2	group_2992- recE_1- mtfA- mbtI+ group_12421+ irtB+ irtA+ pchR- angR- ppsE- group_11134- dhbE- group_15090-	ESC_IA0939AA_AS__seq81+ GCF_002911415.1__seq221+
NZ_CP019173.1		ESC_SA0482AA_AS__seq9	ESC_SA0489AA_AS__seq31	modules10226	76	1	group_15093- group_5290+ group_11855+ group_11852+ group_27614- group_27613- group_27479- group_27612+ group_2617- group_3177+ group_3995+ group_13007+ group_16609- group_19707- group_19706- group_19704- group_23136- group_23135- group_16608- group_16607- group_16606- group_19702- group_14562- group_14561- group_14560- group_12891- group_14962- group_16604- group_23134- group_10402- group_14245- …	ESC_SA0482AA_AS__seq9+
NZ_CP019173.1		ESC_FA8050AA_AS__seq58	ESC_SA0489AA_AS__seq31 ESC_SA0489AA_AS__seq36	modules9603	69	1	group_3715+ group_14589- group_3386+ group_2893+ group_3657+ group_23139+ group_7094+ group_23137- group_13007+ group_16609- group_19707- group_19706- group_19704- group_23136- group_23135- group_16608- group_16607- group_16606- group_19702- group_14562- group_14561- group_14560- group_12891- group_14962- group_16604- group_23134- group_10402- group_14245- group_18602- ais_2- group_18601- group_1…	ESC_FA8050AA_AS__seq58+
NZ_CP019173.1		ESC_QA3565AA_AS__seq22	ESC_UA1831AA_AS__seq9 ESC_SA0489AA_AS__seq31 ESC_SA0489AA_AS__seq36 ESC_SA7831AA_AS__seq89 ESC_SA0482AA_AS__seq29 ESC_SA0489AA_AS__seq42	modules10791	82	2	spo0C_1- group_7098- group_9360- group_4831- group_6902- group_12947- group_8625- group_10330- group_17378- group_11840+ group_3197- group_6769+ group_19687- group_9102- group_16597+ group_16598+ group_19688+ group_8641- group_14556+ group_13006- group_14557+ group_23131+ group_23132+ group_23133+ group_10400+ group_16600+ group_19691+ group_16601+ group_16602+ group_19692+ group_10401+ group_166…	ESC_QA3565AA_AS__seq22+ ESC_UA1831AA_AS__seq9-
NZ_CP019188.1		ESC_SA8296AA_AS__seq124	ESC_SA8291AA_AS__seq128	modules9444	67	1	group_16539- group_19521- group_6285+ group_6657+ group_16212+ group_16213+ group_14302- group_18752- group_16540+ group_12704+ group_11516+ group_19523+ group_12706+ doc+ group_18755+ group_23200+ group_899+ group_10391+ group_9252+ group_14514+ group_898+ group_14435+ group_14434+ group_14515+ group_16541+ group_14516+ group_16543+ group_19525+ group_16544+ group_9258+ group_16157+ group_19527-…	ESC_SA8296AA_AS__seq124+
NZ_CP019188.1		ESC_SA3195AA_AS__seq24	ESC_SA5743AA_AS__seq138	modules11171	87	1	group_9252- group_10391- group_899- group_10390- group_8469- group_18755- doc- group_19524- group_19523- group_11516- group_12704- group_16540- group_18752+ group_14302+ group_9177- group_16213- group_12918- group_6657- group_6285- group_22093+ group_16211+ group_10288+ group_19520- group_19519- group_10291+ group_12702- group_18717- group_13037+ group_16537+ group_12881+ group_16536+ group_19518…	ESC_SA3195AA_AS__seq24+
NZ_CP019444.1		ESC_QA8121AA_AS__seq118	ESC_CA4192AA_AS__seq57 GCF_000503475.1__seq56 GCF_002631405.1__seq323 ESC_NA4043AA_AS__seq469 ESC_LA2826AA_AS__seq5 GCF_000503475.1__seq72 ESC_LA0434AA_AS__seq84 ESC_NA8226AA_AS__seq3 ESC_QA5188AA_AS__seq174 GCF_001881075.1__seq47	modules9252	65	1	dnaQ_2+ group_6509+ group_3991+ group_2164+ group_14432+ group_3681+ hha_2+ nuc+ group_3241+ group_6226+ group_2551+ group_123+ group_327+ group_5037+ group_4500+ group_14238+ group_399+ group_5213+ group_11382+ group_3613+ group_4611+ group_11378+ group_3869+ group_3265+ group_1635+ group_3593+ group_12663+ group_5312+ group_2232+ group_2223+ group_1559+ group_10320+ group_7224+ group_4467+ grou…	ESC_QA8121AA_AS__seq118+
NZ_CP019456.1		ESC_PA8792AA_AS__seq112	ESC_PA1356AA_AS__seq38	modules747	11	1	group_3275- group_3868- group_11375- group_10274+ group_4611- group_3599- group_12764- group_5216- group_391- group_11669- group_4498-	ESC_PA8792AA_AS__seq112+
NZ_CP019559.1		ESC_SA0481AA_AS__seq135	ESC_RA9015AA_AS__seq370 ESC_RA0395AA_AS__seq9	modules1651	13	1	group_21170+ group_21169+ group_21168+ group_21167+ group_21166+ group_21165+ group_21222+ group_17033+ group_21223+ repB_2+ group_21226- group_21227- group_17034-	ESC_SA0481AA_AS__seq135+
NZ_CP019906.1	MDR_56 plasmid unnamed5	ESC_TA1476AA_AS__seq81	ESC_AA7971AA_AS__seq126 ESC_NA3983AA_AS__seq54 ESC_MA7861AA_AS__seq98 ESC_NA4061AA_AS__seq250 ESC_TA7132AA_AS__seq199 ESC_RA0152AA_AS__seq138 ESC_GA5351AA_AS__seq75 ESC_HA7642AA_AS__seq88 ESC_HA7710AA_AS__seq115 ESC_QA8155AA_AS__seq17 ESC_NA3972AA_AS__seq90 GCF_002166615.1__seq134 ESC_BA2168AA_AS__seq73 ESC_NA4046AA_AS__seq111 ESC_MA2760AA_AS__seq64 ESC_NA4004AA_AS__seq131 ESC_CA3085AA_AS__seq181…	modules6624	37	1	eutN_1+ eutD+ group_10748+ pduV+ eutS+ maeB+ tal- tktB- nudK+ gltD_1+ acrB_1- spxA- dapE- group_29126- group_17215+ tmcA+ group_15430+ purC+ bamC+ dapA_2+ bcp- tqsA_3+ bepA_2- arsC_1- uraA+ upp+ purN- ppk- ppx- yfgF_2+ group_17935+ group_15432- group_10749- group_15433- group_416+ group_1397+ group_10666-	ESC_TA1476AA_AS__seq81+
NZ_CP019906.1	MDR_56 plasmid unnamed5	GCF_003153995.1__seq53	ESC_CA3085AA_AS__seq181 GCF_002631405.1__seq34 GCF_000742575.1__seq1 ESC_HA7720AA_AS__seq57 ESC_CA0637AA_AS__seq28 GCF_001524885.1__seq17	modules6584	36	3	ftsA_1+ group_6420+ eutN_1+ eutD+ group_10748+ pduV+ eutS+ maeB+ tal- tktB- nudK+ gltD_1+ acrB_1- spxA- dapE- group_29126- group_17215+ tmcA+ group_15430+ purC+ bamC+ dapA_2+ bcp- tqsA_3+ bepA_2- arsC_1- uraA+ upp+ purN- ppk- ppx- yfgF_2+ group_17935+ group_15432- group_10749- group_15433-	ESC_HA6569AA_AS__seq140+ GCF_002028665.1__seq13+ GCF_003153995.1__seq53-
NZ_CP019906.1	MDR_56 plasmid unnamed5	ESC_HA5591AA_AS__seq22	GCF_001524905.1__seq158 ESC_HA6570AA_AS__seq64 ESC_NA3985AA_AS__seq17 ESC_GA5350AA_AS__seq77 ESC_CA4075AA_AS__seq95 ESC_RA9015AA_AS__seq340 ESC_TA9924AA_AS__seq205 GCF_002911335.1__seq145 GCF_002911255.1__seq85 GCF_002911415.1__seq254 ESC_NA4005AA_AS__seq91 ESC_IA0939AA_AS__seq29 ESC_NA3999AA_AS__seq343 ESC_BA8039AA_AS__seq208 ESC_NA3971AA_AS__seq146 ESC_NA4053AA_AS__seq184 ESC_QA2890AA_AS__seq30…	modules6877	39	1	ftsA_1+ group_6420+ eutN_1+ eutD+ group_10748+ pduV+ pduV+ maeB+ tal- tktB- nudK+ group_13143+ acrB_1- spxA- dapE- group_29126- group_17215+ tmcA+ group_15430+ purC+ bamC+ dapA_2+ bcp- tqsA_3+ bepA_2- arsC_1- uraA+ upp+ purN- ppk- ppx- yfgF_2+ group_17935+ group_15432- group_10749- group_15433- guaA+ guaB+ xseA-	ESC_HA5591AA_AS__seq22+
NZ_CP019906.1	MDR_56 plasmid unnamed5	ESC_QA5438AA_AS__seq221	ESC_NA4053AA_AS__seq184 ESC_QA2890AA_AS__seq306 GCF_002166335.1__seq812 GCF_000742505.1__seq181 ESC_QA7345AA_AS__seq197 ESC_HA7720AA_AS__seq152	modules2587	15	4	group_9644- uraA- arsC_1+ bepA_2+ tqsA_3- bcp+ dapA_2- bamC- purC- group_15430- tmcA- group_17215- group_29126+ dapE+ spxA+	ESC_NA3971AA_AS__seq146+ ESC_NA4053AA_AS__seq184- ESC_QA2890AA_AS__seq306- ESC_QA5438AA_AS__seq221-
NZ_CP019906.1	MDR_56 plasmid unnamed5	GCF_001524885.1__seq272	ESC_HA7720AA_AS__seq152	modules4372	22	1	tmcA+ group_15430+ purC+ bamC+ dapA_2+ bcp- tqsA_3+ bepA_2- arsC_1- uraA+ upp+ purN- ppk- ppx- yfgF_2+ group_17935+ group_15432- group_10749- group_15433- guaA+ guaB+ xseA-	GCF_001524885.1__seq272+
NZ_CP019906.1	MDR_56 plasmid unnamed5	GCF_002028665.1__seq13	ESC_TA7132AA_AS__seq199 ESC_RA0152AA_AS__seq138 ESC_GA5351AA_AS__seq75 ESC_HA7642AA_AS__seq88 ESC_HA7710AA_AS__seq115 ESC_QA8155AA_AS__seq17 ESC_NA3972AA_AS__seq90 GCF_002166615.1__seq134 ESC_BA2168AA_AS__seq73 ESC_CA3085AA_AS__seq181 GCF_002631405.1__seq34 ESC_NA3985AA_AS__seq17 ESC_GA5350AA_AS__seq77 ESC_CA4075AA_AS__seq95 ESC_RA9015AA_AS__seq340 ESC_TA9924AA_AS__seq205 GCF_002911335.1__seq145 …	modules6584	36	3	ftsA_1+ group_6420+ eutN_1+ eutD+ group_10748+ pduV+ eutS+ maeB+ tal- tktB- nudK+ gltD_1+ acrB_1- spxA- dapE- group_29126- group_17215+ tmcA+ group_15430+ purC+ bamC+ dapA_2+ bcp- tqsA_3+ bepA_2- arsC_1- uraA+ upp+ purN- ppk- ppx- yfgF_2+ group_17935+ group_15432- group_10749- group_15433-	ESC_HA6569AA_AS__seq140+ GCF_002028665.1__seq13+ GCF_003153995.1__seq53-
NZ_CP019906.1	MDR_56 plasmid unnamed5	ESC_NA4056AA_AS__seq119	ESC_MA2760AA_AS__seq64 ESC_NA4004AA_AS__seq131 ESC_NA3985AA_AS__seq17 ESC_GA5350AA_AS__seq77 ESC_RA9015AA_AS__seq340 ESC_CA4075AA_AS__seq95 ESC_TA9924AA_AS__seq205 GCF_002911335.1__seq145 GCF_002911255.1__seq85 ESC_NA4005AA_AS__seq91 GCF_002911415.1__seq254 ESC_IA0939AA_AS__seq29 ESC_NA3999AA_AS__seq343 ESC_RA0147AA_AS__seq28 ESC_NA3971AA_AS__seq146 ESC_NA4053AA_AS__seq184 ESC_QA2890AA_AS__seq306…	modules5363	28	1	group_2351- group_10368- group_20668+ group_14177- group_16071- group_15433+ group_10749+ group_15432+ group_17935- yfgF_2- ppx+ ppk+ purN+ upp- uraA- arsC_1+ bepA_2+ tqsA_3- bcp+ dapA_2- bamC- purC- group_15430- tmcA- group_17215- group_29126+ dapE+ spxA+	ESC_NA4056AA_AS__seq119+
NZ_CP019906.1	MDR_56 plasmid unnamed5	ESC_HA5636AA_AS__seq762	ESC_NA3971AA_AS__seq146 ESC_NA4053AA_AS__seq184 ESC_QA2890AA_AS__seq306 GCF_001524885.1__seq17 GCF_000742505.1__seq181 GCF_002166335.1__seq812 ESC_QA7345AA_AS__seq197 ESC_HA7720AA_AS__seq152	modules4140	21	1	purN+ group_9644- uraA- arsC_1+ bepA_2+ tqsA_3- bcp+ dapA_2- bamC- purC- group_15430- tmcA- group_17215- group_29126+ dapE+ spxA+ acrB_1+ group_13143- nudK- tktB+ tal+	ESC_HA5636AA_AS__seq762+
NZ_CP019906.1	MDR_56 plasmid unnamed5	ESC_HA6569AA_AS__seq140	ESC_NA4061AA_AS__seq250 ESC_NA4046AA_AS__seq111 ESC_MA2760AA_AS__seq64 ESC_NA4004AA_AS__seq131 ESC_NA3985AA_AS__seq17 ESC_GA5350AA_AS__seq77 ESC_RA9015AA_AS__seq340 ESC_CA4075AA_AS__seq95 ESC_TA9924AA_AS__seq205 GCF_002911335.1__seq145 GCF_002911255.1__seq85 ESC_NA4005AA_AS__seq91 GCF_002911415.1__seq254 ESC_IA0939AA_AS__seq29 ESC_NA3999AA_AS__seq343 ESC_BA8039AA_AS__seq208 ESC_RA0147AA_AS__seq28…	modules6584	36	3	ftsA_1+ group_6420+ eutN_1+ eutD+ group_10748+ pduV+ eutS+ maeB+ tal- tktB- nudK+ gltD_1+ acrB_1- spxA- dapE- group_29126- group_17215+ tmcA+ group_15430+ purC+ bamC+ dapA_2+ bcp- tqsA_3+ bepA_2- arsC_1- uraA+ upp+ purN- ppk- ppx- yfgF_2+ group_17935+ group_15432- group_10749- group_15433-	ESC_HA6569AA_AS__seq140+ GCF_002028665.1__seq13+ GCF_003153995.1__seq53-
NZ_CP019906.1	MDR_56 plasmid unnamed5	ESC_TA1908AA_AS__seq58	ESC_TA7132AA_AS__seq199 ESC_RA0152AA_AS__seq138 ESC_GA5351AA_AS__seq75 ESC_HA7642AA_AS__seq88 ESC_HA7710AA_AS__seq115 ESC_QA8155AA_AS__seq17 ESC_NA3972AA_AS__seq90 GCF_002166615.1__seq134 ESC_BA2168AA_AS__seq73 ESC_NA3985AA_AS__seq17 ESC_GA5350AA_AS__seq77 ESC_CA4075AA_AS__seq95 ESC_RA9015AA_AS__seq340 ESC_TA9924AA_AS__seq205 GCF_002911335.1__seq145 GCF_002911255.1__seq85 GCF_002911415.1__seq254 …	modules6552	36	1	maeB+ tal- tktB- nudK+ gltD_1+ acrB_1- spxA- dapE- group_29126- group_17215+ tmcA+ group_15430+ purC+ bamC+ dapA_2+ bcp- tqsA_3+ bepA_2- arsC_1- uraA+ upp+ purN- ppk- ppx- yfgF_2+ group_17935+ group_15432- group_10749- group_15433- group_16071+ group_14177+ group_14456- group_11327+ guaA+ guaB+ xseA-	ESC_TA1908AA_AS__seq58+
NZ_CP019906.1	MDR_56 plasmid unnamed5	ESC_QA7283AA_AS__seq18	ESC_NA3983AA_AS__seq54 ESC_MA7861AA_AS__seq98 ESC_NA4061AA_AS__seq250 ESC_TA7132AA_AS__seq199 ESC_RA0152AA_AS__seq138 ESC_GA5351AA_AS__seq75 ESC_HA7642AA_AS__seq88 ESC_HA7710AA_AS__seq115 ESC_QA8155AA_AS__seq17 ESC_NA3972AA_AS__seq90 GCF_002166615.1__seq134 ESC_BA2168AA_AS__seq73 ESC_NA4046AA_AS__seq111 ESC_MA2760AA_AS__seq64 ESC_NA4004AA_AS__seq131 ESC_NA3985AA_AS__seq17 ESC_GA5350AA_AS__seq77 E…	modules6400	35	1	maeB+ tal- tktB- nudK+ gltD_1+ acrB_1- spxA- dapE- group_29126- group_17215+ tmcA+ group_15430+ purC+ bamC+ dapA_2+ bcp- tqsA_3+ bepA_2- arsC_1- uraA+ upp+ purN- ppk- ppx- yfgF_2+ group_15432- group_10749- group_15433- group_16071+ group_14177+ group_10368+ group_905+ group_11592+ group_23314+ group_319+	ESC_QA7283AA_AS__seq18+
NZ_CP019906.1	MDR_56 plasmid unnamed5	ESC_HA6601AA_AS__seq339	ESC_NA3985AA_AS__seq17 ESC_GA5350AA_AS__seq77 ESC_CA4075AA_AS__seq95 ESC_RA9015AA_AS__seq340 ESC_TA9924AA_AS__seq205 GCF_002911335.1__seq145 GCF_002911255.1__seq85 GCF_002911415.1__seq254 ESC_IA0939AA_AS__seq29 ESC_NA4005AA_AS__seq91 ESC_NA3999AA_AS__seq343 ESC_BA8039AA_AS__seq208 ESC_NA3971AA_AS__seq146 ESC_NA4053AA_AS__seq184 ESC_QA2890AA_AS__seq306 GCF_001524885.1__seq17 GCF_000742505.1__seq18…	modules6961	39	1	xseA+ guaB- guaA- group_15433+ group_10749+ group_15432+ group_17935- yfgF_2- ppx+ ppk+ purN+ upp- uraA- arsC_1+ bepA_2+ tqsA_3- bcp+ dapA_2- bamC- purC- group_15430- tmcA- group_17215- group_29126+ dapE+ spxA+ acrB_1+ gltD_1- nudK- tktB+ tal+ maeB- eutS- pduV- group_10748- eutD- eutN_1- group_6420- ftsA_1-	ESC_HA6601AA_AS__seq339+
NZ_CP019906.1	MDR_56 plasmid unnamed5	ESC_NA4063AA_AS__seq150	ESC_NA3983AA_AS__seq54 ESC_MA7861AA_AS__seq98 ESC_NA4061AA_AS__seq250 ESC_TA7132AA_AS__seq199 ESC_RA0152AA_AS__seq138 ESC_GA5351AA_AS__seq75 ESC_HA7642AA_AS__seq88 ESC_HA7710AA_AS__seq115 ESC_QA8155AA_AS__seq17 ESC_NA3972AA_AS__seq90 GCF_002166615.1__seq134 ESC_BA2168AA_AS__seq73 ESC_NA4046AA_AS__seq111 ESC_MA2760AA_AS__seq64 ESC_NA4004AA_AS__seq131 ESC_NA3985AA_AS__seq17 ESC_GA5350AA_AS__seq77 E…	modules7196	41	1	maeB+ tal- tktB- nudK+ gltD_1+ acrB_1- spxA- dapE- group_29126- group_17215+ tmcA+ group_15430+ purC+ bamC+ dapA_2+ bcp- tqsA_3+ bepA_2- arsC_1- uraA+ upp+ purN- ppk- ppx- yfgF_2+ group_17935+ group_15432- group_10749- group_15433- group_4275+ group_8689+ group_13444+ group_7403+ group_10739+ group_17918+ group_4292+ group_13447+ group_17924+ group_15406- group_6831- group_12023-	ESC_NA4063AA_AS__seq150+
NZ_CP019906.1	MDR_56 plasmid unnamed5	ESC_QA8780AA_AS__seq59	ESC_TA1871AA_AS__seq101 ESC_GA9224AA_AS__seq164 ESC_LA7237AA_AS__seq87 ESC_NA4007AA_AS__seq48 ESC_QA5463AA_AS__seq166 ESC_QA7877AA_AS__seq70 ESC_HA0759AA_AS__seq15 GCF_001524905.1__seq158 ESC_HA6570AA_AS__seq64 ESC_TA7132AA_AS__seq199 ESC_RA0152AA_AS__seq138 ESC_GA5351AA_AS__seq75 ESC_HA7642AA_AS__seq88 ESC_HA7710AA_AS__seq115 ESC_QA8155AA_AS__seq17 ESC_NA3972AA_AS__seq90 GCF_002166615.1__seq134 …	modules6715	37	3	eutN_1+ eutD+ group_10748+ pduV+ eutS+ maeB+ tal- tktB- nudK+ gltD_1+ acrB_1- spxA- dapE- group_29126- group_17215+ tmcA+ group_15430+ purC+ bamC+ dapA_2+ bcp- tqsA_3+ bepA_2- arsC_1- uraA+ upp+ purN- ppk- ppx- yfgF_2+ group_17935+ group_15432- group_10749- group_15433- guaA+ guaB+ xseA-	ESC_GA9224AA_AS__seq164+ ESC_QA8780AA_AS__seq59+ ESC_TA1871AA_AS__seq101+
NZ_CP019906.1	MDR_56 plasmid unnamed5	GCF_001622105.1__seq201	GCF_000742575.1__seq1 ESC_CA0637AA_AS__seq28 GCF_001524885.1__seq17	modules3279	18	1	ftsA_1+ group_6420+ eutN_1+ eutD+ group_10748+ pduV+ eutS+ maeB+ tal- tktB- nudK+ gltD_1+ acrB_1- spxA- dapE- group_29126- group_17215+ group_8035+	GCF_001622105.1__seq201+
NZ_CP019909.1		ESC_HA6853AA_AS__seq21	ESC_LA1881AA_AS__seq144 ESC_HA6332AA_AS__seq43 ESC_RA0439AA_AS__seq68 ESC_CA4709AA_AS__seq146 ESC_CA1105AA_AS__seq32 ESC_SA8312AA_AS__seq103 ESC_HA7812AA_AS__seq83 ESC_QA4833AA_AS__seq115 ESC_GA9726AA_AS__seq93 ESC_FA8327AA_AS__seq98 ESC_FA8326AA_AS__seq47 ESC_SA8317AA_AS__seq57 GCF_002911435.1__seq110 ESC_BA8039AA_AS__seq179 GCF_001854565.1__seq41 GCF_002911415.1__seq250 ESC_IA0939AA_AS__seq68 E…	modules9107	63	1	group_12575+ group_18250- group_18251- group_15982- group_18252- group_18253- arcC2_1- group_18254+ group_1093- group_3089+ group_2260+ group_1067- group_1516+ group_12546+ yafN_2+ group_2155+ group_18230+ group_18231+ group_7076+ group_3238+ group_6225+ group_8545+ group_125+ vapB- vapC- traD+ group_4498+ group_14077+ group_390+ group_12549+ group_3611+ group_4617+ group_10143- group_14078+ grou…	ESC_HA6853AA_AS__seq21+
NZ_CP020493.1		ESC_NA2895AA_AS__seq112	ESC_BA8511AA_AS__seq97 ESC_MA9917AA_AS__seq94 GCF_002416845.1__seq129 GCF_002911375.1__seq188	modules8917	61	1	group_1093- group_17052+ group_21253+ group_28905- group_21254- group_21255+ group_21256+ group_21257+ dcm_2+ group_21259- group_17053- group_13029- group_14789- group_17054- group_17055- group_21260- group_21261- group_13031+ group_13032+ group_3789+ mcpQ- group_14794+ group_14793+ group_21292+ group_21291- group_21290- group_21289+ group_21288- group_17064+ group_17063+ group_21285- group_14791…	ESC_NA2895AA_AS__seq112+
NZ_CP020934.1		ESC_HA5800AA_AS__seq22	ESC_CA3797AA_AS__seq37 ESC_BA8710AA_AS__seq228 GCF_002166615.1__seq354 GCF_002911375.1__seq221 ESC_BA8710AA_AS__seq49 ESC_NA4053AA_AS__seq273 ESC_HA6920AA_AS__seq57 GCF_001881205.1__seq24 ESC_CA6770AA_AS__seq64 ESC_LA1367AA_AS__seq27 ESC_PA7839AA_AS__seq96	modules8400	54	1	soj- group_12914- group_19710- group_1144- group_4061- group_4073- group_2698- group_14426- group_6095- group_2206- group_3018+ traM- group_7412- traY- traA- group_4731- group_3430- group_4887- group_2027- group_2912- group_4307- group_2905- group_4603- group_9663- group_1556- group_2238- group_2235- group_5316- group_3590- group_1630- group_3262- group_3878- group_14078- group_10143+ group_4617-…	ESC_HA5800AA_AS__seq22+
NZ_CP021198.1	H17 plasmid pH17-5,ColBM plasmid	ESC_CA1105AA_AS__seq58	ESC_HA6853AA_AS__seq155 ESC_LA0830AA_AS__seq98 ESC_LA0107AA_AS__seq7 ESC_SA8312AA_AS__seq88 ESC_LA1881AA_AS__seq113 ESC_BA7641AA_AS__seq109 ESC_FA8326AA_AS__seq84 ESC_GA9726AA_AS__seq14 ESC_FA8327AA_AS__seq134 ESC_CA4709AA_AS__seq49 ESC_HA6332AA_AS__seq113 ESC_QA4833AA_AS__seq94 ESC_CA3320AA_AS__seq140 ESC_SA7831AA_AS__seq63 ESC_RA0448AA_AS__seq176 ESC_RA0439AA_AS__seq296 ESC_NA3994AA_AS__seq96 E…	modules7428	43	1	group_29128- ilvG- ilvM- ilvE- ilvD- ilvA- ilvC- ppiC+ rep- rhlB+ trxA_1- rho- rffG- rffH- wecE- wzxE- wecF- chuR_1- bepA_1+ hemX+ hemD+ hemC+ cyaY+ group_29144- dapF- group_15248- yigB- uvrD- corA- group_15250+ group_13299+ rhtC_1- pldB- yigL- metE- yahB_1+ atzF+ arcC1_2+ group_11828+ sucD_2+ group_9473+ rutB_3+ group_1423-	ESC_CA1105AA_AS__seq58+
NZ_CP021198.1	H17 plasmid pH17-5,ColBM plasmid	ESC_NA4025AA_AS__seq33	ESC_NA3994AA_AS__seq104	modules3761	19	114	yahB_1+ atzF+ arcC1_2+ group_11828+ sucD_2+ group_9470+ udp- group_29735- ubiB- tatA- tatD- rfaH+ ubiD- fre- fadA+ fadB+ pepQ- yigZ- trkH-	ESC_BA7454AA_AS__seq70+ ESC_CA0637AA_AS__seq60- ESC_CA2128AA_AS__seq301+ ESC_CA4075AA_AS__seq144- ESC_FA8358AA_AS__seq63+ ESC_GA5350AA_AS__seq216+ ESC_GA5351AA_AS__seq54- ESC_GA9224AA_AS__seq53+ ESC_GA9639AA_AS__seq124- ESC_GA9642AA_AS__seq42- ESC_GA9810AA_AS__seq18- ESC_HA0767AA_AS__seq37- ESC_HA7558AA_AS__seq58+ ESC_HA7585AA_AS__seq155+ ESC_HA7589AA_AS__seq130- ESC_HA7597AA_AS__seq25+ ESC_HA761…
NZ_CP021198.1	H17 plasmid pH17-5,ColBM plasmid	GCF_002029005.1__seq13	ESC_LA0208AA_AS__seq13 ESC_IA4390AA_AS__seq63 ESC_HA5565AA_AS__seq52 ESC_CA4893AA_AS__seq111	modules5434	28	1	trkH+ yigZ+ pepQ+ group_9486- fadA- group_8543- fre+ ubiD+ rfaH- tatD+ tatA+ ubiB+ group_29735+ udp+ group_9470- sucD_2- group_11828- arcC1_2- atzF- yahB_1- metE+ yigL+ pldB+ rhtC_1+ group_13299- group_15250- corA+ group_1425-	GCF_002029005.1__seq13+
NZ_CP021198.1	H17 plasmid pH17-5,ColBM plasmid	GCF_001524885.1__seq156	GCF_001622105.1__seq162	modules3952	20	2	trkH+ yigZ+ pepQ+ fadB- fadA- fre+ ubiD+ rfaH- tatD+ tatA+ ubiB+ group_29735+ udp+ group_9470- sucD_2- group_11828- arcC1_2- atzF- yahB_1- metE+	GCF_001524885.1__seq156+ GCF_001622105.1__seq162+
NZ_CP021198.1	H17 plasmid pH17-5,ColBM plasmid	GCF_002028795.1__seq6	ESC_NA4055AA_AS__seq139 GCF_002911225.1__seq140 ESC_NA4072AA_AS__seq12 ESC_NA4024AA_AS__seq71 ESC_CA4457AA_AS__seq138 ESC_LA2533AA_AS__seq136 ESC_NA4005AA_AS__seq9 ESC_HA8271AA_AS__seq87 ESC_NA3972AA_AS__seq39 ESC_QA9416AA_AS__seq30 ESC_HA5136AA_AS__seq1	modules6165	33	1	trkH+ yigZ+ pepQ+ fadB- fadA- fre+ ubiD+ rfaH- tatD+ tatA+ ubiB+ group_29735+ udp+ group_9470- sucD_2- group_11828- arcC1_2- atzF- yahB_1- metE+ yigL+ pldB+ rhtC_1+ group_13299- group_15250- group_7911+ group_11566+ group_20378+ tmrB+ yokD+ group_6296- group_3785+ group_5052+	GCF_002028795.1__seq6+
NZ_CP021198.1	H17 plasmid pH17-5,ColBM plasmid	GCF_002110165.1__seq22	ESC_GA9810AA_AS__seq5 ESC_HA0761AA_AS__seq50 ESC_QA7860AA_AS__seq162 ESC_NA4064AA_AS__seq132 GCF_002512925.1__seq75 ESC_NA8349AA_AS__seq75 ESC_QA7392AA_AS__seq94 ESC_NA4025AA_AS__seq21 ESC_LA5685AA_AS__seq186 ESC_QA5208AA_AS__seq120 ESC_QA8859AA_AS__seq77 ESC_NA4070AA_AS__seq26 ESC_LA7237AA_AS__seq171 ESC_IA4423AA_AS__seq36 ESC_LA2982AA_AS__seq113 ESC_QA7591AA_AS__seq136 ESC_SA1724AA_AS__seq54 ES…	modules8573	56	1	trkH+ yigZ+ pepQ+ fadB- fadA- fre+ ubiD+ rfaH- tatD+ tatA+ ubiB+ group_29735+ udp+ group_9470- sucD_2- group_11828- arcC1_2- atzF- yahB_1- metE+ yigL+ pldB+ rhtC_1+ group_13299- group_15250- group_1073+ group_1073+ corA+ group_6767+ yigB+ group_15248+ dapF+ group_29144+ cyaY- hemC- hemD- hemX- bepA_1- chuR_1+ wecF+ wzxE+ wecE+ rffH+ rffG+ rho+ trxA_1+ rhlB- rep+ ppiC- ilvC+ ilvA+ ilvD+ ilvE+ ilvM…	GCF_002110165.1__seq22+
NZ_CP021198.1	H17 plasmid pH17-5,ColBM plasmid	ESC_LA2779AA_AS__seq5	ESC_BA6983AA_AS__seq18 ESC_NA3017AA_AS__seq66 ESC_BA5503AA_AS__seq175 ESC_CA2654AA_AS__seq60 ESC_AA9673AA_AS__seq32 ESC_CA6221AA_AS__seq81 ESC_BA2267AA_AS__seq153 ESC_CA1134AA_AS__seq16 ESC_CA5088AA_AS__seq12 ESC_LA4539AA_AS__seq133 ESC_CA6132AA_AS__seq5 ESC_CA3553AA_AS__seq351 ESC_SA5743AA_AS__seq124 ESC_CA2046AA_AS__seq15 ESC_CA2085AA_AS__seq48 ESC_CA3085AA_AS__seq174 ESC_JA4010AA_AS__seq151 ES…	modules8409	54	2	group_29128- ilvG- ilvM- ilvE- ilvD- ilvA- ilvC- ppiC+ rep- rhlB+ trxA_1- rho- rffG- rffH- wecE- wzxE- wecF- chuR_1- bepA_1+ hemX+ hemD+ hemC+ cyaY+ group_29144- dapF- group_15248- yigB- uvrD- corA- group_15250+ group_13299+ rhtC_1- pldB- yigL- metE- yahB_1+ atzF+ arcC1_2+ group_11828+ sucD_2+ group_9470+ udp- group_29735- ubiB- group_24409- tatD- rfaH+ ubiD- fre- fadA+ fadB+ pepQ- yigZ- trkH-	ESC_HA7931AA_AS__seq36+ ESC_LA2779AA_AS__seq5+
NZ_CP021198.1	H17 plasmid pH17-5,ColBM plasmid	ESC_NA2855AA_AS__seq79	ESC_CA4203AA_AS__seq173 ESC_NA3017AA_AS__seq66 ESC_KA0604AA_AS__seq41 ESC_CA5852AA_AS__seq139 ESC_CA6221AA_AS__seq81 ESC_CA5088AA_AS__seq12 ESC_CA6132AA_AS__seq5 ESC_BA5503AA_AS__seq175 ESC_NA2864AA_AS__seq47 ESC_CA2085AA_AS__seq48 ESC_CA2046AA_AS__seq15 ESC_CA0677AA_AS__seq129 ESC_SA5743AA_AS__seq124 ESC_BA8137AA_AS__seq137 ESC_CA4416AA_AS__seq18 ESC_JA4010AA_AS__seq151 ESC_CA2654AA_AS__seq60 ES…	modules7214	41	1	trkH+ yigZ+ pepQ+ fadB- fadA- fre+ ubiD+ rfaH- tatD+ tatA+ ubiB+ group_29735+ udp+ group_9470- sucD_2- group_11828- arcC1_2- atzF- yahB_1- metE+ yigL+ pldB+ rhtC_1+ group_13299- group_15250- corA+ uvrD+ yigB+ group_15248+ dapF+ group_29144+ cyaY- hemC- hemD- hemX- bepA_1- rsmC+ holD- rimI- yjjG- group_15585+	ESC_NA2855AA_AS__seq79+
NZ_CP021198.1	H17 plasmid pH17-5,ColBM plasmid	ESC_HA0364AA_AS__seq3	ESC_BA8935AA_AS__seq101 ESC_CA1134AA_AS__seq16 ESC_CA5548AA_AS__seq165 ESC_BA2267AA_AS__seq153 ESC_AA9421AA_AS__seq76 ESC_CA2654AA_AS__seq60 ESC_BA5503AA_AS__seq175 ESC_CA4416AA_AS__seq18 ESC_BA8137AA_AS__seq137 ESC_CA5852AA_AS__seq139 ESC_CA4203AA_AS__seq173 ESC_LA4536AA_AS__seq159 ESC_CA3069AA_AS__seq226 ESC_CA6245AA_AS__seq186 ESC_CA5697AA_AS__seq56 ESC_FA1638AA_AS__seq71	modules10087	74	1	trkH+ yigZ+ pepQ+ fadB- fadA- fre+ ubiD+ rfaH- tatD+ tatA+ ubiB+ group_29735+ udp+ group_9470- sucD_2- group_11828- arcC1_2- atzF- yahB_1- metE+ yigL+ pldB+ rhtC_1+ group_13299- group_15250- corA+ uvrD+ yigB+ group_15248+ dapF+ group_29144+ cyaY- hemC- hemD- hemX- bepA_1- rsmC+ holD- rimI- yjjG- prfC- osmY_2- group_30272- yjjW+ group_13706+ deoC- deoB_1- deoD- lplA+ group_8868+ serB- radA- nadR_2…	ESC_HA0364AA_AS__seq3+
NZ_CP021198.1	H17 plasmid pH17-5,ColBM plasmid	ESC_NA3980AA_AS__seq92	ESC_NA4044AA_AS__seq120 ESC_NA4068AA_AS__seq55 ESC_QA7591AA_AS__seq168 ESC_NA3990AA_AS__seq93 ESC_NA4052AA_AS__seq322 ESC_GA9810AA_AS__seq18 ESC_NA4003AA_AS__seq26 ESC_NA4067AA_AS__seq11 ESC_IA2269AA_AS__seq129 ESC_NA4045AA_AS__seq157 ESC_RA9015AA_AS__seq272 ESC_TA1427AA_AS__seq109 ESC_NA4063AA_AS__seq140 ESC_NA4043AA_AS__seq535 ESC_QA5498AA_AS__seq92 ESC_MA7861AA_AS__seq42 ESC_NA3978AA_AS__seq16…	modules3761	19	114	yahB_1+ atzF+ arcC1_2+ group_11828+ sucD_2+ group_9470+ udp- group_29735- ubiB- tatA- tatD- rfaH+ ubiD- fre- fadA+ fadB+ pepQ- yigZ- trkH-	ESC_BA7454AA_AS__seq70+ ESC_CA0637AA_AS__seq60- ESC_CA2128AA_AS__seq301+ ESC_CA4075AA_AS__seq144- ESC_FA8358AA_AS__seq63+ ESC_GA5350AA_AS__seq216+ ESC_GA5351AA_AS__seq54- ESC_GA9224AA_AS__seq53+ ESC_GA9639AA_AS__seq124- ESC_GA9642AA_AS__seq42- ESC_GA9810AA_AS__seq18- ESC_HA0767AA_AS__seq37- ESC_HA7558AA_AS__seq58+ ESC_HA7585AA_AS__seq155+ ESC_HA7589AA_AS__seq130- ESC_HA7597AA_AS__seq25+ ESC_HA761…
NZ_CP021198.1	H17 plasmid pH17-5,ColBM plasmid	GCF_002109685.1__seq14	ESC_BA8935AA_AS__seq101 ESC_BA2267AA_AS__seq153 ESC_CA1134AA_AS__seq16 ESC_AA9421AA_AS__seq76 ESC_CA3085AA_AS__seq174 ESC_CA5548AA_AS__seq165 ESC_CA2654AA_AS__seq60 ESC_AA9673AA_AS__seq32 ESC_HA3833AA_AS__seq111 ESC_LA2676AA_AS__seq10 ESC_TA8694AA_AS__seq13 GCF_002911295.1__seq42 ESC_IA1904AA_AS__seq124 ESC_HA7720AA_AS__seq45 GCF_002911255.1__seq55 ESC_QA7947AA_AS__seq158 ESC_NA4022AA_AS__seq12	modules8326	53	1	trkH+ yigZ+ pepQ+ fadB- fadA- fre+ ubiD+ rfaH- tatD+ tatA+ ubiB+ group_29735+ udp+ group_9470- sucD_2- group_11828- arcC1_2- atzF- yahB_1- metE+ yigL+ pldB+ rhtC_1+ group_13299- group_15250- corA+ uvrD+ yigB+ group_15248+ dapF+ group_29144+ cyaY- hemC- hemD- hemX- bepA_1- wecF+ wzxE+ wecE+ rffH+ group_13288+ rho+ trxA_1+ rhlB- rep+ ppiC- ilvC+ ilvA+ ilvD+ ilvE+ ilvM+ ilvG+ group_29128+	GCF_002109685.1__seq14+
NZ_CP021198.1	H17 plasmid pH17-5,ColBM plasmid	ESC_BA0638AA_AS__seq91	ESC_LA0208AA_AS__seq13 ESC_IA4390AA_AS__seq63 ESC_IA4664AA_AS__seq111 ESC_LA2901AA_AS__seq82	modules5147	26	10	trkH+ yigZ+ pepQ+ fadB- fadA- fre+ ubiD+ rfaH- tatD+ tatA+ ubiB+ group_29735+ udp+ group_9470- sucD_2- group_11828- arcC1_2- atzF- yahB_1- metE+ yigL+ pldB+ rhtC_1+ group_13299- group_15250- corA+	ESC_BA0638AA_AS__seq91+ ESC_BA4270AA_AS__seq36+ ESC_CA2392AA_AS__seq152- ESC_CA4893AA_AS__seq111+ ESC_HA5565AA_AS__seq52+ ESC_HA5665AA_AS__seq258+ ESC_IA4390AA_AS__seq63- ESC_IA4664AA_AS__seq111- ESC_LA0208AA_AS__seq13- ESC_LA2901AA_AS__seq82-
NZ_CP021198.1	H17 plasmid pH17-5,ColBM plasmid	GCF_000742505.1__seq39	ESC_QA7436AA_AS__seq136 ESC_NA4000AA_AS__seq8	modules3761	19	114	yahB_1+ atzF+ arcC1_2+ group_11828+ sucD_2+ group_9470+ udp- group_29735- ubiB- tatA- tatD- rfaH+ ubiD- fre- fadA+ fadB+ pepQ- yigZ- trkH-	ESC_BA7454AA_AS__seq70+ ESC_CA0637AA_AS__seq60- ESC_CA2128AA_AS__seq301+ ESC_CA4075AA_AS__seq144- ESC_FA8358AA_AS__seq63+ ESC_GA5350AA_AS__seq216+ ESC_GA5351AA_AS__seq54- ESC_GA9224AA_AS__seq53+ ESC_GA9639AA_AS__seq124- ESC_GA9642AA_AS__seq42- ESC_GA9810AA_AS__seq18- ESC_HA0767AA_AS__seq37- ESC_HA7558AA_AS__seq58+ ESC_HA7585AA_AS__seq155+ ESC_HA7589AA_AS__seq130- ESC_HA7597AA_AS__seq25+ ESC_HA761…
NZ_CP021198.1	H17 plasmid pH17-5,ColBM plasmid	ESC_HA6341AA_AS__seq37	ESC_NA4023AA_AS__seq59 GCF_000817345.1__seq17 GCF_000817355.1__seq18 GCF_003317905.1__seq14 ESC_LA6572AA_AS__seq8 ESC_HA7717AA_AS__seq6 GCF_001262455.1__seq15 ESC_HA3089AA_AS__seq79 ESC_HA3338AA_AS__seq100 ESC_BA6560AA_AS__seq68 ESC_BA5541AA_AS__seq130 ESC_TA2010AA_AS__seq23 ESC_LA5763AA_AS__seq1 ESC_BA9232AA_AS__seq60 ESC_CA1909AA_AS__seq96 ESC_BA4145AA_AS__seq101 ESC_CA6295AA_AS__seq19 ESC_CA36…	modules8534	56	1	group_29128- ilvG- ilvM- ilvE- ilvD- ilvA- ilvC- ppiC+ rep- rhlB+ trxA_1- rho- rffG- rffH- wecE- wzxE- wecF- chuR_1- bepA_1+ hemX+ hemD+ hemC+ cyaY+ group_1073- group_1073- group_29144- dapF- group_15248- yigB- uvrD- corA- group_15250+ group_13299+ rhtC_1- pldB- yigL- metE- yahB_1+ atzF+ arcC1_2+ group_11828+ sucD_2+ group_9470+ udp- group_29735- ubiB- tatA- tatD- rfaH+ ubiD- fre- fadA+ fadB+ pep…	ESC_HA6341AA_AS__seq37+
NZ_CP021198.1	H17 plasmid pH17-5,ColBM plasmid	ESC_QA5479AA_AS__seq114	ESC_LA6569AA_AS__seq71 ESC_QA7877AA_AS__seq152 ESC_KA6971AA_AS__seq121 ESC_QA7345AA_AS__seq131 ESC_NA4007AA_AS__seq212 ESC_LA3021AA_AS__seq17 ESC_LA3020AA_AS__seq128 ESC_LA2984AA_AS__seq105 ESC_LA2532AA_AS__seq17 ESC_NA4032AA_AS__seq172 ESC_NA3996AA_AS__seq9 ESC_QA8053AA_AS__seq71 ESC_NA3985AA_AS__seq84 ESC_NA4010AA_AS__seq241 ESC_HA8230AA_AS__seq126 ESC_TA9924AA_AS__seq171 ESC_TA1913AA_AS__seq88…	modules3761	19	114	yahB_1+ atzF+ arcC1_2+ group_11828+ sucD_2+ group_9470+ udp- group_29735- ubiB- tatA- tatD- rfaH+ ubiD- fre- fadA+ fadB+ pepQ- yigZ- trkH-	ESC_BA7454AA_AS__seq70+ ESC_CA0637AA_AS__seq60- ESC_CA2128AA_AS__seq301+ ESC_CA4075AA_AS__seq144- ESC_FA8358AA_AS__seq63+ ESC_GA5350AA_AS__seq216+ ESC_GA5351AA_AS__seq54- ESC_GA9224AA_AS__seq53+ ESC_GA9639AA_AS__seq124- ESC_GA9642AA_AS__seq42- ESC_GA9810AA_AS__seq18- ESC_HA0767AA_AS__seq37- ESC_HA7558AA_AS__seq58+ ESC_HA7585AA_AS__seq155+ ESC_HA7589AA_AS__seq130- ESC_HA7597AA_AS__seq25+ ESC_HA761…
NZ_CP021198.1	H17 plasmid pH17-5,ColBM plasmid	ESC_KA9265AA_AS__seq75	ESC_HA0761AA_AS__seq39 ESC_LA2531AA_AS__seq58 ESC_QA5539AA_AS__seq27 ESC_NA4002AA_AS__seq178 ESC_NA4001AA_AS__seq60 ESC_MA7863AA_AS__seq122 ESC_QA8168AA_AS__seq180 ESC_NA4024AA_AS__seq71	modules4985	25	34	trkH+ yigZ+ pepQ+ fadB- fadA- fre+ ubiD+ rfaH- tatD+ tatA+ ubiB+ group_29735+ udp+ group_9470- sucD_2- group_11828- arcC1_2- atzF- yahB_1- metE+ yigL+ pldB+ rhtC_1+ group_13299- group_15250-	ESC_CA3510AA_AS__seq86+ ESC_CA4457AA_AS__seq138- ESC_GA9812AA_AS__seq51+ ESC_HA0759AA_AS__seq98+ ESC_HA0761AA_AS__seq39- ESC_HA5136AA_AS__seq1- ESC_HA8271AA_AS__seq87+ ESC_KA9265AA_AS__seq75- ESC_LA2531AA_AS__seq58+ ESC_LA2533AA_AS__seq136- ESC_LA6570AA_AS__seq65+ ESC_MA7863AA_AS__seq122+ ESC_NA3972AA_AS__seq39- ESC_NA3983AA_AS__seq154- ESC_NA4001AA_AS__seq60+ ESC_NA4002AA_AS__seq178+ ESC_NA4005A…
NZ_CP021198.1	H17 plasmid pH17-5,ColBM plasmid	ESC_HA5615AA_AS__seq178	ESC_IA4664AA_AS__seq111	modules6608	36	53	trkH+ yigZ+ pepQ+ fadB- fadA- fre+ ubiD+ rfaH- tatD+ tatA+ ubiB+ group_29735+ udp+ group_9470- sucD_2- group_11828- arcC1_2- atzF- yahB_1- metE+ yigL+ pldB+ rhtC_1+ group_13299- group_15250- corA+ uvrD+ yigB+ group_15248+ dapF+ group_29144+ cyaY- hemC- hemD- hemX- bepA_1-	ESC_AA9673AA_AS__seq32+ ESC_BA2267AA_AS__seq153+ ESC_BA5503AA_AS__seq175+ ESC_BA8137AA_AS__seq137+ ESC_BA8258AA_AS__seq57- ESC_BA8935AA_AS__seq101+ ESC_CA0677AA_AS__seq129+ ESC_CA1134AA_AS__seq16+ ESC_CA2046AA_AS__seq15- ESC_CA2085AA_AS__seq48+ ESC_CA2654AA_AS__seq60+ ESC_CA3069AA_AS__seq226+ ESC_CA3085AA_AS__seq174- ESC_CA3553AA_AS__seq351+ ESC_CA4087AA_AS__seq105- ESC_CA4203AA_AS__seq173+ ESC_C…
NZ_CP021198.1	H17 plasmid pH17-5,ColBM plasmid	GCF_001881465.1__seq5	GCF_001881045.1__seq13 GCF_000817345.1__seq17 GCF_000817355.1__seq18 ESC_HA7717AA_AS__seq6 ESC_NA4023AA_AS__seq59 GCF_003317905.1__seq14 ESC_LA6572AA_AS__seq8 ESC_HA3865AA_AS__seq67 GCF_001262455.1__seq15 ESC_HA3338AA_AS__seq100 ESC_HA3089AA_AS__seq79 ESC_BA6560AA_AS__seq68 ESC_BA4145AA_AS__seq101 ESC_BA5541AA_AS__seq130 ESC_TA2010AA_AS__seq23 ESC_LA5763AA_AS__seq1 ESC_BA9232AA_AS__seq60 ESC_CA19…	modules9600	69	1	group_29144- dapF- group_15248- yigB- uvrD- corA- group_15250+ group_13299+ rhtC_1- pldB- yigL- metE- yahB_1+ atzF+ arcC1_2+ group_11828+ sucD_2+ group_9470+ udp- group_29735- ubiB- tatA- tatD- rfaH+ ubiD- fre- fadA+ fadB+ pepQ- yigZ- trkH- murB- birA- bfd- gspI+ rpsJ- rplC- rplD- rplW- rplB- rpsS- rplV- rpsC- rplP- rpmC- rpsQ- rplN- rplX- rplE- rpsN- rpsH- rplF- rplR- rpsE- rpmD- rplO- secY- rpm…	GCF_001881465.1__seq5+
NZ_CP021198.1	H17 plasmid pH17-5,ColBM plasmid	GCF_002028745.1__seq5	ESC_HA5579AA_AS__seq55 GCF_002028905.1__seq8 GCF_001881315.1__seq6 GCF_001881225.1__seq7 GCF_002028955.1__seq9 GCF_001881245.1__seq9 GCF_001881145.1__seq4 GCF_002028915.1__seq12 GCF_001877815.1__seq6 GCF_000190895.1__seq9 GCF_001881105.1__seq1 GCF_002028785.1__seq7 GCF_001881385.1__seq3 GCF_002028665.1__seq3 GCF_001881055.1__seq7 GCF_001881305.1__seq6 GCF_002028755.1__seq6 GCF_001881395.1__seq6 G…	modules8588	57	1	bamD+ group_13681- clpB_2- group_29128- ilvG- ilvM- ilvE- ilvD- ilvA- ilvC- ppiC+ rep- rhlB+ trxA_1- rho- rffG- rffH- wecE- wzxE- wecF- chuR_1- bepA_1+ hemX+ hemD+ hemC+ cyaY+ group_29144- dapF- group_15248- yigB- uvrD- corA- group_15250+ group_13299+ rhtC_1- pldB- yigL- metE- yahB_1+ atzF+ arcC1_2+ group_11828+ sucD_2+ group_9470+ udp- group_29735- ubiB- tatA- tatD- rfaH+ ubiD- fre- fadA+ fadB+ …	GCF_002028745.1__seq5+
NZ_CP021198.1	H17 plasmid pH17-5,ColBM plasmid	ESC_HA5557AA_AS__seq40	GCF_001463405.1__seq74 GCF_000264175.1__seq51 GCF_002029035.1__seq3 ESC_JA8124AA_AS__seq330 ESC_LA0830AA_AS__seq98 ESC_LA0107AA_AS__seq7 ESC_LA1881AA_AS__seq113 ESC_SA8312AA_AS__seq88 ESC_FA8326AA_AS__seq84 ESC_HA6853AA_AS__seq155 ESC_GA9726AA_AS__seq14 ESC_FA8327AA_AS__seq134	modules8412	54	2	trkH+ yigZ+ pepQ+ fadB- group_8543- fre+ ubiD+ rfaH- tatD+ tatA+ ubiB+ group_29735+ udp+ group_9470- sucD_2- group_11828- arcC1_2- atzF- yahB_1- metE+ yigL+ pldB+ rhtC_1+ group_13299- group_15250- corA+ uvrD+ yigB+ group_15248+ dapF+ group_29144+ cyaY- hemC- hemD- hemX- bepA_1- chuR_1+ wecF+ wzxE+ wecE+ rffH+ rffG+ rho+ trxA_1+ rhlB- rep+ ppiC- ilvC+ ilvA+ ilvD+ ilvE+ ilvM+ ilvG+ group_29128+	ESC_HA5557AA_AS__seq40+ ESC_HA5570AA_AS__seq14+
NZ_CP021198.1	H17 plasmid pH17-5,ColBM plasmid	ESC_HA8369AA_AS__seq120	ESC_BA8190AA_AS__seq9	modules3511	18	7	trkH+ yigZ+ pepQ+ fadB- fadA- fre+ ubiD+ rfaH- tatD+ tatA+ ubiB+ group_29735+ udp+ group_9470- group_5602- group_11828- arcC1_2- atzF-	ESC_BA8190AA_AS__seq9+ ESC_HA8369AA_AS__seq120- ESC_NA4000AA_AS__seq8+ ESC_QA2890AA_AS__seq172+ ESC_QA7436AA_AS__seq136- ESC_RA6529AA_AS__seq199- ESC_SA7831AA_AS__seq78+
NZ_CP021198.1	H17 plasmid pH17-5,ColBM plasmid	ESC_RA6529AA_AS__seq199	ESC_QA2890AA_AS__seq172 ESC_QA8155AA_AS__seq39	modules3511	18	7	trkH+ yigZ+ pepQ+ fadB- fadA- fre+ ubiD+ rfaH- tatD+ tatA+ ubiB+ group_29735+ udp+ group_9470- group_5602- group_11828- arcC1_2- atzF-	ESC_BA8190AA_AS__seq9+ ESC_HA8369AA_AS__seq120- ESC_NA4000AA_AS__seq8+ ESC_QA2890AA_AS__seq172+ ESC_QA7436AA_AS__seq136- ESC_RA6529AA_AS__seq199- ESC_SA7831AA_AS__seq78+
NZ_CP021198.1	H17 plasmid pH17-5,ColBM plasmid	ESC_HA5570AA_AS__seq14	ESC_JA4488AA_AS__seq65 GCF_001463405.1__seq74 GCF_000264175.1__seq51 GCF_002029035.1__seq3 ESC_JA8124AA_AS__seq330 GCF_001854565.1__seq26 ESC_LA0830AA_AS__seq98 ESC_HA7812AA_AS__seq70 ESC_LA0107AA_AS__seq7 ESC_SA8312AA_AS__seq88 ESC_HA6332AA_AS__seq113 ESC_BA8190AA_AS__seq67 ESC_RA0395AA_AS__seq294	modules8412	54	2	trkH+ yigZ+ pepQ+ fadB- group_8543- fre+ ubiD+ rfaH- tatD+ tatA+ ubiB+ group_29735+ udp+ group_9470- sucD_2- group_11828- arcC1_2- atzF- yahB_1- metE+ yigL+ pldB+ rhtC_1+ group_13299- group_15250- corA+ uvrD+ yigB+ group_15248+ dapF+ group_29144+ cyaY- hemC- hemD- hemX- bepA_1- chuR_1+ wecF+ wzxE+ wecE+ rffH+ rffG+ rho+ trxA_1+ rhlB- rep+ ppiC- ilvC+ ilvA+ ilvD+ ilvE+ ilvM+ ilvG+ group_29128+	ESC_HA5557AA_AS__seq40+ ESC_HA5570AA_AS__seq14+
NZ_CP021198.1	H17 plasmid pH17-5,ColBM plasmid	ESC_HA5568AA_AS__seq49	GCF_001463405.1__seq74 GCF_000264175.1__seq51 GCF_002029035.1__seq3 ESC_JA8124AA_AS__seq330 ESC_LA0830AA_AS__seq98 ESC_LA0107AA_AS__seq7 ESC_LA1881AA_AS__seq113 ESC_SA8312AA_AS__seq88 ESC_FA8326AA_AS__seq84 ESC_HA6853AA_AS__seq155 ESC_GA9726AA_AS__seq14 ESC_FA8327AA_AS__seq134	modules8495	55	2	trkH+ trkH+ yigZ+ pepQ+ fadB- group_8543- fre+ ubiD+ rfaH- tatD+ tatA+ ubiB+ group_29735+ udp+ group_9470- sucD_2- group_11828- arcC1_2- atzF- yahB_1- metE+ yigL+ pldB+ rhtC_1+ group_13299- group_15250- corA+ uvrD+ yigB+ group_15248+ dapF+ group_29144+ cyaY- hemC- hemD- hemX- bepA_1- chuR_1+ wecF+ wzxE+ wecE+ rffH+ rffG+ rho+ trxA_1+ rhlB- rep+ ppiC- ilvC+ ilvA+ ilvD+ ilvE+ ilvM+ ilvG+ group_2912…	ESC_HA5568AA_AS__seq49+ ESC_HA5572AA_AS__seq172+
NZ_CP021198.1	H17 plasmid pH17-5,ColBM plasmid	ESC_CA5479AA_AS__seq19	ESC_HA0490AA_AS__seq47 ESC_BA5182AA_AS__seq105	modules5936	31	26	trkH+ yigZ+ pepQ+ fadB- fadA- fre+ ubiD+ rfaH- tatD+ tatA+ ubiB+ group_29735+ udp+ group_9470- sucD_2- group_11828- arcC1_2- atzF- yahB_1- metE+ yigL+ pldB+ rhtC_1+ group_13299- group_15250- corA+ uvrD+ yigB+ group_15248+ dapF+ group_29144+	ESC_BA4145AA_AS__seq101+ ESC_BA5182AA_AS__seq105- ESC_BA5541AA_AS__seq130+ ESC_BA6560AA_AS__seq68+ ESC_BA8710AA_AS__seq10+ ESC_BA9232AA_AS__seq60+ ESC_CA1909AA_AS__seq96+ ESC_CA3698AA_AS__seq23- ESC_CA5479AA_AS__seq19+ ESC_CA6295AA_AS__seq19- ESC_HA0490AA_AS__seq47- ESC_HA3089AA_AS__seq79- ESC_HA3338AA_AS__seq100+ ESC_HA3865AA_AS__seq67- ESC_HA7717AA_AS__seq6+ ESC_LA0540AA_AS__seq5+ ESC_LA5763AA_…
NZ_CP021198.1	H17 plasmid pH17-5,ColBM plasmid	ESC_HA5572AA_AS__seq172	GCF_001463405.1__seq74 GCF_000264175.1__seq51 GCF_002029035.1__seq3 ESC_JA8124AA_AS__seq330 ESC_LA0830AA_AS__seq98 ESC_LA0107AA_AS__seq7 ESC_SA8312AA_AS__seq88 ESC_LA1881AA_AS__seq113 ESC_FA8326AA_AS__seq84 ESC_GA9726AA_AS__seq14 ESC_FA8327AA_AS__seq134 ESC_HA6853AA_AS__seq155	modules8495	55	2	trkH+ trkH+ yigZ+ pepQ+ fadB- group_8543- fre+ ubiD+ rfaH- tatD+ tatA+ ubiB+ group_29735+ udp+ group_9470- sucD_2- group_11828- arcC1_2- atzF- yahB_1- metE+ yigL+ pldB+ rhtC_1+ group_13299- group_15250- corA+ uvrD+ yigB+ group_15248+ dapF+ group_29144+ cyaY- hemC- hemD- hemX- bepA_1- chuR_1+ wecF+ wzxE+ wecE+ rffH+ rffG+ rho+ trxA_1+ rhlB- rep+ ppiC- ilvC+ ilvA+ ilvD+ ilvE+ ilvM+ ilvG+ group_2912…	ESC_HA5568AA_AS__seq49+ ESC_HA5572AA_AS__seq172+
NZ_CP021289.1	PA45B plasmid pPA45B, drug-resistant plasmid, containing TEM-1 and other drug-resistant genes	GCF_900499615.1__seq80	ESC_BA7524AA_AS__seq212	modules3660	19	1	klcA_2+ group_5577+ klcA_2+ group_797+ group_1580+ group_4530+ group_2059+ group_19758+ group_19761+ parA_2+ yafN_1- relE- repB- group_9543+ group_5845- mleN_2+ patB_3+ group_1418- group_14147-	GCF_900499615.1__seq80+
NZ_CP021289.1	PA45B plasmid pPA45B, drug-resistant plasmid, containing TEM-1 and other drug-resistant genes	ESC_SA9924AA_AS__seq26	ESC_NA8805AA_AS__seq26 ESC_TA8724AA_AS__seq70 ESC_TA1931AA_AS__seq122 ESC_LA5890AA_AS__seq25 ESC_TA2001AA_AS__seq117 ESC_HA5572AA_AS__seq50 ESC_HA5565AA_AS__seq160 ESC_LA1938AA_AS__seq239 ESC_HA5591AA_AS__seq108 ESC_CA4514AA_AS__seq175 ESC_QA2182AA_AS__seq101	modules9606	69	1	group_4519+ finO+ group_6226+ group_2550+ group_123+ group_327+ group_5043+ group_4501+ group_12633+ group_395+ group_5213+ group_11383+ group_3615+ group_4611+ group_11378+ group_3869+ group_3265+ group_1635+ group_3593+ group_12663+ group_5312+ group_2232+ group_2223+ group_1559+ group_10320+ group_7225+ group_4460+ dksA_1+ group_6301+ group_2905+ group_4307+ group_7747+ group_2031+ group_4887+…	ESC_SA9924AA_AS__seq26+
NZ_CP021289.1	PA45B plasmid pPA45B, drug-resistant plasmid, containing TEM-1 and other drug-resistant genes	ESC_SA1149AA_AS__seq12	ESC_GA5351AA_AS__seq49 ESC_QA8780AA_AS__seq68 ESC_QA5498AA_AS__seq6 ESC_NA4031AA_AS__seq28 ESC_QA6460AA_AS__seq22 ESC_TA8691AA_AS__seq26 ESC_NA4034AA_AS__seq71 ESC_NA3985AA_AS__seq67 ESC_QA7947AA_AS__seq9 ESC_IA2724AA_AS__seq64 ESC_HA0759AA_AS__seq37 ESC_NA3972AA_AS__seq41 ESC_NA3994AA_AS__seq89 ESC_HA7589AA_AS__seq117 ESC_QA6616AA_AS__seq50 ESC_NA4054AA_AS__seq16 ESC_NA3996AA_AS__seq164 ESC_TA87…	modules7198	41	1	merP+ group_18734+ merR- group_2047+ group_4891+ group_3425+ group_4716+ group_4716+ traY+ group_7412+ traM+ group_3017- group_2206+ group_18768+ group_14426+ group_2707+ group_4070+ group_98+ group_4047+ group_1133+ group_7282+ rsmA_2+ group_2956+ group_8144+ group_7799+ klcA_4+ group_5577+ group_1261+ group_797+ group_1580+ group_4530+ group_2059+ group_19758+ group_19761+ parA_2+ yafN_1- relE-…	ESC_SA1149AA_AS__seq12+
NZ_CP021289.1	PA45B plasmid pPA45B, drug-resistant plasmid, containing TEM-1 and other drug-resistant genes	ESC_NA4016AA_AS__seq6	ESC_NA4026AA_AS__seq25 ESC_QA5463AA_AS__seq50 ESC_TA1962AA_AS__seq22 ESC_CA4514AA_AS__seq262 GCF_002028665.1__seq17 ESC_CA0894AA_AS__seq80 ESC_NA4054AA_AS__seq69 ESC_LA4539AA_AS__seq401 ESC_NA4034AA_AS__seq54 ESC_HA0759AA_AS__seq62 ESC_GA5351AA_AS__seq27 ESC_QA7981AA_AS__seq140 ESC_NA8805AA_AS__seq23 ESC_HA0238AA_AS__seq42 ESC_NA3994AA_AS__seq131 ESC_HA5565AA_AS__seq33 ESC_HA5572AA_AS__seq196 ESC…	modules10523	79	2	group_11594+ pemK+ pemI+ group_8457+ group_2156+ group_16626+ group_7079+ group_16627+ group_16628+ group_19750+ group_12547+ group_2554+ group_141+ group_327+ group_5040+ group_4501+ group_12892+ group_392+ group_5213+ group_12764+ group_3610+ group_4611+ group_10274- group_11375+ group_3870+ group_3266+ group_1634+ group_19764+ group_14585+ group_3588+ group_10409+ group_14586+ group_5322+ grou…	ESC_NA4016AA_AS__seq6+ ESC_NA4022AA_AS__seq4-
NZ_CP021289.1	PA45B plasmid pPA45B, drug-resistant plasmid, containing TEM-1 and other drug-resistant genes	ESC_IA2724AA_AS__seq71	ESC_GA5351AA_AS__seq31 ESC_NA3972AA_AS__seq1 ESC_HA0759AA_AS__seq38 ESC_NA4034AA_AS__seq37 ESC_HA6329AA_AS__seq45 ESC_NA4016AA_AS__seq3 ESC_NA4026AA_AS__seq39 ESC_NA4022AA_AS__seq20 ESC_QA7947AA_AS__seq147 ESC_NA3994AA_AS__seq57 ESC_BA2267AA_AS__seq129 ESC_HA0759AA_AS__seq182 ESC_NA3995AA_AS__seq110 ESC_HA6337AA_AS__seq66 ESC_TA1976AA_AS__seq80 ESC_QA5539AA_AS__seq116 ESC_LA4539AA_AS__seq71 ESC_C…	modules10937	84	1	group_457- espC+ group_5461- group_5461- agp_2+ group_16154+ resA+ lolD_3+ group_16153+ macB_2+ group_12664+ tpd+ efeU_2+ nqrC+ group_3770- group_14287+ group_5055+ group_12697- folP_2- group_16483- group_19892+ group_16682+ group_19893- group_10413+ tnsB+ group_14279+ group_18727+ mta+ group_11411+ bla+ tnpR+ group_2737- group_18736- group_1062+ group_1063+ group_11594+ pemK+ pemI+ group_8457+ g…	ESC_IA2724AA_AS__seq71+
NZ_CP021289.1	PA45B plasmid pPA45B, drug-resistant plasmid, containing TEM-1 and other drug-resistant genes	ESC_NA4031AA_AS__seq43	ESC_NA3994AA_AS__seq57 ESC_QA5539AA_AS__seq116 ESC_TA1976AA_AS__seq80 ESC_NA4020AA_AS__seq79 ESC_HA5565AA_AS__seq63 ESC_HA5557AA_AS__seq137 ESC_HA5568AA_AS__seq185 ESC_HA5572AA_AS__seq200 GCF_002166335.1__seq1482	modules6899	39	1	group_18736+ group_2735+ group_2311- group_7908- repE+ group_4650+ group_1786- group_2730+ tnpR- bla- group_11411- mta- group_18727- group_14279- tnsB- group_10413- group_19893+ group_16682- group_19892- group_26355- folP_2+ group_12698+ group_5055- group_14287- group_3770+ nqrC- efeU_2- tpd- group_12664- macB_2- group_16153- lolD_3- resA- group_16154- agp_2- group_5461+ group_5461+ espC- group_4…	ESC_NA4031AA_AS__seq43+
NZ_CP021289.1	PA45B plasmid pPA45B, drug-resistant plasmid, containing TEM-1 and other drug-resistant genes	GCF_002109765.1__seq30	ESC_NA4054AA_AS__seq69 ESC_QA7947AA_AS__seq147 ESC_BA2267AA_AS__seq129 ESC_QA2182AA_AS__seq125 ESC_TA2001AA_AS__seq117 ESC_LA4539AA_AS__seq71 ESC_CA3510AA_AS__seq20 ESC_NA3996AA_AS__seq96	modules11676	96	1	ltrA_2- group_5845+ group_9543- repB+ relE+ yafN_1+ parA_2- group_19761- group_19758- group_2059- group_4530- group_1580- group_802- group_1261- group_5577- group_1268- group_8147- group_2956- rsmA_2- group_7282- group_1133- group_4047- group_98- group_4070- group_2707- group_14426- group_18768- group_2206- group_3017+ traM- group_7412- traY- group_4722- group_4723- group_3428- group_4891- group_…	GCF_002109765.1__seq30+
NZ_CP021289.1	PA45B plasmid pPA45B, drug-resistant plasmid, containing TEM-1 and other drug-resistant genes	ESC_HA6329AA_AS__seq10	ESC_HA6337AA_AS__seq85 ESC_CA4457AA_AS__seq63 ESC_LA4539AA_AS__seq401 ESC_NA4034AA_AS__seq54 ESC_HA0759AA_AS__seq62 ESC_NA3994AA_AS__seq131 ESC_QA7981AA_AS__seq140 ESC_GA5351AA_AS__seq27 ESC_HA0238AA_AS__seq42 ESC_NA8805AA_AS__seq23 ESC_HA5565AA_AS__seq33 ESC_HA5572AA_AS__seq196 ESC_QA6616AA_AS__seq81 ESC_QA5498AA_AS__seq80 ESC_HA7720AA_AS__seq18 ESC_CA3510AA_AS__seq65 ESC_QA7947AA_AS__seq147 ESC…	modules9888	72	1	pemK+ pemI+ group_8457+ group_2156+ group_16626+ group_7079+ group_16627+ group_16628+ group_19750+ group_12547+ group_2554+ group_141+ group_327+ group_5040+ group_4501+ group_12892+ group_392+ group_5213+ group_12764+ group_3610+ group_4611+ group_10274- group_11375+ group_3870+ group_3266+ group_1634+ group_19764+ group_14585+ group_3588+ group_10409+ group_14586+ group_5322+ group_2226+ group…	ESC_HA6329AA_AS__seq10+
NZ_CP021289.1	PA45B plasmid pPA45B, drug-resistant plasmid, containing TEM-1 and other drug-resistant genes	ESC_HA5580AA_AS__seq111	ESC_HA5579AA_AS__seq41 ESC_HA5557AA_AS__seq44 ESC_FA6906AA_AS__seq57 ESC_CA6171AA_AS__seq27 ESC_TA1976AA_AS__seq59 GCF_002028665.1__seq17 ESC_CA0894AA_AS__seq80 ESC_BA2267AA_AS__seq126 ESC_LA4539AA_AS__seq401 ESC_NA8805AA_AS__seq23 ESC_NA4034AA_AS__seq54 ESC_HA0238AA_AS__seq42 ESC_HA0759AA_AS__seq62 ESC_GA5351AA_AS__seq27 ESC_HA5565AA_AS__seq33 ESC_QA7981AA_AS__seq140 ESC_HA5572AA_AS__seq196 ESC_…	modules11494	92	2	agp_2+ group_16154+ resA+ lolD_3+ group_16153+ macB_2+ group_12664+ tpd+ efeU_2+ nqrC+ group_3790- group_16392+ walR+ group_19059- msrP_1- group_8436- group_5448- group_2156+ group_16626+ group_7079+ group_16627+ group_16628+ group_19750+ group_12547+ group_2554+ group_141+ group_327+ group_5040+ group_4501+ group_12892+ group_392+ group_5213+ group_12764+ group_3610+ group_4611+ group_10274- gro…	ESC_HA5579AA_AS__seq41+ ESC_HA5580AA_AS__seq111-
[truncated: 438 more rows]
