# Supplementary material for: Genomics Analysis to Identify Multiple Genetic Determinants That Drive the Global Transmission of the Pandemic ST95 Lineage of Extraintestinal Pathogenic Escherichia coli (ExPEC)
Source: Pathogens. 2022 Dec 7;11(12):1489. doi: 10.3390/pathogens11121489 (PMC9781279; doi:10.3390/pathogens11121489)
Supplement: Supplementary file 1 [file pathogens-11-01489-s001.zip › Supplementary Materials/Table S5.xlsx]

## Sheet: Distribution of islands in ST95
ID			ST	AGI-3	AY151282	espC-PAI	ETT2	HPI (AY233333)	GI-12	GI-16	GI-2	GI-7	GimA	LEE	NC_008563_P5	NC_011751_P1	PAI-I-536	PAI-I-AL862	PAI-I-APEC-O1	PAI-III-536
ESC_AA8152AA_AS.scaffold	ESC_AA8152AA_AS	Clade Ⅰ	ST95	0.5769	0.7692	0.1875	0	1	1	0.9275	0.8286	0.96	0	0.1455	1	0.5455	0.4103	0.7736	0.9677	0.5441
ESC_AA8225AA_AS.scaffold	ESC_AA8225AA_AS	Clade Ⅰ	ST95	0.5769	0.7692	0.1875	0	1	1	0.9275	0.8286	0.96	0	0.1455	1	0.4182	0.4103	0.7736	0.9677	0.5441
ESC_AA8798AA_AS.scaffold	ESC_AA8798AA_AS	Clade Ⅰ	ST95	0.5769	0.7692	0.1875	0	1	1	0.9275	0.8286	0.96	0	0.1455	1	0.4364	0.4103	0.7736	0.9677	0.5441
ESC_AA9326AA_AS.scaffold	ESC_AA9326AA_AS	Clade Ⅰ	ST95	0.5962	0.7692	0.1875	0	1	1	0.9275	0.7714	0.96	0	0.1636	1	0.5091	0.4231	0.7736	0.9677	0.6471
ESC_AA9388AA_AS.scaffold	ESC_AA9388AA_AS	Clade Ⅰ	ST95	0.5769	0.7692	0.1875	0	1	1	0.9275	0.8286	0.96	0	0.1455	1	0.4182	0.4103	0.7736	0.9677	0.5441
ESC_AA9673AA_AS.scaffold	ESC_AA9673AA_AS	Clade Ⅰ	ST95	0.5769	0.7692	0.1875	0	1	1	0.9275	0.8286	0.96	0	0.1455	1	0.5091	0.4103	0.7736	0.9677	0.5441
ESC_AA9705AA_AS.scaffold	ESC_AA9705AA_AS	Clade Ⅰ	ST95	0.5962	0.7692	0.1875	0	1	1	0.9275	0.7714	0.96	0	0.1636	1	0.6	0.4231	0.7736	0.9677	0.6471
ESC_BA0356AA_AS.scaffold	ESC_BA0356AA_AS	Clade Ⅰ	ST95	0.5962	0.7692	0.1875	0	1	1	0.9275	0.7714	0.96	0	0.1636	1	0.5091	0.4231	0.7736	0.9677	0.6471
ESC_BA0370AA_AS.scaffold	ESC_BA0370AA_AS	Clade Ⅰ	ST95	0.5962	0.7692	0.1875	0	1	1	0.9275	0.7714	0.96	0	0.1636	1	0.5091	0.4231	0.7736	0.9677	0.6471
ESC_BA0596AA_AS.scaffold	ESC_BA0596AA_AS	Clade Ⅰ	ST95	0.5962	0.7692	0.1875	0	1	1	0.9275	0.7714	0.96	0	0.1636	1	0.5091	0.4231	0.7736	0.9677	0.6471
ESC_BA0967AA_AS.scaffold	ESC_BA0967AA_AS	Clade Ⅰ	ST95	0.5769	0.7692	0.1875	0	1	1	0.9275	0.7714	0.96	0	0.1455	1	0.3636	0.4103	0.7736	0.9677	0.5147
ESC_BA1000AA_AS.scaffold	ESC_BA1000AA_AS	Clade Ⅰ	ST95	0.5769	0.7692	0.1875	0	1	1	0.9275	0.8286	0.96	0	0.1455	1	0.4182	0.4103	0.7736	0.9677	0.5441
ESC_BA1242AA_AS.scaffold	ESC_BA1242AA_AS	Clade Ⅰ	ST95	0.5769	0.7692	0.1875	0	1	1	0.9275	0.7714	0.96	0	0.1455	1	0.3636	0.3974	0.7736	0.9677	0.5147
ESC_BA1683AA_AS.scaffold	ESC_BA1683AA_AS	Clade Ⅰ	ST95	0.5769	0.7692	0.1875	0	1	1	0.9275	0.8286	0.96	0	0.1455	1	0.4182	0.4231	0.7736	0.9677	0.5441
ESC_BA2168AA_AS.scaffold	ESC_BA2168AA_AS	Clade Ⅰ	ST95	0.5962	0.7692	0.1875	0	1	1	0.9275	0.7714	0.96	0	0.1636	1	0.5091	0.4231	0.7736	0.9677	0.6471
ESC_BA2275AA_AS.scaffold	ESC_BA2275AA_AS	Clade Ⅰ	ST95	0.6154	0.7692	0.1875	0	1	1	1	0.8286	1	0	0.1455	1	0.4545	0.3974	0.7925	0.9677	0.5294
ESC_BA2499AA_AS.scaffold	ESC_BA2499AA_AS	Clade Ⅰ	ST95	0.5769	0.7692	0.1875	0	1	1	0.9275	0.8286	0.96	0	0.1455	1	0.4182	0.4103	0.7736	0.9677	0.5441
ESC_BA2574AA_AS.scaffold	ESC_BA2574AA_AS	Clade Ⅰ	ST95	0.5769	0.7692	0.1875	0	1	1	0.9275	0.8286	0.96	0	0.1455	1	0.4182	0.4103	0.7736	0.9677	0.5441
ESC_BA2895AA_AS.scaffold	ESC_BA2895AA_AS	Clade Ⅰ	ST95	0.5769	0.7692	0.1875	0	1	1	0.9275	0.8286	0.96	0	0.1455	1	0.5091	0.4103	0.717	0.9677	0.5147
ESC_BA2951AA_AS.scaffold	ESC_BA2951AA_AS	Clade Ⅰ	ST95	0.5769	0.7692	0.1875	0	1	1	0.9275	0.8286	0.96	0	0.1455	1	0.5091	0.4103	0.7736	0.9677	0.5441
ESC_BA2963AA_AS.scaffold	ESC_BA2963AA_AS	Clade Ⅰ	ST95	0.5962	0.7692	0.1875	0	1	1	0.9275	0.7714	0.96	0	0.1636	1	0.5091	0.4231	0.7736	0.9677	0.6471
ESC_BA3011AA_AS.scaffold	ESC_BA3011AA_AS	Clade Ⅰ	ST95	0.5769	0.7692	0.1875	0	1	1	0.9275	0.7714	0.96	0	0.1455	1	0.4	0.4231	0.7736	0.9677	0.5294
ESC_BA3061AA_AS.scaffold	ESC_BA3061AA_AS	Clade Ⅰ	ST95	0.5769	0.7692	0.1875	0	1	1	0.9275	0.8286	0.96	0	0.1636	1	0.3818	0.3974	0.7736	1	0.5147
ESC_BA3134AA_AS.scaffold	ESC_BA3134AA_AS	Clade Ⅰ	ST95	0.5769	0.7692	0.25	0	1	1	0.9275	0.8286	0.96	0	0.1455	1	0.5273	0.4231	0.7736	0.9677	0.5441
ESC_BA3190AA_AS.scaffold	ESC_BA3190AA_AS	Clade Ⅰ	ST95	0.5962	0.7692	0.1875	0	1	1	0.9275	0.7714	0.96	0	0.1636	1	0.6	0.4231	0.7736	0.9677	0.6471
ESC_BA3227AA_AS.scaffold	ESC_BA3227AA_AS	Clade Ⅰ	ST95	0.5769	0.7692	0.1875	0	1	1	0.9275	0.7714	0.96	0	0.1455	1	0.3636	0.3974	0.7736	0.9677	0.5147
ESC_BA3624AA_AS.scaffold	ESC_BA3624AA_AS	Clade Ⅰ	ST95	0.5962	0.7692	0.1875	0	1	1	0.9275	0.7714	0.96	0	0.1636	1	0.5091	0.4231	0.7736	0.9677	0.6471
ESC_BA3690AA_AS.scaffold	ESC_BA3690AA_AS	Clade Ⅰ	ST95	0.5769	0.7692	0.1875	0	1	1	0.9275	0.8286	0.96	0	0.1455	1	0.6	0.4103	0.7736	0.9677	0.5441
ESC_BA3729AA_AS.scaffold	ESC_BA3729AA_AS	Clade Ⅰ	ST95	0.5769	0.7692	0.1875	0	1	1	0.9275	0.7714	0.96	0	0.1455	1	0.4727	0.3974	0.7736	0.9677	0.5147
ESC_BA3967AA_AS.scaffold	ESC_BA3967AA_AS	Clade Ⅰ	ST95	0.5769	0.7692	0.1875	0	1	1	0.9275	0.7714	0.96	0	0.1455	1	0.3636	0.3974	0.7736	0.9677	0.5147
ESC_BA4608AA_AS.scaffold	ESC_BA4608AA_AS	Clade Ⅰ	ST95	0.5769	0.7692	0.1875	0	1	1	0.9275	0.8286	0.96	0	0.1455	1	0.2182	0.3846	0.7547	0.5	0.5
ESC_BA4626AA_AS.scaffold	ESC_BA4626AA_AS	Clade Ⅰ	ST95	0.5962	0.7692	0.1875	0	1	1	0.9275	0.7714	0.96	0	0.1636	1	0.5091	0.4231	0.7736	0.9677	0.6471
ESC_BA4688AA_AS.scaffold	ESC_BA4688AA_AS	Clade Ⅰ	ST95	0.5962	0.7692	0.1875	0	1	1	0.9275	0.7714	0.96	0	0.1636	1	0.5091	0.4231	0.7736	0.9677	0.6471
ESC_BA5293AA_AS.scaffold	ESC_BA5293AA_AS	Clade Ⅰ	ST95	0.5962	0.7692	0.1875	0	1	1	0.9275	0.7714	0.96	0	0.1636	1	0.6	0.4231	0.7736	0.9677	0.6471
ESC_BA5569AA_AS.scaffold	ESC_BA5569AA_AS	Clade Ⅰ	ST95	0.5769	0.7692	0.1875	0	1	1	0.9275	0.8286	0.96	0	0.1455	1	0.4182	0.4103	0.7736	0.9677	0.5441
ESC_BA5915AA_AS.scaffold	ESC_BA5915AA_AS	Clade Ⅰ	ST95	0.5962	0.7692	0.1875	0	1	1	0.9275	0.7714	0.96	0	0.1636	1	0.5091	0.4231	0.7736	0.9677	0.6471
ESC_BA6230AA_AS.scaffold	ESC_BA6230AA_AS	Clade Ⅰ	ST95	0.7115	0.7692	0.125	0	1	1	0.4348	0.9714	1	0	0.1455	1	0.5091	0.4231	0.8491	1	0.6324
ESC_BA6278AA_AS.scaffold	ESC_BA6278AA_AS	Clade Ⅰ	ST95	0.6154	0.7692	0.1875	0	1	1	1	0.8286	1	0	0.1636	1	0.5636	0.3974	0.7358	0.9677	0.6324
ESC_BA6484AA_AS.scaffold	ESC_BA6484AA_AS	Clade Ⅰ	ST95	0.5192	0.7692	0	0	1	1	0.2319	0.6286	0.88	0	0.0909	1	0.3091	0.2436	0.4528	0.4839	0.4853
ESC_BA6503AA_AS.scaffold	ESC_BA6503AA_AS	Clade Ⅰ	ST95	0.5769	0.7692	0.1875	0	1	1	0.9275	0.8286	0.96	0	0.1455	1	0.5091	0.4103	0.7736	0.9677	0.5441
ESC_BA6706AA_AS.scaffold	ESC_BA6706AA_AS	Clade Ⅰ	ST95	0.5769	0.7692	0.1875	0	1	1	0.9275	0.8286	0.96	0	0.1455	1	0.4182	0.4103	0.7736	0.9677	0.5441
ESC_BA7324AA_AS.scaffold	ESC_BA7324AA_AS	Clade Ⅰ	ST95	0.5769	0.7692	0.1875	0	1	1	0.9275	0.8286	0.96	0	0.1455	1	0.5455	0.4231	0.7736	0.9677	0.5441
ESC_BA7642AA_AS.scaffold	ESC_BA7642AA_AS	Clade Ⅰ	ST95	0.5962	0.7692	0.1875	0	1	1	0.9275	0.7714	0.96	0	0.1636	1	0.6	0.4231	0.7736	0.9677	0.6471
ESC_BA7702AA_AS.scaffold	ESC_BA7702AA_AS	Clade Ⅰ	ST95	0.5769	0.7692	0.1875	0	1	1	0.9275	0.8286	0.96	0	0.1455	1	0.2182	0.3846	0.7547	0.5	0.5
ESC_BA7830AA_AS.scaffold	ESC_BA7830AA_AS	Clade Ⅰ	ST95	0.5769	0.7692	0.1875	0	1	1	0.9275	0.8286	0.96	0	0.1455	1	0.2182	0.3846	0.7547	0.5	0.5
ESC_BA8076AA_AS.scaffold	ESC_BA8076AA_AS	Clade Ⅰ	ST95	0.5962	0.7692	0.1875	0	1	1	0.9275	0.7714	0.96	0	0.1636	1	0.5091	0.4231	0.7736	0.9677	0.6471
ESC_BA8085AA_AS.scaffold	ESC_BA8085AA_AS	Clade Ⅰ	ST95	0.5962	0.7692	0.25	0	1	1	0.9275	0.7714	0.96	0	0.1636	1	0.3818	0.3974	0.7547	0.5161	0.6029
ESC_BA8190AA_AS.scaffold	ESC_BA8190AA_AS	Clade Ⅰ	ST95	0.5962	0.7692	0.1875	0	1	1	0.9275	0.7714	0.96	0	0.1636	1	0.5091	0.4231	0.7736	0.9677	0.6471
ESC_BA8258AA_AS.scaffold	ESC_BA8258AA_AS	Clade Ⅰ	ST95	0.5769	0.7692	0.1875	0	1	1	0.2609	0.8286	0.96	0	0.1455	1	0.5091	0.4103	0.7736	0.9677	0.5441
ESC_BA8793AA_AS.scaffold	ESC_BA8793AA_AS	Clade Ⅰ	ST95	0.5962	0.8462	0.1875	0	1	1	0.8986	0.7429	0.92	0	0.1455	1	0.4727	0.3974	0.5472	0.9677	0.6176
ESC_BA8984AA_AS.scaffold	ESC_BA8984AA_AS	Clade Ⅰ	ST95	0.5962	0.7692	0.1875	0	1	1	0.9275	0.7714	0.96	0	0.1636	1	0.5091	0.4231	0.7736	0.9677	0.6471
ESC_BA9076AA_AS.scaffold	ESC_BA9076AA_AS	Clade Ⅰ	ST95	0.5769	0.7692	0.1875	0	1	1	0.9275	0.8286	0.96	0	0.1455	1	0.5091	0.4103	0.7736	0.9677	0.5441
ESC_BA9277AA_AS.scaffold	ESC_BA9277AA_AS	Clade Ⅰ	ST95	0.5769	0.7692	0.1875	0	1	1	0.9275	0.8286	0.96	0	0.1455	1	0.4182	0.4103	0.7736	0.9677	0.5441
ESC_BA9973AA_AS.scaffold	ESC_BA9973AA_AS	Clade Ⅰ	ST95	0.5192	0.7692	0	0	1	1	0.2319	0.6286	0.88	0	0.0909	1	0.3091	0.2436	0.4528	0.4839	0.4853
ESC_CA0205AA_AS.scaffold	ESC_CA0205AA_AS	Clade Ⅰ	ST95	0.5769	0.7692	0.1875	0	1	1	0.9275	0.8286	0.96	0	0.1455	1	0.4182	0.4103	0.7736	0.9677	0.5441
ESC_CA0253AA_AS.scaffold	ESC_CA0253AA_AS	Clade Ⅰ	ST95	0.5962	0.7692	0.1875	0	1	1	0.9275	0.7714	0.96	0	0.1636	1	0.6	0.4231	0.7736	0.9677	0.6471
ESC_CA0584AA_AS.scaffold	ESC_CA0584AA_AS	Clade Ⅰ	ST95	0.5769	0.7692	0.1875	0	1	1	0.9275	0.8286	0.96	0	0.1455	1	0.5091	0.4103	0.7736	0.9677	0.5441
ESC_CA0637AA_AS.scaffold	ESC_CA0637AA_AS	Clade Ⅰ	ST95	0.5769	0.7692	0.1875	0	1	1	0.9275	0.8286	0.96	0	0.1455	1	0.3636	0.3974	0.7736	0.9677	0.5441
ESC_CA0677AA_AS.scaffold	ESC_CA0677AA_AS	Clade Ⅰ	ST95	0.5769	0.7692	0.1875	0	1	1	0.9275	0.8286	0.96	0	0.1455	1	0.4182	0.4103	0.7736	0.9677	0.5441
ESC_CA1000AA_AS.scaffold	ESC_CA1000AA_AS	Clade Ⅰ	ST95	0.5962	0.7692	0.1875	0	1	1	0.9275	0.7714	0.96	0	0.1636	1	0.5091	0.4231	0.7736	0.9677	0.6471
ESC_CA1134AA_AS.scaffold	ESC_CA1134AA_AS	Clade Ⅰ	ST95	0.5769	0.7692	0.1875	0	1	1	0.9275	0.8286	0.96	0	0.1455	1	0.4182	0.4103	0.7736	0.9677	0.5441
ESC_CA1611AA_AS.scaffold	ESC_CA1611AA_AS	Clade Ⅰ	ST95	0.5962	0.7692	0.1875	0	1	1	0.9275	0.7714	0.96	0	0.1636	1	0.6	0.4231	0.7736	0.9677	0.6471
ESC_CA1657AA_AS.scaffold	ESC_CA1657AA_AS	Clade Ⅰ	ST95	0.5769	0.7692	0.1875	0	1	1	0.9275	0.8286	0.96	0	0.1455	1	0.4182	0.4103	0.7736	0.9677	0.5441
ESC_CA1931AA_AS.scaffold	ESC_CA1931AA_AS	Clade Ⅰ	ST95	0.5769	0.7692	0.1875	0	1	1	0.9275	0.8286	0.96	0	0.1455	1	0.2182	0.3846	0.7547	0.5	0.5
ESC_CA1936AA_AS.scaffold	ESC_CA1936AA_AS	Clade Ⅰ	ST95	0.6346	0.7692	0.1875	0	1	1	1	0.8286	1	0	0.1455	1	0.5091	0.4231	0.7925	0.9677	0.5441
ESC_CA2046AA_AS.scaffold	ESC_CA2046AA_AS	Clade Ⅰ	ST95	0.5769	0.7692	0.1875	0	1	1	0.9275	0.8	0.96	0	0.1455	1	0.4182	0.4103	0.7736	0.9677	0.5441
ESC_CA2243AA_AS.scaffold	ESC_CA2243AA_AS	Clade Ⅰ	ST95	0.5769	0.7692	0.1875	0	1	1	0.9275	0.7429	0.96	0	0.1455	1	0.3636	0.4103	0.7736	0.9677	0.5147
ESC_CA2540AA_AS.scaffold	ESC_CA2540AA_AS	Clade Ⅰ	ST95	0.5769	0.7692	0.1875	0	1	1	0.9275	0.8286	0.96	0	0.1455	1	0.4182	0.4103	0.7736	0.9677	0.5441
ESC_CA2654AA_AS.scaffold	ESC_CA2654AA_AS	Clade Ⅰ	ST95	0.5769	0.7692	0.25	0	1	1	0.8551	0.7714	0.96	0	0.1455	1	0.4545	0.3974	0.7736	0.9677	0.5147
ESC_CA2713AA_AS.scaffold	ESC_CA2713AA_AS	Clade Ⅰ	ST95	0.5769	0.7692	0.1875	0	1	1	0.9275	0.8286	0.96	0	0.1455	1	0.4182	0.4103	0.7736	0.9677	0.5441
ESC_CA2947AA_AS.scaffold	ESC_CA2947AA_AS	Clade Ⅰ	ST95	0.5769	0.7692	0.1875	0	1	1	0.9275	0.8286	0.96	0	0.1455	1	0.4182	0.4103	0.7736	0.9677	0.5441
ESC_CA2986AA_AS.scaffold	ESC_CA2986AA_AS	Clade Ⅰ	ST95	0.5769	0.7692	0.1875	0	1	1	0.9275	0.8286	0.96	0	0.1455	1	0.4182	0.4231	0.7736	0.9677	0.5441
ESC_CA3069AA_AS.scaffold	ESC_CA3069AA_AS	Clade Ⅰ	ST95	0.5962	0.7692	0.1875	0	1	1	0.9275	0.7714	0.96	0	0.1636	1	0.5091	0.4231	0.7736	0.9677	0.6471
ESC_CA3176AA_AS.scaffold	ESC_CA3176AA_AS	Clade Ⅰ	ST95	0.5769	0.7692	0.1875	0	1	1	0.9275	0.8286	0.96	0	0.1455	1	0.5091	0.4103	0.7736	0.9677	0.5441
ESC_CA4075AA_AS.scaffold	ESC_CA4075AA_AS	Clade Ⅰ	ST95	0.5769	0.7692	0.1875	0	1	1	0.9275	0.8	0.96	0	0.1455	1	0.4	0.4103	0.7736	0.9516	0.5441
ESC_CA4164AA_AS.scaffold	ESC_CA4164AA_AS	Clade Ⅰ	ST95	0.5577	1	0.1875	0	1	1	0.9275	0.7714	0.96	0	0.1455	1	0.3091	0.3718	0.717	0.9677	0.4853
ESC_CA4280AA_AS.scaffold	ESC_CA4280AA_AS	Clade Ⅰ	ST95	0.5769	0.7692	0.1875	0	1	1	0.9275	0.8286	0.96	0	0.1455	1	0.5091	0.4103	0.7736	0.9677	0.5441
ESC_CA4430AA_AS.scaffold	ESC_CA4430AA_AS	Clade Ⅰ	ST95	0.5769	0.7692	0.1875	0	1	1	0.9275	0.8286	0.96	0	0.1455	1	0.5091	0.4103	0.7736	0.9677	0.5441
ESC_CA4457AA_AS.scaffold	ESC_CA4457AA_AS	Clade Ⅰ	ST95	0.5769	0.7692	0.1875	0	1	1	0.9275	0.8286	0.96	0	0.1818	1	0.4	0.4103	0.7736	0.9677	0.5441
ESC_CA4474AA_AS.scaffold	ESC_CA4474AA_AS	Clade Ⅰ	ST95	0.5769	0.7692	0.1875	0	1	1	0.9275	0.7714	0.96	0	0.1455	1	0.3636	0.3974	0.7736	0.9677	0.5147
ESC_CA4651AA_AS.scaffold	ESC_CA4651AA_AS	Clade Ⅰ	ST95	0.5769	0.7692	0.1875	0	1	1	0.9275	0.8286	0.96	0	0.1455	1	0.4	0.3974	0.7736	0.9677	0.5294
ESC_CA4830AA_AS.scaffold	ESC_CA4830AA_AS	Clade Ⅰ	ST95	0.5769	0.7692	0.1875	0	1	1	0.9275	0.8286	0.96	0	0.1455	1	0.4182	0.4103	0.7736	0.9677	0.5441
ESC_CA4887AA_AS.scaffold	ESC_CA4887AA_AS	Clade Ⅰ	ST95	0.5962	0.7692	0.1875	0	1	1	0.9275	0.7714	0.96	0	0.1636	1	0.5091	0.4231	0.7736	0.9677	0.6471
ESC_CA4893AA_AS.scaffold	ESC_CA4893AA_AS	Clade Ⅰ	ST95	0.75	0.7692	0.1875	0	1	1	0.9275	0.8	0.96	0	0.1636	1	0.5455	0.4359	0.566	0.9677	0.6618
ESC_CA4958AA_AS.scaffold	ESC_CA4958AA_AS	Clade Ⅰ	ST95	0.5769	0.7692	0.1875	0	1	1	0.9275	0.8286	0.96	0	0.1455	1	0.4182	0.4103	0.7736	0.9677	0.5441
ESC_CA5088AA_AS.scaffold	ESC_CA5088AA_AS	Clade Ⅰ	ST95	0.5769	0.7692	0.1875	0	1	1	0.9275	0.8286	0.96	0	0.1455	1	0.4182	0.4103	0.7736	0.9677	0.5441
ESC_CA5131AA_AS.scaffold	ESC_CA5131AA_AS	Clade Ⅰ	ST95	0.5962	0.7692	0.1875	0	1	1	0.9275	0.7714	0.96	0	0.1636	1	0.5091	0.4231	0.7736	0.9677	0.6471
ESC_CA5420AA_AS.scaffold	ESC_CA5420AA_AS	Clade Ⅰ	ST95	0.5769	0.7692	0.1875	0	1	1	0.9275	0.8286	0.96	0	0.1455	1	0.2182	0.3846	0.7547	0.5	0.5
ESC_CA5538AA_AS.scaffold	ESC_CA5538AA_AS	Clade Ⅰ	ST95	0.5962	0.7692	0.1875	0	1	1	0.9275	0.7714	0.96	0	0.1636	1	0.5091	0.4231	0.7736	0.9677	0.6471
ESC_CA5640AA_AS.scaffold	ESC_CA5640AA_AS	Clade Ⅰ	ST95	0.5769	0.7692	0.1875	0	1	1	0.9275	0.8286	0.96	0	0.1455	1	0.5091	0.4103	0.7736	0.9677	0.5441
ESC_CA5697AA_AS.scaffold	ESC_CA5697AA_AS	Clade Ⅰ	ST95	0.5962	0.7692	0.1875	0	1	1	0.9275	0.7714	0.96	0	0.1636	1	0.5091	0.4231	0.7736	0.9677	0.6471
ESC_CA6132AA_AS.scaffold	ESC_CA6132AA_AS	Clade Ⅰ	ST95	0.5769	0.7692	0.1875	0	1	1	0.9275	0.8286	0.96	0	0.1455	1	0.4182	0.4103	0.7736	0.9677	0.5441
ESC_CA6245AA_AS.scaffold	ESC_CA6245AA_AS	Clade Ⅰ	ST95	0.5962	0.7692	0.1875	0	1	1	0.9275	0.7714	0.96	0	0.1636	1	0.5091	0.4231	0.7736	0.9677	0.6471
ESC_CA6314AA_AS.scaffold	ESC_CA6314AA_AS	Clade Ⅰ	ST95	0.5962	0.7692	0.1875	0	1	1	0.9275	0.7714	0.96	0	0.1636	1	0.6	0.4231	0.7736	0.9677	0.6471
ESC_CA6334AA_AS.scaffold	ESC_CA6334AA_AS	Clade Ⅰ	ST95	0.5962	0.7692	0.1875	0	1	1	0.9275	0.7714	0.96	0	0.1636	1	0.6	0.4231	0.7736	0.9677	0.6471
ESC_CA6371AA_AS.scaffold	ESC_CA6371AA_AS	Clade Ⅰ	ST95	0.6154	0.7692	0.25	0	1	1	0.9565	0.8	0.96	0	0.1636	1	0.6364	0.4359	0.7736	0.9677	0.6471
ESC_FA6908AA_AS.scaffold	ESC_FA6908AA_AS	Clade Ⅰ	ST95	0.5769	0.7692	0.1875	0	1	1	0.9275	0.8286	0.96	0	0.1818	1	0.4909	0.4103	0.7736	0.9677	0.5441
ESC_FA7362AA_AS.scaffold	ESC_FA7362AA_AS	Clade Ⅰ	ST95	0.6154	0.7692	0.1875	0	1	1	1	0.8857	1	0	0.1455	1	0.4182	0.4103	0.7925	0.9677	0.5588
ESC_FA7591AA_AS.scaffold	ESC_FA7591AA_AS	Clade Ⅰ	ST95	0.5769	0.7692	0.1875	0	1	1	0.9275	0.7429	0.96	0	0.1273	1	0.4909	0.4231	0.7358	0.9677	0.5441
ESC_FA7723AA_AS.scaffold	ESC_FA7723AA_AS	Clade Ⅰ	ST95	0.6154	0.8462	0.1875	0	1	1	0.9275	0.7714	0.96	0	0.1636	1	0.5091	0.4359	0.7736	0.9677	0.6471
ESC_GA0166AA_AS.scaffold	ESC_GA0166AA_AS	Clade Ⅰ	ST95	0.5769	0.7692	0.1875	0	1	1	0.9275	0.8286	0.96	0	0.1455	1	0.4182	0.4103	0.7736	0.9677	0.5441
ESC_GA0377AA_AS.scaffold	ESC_GA0377AA_AS	Clade Ⅰ	ST95	0.5769	0.7692	0.1875	0	1	1	0.9275	0.8286	0.96	0	0.1455	1	0.4182	0.4103	0.7736	0.9677	0.5441
ESC_GA1856AA_AS.scaffold	ESC_GA1856AA_AS	Clade Ⅰ	ST95	0.5962	0.7692	0.1875	0.4231	1	1	0.9275	0.8286	0.96	0	0.1636	1	0.4182	0.4103	0.7736	0.9677	0.5588
ESC_GA3966AA_AS.scaffold	ESC_GA3966AA_AS	Clade Ⅰ	ST95	0.5769	0.7692	0.1875	0	1	1	0.9275	0.8286	0.96	0	0.1455	1	0.4182	0.4103	0.7736	0.9677	0.5441
ESC_GA5331AA_AS.scaffold	ESC_GA5331AA_AS	Clade Ⅰ	ST95	0.5769	0.7692	0.1875	0	1	1	0.9275	0.8286	0.96	0	0.1455	1	0.4182	0.4103	0.7736	0.9677	0.5441
ESC_GA5351AA_AS.scaffold	ESC_GA5351AA_AS	Clade Ⅰ	ST95	0.5577	0.7692	0.1875	0	1	1	0.9275	0.8286	0.96	0	0.1818	1	0.3636	0.3846	0.717	0.9677	0.5147
ESC_GA6776AA_AS.scaffold	ESC_GA6776AA_AS	Clade Ⅰ	ST95	0.5769	0.7692	0.1875	0	1	1	0.9275	0.8286	0.96	0	0.1455	1	0.4182	0.4103	0.7736	0.9677	0.5441
ESC_GA7558AA_AS.scaffold	ESC_GA7558AA_AS	Clade Ⅰ	ST95	0.5769	0.7692	0.1875	0	1	1	0.9275	0.7714	0.96	0	0.1455	1	0.4727	0.4103	0.7736	0.9677	0.5147
ESC_GA8819AA_AS.scaffold	ESC_GA8819AA_AS	Clade Ⅰ	ST95	0.5769	0.7692	0.1875	0	1	1	0.9275	0.8286	0.96	0	0.1455	1	0.4182	0.4103	0.7736	0.9677	0.5441
ESC_GA9639AA_AS.scaffold	ESC_GA9639AA_AS	Clade Ⅰ	ST95	0.5769	0.7692	0.1875	0	1	1	0.9275	0.8286	0.92	0	0.1455	1	0.4182	0.4103	0.7736	0.9516	0.5441
ESC_GA9642AA_AS.scaffold	ESC_GA9642AA_AS	Clade Ⅰ	ST95	0.5769	0.7692	0.1875	0	1	1	0.9275	0.8286	0.96	0	0.1455	1	0.4182	0.4103	0.7736	0.9516	0.5441
ESC_GA9810AA_AS.scaffold	ESC_GA9810AA_AS	Clade Ⅰ	ST95	0.5769	0.7692	0.1875	0	1	1	0.2464	0.8286	0.96	0	0.1455	1	0.5091	0.4103	0.7736	0.9516	0.5441
ESC_GA9812AA_AS.scaffold	ESC_GA9812AA_AS	Clade Ⅰ	ST95	0.5769	0.7692	0.1875	0	1	1	0.2609	0.8286	0.96	0	0.1455	1	0.5091	0.4103	0.7736	0.9677	0.5441
ESC_GA9846AA_AS.scaffold	ESC_GA9846AA_AS	Clade Ⅰ	ST95	0.5769	0.7692	0.1875	0	1	1	0.9275	0.8286	0.96	0	0.1455	1	0.4182	0.4103	0.7736	0.9677	0.5441
ESC_HA0198AA_AS.scaffold	ESC_HA0198AA_AS	Clade Ⅰ	ST95	0.5769	0.7692	0.1875	0	1	1	0.9275	0.8286	0.96	0	0.1818	1	0.4909	0.4103	0.7736	0.9677	0.5441
ESC_HA0246AA_AS.scaffold	ESC_HA0246AA_AS	Clade Ⅰ	ST95	0.5769	0.7692	0.1875	0	1	1	0.9275	0.8286	0.96	0	0.1455	1	0.4182	0.4231	0.7736	0.9677	0.5441
ESC_HA0759AA_AS.scaffold	ESC_HA0759AA_AS	Clade Ⅰ	ST95	0.5	0.7692	0.1875	0	1	1	0.9275	0.8286	0.96	0	0.1818	1	0.4	0.4103	0.7736	0.9516	0.5441
ESC_HA0761AA_AS.scaffold	ESC_HA0761AA_AS	Clade Ⅰ	ST95	0.5769	0.7692	0.1875	0	1	1	0.9275	0.7714	0.96	0	0.1455	1	0.3636	0.3974	0.7736	0.9677	0.5147
ESC_HA0767AA_AS.scaffold	ESC_HA0767AA_AS	Clade Ⅰ	ST95	0.5769	0.7692	0.1875	0	1	1	0.9275	0.8286	0.96	0	0.1455	1	0.3091	0.3846	0.7547	0.5161	0.5
ESC_HA1668AA_AS.scaffold	ESC_HA1668AA_AS	Clade Ⅰ	ST95	0.5769	0.7692	0.1875	0	1	1	0.9275	0.8286	0.96	0	0.1455	1	0.5091	0.4103	0.7736	0.9677	0.5441
ESC_HA1669AA_AS.scaffold	ESC_HA1669AA_AS	Clade Ⅰ	ST95	0.5962	1	0.1875	0	1	1	0.8986	0.7429	0.92	0	0.1455	1	0.4727	0.3974	0.5472	0.9677	0.6176
ESC_HA1673AA_AS.scaffold	ESC_HA1673AA_AS	Clade Ⅰ	ST95	0.5769	0.7692	0.1875	0	1	1	0.9275	0.8286	0.96	0	0.1455	1	0.4182	0.4103	0.7736	0.9677	0.5441
ESC_HA2055AA_AS.scaffold	ESC_HA2055AA_AS	Clade Ⅰ	ST95	0.5769	0.7692	0.1875	0	1	0.125	0.913	0.8286	0.96	0	0.1455	1	0.4182	0.4103	0.7736	0.9516	0.5441
ESC_HA3833AA_AS.scaffold	ESC_HA3833AA_AS	Clade Ⅰ	ST95	0.5769	0.7692	0.1875	0	1	1	0.9275	0.8286	0.96	0	0.1455	1	0.4182	0.4103	0.7736	0.9677	0.5441
ESC_HA5031AA_AS.scaffold	ESC_HA5031AA_AS	Clade Ⅰ	ST95	0.5769	0.7692	0.1875	0	1	1	0.2609	0.8286	0.96	0	0.1818	1	0.4909	0.4103	0.7736	0.9677	0.5441
ESC_HA5043AA_AS.scaffold	ESC_HA5043AA_AS	Clade Ⅰ	ST95	0.5769	0.7692	0.1875	0	1	1	0.9275	0.8286	0.96	0	0.1455	1	0.4182	0.4103	0.7736	0.9677	0.5441
ESC_HA5094AA_AS.scaffold	ESC_HA5094AA_AS	Clade Ⅰ	ST95	0.5769	0.7692	0.1875	0	1	1	0.9275	0.8286	0.96	0	0.1455	1	0.5091	0.4103	0.7736	0.9677	0.5441
ESC_HA5098AA_AS.scaffold	ESC_HA5098AA_AS	Clade Ⅰ	ST95	0.5769	0.7692	0.1875	0	1	1	0.9275	0.8286	0.96	0	0.1455	1	0.5091	0.4103	0.7736	0.9677	0.5441
ESC_HA5117AA_AS.scaffold	ESC_HA5117AA_AS	Clade Ⅰ	ST95	0.5769	0.7692	0.1875	0	1	1	0.9275	0.8286	0.96	0	0.1455	1	0.4182	0.4103	0.7736	0.9677	0.5441
ESC_HA5174AA_AS.scaffold	ESC_HA5174AA_AS	Clade Ⅰ	ST95	0.5962	0.7692	0.1875	0	1	1	0.9275	0.7714	0.96	0	0.1636	1	0.6	0.4231	0.7736	0.9677	0.6471
ESC_HA5591AA_AS.scaffold	ESC_HA5591AA_AS	Clade Ⅰ	ST95	0.5769	0.7692	0.1875	0	1	1	0.9275	0.8286	0.96	0	0.1455	1	0.5091	0.4103	0.7736	0.9677	0.5441
ESC_HA5636AA_AS.scaffold	ESC_HA5636AA_AS	Clade Ⅰ	ST95	0.5769	0.7692	0.1875	0	1	1	0.9275	0.8286	0.96	0	0.1455	1	0.4182	0.4103	0.7736	0.9677	0.5441
ESC_HA5663AA_AS.scaffold	ESC_HA5663AA_AS	Clade Ⅰ	ST95	0.5962	0.7692	0.1875	0	1	1	0.9275	0.7714	0.96	0	0.1636	1	0.5091	0.4231	0.7736	0.9677	0.6471
ESC_HA5683AA_AS.scaffold	ESC_HA5683AA_AS	Clade Ⅰ	ST95	0.5577	0.7692	0.1875	0	1	1	0.9275	0.8286	0.96	0	0.1455	1	0.3818	0.4103	0.717	0.9677	0.5147
ESC_HA6329AA_AS.scaffold	ESC_HA6329AA_AS	Clade Ⅰ	ST95	0.5769	0.7692	0.1875	0	1	1	0.9275	0.8286	0.96	0	0.1818	1	0.4	0.4103	0.7736	0.9677	0.5441
ESC_HA6337AA_AS.scaffold	ESC_HA6337AA_AS	Clade Ⅰ	ST95	0.5769	0.7692	0.1875	0	1	1	0.9275	0.8286	0.96	0	0.1818	1	0.3818	0.3974	0.7736	0.9677	0.5294
ESC_HA6346AA_AS.scaffold	ESC_HA6346AA_AS	Clade Ⅰ	ST95	0.5962	0.7692	0.25	0	1	1	0.9565	0.8571	0.96	0	0.1636	1	0.5091	0.4103	0.7736	0.9677	0.5588
ESC_HA6384AA_AS.scaffold	ESC_HA6384AA_AS	Clade Ⅰ	ST95	0.5577	0.7692	0.25	0	1	1	0.9275	0.8286	0.96	0	0.1455	1	0.4182	0.3846	0.717	0.9677	0.5147
ESC_HA6858AA_AS.scaffold	ESC_HA6858AA_AS	Clade Ⅰ	ST95	0.5769	0.7692	0.1875	0	1	1	0.9275	0.7714	0.96	0	0.1455	1	0.4727	0.3974	0.7736	0.9677	0.5147
ESC_HA6877AA_AS.scaffold	ESC_HA6877AA_AS	Clade Ⅰ	ST95	0.5962	0.7692	0.1875	0	1	1	0.9275	0.7714	0.96	0	0.1636	1	0.5091	0.4231	0.7736	0.9677	0.6471
ESC_HA6887AA_AS.scaffold	ESC_HA6887AA_AS	Clade Ⅰ	ST95	0.5769	0.7692	0.1875	0	1	1	0.2609	0.8286	0.96	0	0.1455	1	0.5091	0.4103	0.7736	0.9677	0.5441
ESC_HA6888AA_AS.scaffold	ESC_HA6888AA_AS	Clade Ⅰ	ST95	0.5962	0.7692	0.1875	0	1	1	0.9275	0.7714	0.96	0	0.1636	1	0.5091	0.4231	0.7736	0.9677	0.6471
ESC_HA6960AA_AS.scaffold	ESC_HA6960AA_AS	Clade Ⅰ	ST95	0.5769	0.7692	0.1875	0	1	1	0.9275	0.8286	0.96	0	0.1455	1	0.4182	0.4103	0.7736	0.9677	0.5441
ESC_HA6981AA_AS.scaffold	ESC_HA6981AA_AS	Clade Ⅰ	ST95	0.5769	0.7692	0.1875	0	1	1	0.9275	0.8286	0.96	0	0.1455	1	0.5091	0.4103	0.7736	0.9677	0.5441
ESC_HA7558AA_AS.scaffold	ESC_HA7558AA_AS	Clade Ⅰ	ST95	0.5769	0.7692	0.1875	0	1	1	0.9275	0.8286	0.96	0	0.1636	1	0.5091	0.3974	0.7736	0.9677	0.5588
ESC_HA7591AA_AS.scaffold	ESC_HA7591AA_AS	Clade Ⅰ	ST95	0.5769	0.7692	0.1875	0	1	1	0.9275	0.8286	0.96	0	0.1455	1	0.5273	0.4103	0.7736	0.9677	0.5441
ESC_HA7595AA_AS.scaffold	ESC_HA7595AA_AS	Clade Ⅰ	ST95	0.5769	0.7692	0.1875	0	1	1	0.9275	0.8286	0.96	0	0.1455	1	0.4545	0.4103	0.7736	0.9677	0.5441
ESC_HA7615AA_AS.scaffold	ESC_HA7615AA_AS	Clade Ⅰ	ST95	0.5769	0.7692	0.1875	0	1	1	0.9275	0.7714	0.96	0	0.1455	1	0.3636	0.3846	0.7736	0.9516	0.5147
ESC_HA7710AA_AS.scaffold	ESC_HA7710AA_AS	Clade Ⅰ	ST95	0.5769	0.7692	0.1875	0	1	1	0.9275	0.8286	0.96	0	0.1455	1	0.4182	0.4103	0.7736	0.9677	0.5441
ESC_HA8230AA_AS.scaffold	ESC_HA8230AA_AS	Clade Ⅰ	ST95	0.5577	0.7692	0.1875	0	1	1	0.9275	0.8	0.96	0	0.1455	1	0.2909	0.3846	0.7547	0.5	0.5
ESC_HA8271AA_AS.scaffold	ESC_HA8271AA_AS	Clade Ⅰ	ST95	0.5769	0.7692	0.1875	0	1	1	0.9275	0.7714	0.96	0	0.1455	1	0.3636	0.3974	0.7736	0.9677	0.5147
ESC_HA8279AA_AS.scaffold	ESC_HA8279AA_AS	Clade Ⅰ	ST95	0.5769	0.7692	0.1875	0	1	1	0.9275	0.8286	0.96	0	0.1455	1	0.4182	0.4103	0.7736	0.9677	0.5441
ESC_HA8540AA_AS.scaffold	ESC_HA8540AA_AS	Clade Ⅰ	ST95	0.5962	0.7692	0.1875	0	1	1	0.9275	0.7714	0.96	0	0.1636	1	0.5091	0.4231	0.7736	0.9677	0.6471
ESC_HA9073AA_AS.scaffold	ESC_HA9073AA_AS	Clade Ⅰ	ST95	0.5962	0.7692	0.1875	0	1	1	0.9275	0.7429	0.96	0	0.1636	1	0.4545	0.4231	0.7736	0.9677	0.6471
ESC_IA0426AA_AS.scaffold	ESC_IA0426AA_AS	Clade Ⅰ	ST95	0.5769	0.7692	0.1875	0	1	1	0.9275	0.7714	0.96	0	0.1455	1	0.3818	0.4103	0.7736	0.9677	0.5147
ESC_IA0436AA_AS.scaffold	ESC_IA0436AA_AS	Clade Ⅰ	ST95	0.5769	0.7692	0.1875	0	1	1	0.9275	0.8286	0.96	0	0.1818	1	0.2909	0.3846	0.7547	0.5161	0.5147
ESC_IA0801AA_AS.scaffold	ESC_IA0801AA_AS	Clade Ⅰ	ST95	0.5769	0.7692	0.1875	0	1	1	0.2609	0.8286	0.96	0	0.1455	1	0.5091	0.4103	0.7736	0.9677	0.5441
ESC_IA0816AA_AS.scaffold	ESC_IA0816AA_AS	Clade Ⅰ	ST95	0.5769	0.7692	0.1875	0	1	1	0.2609	0.8286	0.96	0	0.1455	1	0.5091	0.4103	0.7736	0.9677	0.5441
ESC_IA1449AA_AS.scaffold	ESC_IA1449AA_AS	Clade Ⅰ	ST95	0.5769	0.7692	0.1875	0	1	1	0.9275	0.8286	0.96	0	0.1455	1	0.4182	0.4103	0.7736	0.9677	0.5441
ESC_IA2216AA_AS.scaffold	ESC_IA2216AA_AS	Clade Ⅰ	ST95	0.5769	0.7692	0.1875	0	1	1	0.9275	0.8286	0.96	0	0.1455	1	0.4182	0.4103	0.7736	0.9677	0.5441
ESC_IA2220AA_AS.scaffold	ESC_IA2220AA_AS	Clade Ⅰ	ST95	0.5769	0.7692	0.1875	0	1	1	0.9275	0.7714	0.96	0	0.1636	1	0.5636	0.3974	0.717	0.9677	0.6176
ESC_IA2221AA_AS.scaffold	ESC_IA2221AA_AS	Clade Ⅰ	ST95	0.5769	0.7692	0.1875	0	1	1	0.9275	0.8286	0.96	0	0.1455	1	0.4182	0.4103	0.7736	0.9677	0.5441
ESC_IA2225AA_AS.scaffold	ESC_IA2225AA_AS	Clade Ⅰ	ST95	0.5769	0.7692	0.1875	0	1	1	0.9275	0.8286	0.96	0	0.1455	1	0.4182	0.4103	0.7736	0.9677	0.5441
ESC_IA2226AA_AS.scaffold	ESC_IA2226AA_AS	Clade Ⅰ	ST95	0.5769	0.7692	0.1875	0	1	1	0.9275	0.8286	0.96	0	0.1455	1	0.4182	0.4103	0.7736	0.9677	0.5441
ESC_IA2233AA_AS.scaffold	ESC_IA2233AA_AS	Clade Ⅰ	ST95	0.5962	0.7692	0.1875	0	1	1	0.9275	0.7714	0.96	0	0.1636	1	0.5091	0.4231	0.7736	0.9677	0.6471
ESC_IA2239AA_AS.scaffold	ESC_IA2239AA_AS	Clade Ⅰ	ST95	0.5769	0.9231	0.1875	0	1	1	0.9275	0.7714	0.96	0	0.1455	1	0.4909	0.4231	0.7736	0.9677	0.5147
ESC_IA2257AA_AS.scaffold	ESC_IA2257AA_AS	Clade Ⅰ	ST95	0.5962	0.7692	0.1875	0	1	1	0.9275	0.7714	0.96	0	0.1636	1	0.5091	0.4231	0.7736	0.9677	0.6471
ESC_IA2264AA_AS.scaffold	ESC_IA2264AA_AS	Clade Ⅰ	ST95	0.6154	0.7692	0.1875	0	1	1	1	0.8857	1	0	0.1455	1	0.5091	0.4103	0.7925	0.9677	0.5588
ESC_IA2269AA_AS.scaffold	ESC_IA2269AA_AS	Clade Ⅰ	ST95	0.5962	0.7692	0.1875	0	1	1	0.7101	0.7429	0.92	0	0.1455	1	0.5273	0.4103	0.5472	0.9677	0.6471
ESC_IA2724AA_AS.scaffold	ESC_IA2724AA_AS	Clade Ⅰ	ST95	0.5	0.7692	0.1875	0	1	1	0.913	0.8286	0.92	0	0.1818	1	0.4	0.4103	0.7736	0.9516	0.5441
ESC_IA4154AA_AS.scaffold	ESC_IA4154AA_AS	Clade Ⅰ	ST95	0.6154	1	0.1875	0	1	1	0.9275	0.8	0.96	0	0.1636	1	0.4909	0.4231	0.566	0.9677	0.6471
ESC_IA7379AA_AS.scaffold	ESC_IA7379AA_AS	Clade Ⅰ	ST95	0.6154	1	0.1875	0	1	1	0.9275	0.8	0.96	0	0.1636	1	0.4909	0.4231	0.566	0.9677	0.6471
ESC_IA7420AA_AS.scaffold	ESC_IA7420AA_AS	Clade Ⅰ	ST95	0.6154	1	0.1875	0	1	1	0.9275	0.8	0.96	0	0.1636	1	0.4909	0.4231	0.5472	0.9677	0.6471
ESC_JA0847AA_AS.scaffold	ESC_JA0847AA_AS	Clade Ⅰ	ST95	0.6154	0.7692	0.1875	0	1	1	1	0.7714	1	0	0.1455	1	0.3273	0.3974	0.7547	0.4839	0.5147
ESC_JA0897AA_AS.scaffold	ESC_JA0897AA_AS	Clade Ⅰ	ST95	0.5769	0.7692	0.1875	0	1	1	0.9275	0.8	0.96	0	0.1455	1	0.4182	0.4103	0.7736	0.9677	0.5441
ESC_JA5459AA_AS.scaffold	ESC_JA5459AA_AS	Clade Ⅰ	ST95	0.5769	0.7692	0.1875	0	1	1	0.9275	0.8286	0.96	0	0.1455	1	0.4182	0.4103	0.7736	0.9677	0.5441
ESC_JA7662AA_AS.scaffold	ESC_JA7662AA_AS	Clade Ⅰ	ST95	0.5962	0.7692	0.1875	0	1	1	0.9275	0.7714	0.96	0	0.1636	1	0.5091	0.4231	0.7736	0.9677	0.6471
ESC_JA7941AA_AS.scaffold	ESC_JA7941AA_AS	Clade Ⅰ	ST95	0.5962	0.7692	0.1875	0	1	1	0.3188	0.7714	0.96	0	0.1636	1	0.5273	0.4231	0.7736	0.9677	0.6471
ESC_JA8124AA_AS.scaffold	ESC_JA8124AA_AS	Clade Ⅰ	ST95	0.5962	0.7692	0.25	0	1	1	0.9275	0.7714	0.96	0	0.2182	1	0.5636	0.4359	0.7736	0.9677	0.6618
ESC_KA0889AA_AS.scaffold	ESC_KA0889AA_AS	Clade Ⅰ	ST95	0.5769	0.7692	0.1875	0	1	1	0.9275	0.8286	0.96	0	0.1455	1	0.5091	0.4103	0.7736	0.9677	0.5441
ESC_KA6971AA_AS.scaffold	ESC_KA6971AA_AS	Clade Ⅰ	ST95	0.5769	0.7692	0.1875	0	1	1	0.9275	0.8286	0.96	0	0.1455	1	0.4182	0.4103	0.7736	0.9677	0.5441
ESC_KA9277AA_AS.scaffold	ESC_KA9277AA_AS	Clade Ⅰ	ST95	0.5769	0.7692	0.1875	0	1	1	0.9275	0.8286	0.96	0	0.1455	1	0.5091	0.4103	0.7736	0.9677	0.5441
ESC_LA2714AA_AS.scaffold	ESC_LA2714AA_AS	Clade Ⅰ	ST95	0.6154	1	0.1875	0	1	1	0.9275	0.8	0.96	0	0.1636	1	0.4909	0.4231	0.566	0.9677	0.6471
ESC_LA2720AA_AS.scaffold	ESC_LA2720AA_AS	Clade Ⅰ	ST95	0.6154	1	0.1875	0	1	1	0.9275	0.8	0.96	0	0.1636	1	0.4909	0.4231	0.566	0.9677	0.6471
ESC_LA2833AA_AS.scaffold	ESC_LA2833AA_AS	Clade Ⅰ	ST95	0.5962	0.7692	0.1875	0	1	1	0.6812	0.7714	0.92	0	0.1455	1	0.5091	0.4103	0.5472	0.9677	0.6176
ESC_LA2890AA_AS.scaffold	ESC_LA2890AA_AS	Clade Ⅰ	ST95	0.5962	0.8462	0.1875	0	1	1	0.6812	0.7714	0.92	0	0.1455	1	0.5091	0.4103	0.5472	0.9677	0.6176
ESC_LA2901AA_AS.scaffold	ESC_LA2901AA_AS	Clade Ⅰ	ST95	0.6154	0.7692	0.1875	0	1	1	0.9275	0.8	0.96	0	0.1636	1	0.4909	0.4231	0.566	0.9677	0.6471
ESC_LA2989AA_AS.scaffold	ESC_LA2989AA_AS	Clade Ⅰ	ST95	0.6154	1	0.1875	0	1	1	0.9275	0.8	0.96	0	0.1636	1	0.4909	0.4231	0.566	0.9677	0.6471
ESC_LA3331AA_AS.scaffold	ESC_LA3331AA_AS	Clade Ⅰ	ST95	0.5769	0.7692	0.1875	0	1	1	0.9275	0.8286	0.96	0	0.1455	1	0.4182	0.4103	0.7736	0.9677	0.5441
ESC_LA4536AA_AS.scaffold	ESC_LA4536AA_AS	Clade Ⅰ	ST95	0.5769	0.7692	0.1875	0	1	1	0.9275	0.8286	0.96	0	0.1455	1	0.2182	0.3846	0.7547	0.5	0.5
ESC_LA5730AA_AS.scaffold	ESC_LA5730AA_AS	Clade Ⅰ	ST95	0.5769	0.7692	0.1875	0	1	1	0.9275	0.7714	0.96	0	0.1455	1	0.3636	0.3974	0.7736	0.9677	0.5147
ESC_LA5735AA_AS.scaffold	ESC_LA5735AA_AS	Clade Ⅰ	ST95	0.5769	0.7692	0.1875	0	1	1	0.9275	0.8286	0.96	0	0.1455	1	0.4182	0.4103	0.7736	0.9677	0.5441
ESC_MA2773AA_AS.scaffold	ESC_MA2773AA_AS	Clade Ⅰ	ST95	0.6154	0.7692	0.1875	0	1	1	0.9275	0.8	0.96	0	0.1636	1	0.4909	0.4231	0.566	0.9677	0.6471
ESC_MA7861AA_AS.scaffold	ESC_MA7861AA_AS	Clade Ⅰ	ST95	0.7115	0.9231	0.125	0	1	1	0.3768	0.9143	1	0	0.1636	1	0.3273	0.3846	0.6038	0.4677	0.5882
ESC_MA7863AA_AS.scaffold	ESC_MA7863AA_AS	Clade Ⅰ	ST95	0.7115	0.9231	0.125	0	1	1	0.3768	0.9143	1	0	0.1636	1	0.3273	0.3846	0.6038	0.4677	0.6029
ESC_MA7864AA_AS.scaffold	ESC_MA7864AA_AS	Clade Ⅰ	ST95	0.7115	0.9231	0.125	0	1	1	0.3768	0.9143	1	0	0.1636	1	0.3273	0.3846	0.6038	0.4677	0.6176
ESC_NA3972AA_AS.scaffold	ESC_NA3972AA_AS	Clade Ⅰ	ST95	0.5	0.7692	0.1875	0	1	1	0.913	0.8286	0.84	0	0.1818	1	0.4	0.4103	0.7736	0.9516	0.5441
ESC_NA3985AA_AS.scaffold	ESC_NA3985AA_AS	Clade Ⅰ	ST95	0.5769	0.7692	0.1875	0	1	1	0.913	0.8286	0.96	0	0.1636	1	0.3818	0.3718	0.717	0.9677	0.4853
ESC_NA3994AA_AS.scaffold	ESC_NA3994AA_AS	Clade Ⅰ	ST95	0.5769	0.7692	0.1875	0	1	1	0.9275	0.8286	0.96	0	0.1818	1	0.4909	0.4103	0.7736	0.9516	0.5294
ESC_NA3995AA_AS.scaffold	ESC_NA3995AA_AS	Clade Ⅰ	ST95	0.5769	0.7692	0.1875	0	1	1	0.9275	0.8286	0.96	0	0.1455	1	0.4727	0.4103	0.7736	0.9677	0.5
ESC_NA3996AA_AS.scaffold	ESC_NA3996AA_AS	Clade Ⅰ	ST95	0.5769	0.7692	0.1875	0	1	1	0.9275	0.8286	0.84	0	0.1818	1	0.4	0.4103	0.7736	0.9516	0.5441
ESC_NA4006AA_AS.scaffold	ESC_NA4006AA_AS	Clade Ⅰ	ST95	0.5769	0.7692	0.1875	0	1	1	0.9275	0.7714	0.96	0	0.1455	1	0.3636	0.3974	0.7736	0.9677	0.5147
ESC_NA4008AA_AS.scaffold	ESC_NA4008AA_AS	Clade Ⅰ	ST95	0.5769	0.7692	0.1875	0	1	1	0.9275	0.7714	0.96	0	0.1455	1	0.3636	0.4103	0.7736	0.9677	0.5147
ESC_NA4010AA_AS.scaffold	ESC_NA4010AA_AS	Clade Ⅰ	ST95	0.5769	0.7692	0.1875	0	1	1	0.913	0.8286	0.96	0	0.1455	1	0.4182	0.4231	0.7736	0.9677	0.5441
ESC_NA4013AA_AS.scaffold	ESC_NA4013AA_AS	Clade Ⅰ	ST95	0.5962	0.7692	0.1875	0	1	1	0.9275	0.7714	0.96	0	0.1636	1	0.4	0.3974	0.7547	0.5161	0.6029
ESC_NA4016AA_AS.scaffold	ESC_NA4016AA_AS	Clade Ⅰ	ST95	0.5769	0.7692	0.1875	0	1	1	0.9275	0.8286	0.96	0	0.1818	1	0.4909	0.4103	0.7736	0.9677	0.5441
ESC_NA4018AA_AS.scaffold	ESC_NA4018AA_AS	Clade Ⅰ	ST95	0.5769	0.7692	0.1875	0	1	1	0.9275	0.8286	0.92	0	0.1455	1	0.4182	0.4103	0.7736	0.9516	0.5441
ESC_NA4022AA_AS.scaffold	ESC_NA4022AA_AS	Clade Ⅰ	ST95	0.5769	0.7692	0.1875	0	1	1	0.9275	0.8286	0.96	0	0.1818	1	0.4182	0.4103	0.7736	0.9677	0.5441
ESC_NA4024AA_AS.scaffold	ESC_NA4024AA_AS	Clade Ⅰ	ST95	0.5962	0.7692	0.1875	0	1	1	0.913	0.7714	0.96	0	0.1636	1	0.5091	0.4231	0.7736	0.9677	0.6471
ESC_NA4026AA_AS.scaffold	ESC_NA4026AA_AS	Clade Ⅰ	ST95	0.5769	0.7692	0.1875	0	1	1	0.9275	0.8286	0.96	0	0.1818	1	0.2	0.3974	0.7547	0.5	0.5147
ESC_NA4027AA_AS.scaffold	ESC_NA4027AA_AS	Clade Ⅰ	ST95	0.5769	0.7692	0.1875	0	1	1	0.9275	0.8286	0.96	0	0.1455	1	0.4182	0.4103	0.7736	0.9677	0.5441
ESC_NA4029AA_AS.scaffold	ESC_NA4029AA_AS	Clade Ⅰ	ST95	0.5769	0.7692	0.1875	0	1	1	0.9275	0.8286	0.96	0	0.1455	1	0.4182	0.4103	0.7736	0.9516	0.5441
ESC_NA4031AA_AS.scaffold	ESC_NA4031AA_AS	Clade Ⅰ	ST95	0.5769	0.7692	0.1875	0	1	1	0.9275	0.8286	0.96	0	0.1818	1	0.4	0.4103	0.7736	0.9677	0.5441
ESC_NA4034AA_AS.scaffold	ESC_NA4034AA_AS	Clade Ⅰ	ST95	0.5769	0.7692	0.1875	0	1	1	0.9275	0.8286	0.96	0	0.1818	1	0.4	0.4103	0.7736	0.9677	0.5441
ESC_NA4038AA_AS.scaffold	ESC_NA4038AA_AS	Clade Ⅰ	ST95	0.5769	0.7692	0.1875	0	1	1	0.9275	0.8286	0.96	0	0.1455	1	0.5091	0.4103	0.7736	0.9677	0.5441
ESC_NA4040AA_AS.scaffold	ESC_NA4040AA_AS	Clade Ⅰ	ST95	0.5769	0.7692	0.1875	0	1	1	0.9275	0.8286	0.96	0	0.1455	1	0.4182	0.4103	0.7736	0.9516	0.5441
ESC_NA4051AA_AS.scaffold	ESC_NA4051AA_AS	Clade Ⅰ	ST95	0.5769	0.7692	0.1875	0	1	1	0.9275	0.8286	0.96	0	0.1455	1	0.3091	0.3846	0.7547	0.5161	0.5
ESC_NA4054AA_AS.scaffold	ESC_NA4054AA_AS	Clade Ⅰ	ST95	0.5577	0.7692	0.1875	0	1	1	0.9275	0.8286	0.92	0	0.1818	1	0.3636	0.3846	0.717	0.9516	0.5147
ESC_NA4062AA_AS.scaffold	ESC_NA4062AA_AS	Clade Ⅰ	ST95	0.5769	0.7692	0.1875	0	1	1	0.9275	0.8286	0.96	0	0.1455	1	0.5091	0.4103	0.7736	0.9677	0.5441
ESC_NA7779AA_AS.scaffold	ESC_NA7779AA_AS	Clade Ⅰ	ST95	0.5769	0.7692	0.1875	0	1	1	0.9275	0.7714	0.96	0	0.1636	1	0.5091	0.4103	0.7736	0.9677	0.6471
ESC_NA7872AA_AS.scaffold	ESC_NA7872AA_AS	Clade Ⅰ	ST95	0.5769	0.7692	0.1875	0	1	1	0.9275	0.8286	0.96	0	0.1455	1	0.4182	0.3974	0.7736	0.9677	0.5441
ESC_NA7912AA_AS.scaffold	ESC_NA7912AA_AS	Clade Ⅰ	ST95	0.5769	0.7692	0.1875	0	1	1	0.9275	0.8286	0.96	0	0.1455	1	0.4	0.3974	0.7736	0.9677	0.5147
ESC_NA8000AA_AS.scaffold	ESC_NA8000AA_AS	Clade Ⅰ	ST95	0.5962	0.7692	0.1875	0	1	1	0.9275	0.7714	0.96	0	0.1636	1	0.5091	0.4231	0.7736	0.9677	0.6471
ESC_NA8040AA_AS.scaffold	ESC_NA8040AA_AS	Clade Ⅰ	ST95	0.6154	1	0.1875	0	1	1	1	0.8286	1	0	0.1455	1	0.5273	0.4231	0.7925	0.9677	0.5588
ESC_OA4792AA_AS.scaffold	ESC_OA4792AA_AS	Clade Ⅰ	ST95	0.6154	0.7692	0.1875	0	1	1	1	0.8857	1	0	0.1455	1	0.5091	0.4231	0.7925	0.9677	0.5588
ESC_PA1111AA_AS.scaffold	ESC_PA1111AA_AS	Clade Ⅰ	ST95	0.5769	0.7692	0.1875	0	1	1	0.9275	0.8286	0.96	0	0.1455	1	0.4182	0.4103	0.7736	0.9677	0.5441
ESC_PA1355AA_AS.scaffold	ESC_PA1355AA_AS	Clade Ⅰ	ST95	0.5769	0.7692	0.1875	0	1	1	0.9275	0.8286	0.96	0	0.1455	1	0.4182	0.4103	0.7736	0.9677	0.5441
ESC_PA1356AA_AS.scaffold	ESC_PA1356AA_AS	Clade Ⅰ	ST95	0.5577	0.7692	0.1875	0	1	1	0.9275	0.8286	0.96	0	0.1455	1	0.3818	0.3846	0.717	0.9677	0.5147
ESC_PA8911AA_AS.scaffold	ESC_PA8911AA_AS	Clade Ⅰ	ST95	0.5769	0.7692	0.1875	0	1	1	0.9275	0.8286	0.96	0	0.1455	1	0.4545	0.4103	0.7736	0.9677	0.5441
ESC_QA2182AA_AS.scaffold	ESC_QA2182AA_AS	Clade Ⅰ	ST95	0.5769	0.7692	0.1875	0	0.8333	1	0.9275	0.8286	0.92	0	0.1818	1	0.4	0.4103	0.7736	0.9677	0.5441
ESC_QA5163AA_AS.scaffold	ESC_QA5163AA_AS	Clade Ⅰ	ST95	0.5769	0.7692	0.1875	0	1	1	0.9275	0.8286	0.96	0	0.1455	1	0.4182	0.4103	0.7736	0.9677	0.5441
ESC_QA5378AA_AS.scaffold	ESC_QA5378AA_AS	Clade Ⅰ	ST95	0.5769	0.7692	0.1875	0	1	1	0.9275	0.8286	0.96	0	0.1455	1	0.5455	0.4103	0.7736	0.9677	0.5441
ESC_QA5908AA_AS.scaffold	ESC_QA5908AA_AS	Clade Ⅰ	ST95	0.5769	0.7692	0.1875	0	1	1	0.9275	0.8286	0.96	0	0.1818	1	0.4	0.3974	0.7736	0.9677	0.5441
ESC_QA7345AA_AS.scaffold	ESC_QA7345AA_AS	Clade Ⅰ	ST95	0.5769	0.7692	0.1875	0	1	1	0.913	0.8286	0.96	0	0.1455	1	0.4545	0.4103	0.7736	0.9677	0.5441
ESC_QA7436AA_AS.scaffold	ESC_QA7436AA_AS	Clade Ⅰ	ST95	0.5769	0.7692	0.1875	0	1	1	0.9275	0.8286	0.96	0	0.1455	1	0.4182	0.4103	0.7736	0.9516	0.5441
ESC_QA7877AA_AS.scaffold	ESC_QA7877AA_AS	Clade Ⅰ	ST95	0.5769	0.7692	0.1875	0	1	1	0.9275	0.8286	0.96	0	0.1455	1	0.4182	0.4103	0.7736	0.9516	0.5441
ESC_QA7981AA_AS.scaffold	ESC_QA7981AA_AS	Clade Ⅰ	ST95	0.5769	0.7692	0.1875	0	1	1	0.9275	0.8286	0.96	0	0.1818	1	0.4909	0.4103	0.7736	0.9677	0.5441
ESC_QA8053AA_AS.scaffold	ESC_QA8053AA_AS	Clade Ⅰ	ST95	0.5769	0.7692	0.1875	0	1	1	0.9275	0.8286	0.96	0	0.1455	1	0.5091	0.3974	0.7736	0.9516	0.5441
ESC_QA8120AA_AS.scaffold	ESC_QA8120AA_AS	Clade Ⅰ	ST95	0.5769	0.7692	0.1875	0	1	1	0.9275	0.8286	0.96	0	0.1455	1	0.4182	0.4103	0.7736	0.9677	0.5441
ESC_QA8155AA_AS.scaffold	ESC_QA8155AA_AS	Clade Ⅰ	ST95	0.5769	0.7692	0.1875	0	1	1	0.913	0.8286	0.92	0	0.1455	1	0.4	0.3974	0.7736	0.9516	0.5441
ESC_QA8186AA_AS.scaffold	ESC_QA8186AA_AS	Clade Ⅰ	ST95	0.5769	0.7692	0.1875	0	1	1	0.9275	0.8286	0.96	0	0.1455	1	0.4182	0.4103	0.7736	0.9677	0.5441
ESC_QA8859AA_AS.scaffold	ESC_QA8859AA_AS	Clade Ⅰ	ST95	0.6346	0.7692	0.1875	0	1	1	0.9855	0.8857	1	0	0.1455	1	0.5091	0.4103	0.7925	0.9677	0.5588
ESC_QA8948AA_AS.scaffold	ESC_QA8948AA_AS	Clade Ⅰ	ST95	0.5769	0.7692	0.1875	0	1	1	0.9275	0.8286	0.96	0	0.1455	1	0.3091	0.3846	0.7547	0.5161	0.5
ESC_QA8950AA_AS.scaffold	ESC_QA8950AA_AS	Clade Ⅰ	ST95	0.5769	0.7692	0.1875	0	1	1	0.9275	0.7714	0.96	0	0.1455	1	0.3818	0.3974	0.7736	0.9677	0.5147
ESC_QA9416AA_AS.scaffold	ESC_QA9416AA_AS	Clade Ⅰ	ST95	0.5769	0.7692	0.1875	0	1	1	0.9275	0.8286	0.96	0	0.1455	1	0.4182	0.4103	0.7736	0.9677	0.5441
ESC_RA0152AA_AS.scaffold	ESC_RA0152AA_AS	Clade Ⅰ	ST95	0.5769	0.7692	0.1875	0	1	1	0.2899	0.8286	0.96	0	0.1455	1	0.5091	0.4103	0.7736	0.9516	0.5441
ESC_RA2373AA_AS.scaffold	ESC_RA2373AA_AS	Clade Ⅰ	ST95	0.6731	0.9231	0.1875	0	1	1	1	0.8571	1	0	0.1636	1	0.5091	0.4487	0.5849	0.9677	0.6471
ESC_RA3263AA_AS.scaffold	ESC_RA3263AA_AS	Clade Ⅰ	ST95	0.5769	0.7692	0.1875	0	1	1	0.9275	0.7714	0.96	0	0.1455	1	0.3636	0.4103	0.7736	0.9677	0.5147
ESC_RA4279AA_AS.scaffold	ESC_RA4279AA_AS	Clade Ⅰ	ST95	0.6538	0.9231	0.125	0	1	1	0.2754	0.8571	0.96	0	0.1636	1	0.2727	0.3846	0.5849	0.4839	0.5882
ESC_SA1149AA_AS.result	ESC_SA1149AA_AS	Clade Ⅰ	ST95	0.5769	0.7692	0.1875	0	1	1	0.9275	0.8286	0.96	0	0.1818	1	0.5091	0.4103	0.7736	0.9677	0.5441
ESC_SA1724AA_AS.result	ESC_SA1724AA_AS	Clade Ⅰ	ST95	0.5769	0.7692	0.1875	0	1	1	0.9275	0.8286	0.96	0	0.1455	1	0.4182	0.4103	0.7736	0.9677	0.5441
ESC_SA2297AA_AS.result	ESC_SA2297AA_AS	Clade Ⅰ	ST95	0.5769	0.7692	0.1875	0	1	1	0.9275	0.7714	0.96	0	0.1455	1	0.4545	0.3974	0.7736	0.9677	0.5147
ESC_SA2410AA_AS.result	ESC_SA2410AA_AS	Clade Ⅰ	ST95	0.5769	0.7692	0.1875	0	1	1	0.9275	0.7714	0.96	0	0.1455	1	0.3636	0.3974	0.7736	0.9677	0.5147
ESC_SA5047AA_AS.result	ESC_SA5047AA_AS	Clade Ⅰ	ST95	0.5769	0.7692	0.1875	0	1	1	0.9275	0.8286	0.96	0	0.1455	1	0.3091	0.3846	0.7547	0.5	0.5
ESC_SA5190AA_AS.result	ESC_SA5190AA_AS	Clade Ⅰ	ST95	0.5769	0.7692	0.1875	0	1	1	0.9275	0.8286	0.96	0	0.1455	1	0.4909	0.4103	0.7736	0.9516	0.5441
ESC_SA6572AA_AS.result	ESC_SA6572AA_AS	Clade Ⅰ	ST95	0.5769	0.7692	0.1875	0	1	1	0.9275	0.8286	0.96	0	0.1455	1	0.4182	0.4103	0.7736	0.9677	0.5441
ESC_SA9890AA_AS.result	ESC_SA9890AA_AS	Clade Ⅰ	ST95	0.5769	0.7692	0.1875	0	1	1	0.9275	0.8286	0.96	0	0.1455	1	0.5455	0.4231	0.7736	0.9677	0.5441
ESC_SA9925AA_AS.result	ESC_SA9925AA_AS	Clade Ⅰ	ST95	0.5769	0.7692	0.1875	0	1	1	0.9275	0.8286	0.96	0	0.1455	1	0.4182	0.4103	0.7736	0.9677	0.5441
ESC_TA1476AA_AS.result	ESC_TA1476AA_AS	Clade Ⅰ	ST95	0.6538	0.9231	0.125	0	1	1	0.3043	0.8571	0.96	0	0.1636	1	0.2727	0.3846	0.5849	0.4677	0.5882
ESC_TA1768AA_AS.result	ESC_TA1768AA_AS	Clade Ⅰ	ST95	0.5962	0.7692	0.1875	0	1	1	0.9275	0.8286	0.96	0	0.1455	1	0.4545	0.4231	0.7736	0.9677	0.5441
ESC_TA1861AA_AS.result	ESC_TA1861AA_AS	Clade Ⅰ	ST95	0.6154	0.7692	0.1875	0	1	1	1	0.8857	1	0	0.1818	1	0.4909	0.4231	0.7925	0.9677	0.5588
ESC_TA1889AA_AS.result	ESC_TA1889AA_AS	Clade Ⅰ	ST95	0.5769	0.7692	0.1875	0	1	1	0.9275	0.8286	0.96	0	0.1455	1	0.4182	0.4103	0.7736	0.9677	0.5441
ESC_TA1976AA_AS.result	ESC_TA1976AA_AS	Clade Ⅰ	ST95	0.5769	0.7692	0.1875	0	1	1	0.9275	0.8286	0.96	0	0.1636	1	0.5091	0.3974	0.7736	0.9677	0.5588
ESC_TA1992AA_AS.result	ESC_TA1992AA_AS	Clade Ⅰ	ST95	0.5769	0.7692	0.1875	0	1	1	0.9275	0.8286	0.96	0	0.1818	1	0.4	0.4103	0.7736	0.9677	0.5441
ESC_TA4083AA_AS.result	ESC_TA4083AA_AS	Clade Ⅰ	ST95	0.5769	0.7692	0.1875	0	1	1	0.9275	0.8286	0.96	0	0.1455	1	0.5091	0.4103	0.7736	0.9677	0.5441
ESC_TA8466AA_AS.result	ESC_TA8466AA_AS	Clade Ⅰ	ST95	0.5577	0.7692	0.1875	0	1	1	0.9275	0.8286	0.96	0	0.1455	1	0.3818	0.3846	0.717	0.9677	0.5147
ESC_TA8693AA_AS.result	ESC_TA8693AA_AS	Clade Ⅰ	ST95	0.5769	0.7692	0.1875	0	1	1	0.9275	0.8286	0.96	0	0.1455	1	0.4182	0.4103	0.7736	0.9516	0.5441
ESC_TA8695AA_AS.result	ESC_TA8695AA_AS	Clade Ⅰ	ST95	0.5769	0.7692	0.1875	0	1	1	0.9275	0.8286	0.96	0	0.1455	1	0.4182	0.4103	0.7736	0.9677	0.5441
ESC_TA8696AA_AS.result	ESC_TA8696AA_AS	Clade Ⅰ	ST95	0.5769	0.7692	0.1875	0	1	1	0.9275	0.8286	0.96	0	0.1455	1	0.4182	0.4103	0.7736	0.9677	0.5441
ESC_TA8698AA_AS.result	ESC_TA8698AA_AS	Clade Ⅰ	ST95	0.5769	0.7692	0.1875	0	1	1	0.9275	0.8286	0.96	0	0.1455	1	0.4182	0.4103	0.7736	0.9677	0.5441
ESC_TA8700AA_AS.result	ESC_TA8700AA_AS	Clade Ⅰ	ST95	0.6154	0.7692	0.1875	0	1	1	1	0.8857	1	0	0.1455	1	0.5455	0.4231	0.7925	0.9677	0.5588
ESC_TA8706AA_AS.result	ESC_TA8706AA_AS	Clade Ⅰ	ST95	0.5769	0.7692	0.1875	0	1	1	0.9275	0.8286	0.96	0	0.1455	1	0.4182	0.4103	0.7736	0.9677	0.5441
ESC_TA8708AA_AS.result	ESC_TA8708AA_AS	Clade Ⅰ	ST95	0.5769	0.7692	0.1875	0	1	1	0.9275	0.8286	0.96	0	0.1636	1	0.3818	0.3974	0.7736	0.9677	0.5294
ESC_TA8713AA_AS.result	ESC_TA8713AA_AS	Clade Ⅰ	ST95	0.5769	0.7692	0.1875	0	1	1	0.9275	0.8286	0.96	0	0.1455	1	0.4182	0.4103	0.7736	0.9677	0.5441
ESC_TA8716AA_AS.result	ESC_TA8716AA_AS	Clade Ⅰ	ST95	0.5769	0.7692	0.1875	0	1	1	0.9275	0.8286	0.96	0	0.1455	1	0.5091	0.4103	0.7736	0.9677	0.5441
ESC_TA8717AA_AS.result	ESC_TA8717AA_AS	Clade Ⅰ	ST95	0.5769	0.7692	0.1875	0	1	1	0.9275	0.8286	0.96	0	0.1455	1	0.4182	0.4103	0.7736	0.9677	0.5441
ESC_TA8730AA_AS.result	ESC_TA8730AA_AS	Clade Ⅰ	ST95	0.5769	0.7692	0.1875	0	1	1	0.9275	0.8286	0.96	0	0.1455	1	0.4182	0.4103	0.7736	0.9677	0.5441
ESC_TA8731AA_AS.result	ESC_TA8731AA_AS	Clade Ⅰ	ST95	0.5769	0.7692	0.1875	0	1	1	0.9275	0.8286	0.96	0	0.1455	1	0.5091	0.4103	0.7736	0.9677	0.5441
ESC_TA8792AA_AS.result	ESC_TA8792AA_AS	Clade Ⅰ	ST95	0.5769	0.7692	0.1875	0	1	1	0.9275	0.8286	0.96	0	0.1455	1	0.4182	0.4103	0.7736	0.9677	0.5441
ESC_TA9938AA_AS.result	ESC_TA9938AA_AS	Clade Ⅰ	ST95	0.5577	0.7692	0.1875	0	1	1	0.9275	0.8286	0.96	0	0.1455	1	0.1818	0.3974	0.7547	0.5	0.4706
GCF_000157115.2_Escherichia_sp_3_2_53FAA_V2_genomic	GCF_000157115.2	Clade Ⅰ	ST95	0.5769	0.7692	0.1875	0	1	1	0.9275	0.8286	0.96	0	0.1455	1	0.5091	0.4103	0.7736	0.9677	0.5441
GCF_000190915.1_ASM19091v1_genomic	GCF_000190915.1	Clade Ⅰ	ST95	0.5769	0.7692	0.1875	0	1	1	0.9275	0.8286	0.96	0	0.1455	1	0.4182	0.4231	0.7736	0.9677	0.5441
GCF_000742505.1_E_coli_k1_910_genomic	GCF_000742505.1	Clade Ⅰ	ST95	0.5769	0.7692	0.1875	0	1	1	0.2609	0.8286	0.84	0	0.1455	1	0.5091	0.4103	0.7736	0.9355	0.5441
GCF_000742555.1_E_coli_k1_929_genomic	GCF_000742555.1	Clade Ⅰ	ST95	0.5769	0.7692	0.1875	0	1	0.75	0.2609	0.8286	0.92	0	0.1455	1	0.5091	0.4103	0.7736	0.9355	0.5294
GCF_000742575.1_E_coli_k1_943_genomic	GCF_000742575.1	Clade Ⅰ	ST95	0.5769	0.7692	0.1875	0	1	1	0.2609	0.8286	0.96	0	0.1455	1	0.5091	0.4103	0.7736	0.9677	0.5441
GCF_001280385.1_ASM128038v1_genomic	GCF_001280385.1	Clade Ⅰ	ST95	0.5769	0.7692	0.1875	0	1	1	0.9275	0.8286	0.96	0	0.1455	1	0.4182	0.4103	0.7736	0.9677	0.5441
GCF_001524885.1_ASM152488v1_genomic	GCF_001524885.1	Clade Ⅰ	ST95	0.6154	0.7692	0.1875	0	1	1	1	0.8571	1	0	0.1455	1	0.5455	0.4231	0.7925	0.9677	0.5588
GCF_001524905.1_ASM152490v1_genomic	GCF_001524905.1	Clade Ⅰ	ST95	0.5962	0.7692	0.1875	0	1	1	0.9275	0.7714	0.96	0	0.1636	1	0.5091	0.4231	0.7736	0.9677	0.6471
GCF_001622105.1_ASM162210v1_genomic	GCF_001622105.1	Clade Ⅰ	ST95	0.5769	0.7692	0.1875	0	1	1	0.9275	0.7429	0.96	0	0.1636	1	0.6364	0.4359	0.7547	0.9677	0.6471
GCF_001700095.1_ASM170009v1_genomic	GCF_001700095.1	Clade Ⅰ	ST95	0.5577	0.7692	0	0	1	1	0.913	0.8	0.96	0	0.1455	1	0.4909	0.3333	0.7925	0.9677	0.5588
GCF_001877805.1_ASM187780v1_genomic	GCF_001877805.1	Clade Ⅰ	ST95	0.5769	0.7692	0.1875	0	1	1	0.9275	0.8286	0.96	0	0.1455	1	0.4182	0.4103	0.7736	0.9677	0.5441
GCF_001877815.1_ASM187781v1_genomic	GCF_001877815.1	Clade Ⅰ	ST95	0.5769	0.7692	0.1875	0	1	1	0.9275	0.8286	0.96	0	0.1818	1	0.4	0.4103	0.7736	0.9677	0.5441
GCF_001881105.1_ASM188110v1_genomic	GCF_001881105.1	Clade Ⅰ	ST95	0.5769	0.7692	0.1875	0	1	1	0.9275	0.7714	0.96	0	0.1636	1	0.4909	0.3974	0.7358	1	0.5147
GCF_001881125.1_ASM188112v1_genomic	GCF_001881125.1	Clade Ⅰ	ST95	0.5769	0.7692	0.1875	0	1	1	0.9275	0.7714	0.96	0	0.1455	1	0.4182	0.4103	0.7736	0.9677	0.5441
GCF_001881155.1_ASM188115v1_genomic	GCF_001881155.1	Clade Ⅰ	ST95	0.5962	0.7692	0.1875	0	1	1	0.9275	0.7714	0.96	0	0.1636	1	0.6	0.4231	0.7736	0.9677	0.6471
GCF_001881165.1_ASM188116v1_genomic	GCF_001881165.1	Clade Ⅰ	ST95	0.5769	0.7692	0.1875	0	1	1	0.9275	0.8286	0.96	0	0.1455	1	0.5091	0.4103	0.7736	0.9677	0.5441
GCF_001881225.1_ASM188122v1_genomic	GCF_001881225.1	Clade Ⅰ	ST95	0.5769	0.7692	0.1875	0	1	1	0.9275	0.8286	0.96	0	0.1636	1	0.3818	0.3974	0.7736	0.9677	0.5441
GCF_001881245.1_ASM188124v1_genomic	GCF_001881245.1	Clade Ⅰ	ST95	0.5769	0.7692	0.1875	0	1	1	0.9275	0.7714	0.96	0	0.1455	1	0.3636	0.3974	0.7736	0.9677	0.5147
GCF_001881305.1_ASM188130v1_genomic	GCF_001881305.1	Clade Ⅰ	ST95	0.5769	0.7692	0.1875	0	1	1	0.9275	0.8286	0.96	0	0.1455	1	0.4182	0.4103	0.7736	0.9677	0.5441
GCF_001881315.1_ASM188131v1_genomic	GCF_001881315.1	Clade Ⅰ	ST95	0.5769	0.7692	0.1875	0	1	1	0.9275	0.8286	0.96	0	0.1455	1	0.4182	0.4103	0.7736	0.9677	0.5441
GCF_001881345.1_ASM188134v1_genomic	GCF_001881345.1	Clade Ⅰ	ST95	0.5962	0.7692	0.1875	0	1	1	0.9275	0.8286	0.96	0	0.1455	1	0.4364	0.4231	0.7736	0.9677	0.5441
GCF_001881355.1_ASM188135v1_genomic	GCF_001881355.1	Clade Ⅰ	ST95	0.5769	0.7692	0.1875	0	1	1	0.9275	0.8286	0.96	0	0.1455	1	0.4182	0.4103	0.7736	0.9677	0.5441
GCF_001881385.1_ASM188138v1_genomic	GCF_001881385.1	Clade Ⅰ	ST95	0.5769	0.7692	0.1875	0	1	1	0.9275	0.8286	0.96	0	0.1455	1	0.4182	0.4103	0.7736	0.9677	0.5441
GCF_001881395.1_ASM188139v1_genomic	GCF_001881395.1	Clade Ⅰ	ST95	0.5769	0.7692	0.1875	0	1	1	0.9275	0.8286	0.96	0	0.1455	1	0.4182	0.4103	0.7736	0.9677	0.5441
GCF_002028705.1_ASM202870v1_genomic	GCF_002028705.1	Clade Ⅰ	ST95	0.5769	0.7692	0.1875	0	1	1	0.9275	0.8286	0.96	0	0.1455	1	0.4182	0.4103	0.7736	0.9677	0.5441
GCF_002028865.1_ASM202886v1_genomic	GCF_002028865.1	Clade Ⅰ	ST95	0.5769	0.7692	0.1875	0	1	1	0.9275	0.8286	0.96	0	0.1455	1	0.4182	0.4103	0.7736	0.9677	0.5441
GCF_002028875.1_ASM202887v1_genomic	GCF_002028875.1	Clade Ⅰ	ST95	0.5769	0.7692	0.1875	0	1	1	0.9275	0.8286	0.96	0	0.1455	1	0.5091	0.4103	0.7736	0.9677	0.5441
GCF_002028905.1_ASM202890v1_genomic	GCF_002028905.1	Clade Ⅰ	ST95	0.5769	0.7692	0.1875	0	1	1	0.9275	0.8286	0.96	0	0.1455	1	0.4182	0.4103	0.7736	0.9677	0.5441
GCF_002028965.1_ASM202896v1_genomic	GCF_002028965.1	Clade Ⅰ	ST95	0.5769	0.7692	0.1875	0	1	1	0.9275	0.8286	0.96	0	0.1455	1	0.4182	0.4103	0.7736	0.9677	0.5441
GCF_002029025.1_ASM202902v1_genomic	GCF_002029025.1	Clade Ⅰ	ST95	0.5769	0.7692	0.1875	0	1	1	0.9275	0.8286	0.96	0	0.1455	1	0.4182	0.4103	0.7736	0.9677	0.5441
GCF_002029035.1_ASM202903v1_genomic	GCF_002029035.1	Clade Ⅰ	ST95	0.5769	0.7692	0.1875	0	1	1	0.9275	0.8286	0.96	0	0.1818	1	0.4182	0.4103	0.7736	1	0.5441
GCF_002029085.1_ASM202908v1_genomic	GCF_002029085.1	Clade Ⅰ	ST95	0.5769	0.7692	0.1875	0	1	1	0.9275	0.8286	0.96	0	0.1455	1	0.4182	0.4103	0.7736	0.9677	0.5441
GCF_002029095.1_ASM202909v1_genomic	GCF_002029095.1	Clade Ⅰ	ST95	0.5769	0.7692	0.1875	0	1	1	0.2609	0.8286	0.96	0	0.1455	1	0.4182	0.3974	0.7736	0.9677	0.5441
GCF_002029115.1_ASM202911v1_genomic	GCF_002029115.1	Clade Ⅰ	ST95	0.5962	0.7692	0.1875	0	1	1	0.9565	0.8571	0.96	0	0.1455	1	0.4182	0.4103	0.7736	0.9677	0.5441
GCF_002029165.1_ASM202916v1_genomic	GCF_002029165.1	Clade Ⅰ	ST95	0.5769	0.7692	0.1875	0	1	1	0.9275	0.8286	0.96	0	0.1455	1	0.4182	0.4103	0.7736	0.9677	0.5441
GCF_002109775.1_ASM210977v1_genomic	GCF_002109775.1	Clade Ⅰ	ST95	0.5769	0.7692	0.1875	0	1	1	0.9275	0.8286	0.96	0	0.1818	1	0.4909	0.4103	0.7736	0.9677	0.5441
GCF_002166335.1_ASM216633v1_genomic	GCF_002166335.1	Clade Ⅰ	ST95	0.5385	0.7692	0.1875	0	1	1	0.913	0.8	0.92	0	0.1455	1	0.4182	0.3846	0.6981	0.9677	0.5147
GCF_002285755.1_ASM228575v1_genomic	GCF_002285755.1	Clade Ⅰ	ST95	0.5769	0.7692	0.1875	0	1	1	0.913	0.8286	0.96	0	0.1818	1	0.4	0.4103	0.7736	0.9677	0.5441
GCF_002466185.1_ASM246618v1_genomic	GCF_002466185.1	Clade Ⅰ	ST95	0.5769	0.7692	0.1875	0	1	1	0.9275	0.8286	0.96	0	0.1455	1	0.4182	0.4103	0.7736	0.9677	0.5441
GCF_002466255.1_ASM246625v1_genomic	GCF_002466255.1	Clade Ⅰ	ST95	0.5769	0.7692	0.1875	0	1	1	0.9275	0.8286	0.96	0	0.1455	1	0.4182	0.4103	0.7736	0.9677	0.5441
GCF_002512925.1_ASM251292v1_genomic	GCF_002512925.1	Clade Ⅰ	ST95	0.5962	0.7692	0.1875	0	1	1	0.913	0.7714	0.96	0	0.1636	1	0.5091	0.4231	0.7736	0.9677	0.6471
GCF_002631405.1_ASM263140v1_genomic	GCF_002631405.1	Clade Ⅰ	ST95	0.5769	0.7692	0.1875	0	1	1	0.9275	0.7714	0.96	0	0.1455	1	0.4909	0.4231	0.7736	0.9677	0.5441
GCF_002810185.1_ASM281018v1_genomic	GCF_002810185.1	Clade Ⅰ	ST95	0.5577	0.7692	0.1875	0	1	1	0.9275	0.7143	0.96	0	0.1455	1	0.1455	0.3718	0.7358	0.4839	0.4706
GCF_002887005.1_ASM288700v1_genomic	GCF_002887005.1	Clade Ⅰ	ST95	0.5769	0.7692	0.1875	0	1	1	0.9275	0.8	0.96	0	0.1455	1	0.3818	0.3846	0.717	0.9677	0.5147
GCF_003146555.1_ASM314655v1_genomic	GCF_003146555.1	Clade Ⅰ	ST95	0.4423	0.7692	0.1875	0	1	1	0.9275	0.6571	0.96	0	0.1455	1	0.4182	0.3205	0.6226	0.8548	0.4265
GCF_003258455.1_ASM325845v1_genomic	GCF_003258455.1	Clade Ⅰ	ST95	0.5769	0.7692	0.1875	0	1	1	0.9275	0.8286	0.96	0	0.1455	1	0.4545	0.4103	0.7736	0.9677	0.5441
GCF_900499105.1_1233B_genomic	GCF_900499105.1	Clade Ⅰ	ST95	0.5962	0.7692	0.1875	0	1	1	0.9275	0.7714	0.96	0	0.1636	1	0.5091	0.4231	0.7736	0.9677	0.6471
GCF_900499775.1_365A_genomic	GCF_900499775.1	Clade Ⅰ	ST95	0.5769	0.7692	0.1875	0	1	1	0.9275	0.8286	0.96	0	0.1455	1	0.5091	0.4103	0.7736	0.9677	0.5441
GCF_900499905.1_787A_genomic	GCF_900499905.1	Clade Ⅰ	ST95	0.5962	0.7692	0.1875	0	1	1	0.3188	0.7714	0.96	0	0.1636	1	0.4182	0.4231	0.7736	0.9677	0.6176
ESC_AA7874AA_AS.scaffold	ESC_AA7874AA_AS	Clade Ⅱ	ST95	0.5385	0.7692	0	0	1	1	0.9275	0.7714	0.96	0	0.1636	1	0.6182	0.3462	0.5849	1	0.5882
ESC_AA7936AA_AS.scaffold	ESC_AA7936AA_AS	Clade Ⅱ	ST95	0.6538	1	0.125	0	1	1	1	0.8286	1	0	0.1636	1	0.6182	0.4231	0.7358	1	0.6765
ESC_AA9532AA_AS.scaffold	ESC_AA9532AA_AS	Clade Ⅱ	ST95	0.5577	0.9231	0	0	1	1	0.3478	0.7714	0.96	0	0.1273	1	0.5091	0.3333	0.717	1	0.5735
ESC_BA0172AA_AS.scaffold	ESC_BA0172AA_AS	Clade Ⅱ	ST95	0.5577	1	0	0	1	1	0.2899	0.7714	0.96	0	0.1273	1	0.6	0.3333	0.717	1	0.5735
ESC_BA0409AA_AS.scaffold	ESC_BA0409AA_AS	Clade Ⅱ	ST95	0.6154	1	0.0625	0	1	1	0.9275	0.7714	0.96	0	0.1636	1	0.5455	0.4103	0.7736	0.9677	0.6176
ESC_BA0992AA_AS.scaffold	ESC_BA0992AA_AS	Clade Ⅱ	ST95	0.6154	0.7692	0	0	1	1	0.9275	0.8571	0.96	0	0.1273	1	0.5091	0.3333	0.7736	1	0.5735
ESC_BA1051AA_AS.scaffold	ESC_BA1051AA_AS	Clade Ⅱ	ST95	0.5385	0.7692	0	0	1	1	0.9275	0.7714	0.96	0	0.1636	1	0.5818	0.3462	0.5849	1	0.5882
ESC_BA1459AA_AS.scaffold	ESC_BA1459AA_AS	Clade Ⅱ	ST95	0.5385	0.7692	0	0	1	1	0.9275	0.7714	0.96	0	0.1636	1	0.6	0.3462	0.5849	1	0.5882
ESC_BA1528AA_AS.scaffold	ESC_BA1528AA_AS	Clade Ⅱ	ST95	0.5577	0.9231	0	0	1	1	0.3623	0.7714	0.96	0	0.1273	1	0.6	0.3333	0.717	1	0.5735
ESC_BA1730AA_AS.scaffold	ESC_BA1730AA_AS	Clade Ⅱ	ST95	0.5577	0.7692	0	0	1	1	0.9275	0.7714	0.96	0	0.1273	1	0.5091	0.3333	0.717	1	0.5735
ESC_BA1789AA_AS.scaffold	ESC_BA1789AA_AS	Clade Ⅱ	ST95	0.5577	0.7692	0	0	1	1	0.9275	0.7714	0.96	0	0.1273	1	0.5091	0.3333	0.717	1	0.5735
ESC_BA2487AA_AS.scaffold	ESC_BA2487AA_AS	Clade Ⅱ	ST95	0.5577	0.9231	0	0	1	1	0.3768	0.7714	0.96	0	0.1273	1	0.5091	0.3462	0.717	1	0.5735
ESC_BA2493AA_AS.scaffold	ESC_BA2493AA_AS	Clade Ⅱ	ST95	0.5577	1	0.0625	0	1	1	0.9275	0.7714	0.96	0	0.1273	1	0.5818	0.3333	0.717	1	0.5735
ESC_BA2538AA_AS.scaffold	ESC_BA2538AA_AS	Clade Ⅱ	ST95	0.5577	0.7692	0	0	1	1	0.9275	0.7714	0.96	0	0.1636	1	0.5273	0.3462	0.5849	1	0.5882
ESC_BA3343AA_AS.scaffold	ESC_BA3343AA_AS	Clade Ⅱ	ST95	0.5577	0.9231	0	0	1	1	0.3478	0.7714	0.96	0	0.1273	1	0.5091	0.3333	0.717	1	0.5735
ESC_BA3857AA_AS.scaffold	ESC_BA3857AA_AS	Clade Ⅱ	ST95	0.5192	0.7692	0	0	1	1	0.9275	0.7714	0.96	0	0.1455	1	0.2727	0.3077	0.5283	1	0.3971
ESC_BA3900AA_AS.scaffold	ESC_BA3900AA_AS	Clade Ⅱ	ST95	0.5385	0.7692	0	0	1	1	0.9275	0.7714	0.96	0	0.1636	1	0.5636	0.3462	0.5849	1	0.5882
ESC_BA3948AA_AS.scaffold	ESC_BA3948AA_AS	Clade Ⅱ	ST95	0.5577	0.7692	0.0625	0	1	1	0.1594	0.7714	0.96	0	0.1273	1	0.5818	0.3333	0.717	1	0.5735
ESC_BA4316AA_AS.scaffold	ESC_BA4316AA_AS	Clade Ⅱ	ST95	0.5577	0.7692	0	0	1	1	0.9275	0.7714	0.96	0	0.1273	1	0.4909	0.3333	0.717	1	0.5735
ESC_BA4677AA_AS.scaffold	ESC_BA4677AA_AS	Clade Ⅱ	ST95	0.5385	0.7692	0	0	1	1	0.9275	0.7714	0.96	0	0.1636	1	0.5273	0.3462	0.5849	1	0.5882
ESC_BA4975AA_AS.scaffold	ESC_BA4975AA_AS	Clade Ⅱ	ST95	0.5769	0.7692	0	0	1	1	1	0.8286	1	0	0.1455	1	0.4727	0.3462	0.6038	1	0.4706
ESC_BA5240AA_AS.scaffold	ESC_BA5240AA_AS	Clade Ⅱ	ST95	0.5385	0.7692	0.0625	0	1	1	0.9275	0.7714	0.96	0	0.1636	1	0.6545	0.3462	0.5849	1	0.5882
ESC_BA5303AA_AS.scaffold	ESC_BA5303AA_AS	Clade Ⅱ	ST95	0.6346	0.9231	0	0	1	1	0.9565	0.9143	0.96	0	0.1455	1	0.4909	0.3718	0.9057	1	0.6324
ESC_BA5460AA_AS.scaffold	ESC_BA5460AA_AS	Clade Ⅱ	ST95	0.5577	0.9231	0	0	1	1	0.9275	0.7714	0.96	0	0.1273	1	0.5091	0.3333	0.717	1	0.5735
ESC_BA5503AA_AS.scaffold	ESC_BA5503AA_AS	Clade Ⅱ	ST95	0.5385	0.7692	0	0	1	1	0.9275	0.7714	0.96	0	0.1636	1	0.6182	0.3462	0.5849	1	0.5882
ESC_BA5565AA_AS.scaffold	ESC_BA5565AA_AS	Clade Ⅱ	ST95	0.5577	0.9231	0	0	1	1	0.3478	0.7714	0.96	0	0.1273	1	0.5091	0.3333	0.717	1	0.5735
ESC_BA5797AA_AS.scaffold	ESC_BA5797AA_AS	Clade Ⅱ	ST95	0.5577	0.7692	0	0	1	1	0.9275	0.7714	0.92	0	0.1091	1	0.3818	0.3205	0.717	1	0.4412
ESC_BA5870AA_AS.scaffold	ESC_BA5870AA_AS	Clade Ⅱ	ST95	0.5577	0.9231	0	0	1	1	0.3478	0.7714	0.96	0	0.1273	1	0.5091	0.3333	0.717	1	0.5735
ESC_BA5881AA_AS.scaffold	ESC_BA5881AA_AS	Clade Ⅱ	ST95	0.5577	0.9231	0	0	1	1	0.3478	0.7714	0.96	0	0.1273	1	0.5091	0.3333	0.717	1	0.5735
ESC_BA6091AA_AS.scaffold	ESC_BA6091AA_AS	Clade Ⅱ	ST95	0.5577	1	0	0	1	1	0.0725	0.7714	0.96	0	0.1091	1	0.3818	0.3205	0.717	1	0.4412
ESC_BA6136AA_AS.scaffold	ESC_BA6136AA_AS	Clade Ⅱ	ST95	0.5577	0.7692	0	0	1	1	0.9275	0.7714	0.96	0	0.1273	1	0.5091	0.3333	0.717	1	0.5735
ESC_BA6298AA_AS.scaffold	ESC_BA6298AA_AS	Clade Ⅱ	ST95	0.5577	0.9231	0	0	1	1	0.3478	0.7714	0.96	0	0.1273	1	0.5091	0.3333	0.717	1	0.5735
ESC_BA6604AA_AS.scaffold	ESC_BA6604AA_AS	Clade Ⅱ	ST95	0.6346	0.7692	0.125	0	1	1	0.9275	0.7714	0.96	0	0.1636	1	0.5455	0.4359	0.5849	1	0.6471
ESC_BA6791AA_AS.scaffold	ESC_BA6791AA_AS	Clade Ⅱ	ST95	0.5577	0.9231	0	0	1	1	0.3623	0.7714	0.96	0	0.1273	1	0.6	0.3333	0.717	1	0.5735
ESC_BA7139AA_AS.scaffold	ESC_BA7139AA_AS	Clade Ⅱ	ST95	0.5577	1	0	0	1	1	0.9275	0.7714	0.96	0	0.1273	1	0.5091	0.3333	0.717	1	0.5735
ESC_BA7641AA_AS.scaffold	ESC_BA7641AA_AS	Clade Ⅱ	ST95	0.6346	0.7692	0.125	0	1	1	0.9275	0.7714	0.96	0	0.1636	1	0.5455	0.4359	0.5849	1	0.6471
ESC_BA7775AA_AS.scaffold	ESC_BA7775AA_AS	Clade Ⅱ	ST95	0.5385	0.7692	0	0	1	1	0.9275	0.7714	0.96	0	0.1636	1	0.6182	0.3462	0.5849	1	0.5882
ESC_BA8208AA_AS.scaffold	ESC_BA8208AA_AS	Clade Ⅱ	ST95	0.5577	0.9231	0	0	1	1	0.3478	0.7714	0.96	0	0.1273	1	0.5091	0.3333	0.717	1	0.5735
ESC_BA8234AA_AS.scaffold	ESC_BA8234AA_AS	Clade Ⅱ	ST95	0.6923	0.6154	0.0625	0	1	1	0.3188	0.8857	0.96	0	0.1273	1	0.5273	0.4103	0.7736	1	0.6029
ESC_BA8303AA_AS.scaffold	ESC_BA8303AA_AS	Clade Ⅱ	ST95	0.5577	1	0	0	1	1	0.0725	0.7714	0.96	0	0.1273	1	0.5091	0.3333	0.717	1	0.5735
ESC_BA8675AA_AS.scaffold	ESC_BA8675AA_AS	Clade Ⅱ	ST95	0.5577	0.7692	0	0	1	1	0.9275	0.7714	0.96	0	0.1273	1	0.5091	0.3333	0.717	1	0.5735
ESC_BA9257AA_AS.scaffold	ESC_BA9257AA_AS	Clade Ⅱ	ST95	0.5577	1	0	0	1	1	0.9275	0.7714	0.96	0	0.1273	1	0.5091	0.3333	0.717	1	0.5735
ESC_CA0021AA_AS.scaffold	ESC_CA0021AA_AS	Clade Ⅱ	ST95	0.5385	0.7692	0	0	1	1	0.9275	0.7714	0.96	0	0.1636	1	0.5273	0.3462	0.5849	1	0.5882
ESC_CA0942AA_AS.scaffold	ESC_CA0942AA_AS	Clade Ⅱ	ST95	0.6154	0.7692	0	0	1	1	0.9275	0.8571	0.96	0	0.1273	1	0.5455	0.3462	0.7736	1	0.5588
ESC_CA0987AA_AS.scaffold	ESC_CA0987AA_AS	Clade Ⅱ	ST95	0.5385	0.7692	0	0	1	1	0.9275	0.7714	0.96	0	0.1455	1	0.3818	0.3333	0.5849	1	0.4559
ESC_CA1059AA_AS.scaffold	ESC_CA1059AA_AS	Clade Ⅱ	ST95	0.5385	0.7692	0	0	1	1	0.9275	0.7714	0.96	0	0.1636	1	0.6182	0.3462	0.5849	1	0.5882
ESC_CA1105AA_AS.scaffold	ESC_CA1105AA_AS	Clade Ⅱ	ST95	0.6346	0.7692	0.125	0	1	1	0.9275	0.7714	0.96	0	0.1636	1	0.6364	0.4359	0.5849	1	0.6471
ESC_CA1554AA_AS.scaffold	ESC_CA1554AA_AS	Clade Ⅱ	ST95	0.5577	1	0	0	1	1	0.0725	0.7714	0.96	0	0.1273	1	0.3091	0.2821	0.6604	0.5484	0.5441
ESC_CA2128AA_AS.scaffold	ESC_CA2128AA_AS	Clade Ⅱ	ST95	0.5577	1	0	0	1	1	0.0725	0.7714	0.96	0	0.1273	1	0.5091	0.3333	0.717	1	0.5735
ESC_CA2167AA_AS.scaffold	ESC_CA2167AA_AS	Clade Ⅱ	ST95	0.5385	0.7692	0	0	1	1	0.9275	0.7714	0.96	0	0.1636	1	0.5273	0.3462	0.5849	1	0.5882
ESC_CA2277AA_AS.scaffold	ESC_CA2277AA_AS	Clade Ⅱ	ST95	0.5577	0.7692	0	0	1	1	0.9275	0.7714	0.96	0	0.1273	1	0.5091	0.3333	0.717	1	0.5735
ESC_CA2782AA_AS.scaffold	ESC_CA2782AA_AS	Clade Ⅱ	ST95	0.5577	0.9231	0	0	1	1	0.4783	0.7714	0.96	0	0.1273	1	0.5091	0.3333	0.717	1	0.5735
ESC_CA2823AA_AS.scaffold	ESC_CA2823AA_AS	Clade Ⅱ	ST95	0.5577	1	0	0	1	1	0.9275	0.7714	0.96	0	0.1091	1	0.3818	0.3333	0.717	1	0.4412
ESC_CA3320AA_AS.scaffold	ESC_CA3320AA_AS	Clade Ⅱ	ST95	0.6346	0.7692	0.125	0	1	1	0.9275	0.7714	0.96	0	0.1636	1	0.5455	0.4359	0.5849	1	0.6471
ESC_CA3966AA_AS.scaffold	ESC_CA3966AA_AS	Clade Ⅱ	ST95	0.5577	0.9231	0	0	1	1	0.4783	0.7714	0.96	0	0.1273	1	0.5091	0.3333	0.717	1	0.5735
ESC_CA4056AA_AS.scaffold	ESC_CA4056AA_AS	Clade Ⅱ	ST95	0.5577	1	0	0	1	1	0.9275	0.7714	0.96	0	0.1273	1	0.5091	0.3333	0.717	1	0.5735
ESC_CA4192AA_AS.scaffold	ESC_CA4192AA_AS	Clade Ⅱ	ST95	0.5577	0.9231	0	0	1	1	0.3478	0.7714	0.96	0	0.1091	1	0.3818	0.3205	0.717	1	0.4412
ESC_CA4203AA_AS.scaffold	ESC_CA4203AA_AS	Clade Ⅱ	ST95	0.5577	0.9231	0	0	1	1	0.5072	0.7714	0.96	0	0.1273	1	0.5273	0.3333	0.717	1	0.5735
ESC_CA4416AA_AS.scaffold	ESC_CA4416AA_AS	Clade Ⅱ	ST95	0.5577	0.9231	0	0	1	1	0.3478	0.7714	0.96	0	0.1273	1	0.5091	0.3333	0.717	1	0.5735
ESC_CA4679AA_AS.scaffold	ESC_CA4679AA_AS	Clade Ⅱ	ST95	0.5385	0.7692	0	0	1	1	0.9275	0.7714	0.96	0	0.1636	1	0.5273	0.3462	0.5849	1	0.5882
ESC_CA4709AA_AS.scaffold	ESC_CA4709AA_AS	Clade Ⅱ	ST95	0.6538	0.8462	0.125	0	1	1	1	0.8286	1	0	0.1273	1	0.5273	0.4231	0.7358	1	0.6471
ESC_CA4749AA_AS.scaffold	ESC_CA4749AA_AS	Clade Ⅱ	ST95	0.5385	0.7692	0	0	1	1	0.9275	0.7714	0.96	0	0.1636	1	0.5273	0.3462	0.5849	1	0.5882
ESC_CA4792AA_AS.scaffold	ESC_CA4792AA_AS	Clade Ⅱ	ST95	0.5577	0.9231	0	0	1	1	0.9275	0.7714	0.96	0	0.1273	1	0.5091	0.3333	0.717	1	0.5735
ESC_CA4835AA_AS.scaffold	ESC_CA4835AA_AS	Clade Ⅱ	ST95	0.5577	0.9231	0	0	1	1	0.5217	0.7714	0.96	0	0.1273	1	0.5091	0.3333	0.717	1	0.5735
ESC_CA4993AA_AS.scaffold	ESC_CA4993AA_AS	Clade Ⅱ	ST95	0.5577	0.9231	0	0	1	1	0.3478	0.7714	0.96	0	0.1273	1	0.5091	0.3333	0.717	1	0.5735
ESC_CA5222AA_AS.scaffold	ESC_CA5222AA_AS	Clade Ⅱ	ST95	0.5577	1	0	0	1	1	0.9275	0.7714	0.96	0	0.1273	1	0.5091	0.3333	0.717	1	0.5735
ESC_CA5467AA_AS.scaffold	ESC_CA5467AA_AS	Clade Ⅱ	ST95	0.5385	0.7692	0	0	1	1	0.9275	0.7714	0.96	0	0.1636	1	0.5273	0.3462	0.5849	1	0.5882
ESC_CA5710AA_AS.scaffold	ESC_CA5710AA_AS	Clade Ⅱ	ST95	0.5385	0.7692	0	0	1	1	0.9275	0.7714	0.96	0	0.1636	1	0.6545	0.3462	0.5849	1	0.5882
ESC_CA5883AA_AS.scaffold	ESC_CA5883AA_AS	Clade Ⅱ	ST95	0.5577	1	0	0	1	1	0.0725	0.7714	0.96	0	0.1273	1	0.5091	0.3333	0.717	1	0.5735
ESC_CA5917AA_AS.scaffold	ESC_CA5917AA_AS	Clade Ⅱ	ST95	0.5577	1	0	0	1	1	0.9275	0.7714	0.96	0	0.1273	1	0.5091	0.3333	0.717	1	0.5735
ESC_CA5933AA_AS.scaffold	ESC_CA5933AA_AS	Clade Ⅱ	ST95	0.5577	1	0	0	1	1	0.3188	0.7714	0.96	0	0.1273	1	0.5091	0.3333	0.717	1	0.5735
ESC_CA6139AA_AS.scaffold	ESC_CA6139AA_AS	Clade Ⅱ	ST95	0.5577	0.9231	0	0	1	1	0.3478	0.7714	0.96	0	0.1273	1	0.5091	0.3333	0.717	1	0.5735
ESC_CA6221AA_AS.scaffold	ESC_CA6221AA_AS	Clade Ⅱ	ST95	0.5385	0.7692	0	0	1	1	0.9275	0.7714	0.96	0	0.1636	1	0.5273	0.3462	0.5849	1	0.5882
ESC_CA6287AA_AS.scaffold	ESC_CA6287AA_AS	Clade Ⅱ	ST95	0.5577	0.9231	0	0	1	1	0.3478	0.7714	0.96	0	0.1273	1	0.5091	0.3333	0.717	1	0.5735
ESC_FA8358AA_AS.scaffold	ESC_FA8358AA_AS	Clade Ⅱ	ST95	0.5385	0.7692	0	0	1	1	0.9275	0.7714	0.96	0	0.1636	1	0.4182	0.3462	0.5849	1	0.6029
ESC_FA9693AA_AS.scaffold	ESC_FA9693AA_AS	Clade Ⅱ	ST95	0.5577	1	0	0	1	1	0.9275	0.7714	0.96	0	0.1273	1	0.5091	0.3333	0.717	1	0.5735
ESC_GA0416AA_AS.scaffold	ESC_GA0416AA_AS	Clade Ⅱ	ST95	0.5577	0.9231	0	0	1	1	0.5217	0.7714	0.96	0	0.1273	1	0.5091	0.3333	0.717	1	0.5735
ESC_GA8857AA_AS.scaffold	ESC_GA8857AA_AS	Clade Ⅱ	ST95	0.5577	0.9231	0	0	1	1	0.4928	0.7714	0.96	0	0.1273	1	0.5091	0.3333	0.717	1	0.5735
ESC_GA9703AA_AS.scaffold	ESC_GA9703AA_AS	Clade Ⅱ	ST95	0.5385	0.7692	0	0	1	1	0.9275	0.7714	0.96	0	0.1636	1	0.5273	0.3462	0.5849	1	0.5882
ESC_HA1740AA_AS.scaffold	ESC_HA1740AA_AS	Clade Ⅱ	ST95	0.5192	0.7692	0	0	1	1	0.9275	0.7143	0.96	0	0.1455	1	0.1091	0.2692	0.5094	0.4677	0.3676
ESC_HA5121AA_AS.scaffold	ESC_HA5121AA_AS	Clade Ⅱ	ST95	0.5385	0.7692	0	0	1	1	0.9275	0.8286	0.96	0	0.1636	1	0.4727	0.3205	0.5849	1	0.4559
ESC_HA5149AA_AS.scaffold	ESC_HA5149AA_AS	Clade Ⅱ	ST95	0.5577	1	0	0	1	1	0.9275	0.7714	0.96	0	0.1273	1	0.6	0.3333	0.717	1	0.5735
ESC_HA5153AA_AS.scaffold	ESC_HA5153AA_AS	Clade Ⅱ	ST95	0.5385	0.7692	0	0	1	1	0.9275	0.7714	0.96	0	0.1636	1	0.5273	0.3462	0.5849	1	0.5882
ESC_HA5615AA_AS.scaffold	ESC_HA5615AA_AS	Clade Ⅱ	ST95	0.5385	0.7692	0	0	1	1	0.9275	0.7714	0.96	0	0.1636	1	0.5273	0.3462	0.5849	1	0.5882
ESC_HA6023AA_AS.scaffold	ESC_HA6023AA_AS	Clade Ⅱ	ST95	0.5577	0.9231	0	0	1	1	0.5072	0.7714	0.96	0	0.1273	1	0.6	0.3462	0.717	1	0.5735
ESC_HA6569AA_AS.scaffold	ESC_HA6569AA_AS	Clade Ⅱ	ST95	0.5577	1	0	0	1	1	0.2899	0.7714	0.96	0	0.1091	1	0.4727	0.3205	0.717	1	0.4412
ESC_HA6570AA_AS.scaffold	ESC_HA6570AA_AS	Clade Ⅱ	ST95	0.5577	1	0	0	1	1	0.087	0.7714	0.96	0	0.1273	1	0.4	0.3333	0.717	1	0.5735
ESC_HA6845AA_AS.scaffold	ESC_HA6845AA_AS	Clade Ⅱ	ST95	0.6154	0.7692	0.125	0	1	1	0.9275	0.8286	0.96	0	0.1091	1	0.4	0.4103	0.717	1	0.5294
ESC_HA6853AA_AS.scaffold	ESC_HA6853AA_AS	Clade Ⅱ	ST95	0.6154	0.9231	0.125	0	1	1	0.4928	0.8286	0.96	0	0.1273	1	0.5636	0.4359	0.717	1	0.6618
ESC_HA6880AA_AS.scaffold	ESC_HA6880AA_AS	Clade Ⅱ	ST95	0.5577	0.7692	0	0	1	1	0.1594	0.7714	0.96	0	0.1273	1	0.5091	0.3333	0.717	1	0.5735
ESC_HA6950AA_AS.scaffold	ESC_HA6950AA_AS	Clade Ⅱ	ST95	0.5577	0.9231	0	0	1	1	0.5072	0.7714	0.96	0	0.1273	1	0.5091	0.3333	0.717	1	0.5735
ESC_HA6954AA_AS.scaffold	ESC_HA6954AA_AS	Clade Ⅱ	ST95	0.5577	0.9231	0	0	1	1	0.5217	0.7714	0.96	0	0.1273	1	0.5091	0.3333	0.717	1	0.5735
ESC_HA7003AA_AS.scaffold	ESC_HA7003AA_AS	Clade Ⅱ	ST95	0.5577	0.9231	0	0	1	1	0.3623	0.7714	0.96	0	0.1273	1	0.5091	0.3333	0.717	1	0.5735
ESC_HA7296AA_AS.scaffold	ESC_HA7296AA_AS	Clade Ⅱ	ST95	0.5385	0.7692	0	0	1	1	0.9275	0.7714	0.96	0	0.1636	1	0.4727	0.3333	0.5849	1	0.5588
ESC_HA8369AA_AS.scaffold	ESC_HA8369AA_AS	Clade Ⅱ	ST95	0.7308	0.8462	0.125	0	1	1	1	0.9429	1	0	0.1091	1	0.4727	0.3974	0.7358	1	0.5294
ESC_IA1904AA_AS.scaffold	ESC_IA1904AA_AS	Clade Ⅱ	ST95	0.5577	0.9231	0	0	1	1	0.3478	0.7714	0.96	0	0.1273	1	0.5091	0.3333	0.717	1	0.5735
ESC_IA1905AA_AS.scaffold	ESC_IA1905AA_AS	Clade Ⅱ	ST95	0.5577	0.9231	0	0	1	1	0.3478	0.7714	0.96	0	0.1273	1	0.5091	0.3333	0.717	1	0.5735
ESC_JA0788AA_AS.scaffold	ESC_JA0788AA_AS	Clade Ⅱ	ST95	0.5385	0.7692	0	0	1	1	0.9275	0.7714	0.96	0	0.1636	1	0.5273	0.3462	0.5849	1	0.5882
ESC_JA3948AA_AS.scaffold	ESC_JA3948AA_AS	Clade Ⅱ	ST95	0.5385	0.7692	0	0	1	1	0.9275	0.7714	0.96	0	0.1636	1	0.4727	0.3333	0.5849	1	0.5588
ESC_JA4010AA_AS.scaffold	ESC_JA4010AA_AS	Clade Ⅱ	ST95	0.5385	0.7692	0	0	1	1	0.9275	0.7714	0.96	0	0.1636	1	0.5273	0.3462	0.5849	1	0.5882
ESC_JA4581AA_AS.scaffold	ESC_JA4581AA_AS	Clade Ⅱ	ST95	0.5577	0.9231	0	0	1	1	0.4928	0.7714	0.96	0	0.1273	1	0.5091	0.3333	0.717	1	0.5735
ESC_JA4751AA_AS.scaffold	ESC_JA4751AA_AS	Clade Ⅱ	ST95	0.5577	0.9231	0	0	1	1	0.4928	0.7714	0.96	0	0.1273	1	0.5091	0.3333	0.717	1	0.5735
ESC_JA5133AA_AS.scaffold	ESC_JA5133AA_AS	Clade Ⅱ	ST95	0.5385	0.7692	0	0	1	1	0.9275	0.7714	0.96	0	0.1636	1	0.4727	0.3077	0.5283	0.6774	0.5441
ESC_JA7639AA_AS.scaffold	ESC_JA7639AA_AS	Clade Ⅱ	ST95	0.5385	0.7692	0	0	1	1	0.9275	0.7714	0.96	0	0.1636	1	0.4727	0.3333	0.5849	1	0.5588
ESC_JA9326AA_AS.scaffold	ESC_JA9326AA_AS	Clade Ⅱ	ST95	0.6731	1	0	0	1	1	1	0.9143	1	0	0.1091	1	0.4182	0.359	0.7925	1	0.5
ESC_KA0604AA_AS.scaffold	ESC_KA0604AA_AS	Clade Ⅱ	ST95	0.5577	1	0	0	1	1	0.9275	0.7714	0.96	0	0.1273	1	0.5091	0.3333	0.717	1	0.5735
ESC_KA0652AA_AS.scaffold	ESC_KA0652AA_AS	Clade Ⅱ	ST95	0.5577	1	0	0	1	1	0.9275	0.7714	0.96	0	0.1091	1	0.3818	0.3205	0.717	1	0.4412
ESC_KA1451AA_AS.scaffold	ESC_KA1451AA_AS	Clade Ⅱ	ST95	0.5577	0.9231	0	0	1	1	0.4928	0.7714	0.96	0	0.1273	1	0.5091	0.3333	0.717	1	0.5735
ESC_KA4597AA_AS.scaffold	ESC_KA4597AA_AS	Clade Ⅱ	ST95	0.5385	0.7692	0	0	1	1	0.9275	0.7714	0.96	0	0.1636	1	0.4727	0.3333	0.5849	1	0.5588
ESC_KA4607AA_AS.scaffold	ESC_KA4607AA_AS	Clade Ⅱ	ST95	0.5577	0.9231	0	0	1	1	0.9275	0.7714	0.96	0	0.1273	1	0.5091	0.3333	0.717	1	0.5735
ESC_KA6867AA_AS.scaffold	ESC_KA6867AA_AS	Clade Ⅱ	ST95	0.5577	1	0	0	1	1	0.9275	0.7714	0.96	0	0.1273	1	0.5091	0.3333	0.717	1	0.5735
ESC_LA1368AA_AS.scaffold	ESC_LA1368AA_AS	Clade Ⅱ	ST95	0.5577	0.9231	0	0	1	1	0.3478	0.7714	0.96	0	0.1273	1	0.5091	0.3333	0.717	1	0.5735
ESC_LA2531AA_AS.scaffold	ESC_LA2531AA_AS	Clade Ⅱ	ST95	0.5769	0.9231	0	0	1	1	0.3478	0.8286	0.96	0	0.1091	1	0.3818	0.3333	0.717	1	0.4559
ESC_LA2532AA_AS.scaffold	ESC_LA2532AA_AS	Clade Ⅱ	ST95	0.5577	0.9231	0	0	1	1	0.3478	0.7714	0.96	0	0.1091	1	0.3818	0.3205	0.717	1	0.4412
ESC_LA2533AA_AS.scaffold	ESC_LA2533AA_AS	Clade Ⅱ	ST95	0.5769	0.9231	0	0	1	1	0.3478	0.8286	0.96	0	0.1091	1	0.3818	0.3333	0.717	1	0.4559
ESC_LA2535AA_AS.scaffold	ESC_LA2535AA_AS	Clade Ⅱ	ST95	0.5769	0.9231	0	0	1	1	0.3478	0.8286	0.96	0	0.1091	1	0.3818	0.3205	0.717	1	0.4559
ESC_LA2536AA_AS.scaffold	ESC_LA2536AA_AS	Clade Ⅱ	ST95	0.5769	0.9231	0	0	1	1	0.3478	0.8286	0.96	0	0.1091	1	0.3818	0.3333	0.717	1	0.4559
ESC_LA2590AA_AS.scaffold	ESC_LA2590AA_AS	Clade Ⅱ	ST95	0.5577	1	0	0	1	1	0.2464	0.7714	0.96	0	0.1273	1	0.5091	0.3333	0.717	1	0.5735
ESC_LA2666AA_AS.scaffold	ESC_LA2666AA_AS	Clade Ⅱ	ST95	0.5577	1	0	0	1	1	0.2754	0.7714	0.96	0	0.1273	1	0.5091	0.3333	0.717	1	0.5735
ESC_LA2676AA_AS.scaffold	ESC_LA2676AA_AS	Clade Ⅱ	ST95	0.5577	1	0	0	1	1	0.2464	0.7714	0.96	0	0.1273	1	0.5091	0.3333	0.717	1	0.5735
ESC_LA2719AA_AS.scaffold	ESC_LA2719AA_AS	Clade Ⅱ	ST95	0.5577	1	0	0	1	1	0.2464	0.7714	0.96	0	0.1273	1	0.5091	0.3333	0.717	1	0.5735
ESC_LA2806AA_AS.scaffold	ESC_LA2806AA_AS	Clade Ⅱ	ST95	0.5577	1	0	0	1	1	0.2899	0.7714	0.96	0	0.1273	1	0.5091	0.3333	0.717	1	0.5735
ESC_LA2949AA_AS.scaffold	ESC_LA2949AA_AS	Clade Ⅱ	ST95	0.5577	1	0	0	1	1	0.2464	0.7714	0.96	0	0.1273	1	0.5091	0.3333	0.717	1	0.5735
ESC_LA2982AA_AS.scaffold	ESC_LA2982AA_AS	Clade Ⅱ	ST95	0.5769	0.9231	0	0	1	1	0.3478	0.8286	0.96	0	0.1091	1	0.4909	0.3333	0.717	0.9839	0.4559
ESC_LA2984AA_AS.scaffold	ESC_LA2984AA_AS	Clade Ⅱ	ST95	0.5769	0.9231	0	0	1	1	0.3478	0.8286	0.88	0	0.1091	1	0.4909	0.3333	0.717	1	0.4706
ESC_LA2987AA_AS.scaffold	ESC_LA2987AA_AS	Clade Ⅱ	ST95	0.5577	1	0	0	1	1	0.2464	0.7714	0.96	0	0.1273	1	0.5091	0.3333	0.717	1	0.5735
ESC_LA3020AA_AS.scaffold	ESC_LA3020AA_AS	Clade Ⅱ	ST95	0.5769	0.9231	0	0	1	1	0.3478	0.8286	0.96	0	0.1273	1	0.5091	0.3333	0.717	0.9839	0.5882
ESC_LA3021AA_AS.scaffold	ESC_LA3021AA_AS	Clade Ⅱ	ST95	0.5769	0.9231	0	0	1	1	0.3478	0.8286	0.96	0	0.1273	1	0.5091	0.3333	0.717	0.9839	0.5882
ESC_LA5684AA_AS.scaffold	ESC_LA5684AA_AS	Clade Ⅱ	ST95	0.5577	1	0	0	1	1	0.3913	0.7714	0.92	0	0.1273	1	0.5091	0.3333	0.717	0.9839	0.5735
ESC_LA5685AA_AS.scaffold	ESC_LA5685AA_AS	Clade Ⅱ	ST95	0.5577	1	0	0	1	1	0.3913	0.7714	0.96	0	0.1273	1	0.5091	0.3333	0.717	0.9839	0.5735
ESC_LA7237AA_AS.scaffold	ESC_LA7237AA_AS	Clade Ⅱ	ST95	0.5769	0.9231	0	0	1	1	0.3478	0.8286	0.92	0	0.1091	1	0.4	0.3205	0.717	1	0.4559
ESC_MA2734AA_AS.scaffold	ESC_MA2734AA_AS	Clade Ⅱ	ST95	0.5577	1	0	0	1	1	0.2899	0.7714	0.96	0	0.1273	1	0.5091	0.3333	0.717	1	0.5735
ESC_MA2745AA_AS.scaffold	ESC_MA2745AA_AS	Clade Ⅱ	ST95	0.5577	1	0	0	1	1	0.2899	0.7714	0.96	0	0.1273	1	0.5091	0.3333	0.717	1	0.5735
ESC_MA2797AA_AS.scaffold	ESC_MA2797AA_AS	Clade Ⅱ	ST95	0.5577	1	0	0	1	1	0.2464	0.7714	0.96	0	0.1273	1	0.5091	0.3333	0.717	1	0.5735
ESC_NA2846AA_AS.scaffold	ESC_NA2846AA_AS	Clade Ⅱ	ST95	0.5385	0.7692	0	0	1	1	0.9275	0.7714	0.96	0	0.1636	1	0.5273	0.3462	0.5849	1	0.5882
ESC_NA2855AA_AS.scaffold	ESC_NA2855AA_AS	Clade Ⅱ	ST95	0.5385	0.9231	0	0	1	1	0.9275	0.7714	0.96	0	0.1636	1	0.5636	0.3333	0.5849	1	0.5588
ESC_NA2859AA_AS.scaffold	ESC_NA2859AA_AS	Clade Ⅱ	ST95	0.6154	0.7692	0	0	1	1	0.9275	0.8571	0.96	0	0.1273	1	0.5091	0.3333	0.7736	1	0.5735
ESC_NA2860AA_AS.scaffold	ESC_NA2860AA_AS	Clade Ⅱ	ST95	0.5192	0.7692	0	0	1	1	0.9275	0.7714	0.96	0	0.1636	1	0.4364	0.3205	0.5283	1	0.5294
ESC_NA2865AA_AS.scaffold	ESC_NA2865AA_AS	Clade Ⅱ	ST95	0.6923	0.7692	0.0625	0	1	1	0.2754	0.8857	0.96	0	0.1091	1	0.4	0.3974	0.7736	1	0.5
ESC_NA2934AA_AS.scaffold	ESC_NA2934AA_AS	Clade Ⅱ	ST95	0.5577	0.9231	0	0	1	1	0.3478	0.7714	0.96	0	0.1273	1	0.5091	0.3333	0.717	1	0.5735
ESC_NA2945AA_AS.scaffold	ESC_NA2945AA_AS	Clade Ⅱ	ST95	0.6731	0.9231	0.125	0	1	1	0.9275	0.8571	0.96	0	0.1455	1	0.5091	0.4231	0.7736	1	0.5294
ESC_NA2957AA_AS.scaffold	ESC_NA2957AA_AS	Clade Ⅱ	ST95	0.5577	1	0	0	1	1	0.9275	0.7714	0.96	0	0.1273	1	0.5091	0.3333	0.717	1	0.5735
ESC_NA2961AA_AS.scaffold	ESC_NA2961AA_AS	Clade Ⅱ	ST95	0.5577	1	0	0	1	1	0.9275	0.7714	0.96	0	0.1273	1	0.5091	0.3333	0.717	1	0.5735
ESC_NA3017AA_AS.scaffold	ESC_NA3017AA_AS	Clade Ⅱ	ST95	0.5385	0.9231	0	0	1	1	0.9275	0.7714	0.96	0	0.1636	1	0.5273	0.3462	0.5849	1	0.5882
ESC_NA3018AA_AS.scaffold	ESC_NA3018AA_AS	Clade Ⅱ	ST95	0.5385	0.9231	0	0	1	1	0.9275	0.7714	0.96	0	0.1636	1	0.5273	0.3462	0.5849	1	0.5882
ESC_NA4001AA_AS.scaffold	ESC_NA4001AA_AS	Clade Ⅱ	ST95	0.5577	0.9231	0	0	1	1	0.3478	0.7714	0.96	0	0.1273	1	0.5091	0.3333	0.717	1	0.5735
ESC_NA4002AA_AS.scaffold	ESC_NA4002AA_AS	Clade Ⅱ	ST95	0.5577	0.9231	0	0	1	1	0.3478	0.7714	0.96	0	0.1273	1	0.5091	0.3333	0.717	0.9839	0.5735
ESC_NA4036AA_AS.scaffold	ESC_NA4036AA_AS	Clade Ⅱ	ST95	0.5385	0.7692	0	0	1	1	0.9275	0.7714	0.96	0	0.1636	1	0.5273	0.3462	0.5849	1	0.5882
ESC_NA4037AA_AS.scaffold	ESC_NA4037AA_AS	Clade Ⅱ	ST95	0.6154	0.7692	0	0	1	1	0.9275	0.8571	0.96	0	0.1273	1	0.5636	0.3462	0.7736	1	0.5882
ESC_NA4044AA_AS.scaffold	ESC_NA4044AA_AS	Clade Ⅱ	ST95	0.5577	1	0	0	1	1	0.9275	0.7714	0.96	0	0.1273	1	0.5091	0.3333	0.717	1	0.5735
ESC_NA8226AA_AS.scaffold	ESC_NA8226AA_AS	Clade Ⅱ	ST95	0.5577	0.9231	0	0	1	1	0.9275	0.7714	0.96	0	0.1091	1	0.3818	0.3205	0.717	1	0.4412
ESC_PA7839AA_AS.scaffold	ESC_PA7839AA_AS	Clade Ⅱ	ST95	0.5577	0.9231	0	0	1	1	0.913	0.7714	0.96	0	0.1273	1	0.5091	0.3333	0.717	1	0.5588
ESC_PA8377AA_AS.scaffold	ESC_PA8377AA_AS	Clade Ⅱ	ST95	0.5577	1	0	0	1	1	0.2754	0.7714	0.96	0	0.1273	1	0.5273	0.3333	0.717	1	0.5735
ESC_PA8378AA_AS.scaffold	ESC_PA8378AA_AS	Clade Ⅱ	ST95	0.5577	1	0	0	1	1	0.2754	0.7714	0.96	0	0.1273	1	0.5273	0.3333	0.717	1	0.5735
ESC_PA8432AA_AS.scaffold	ESC_PA8432AA_AS	Clade Ⅱ	ST95	0.5577	1	0	0	1	1	0.2754	0.7714	0.96	0	0.1273	1	0.5273	0.3333	0.717	1	0.5735
ESC_PA8643AA_AS.scaffold	ESC_PA8643AA_AS	Clade Ⅱ	ST95	0.5577	1	0	0	1	1	0.2754	0.7714	0.96	0	0.1273	1	0.5273	0.3333	0.717	1	0.5735
ESC_PA8644AA_AS.scaffold	ESC_PA8644AA_AS	Clade Ⅱ	ST95	0.5577	1	0	0	1	1	0.2754	0.7714	0.96	0	0.1273	1	0.5273	0.3333	0.717	1	0.5735
ESC_PA8645AA_AS.scaffold	ESC_PA8645AA_AS	Clade Ⅱ	ST95	0.5577	1	0	0	1	1	0.2754	0.7714	0.96	0	0.1273	1	0.5273	0.3333	0.717	1	0.5735
ESC_PA8647AA_AS.scaffold	ESC_PA8647AA_AS	Clade Ⅱ	ST95	0.5577	1	0	0	1	1	0.2754	0.7714	0.96	0	0.1273	1	0.5273	0.3333	0.717	1	0.5735
ESC_PA8648AA_AS.scaffold	ESC_PA8648AA_AS	Clade Ⅱ	ST95	0.5577	1	0	0	1	1	0.2754	0.7714	0.96	0	0.1273	1	0.5273	0.3333	0.717	1	0.5735
ESC_PA8649AA_AS.scaffold	ESC_PA8649AA_AS	Clade Ⅱ	ST95	0.5577	1	0	0	1	1	0.2754	0.7714	0.96	0	0.1273	1	0.5273	0.3333	0.717	1	0.5735
ESC_PA8650AA_AS.scaffold	ESC_PA8650AA_AS	Clade Ⅱ	ST95	0.5577	1	0	0	1	1	0.2754	0.7714	0.96	0	0.1273	1	0.5273	0.3333	0.717	1	0.5735
ESC_PA8651AA_AS.scaffold	ESC_PA8651AA_AS	Clade Ⅱ	ST95	0.5577	1	0	0	1	1	0.2754	0.7714	0.96	0	0.1273	1	0.5273	0.3333	0.717	1	0.5735
ESC_PA8652AA_AS.scaffold	ESC_PA8652AA_AS	Clade Ⅱ	ST95	0.5577	1	0	0	1	1	0.2754	0.7714	0.96	0	0.1273	1	0.5273	0.3333	0.717	1	0.5735
ESC_PA9475AA_AS.scaffold	ESC_PA9475AA_AS	Clade Ⅱ	ST95	0.5577	1	0	0	1	1	0.2754	0.7714	0.96	0	0.1273	1	0.5273	0.3333	0.717	1	0.5735
ESC_PA9696AA_AS.scaffold	ESC_PA9696AA_AS	Clade Ⅱ	ST95	0.5577	1	0	0	1	1	0.2754	0.7714	0.96	0	0.1273	1	0.5273	0.3333	0.717	1	0.5735
ESC_QA2890AA_AS.scaffold	ESC_QA2890AA_AS	Clade Ⅱ	ST95	0.5	0.6923	0	0	1	0	0.7391	0.7714	0.8	0	0.1273	0.8667	0.4182	0.3205	0.5849	0.8548	0.4853
ESC_QA4892AA_AS.scaffold	ESC_QA4892AA_AS	Clade Ⅱ	ST95	0.5769	0.9231	0	0	1	1	0.3478	0.8286	0.96	0	0.1273	1	0.5091	0.3333	0.717	1	0.5882
ESC_QA4893AA_AS.scaffold	ESC_QA4893AA_AS	Clade Ⅱ	ST95	0.5769	0.9231	0	0	1	1	0.3478	0.8286	0.96	0	0.1273	1	0.5091	0.3333	0.717	1	0.5882
ESC_QA4894AA_AS.scaffold	ESC_QA4894AA_AS	Clade Ⅱ	ST95	0.5769	0.9231	0	0	1	1	0.3478	0.8286	0.96	0	0.1273	1	0.5091	0.3333	0.717	1	0.5882
ESC_QA4895AA_AS.scaffold	ESC_QA4895AA_AS	Clade Ⅱ	ST95	0.5769	0.9231	0	0	1	1	0.3478	0.8286	0.96	0	0.1273	1	0.5091	0.3333	0.717	1	0.5882
ESC_RA0147AA_AS.scaffold	ESC_RA0147AA_AS	Clade Ⅱ	ST95	0.5577	1	0	0	1	1	0.2899	0.7714	0.96	0	0.1273	1	0.6	0.3333	0.717	1	0.5735
ESC_RA0439AA_AS.scaffold	ESC_RA0439AA_AS	Clade Ⅱ	ST95	0.6154	0.9231	0.125	0	1	1	0.9275	0.7714	0.96	0	0.1636	1	0.5455	0.4359	0.5849	1	0.6471
ESC_RA0448AA_AS.scaffold	ESC_RA0448AA_AS	Clade Ⅱ	ST95	0.6154	1	0.125	0	1	1	0.9275	0.7714	0.96	0	0.1636	1	0.6545	0.4359	0.5849	1	0.6618
ESC_RA4025AA_AS.scaffold	ESC_RA4025AA_AS	Clade Ⅱ	ST95	0.5769	0.9231	0	0	1	1	0.3478	0.8286	0.96	0	0.1636	1	0.5091	0.3333	0.717	1	0.6176
ESC_RA4026AA_AS.scaffold	ESC_RA4026AA_AS	Clade Ⅱ	ST95	0.5769	0.9231	0	0	1	1	0.3478	0.8286	0.96	0	0.1636	1	0.5091	0.3333	0.717	1	0.6176
ESC_RA4028AA_AS.scaffold	ESC_RA4028AA_AS	Clade Ⅱ	ST95	0.5577	0.9231	0	0	1	1	0.3478	0.7714	0.96	0	0.1273	1	0.5091	0.3333	0.717	1	0.5735
ESC_RA4044AA_AS.scaffold	ESC_RA4044AA_AS	Clade Ⅱ	ST95	0.5769	0.9231	0	0	1	1	0.3478	0.8286	0.96	0	0.1636	1	0.5091	0.3333	0.717	1	0.6176
ESC_RA4047AA_AS.scaffold	ESC_RA4047AA_AS	Clade Ⅱ	ST95	0.6154	0.9231	0	0	1	1	0.9275	0.8571	0.96	0	0.1273	1	0.5091	0.3333	0.7736	1	0.5735
ESC_RA4048AA_AS.scaffold	ESC_RA4048AA_AS	Clade Ⅱ	ST95	0.5769	0.9231	0	0	1	1	0.3478	0.8286	0.96	0	0.1636	1	0.5091	0.3333	0.717	1	0.6176
ESC_RA4050AA_AS.scaffold	ESC_RA4050AA_AS	Clade Ⅱ	ST95	0.6154	0.9231	0	0	1	1	0.9275	0.8571	0.96	0	0.1273	1	0.5091	0.3333	0.7736	1	0.5735
ESC_RA4068AA_AS.scaffold	ESC_RA4068AA_AS	Clade Ⅱ	ST95	0.6154	0.9231	0	0	1	1	0.9275	0.8571	0.96	0	0.1273	1	0.5091	0.3333	0.7736	1	0.5735
ESC_RA4265AA_AS.scaffold	ESC_RA4265AA_AS	Clade Ⅱ	ST95	0.5769	0.9231	0	0	1	1	0.3623	0.8286	0.96	0	0.1636	1	0.5091	0.3333	0.717	1	0.6176
ESC_RA4277AA_AS.scaffold	ESC_RA4277AA_AS	Clade Ⅱ	ST95	0.5769	0.9231	0	0	1	1	0.3478	0.8286	0.96	0	0.1273	1	0.5091	0.3333	0.717	1	0.5882
ESC_RA4278AA_AS.scaffold	ESC_RA4278AA_AS	Clade Ⅱ	ST95	0.5769	0.9231	0	0	1	1	0.3478	0.8286	0.96	0	0.1273	1	0.5091	0.3333	0.717	1	0.5882
ESC_RA4280AA_AS.scaffold	ESC_RA4280AA_AS	Clade Ⅱ	ST95	0.5769	0.9231	0	0	1	1	0.3478	0.8286	0.96	0	0.1273	1	0.5091	0.3333	0.717	1	0.5882
ESC_RA4281AA_AS.scaffold	ESC_RA4281AA_AS	Clade Ⅱ	ST95	0.5769	0.9231	0	0	1	1	0.3478	0.8286	0.96	0	0.1273	1	0.5091	0.3333	0.717	1	0.5882
ESC_RA4282AA_AS.scaffold	ESC_RA4282AA_AS	Clade Ⅱ	ST95	0.5769	0.9231	0	0	1	1	0.3478	0.8286	0.96	0	0.1273	1	0.5091	0.3333	0.717	1	0.5882
ESC_RA4508AA_AS.scaffold	ESC_RA4508AA_AS	Clade Ⅱ	ST95	0.5577	1	0	0	1	1	0.2319	0.7714	0.96	0	0.1091	1	0.3818	0.3205	0.717	1	0.4412
ESC_RA6529AA_AS.result	ESC_RA6529AA_AS	Clade Ⅱ	ST95	0.5962	0.9231	0	0	1	1	0.971	0.8286	0.92	0	0.1273	1	0.4909	0.3462	0.7358	0.9516	0.5735
ESC_SA2788AA_AS.result	ESC_SA2788AA_AS	Clade Ⅱ	ST95	0.5385	0.7692	0	0	1	1	0.9275	0.7714	0.96	0	0.1636	1	0.5273	0.3462	0.5849	1	0.5882
ESC_SA3195AA_AS.result	ESC_SA3195AA_AS	Clade Ⅱ	ST95	0.5385	0.7692	0	0	1	1	0.9275	0.7714	0.96	0	0.1636	1	0.6182	0.3462	0.5849	1	0.5882
ESC_SA4839AA_AS.result	ESC_SA4839AA_AS	Clade Ⅱ	ST95	0.5577	0.9231	0	0	1	1	0.3333	0.7714	0.96	0	0.1273	1	0.6	0.3333	0.717	1	0.5735
ESC_SA5743AA_AS.result	ESC_SA5743AA_AS	Clade Ⅱ	ST95	0.5385	0.7692	0	0	1	1	0.9275	0.7714	0.96	0	0.1636	1	0.6182	0.3462	0.5849	1	0.5882
ESC_SA8301AA_AS.result	ESC_SA8301AA_AS	Clade Ⅱ	ST95	0.5577	0.9231	0.0625	0	1	1	0.3478	0.7714	0.96	0	0.1273	1	0.5818	0.3333	0.717	1	0.5735
ESC_TA1427AA_AS.result	ESC_TA1427AA_AS	Clade Ⅱ	ST95	0.5769	0.9231	0	0	1	1	0.3478	0.8286	0.96	0	0.1273	1	0.5091	0.3333	0.717	1	0.5882
ESC_TA1914AA_AS.result	ESC_TA1914AA_AS	Clade Ⅱ	ST95	0.5577	1	0	0	1	1	0.9275	0.7714	0.96	0	0.1273	1	0.3091	0.2821	0.6604	0.5	0.5441
ESC_TA2839AA_AS.result	ESC_TA2839AA_AS	Clade Ⅱ	ST95	0.5577	0.9231	0	0	1	1	0.3768	0.7714	0.96	0	0.1273	1	0.5091	0.3462	0.717	1	0.5735
ESC_TA2840AA_AS.result	ESC_TA2840AA_AS	Clade Ⅱ	ST95	0.5577	0.9231	0	0	1	1	0.3768	0.7714	0.96	0	0.1273	1	0.5091	0.3462	0.717	1	0.5735
ESC_TA7169AA_AS.result	ESC_TA7169AA_AS	Clade Ⅱ	ST95	0.6538	0.7692	0.0625	0	1	1	0.913	0.8	0.92	0	0.1091	1	0.5273	0.3974	0.6981	0.9677	0.6176
ESC_TA8694AA_AS.result	ESC_TA8694AA_AS	Clade Ⅱ	ST95	0.6538	0.8462	0.125	0	1	1	0.3043	0.8857	0.96	0	0.1273	1	0.5273	0.3974	0.7736	1	0.6324
ESC_UA0369AA_AS.result	ESC_UA0369AA_AS	Clade Ⅱ	ST95	0.5385	0.7692	0	0	1	1	0.9275	0.7714	0.96	0	0.1636	1	0.4727	0.3333	0.5849	1	0.5588
ESC_UA1505AA_AS.result	ESC_UA1505AA_AS	Clade Ⅱ	ST95	0.5577	1	0	0	1	1	0.2899	0.7714	0.96	0	0.1273	1	0.5091	0.3333	0.717	1	0.5735
GCF_000264175.1_ASM26417v1_genomic	GCF_000264175.1	Clade Ⅱ	ST95	0.5577	0.9231	0	0	1	1	0.3333	0.7714	0.96	0	0.1273	1	0.6	0.3333	0.717	1	0.5735
GCF_000503475.1_Ecoli597_genomic	GCF_000503475.1	Clade Ⅱ	ST95	0.5192	1	0	0	1	1	0.2464	0.7714	0.96	0	0.1091	1	0.5818	0.3205	0.6981	1	0.4412
GCF_000734955.1_ASM73495v1_genomic	GCF_000734955.1	Clade Ⅱ	ST95	0.5385	0.7692	0	0	1	1	0.9275	0.7714	0.96	0	0.1636	1	0.4727	0.3333	0.5849	1	0.5588
GCF_001280325.1_ASM128032v1_genomic	GCF_001280325.1	Clade Ⅱ	ST95	0.5577	1	0	0	1	1	0.1014	0.7714	0.96	0	0.1273	1	0.5091	0.3333	0.717	1	0.5735
GCF_001499595.1_AL505-MS_genomic	GCF_001499595.1	Clade Ⅱ	ST95	0.5577	0.9231	0	0	1	1	0.5072	0.7714	0.96	0	0.1273	1	0.6182	0.3333	0.717	1	0.5735
GCF_001881145.1_ASM188114v1_genomic	GCF_001881145.1	Clade Ⅱ	ST95	0.5577	0.9231	0	0	1	1	0.2754	0.7714	0.96	0	0.1273	1	0.5091	0.3333	0.717	1	0.5735
GCF_002028785.1_ASM202878v1_genomic	GCF_002028785.1	Clade Ⅱ	ST95	0.5577	1	0	0	1	1	0.0725	0.7714	0.96	0	0.1273	1	0.5091	0.3333	0.717	1	0.5735
GCF_002911215.1_ASM291121v1_genomic	GCF_002911215.1	Clade Ⅱ	ST95	0.6538	1	0.125	0	1	1	0.1739	0.8286	1	0	0.1273	1	0.6182	0.4231	0.7358	0.9839	0.6324
GCF_002911225.1_ASM291122v1_genomic	GCF_002911225.1	Clade Ⅱ	ST95	0.5962	0.7692	0.125	0	1	1	0.3043	0.7714	0.96	0	0.1636	1	0.6182	0.4359	0.5849	1	0.6471
GCF_002911255.1_ASM291125v1_genomic	GCF_002911255.1	Clade Ⅱ	ST95	0.5577	0.9231	0	0	1	1	0.3478	0.7714	0.96	0	0.1273	1	0.5091	0.3333	0.717	1	0.5735
GCF_002911295.1_ASM291129v1_genomic	GCF_002911295.1	Clade Ⅱ	ST95	0.5577	0.9231	0	0	1	1	0.3478	0.7714	0.96	0	0.1273	1	0.5091	0.3333	0.717	1	0.5735
GCF_002911315.1_ASM291131v1_genomic	GCF_002911315.1	Clade Ⅱ	ST95	0.5577	0.9231	0	0	1	1	0.4638	0.7714	0.96	0	0.1273	1	0.5091	0.3333	0.717	0.9839	0.5735
GCF_002911395.1_ASM291139v1_genomic	GCF_002911395.1	Clade Ⅱ	ST95	0.5577	0.9231	0	0	1	1	0.3478	0.7714	0.96	0	0.1273	1	0.5091	0.3333	0.717	1	0.5735
GCF_003020885.1_ASM302088v1_genomic	GCF_003020885.1	Clade Ⅱ	ST95	0.5385	0.7692	0	0	1	1	0.9275	0.7714	0.96	0	0.1636	1	0.6182	0.3462	0.5849	1	0.5882
GCF_900499275.1_61A_genomic	GCF_900499275.1	Clade Ⅱ	ST95	0.5769	1	0	0	1	1	0.9275	0.8	0.96	0	0.1273	1	0.5273	0.3333	0.7358	1	0.5735
ESC_AA7981AA_AS.scaffold	ESC_AA7981AA_AS	Clade Ⅲ	ST95	0.6154	1	0.1875	0	1	1	0.9275	0.8286	0.96	0	0.1636	1	0.4909	0.4231	0.6038	0.9677	0.6176
ESC_AA9421AA_AS.scaffold	ESC_AA9421AA_AS	Clade Ⅲ	ST95	0.5962	1	0.1875	0	1	1	0.8986	0.7429	0.92	0	0.1455	1	0.5636	0.3974	0.5472	0.9677	0.6029
ESC_BA0306AA_AS.scaffold	ESC_BA0306AA_AS	Clade Ⅲ	ST95	0.5577	0.7692	0.1875	0	1	1	0.913	0.7714	0.92	1	0.1091	1	0.4727	0.3846	0.5094	0.9677	0.5
ESC_BA1684AA_AS.scaffold	ESC_BA1684AA_AS	Clade Ⅲ	ST95	0.5962	1	0.125	0	1	1	0.8986	0.8	0.92	0	0.1455	1	0.4545	0.3974	0.5472	0.9677	0.6029
ESC_BA1749AA_AS.scaffold	ESC_BA1749AA_AS	Clade Ⅲ	ST95	0.5962	1	0.125	0	1	1	0.8986	0.7429	0.92	0	0.1455	1	0.5091	0.4103	0.5472	0.9677	0.6471
ESC_BA2313AA_AS.scaffold	ESC_BA2313AA_AS	Clade Ⅲ	ST95	0.5577	0.7692	0.1875	0	1	1	0.913	0.7714	0.92	1	0.1091	1	0.4909	0.3974	0.5094	0.9677	0.5
ESC_BA3733AA_AS.scaffold	ESC_BA3733AA_AS	Clade Ⅲ	ST95	0.5577	1	0.0625	0	1	1	0.9275	0.7714	0.96	0	0.1636	1	0.1455	0.2821	0.566	0.5	0.4412
ESC_BA4108AA_AS.scaffold	ESC_BA4108AA_AS	Clade Ⅲ	ST95	0.5577	1	0	0	1	1	0.9275	0.8	0.96	0	0.1636	1	0.4727	0.3333	0.566	0.9677	0.5735
ESC_BA4201AA_AS.scaffold	ESC_BA4201AA_AS	Clade Ⅲ	ST95	0.6154	1	0.1875	0	1	1	0.9275	0.8286	0.96	0	0.1455	1	0.3455	0.4103	0.6038	0.9677	0.4853
ESC_BA4276AA_AS.scaffold	ESC_BA4276AA_AS	Clade Ⅲ	ST95	0.5962	0.9231	0.125	0	1	1	0.8986	0.7429	0.92	0	0.1455	1	0.4545	0.3974	0.5472	0.9677	0.6029
ESC_BA7454AA_AS.scaffold	ESC_BA7454AA_AS	Clade Ⅲ	ST95	0.5577	0.7692	0.1875	0	1	1	0.913	0.7714	0.92	1	0.1091	1	0.4909	0.3974	0.5094	0.9677	0.5
ESC_BA8050AA_AS.scaffold	ESC_BA8050AA_AS	Clade Ⅲ	ST95	0.6154	1	0.1875	0	1	1	0.9275	0.8286	0.96	0	0.1636	1	0.4909	0.4231	0.6038	0.9677	0.6176
ESC_BA8137AA_AS.scaffold	ESC_BA8137AA_AS	Clade Ⅲ	ST95	0.5962	1	0.125	0	1	1	0.8986	0.7429	0.92	0	0.1455	1	0.4545	0.3974	0.5472	0.9677	0.6029
ESC_BA8374AA_AS.scaffold	ESC_BA8374AA_AS	Clade Ⅲ	ST95	0.5769	1	0.125	0	1	1	0.8986	0.7429	0.92	0	0.1455	1	0.4182	0.3846	0.4906	0.9677	0.5735
ESC_BA8511AA_AS.scaffold	ESC_BA8511AA_AS	Clade Ⅲ	ST95	0.6154	1	0.125	0	1	1	0.9275	0.8	0.96	0	0.1636	1	0.5636	0.4231	0.5849	0.9677	0.7059
ESC_BA8935AA_AS.scaffold	ESC_BA8935AA_AS	Clade Ⅲ	ST95	0.5769	0.7692	0.1875	0	1	1	0.8841	0.6571	0.88	1	0.1091	1	0.5636	0.3718	0.5094	0.9677	0.6029
ESC_BA9082AA_AS.scaffold	ESC_BA9082AA_AS	Clade Ⅲ	ST95	0.5962	1	0.125	0	1	1	0.8986	0.7429	0.92	0	0.1455	1	0.4545	0.3974	0.5472	0.9677	0.6029
ESC_BA9427AA_AS.scaffold	ESC_BA9427AA_AS	Clade Ⅲ	ST95	0.5962	1	0.125	0	1	1	0.8986	0.7429	0.92	0	0.1455	1	0.5455	0.3974	0.5472	0.9677	0.6029
ESC_BA9743AA_AS.scaffold	ESC_BA9743AA_AS	Clade Ⅲ	ST95	0.5385	1	0	0	1	1	0.8986	0.7429	0.92	0	0.1273	1	0.4182	0.2949	0.5472	0.9677	0.4118
ESC_CA0711AA_AS.scaffold	ESC_CA0711AA_AS	Clade Ⅲ	ST95	0.5769	0.7692	0.1875	0	1	1	0.8841	0.6571	0.88	1	0.1091	1	0.5636	0.3718	0.5094	0.9677	0.6176
ESC_CA1525AA_AS.scaffold	ESC_CA1525AA_AS	Clade Ⅲ	ST95	0.5577	0.7692	0.1875	0	1	1	0.8841	0.6286	0.88	1	0.1091	1	0.5455	0.3846	0.4906	0.9677	0.6029
ESC_CA1599AA_AS.scaffold	ESC_CA1599AA_AS	Clade Ⅲ	ST95	0.6154	1	0.1875	0	1	1	0.9275	0.8286	0.96	0	0.1636	1	0.4909	0.4231	0.6038	0.9677	0.6176
ESC_CA2098AA_AS.scaffold	ESC_CA2098AA_AS	Clade Ⅲ	ST95	0.5962	1	0.125	0	1	1	0.8986	0.7429	0.92	0	0.1455	1	0.4545	0.3974	0.5472	0.9677	0.6029
ESC_CA2392AA_AS.scaffold	ESC_CA2392AA_AS	Clade Ⅲ	ST95	0.5962	1	0.125	0	1	1	0.8986	0.7429	0.92	0	0.1455	1	0.4545	0.3974	0.5472	0.9677	0.6324
ESC_CA2547AA_AS.scaffold	ESC_CA2547AA_AS	Clade Ⅲ	ST95	0.6154	1	0.1875	0	1	1	0.9275	0.8286	0.96	0	0.1636	1	0.6	0.4359	0.5472	0.9677	0.6324
ESC_CA3089AA_AS.scaffold	ESC_CA3089AA_AS	Clade Ⅲ	ST95	0.5962	1	0.125	0	1	1	0.8986	0.7429	0.92	0	0.1455	1	0.4545	0.3974	0.5472	0.9677	0.6029
ESC_CA3335AA_AS.scaffold	ESC_CA3335AA_AS	Clade Ⅲ	ST95	0.5962	1	0.125	0	1	1	0.8986	0.7429	0.92	0	0.1455	1	0.5455	0.3974	0.5472	0.9677	0.6029
ESC_CA3685AA_AS.scaffold	ESC_CA3685AA_AS	Clade Ⅲ	ST95	0.5577	0.7692	0.1875	0	1	1	0.8841	0.6571	0.88	1	0.0909	1	0.3455	0.3462	0.5094	0.9677	0.4853
ESC_CA3797AA_AS.scaffold	ESC_CA3797AA_AS	Clade Ⅲ	ST95	0.5962	1	0.125	0	1	1	0.8841	0.7429	0.92	0	0.1455	1	0.4545	0.3974	0.5472	0.9677	0.6176
ESC_CA3961AA_AS.scaffold	ESC_CA3961AA_AS	Clade Ⅲ	ST95	0.6154	1	0.25	0	1	1	0.9275	0.8286	0.96	0	0.1636	1	0.5636	0.4231	0.6038	0.9677	0.6176
ESC_CA4087AA_AS.scaffold	ESC_CA4087AA_AS	Clade Ⅲ	ST95	0.6154	1	0.1875	0	1	1	0.9275	0.8286	0.96	0	0.1636	1	0.4909	0.4231	0.6038	0.9677	0.6176
ESC_CA5852AA_AS.scaffold	ESC_CA5852AA_AS	Clade Ⅲ	ST95	0.6154	1	0.1875	0	1	1	0.9275	0.8286	0.96	0	0.1636	1	0.3818	0.4231	0.6038	0.9677	0.6029
ESC_CA6119AA_AS.scaffold	ESC_CA6119AA_AS	Clade Ⅲ	ST95	0.5962	1	0.125	0	1	1	0.8986	0.7429	0.92	0	0.1455	1	0.4545	0.3974	0.5472	0.9677	0.6029
ESC_GA5350AA_AS.scaffold	ESC_GA5350AA_AS	Clade Ⅲ	ST95	0.6731	1	0.125	0	1	1	0.8841	0.8857	0.96	0	0.1636	1	0.5455	0.4231	0.6226	0.9677	0.7353
ESC_HA0364AA_AS.scaffold	ESC_HA0364AA_AS	Clade Ⅲ	ST95	0.5962	1	0.125	0	1	1	0.8986	0.7429	0.92	0	0.1455	1	0.4545	0.3974	0.5472	1	0.6029
ESC_HA5006AA_AS.scaffold	ESC_HA5006AA_AS	Clade Ⅲ	ST95	0.5962	1	0.125	0	1	1	0.8986	0.7429	0.92	0	0.1455	1	0.4364	0.3846	0.5472	0.9677	0.6029
ESC_HA5023AA_AS.scaffold	ESC_HA5023AA_AS	Clade Ⅲ	ST95	0.6154	1	0.1875	0	1	1	0.9275	0.8286	0.96	0	0.1636	1	0.4909	0.4231	0.6038	0.9677	0.6176
ESC_HA5111AA_AS.scaffold	ESC_HA5111AA_AS	Clade Ⅲ	ST95	0.5962	1	0.125	0	1	1	0.8986	0.7429	0.92	0	0.1455	1	0.4545	0.3974	0.5472	0.9677	0.6176
ESC_HA5800AA_AS.scaffold	ESC_HA5800AA_AS	Clade Ⅲ	ST95	0.5577	1	0	0	1	1	0.9275	0.8	0.96	0	0.1636	1	0.4727	0.3333	0.566	0.9677	0.5735
ESC_HA6332AA_AS.scaffold	ESC_HA6332AA_AS	Clade Ⅲ	ST95	0.6923	1	0.125	0	1	1	0.9275	0.8857	0.96	0	0.1636	1	0.5818	0.4359	0.6226	0.9677	0.7059
ESC_HA6342AA_AS.scaffold	ESC_HA6342AA_AS	Clade Ⅲ	ST95	0.7308	1	0.125	0	1	1	1	0.9429	1	0	0.1636	1	0.6545	0.4359	0.6415	0.9677	0.75
ESC_HA6411AA_AS.scaffold	ESC_HA6411AA_AS	Clade Ⅲ	ST95	0.6154	1	0.125	0	1	1	0.9275	0.8	0.96	0	0.1636	1	0.5455	0.4231	0.5849	0.9677	0.7059
ESC_HA6413AA_AS.scaffold	ESC_HA6413AA_AS	Clade Ⅲ	ST95	0.6923	1	0.125	0	1	1	0.942	0.8857	0.96	0	0.1636	1	0.5455	0.4359	0.6226	0.9677	0.7353
ESC_HA6418AA_AS.scaffold	ESC_HA6418AA_AS	Clade Ⅲ	ST95	0.6923	1	0.125	0	1	1	0.942	0.8857	0.96	0	0.1636	1	0.5455	0.4359	0.6226	0.9677	0.7353
ESC_HA6420AA_AS.scaffold	ESC_HA6420AA_AS	Clade Ⅲ	ST95	0.6538	1	0.125	0	1	1	1	0.8571	1	0	0.1636	1	0.5455	0.4231	0.6038	0.9677	0.7206
ESC_HA6828AA_AS.scaffold	ESC_HA6828AA_AS	Clade Ⅲ	ST95	0.5962	1	0.1875	0	1	1	0.9275	0.8286	0.96	0	0.1636	1	0.5455	0.4103	0.5472	1	0.5882
ESC_HA6830AA_AS.scaffold	ESC_HA6830AA_AS	Clade Ⅲ	ST95	0.5962	1	0.1875	0	1	1	0.9275	0.8286	0.96	0	0.1636	1	0.5455	0.4103	0.5472	1	0.5882
ESC_HA7314AA_AS.scaffold	ESC_HA7314AA_AS	Clade Ⅲ	ST95	0.5962	1	0.125	0	1	1	0.8986	0.7429	0.92	0	0.1273	1	0.3273	0.3846	0.5472	0.9677	0.4706
ESC_HA7589AA_AS.scaffold	ESC_HA7589AA_AS	Clade Ⅲ	ST95	0.5577	0.7692	0.1875	0	1	1	0.913	0.7714	0.92	1	0.1636	1	0.4	0.3974	0.5094	0.9677	0.5294
ESC_HA7599AA_AS.scaffold	ESC_HA7599AA_AS	Clade Ⅲ	ST95	0.5577	0.7692	0.1875	0	1	1	0.913	0.7714	0.92	1	0.1636	1	0.4	0.3974	0.5094	0.9677	0.5294
ESC_HA7720AA_AS.scaffold	ESC_HA7720AA_AS	Clade Ⅲ	ST95	0.5577	0.7692	0.1875	0	1	1	0.8986	0.7714	0.88	1	0.1636	1	0.4909	0.3974	0.5094	0.9677	0.5294
ESC_IA0804AA_AS.scaffold	ESC_IA0804AA_AS	Clade Ⅲ	ST95	0.5962	1	0.125	0	1	1	0.8986	0.7429	0.92	0	0.1455	1	0.4545	0.3974	0.5472	0.9677	0.6176
ESC_IA0811AA_AS.scaffold	ESC_IA0811AA_AS	Clade Ⅲ	ST95	0.6923	1	0.125	0	1	1	0.942	0.8857	0.96	0	0.1636	1	0.5455	0.4359	0.6226	0.9677	0.7353
ESC_IA3651AA_AS.scaffold	ESC_IA3651AA_AS	Clade Ⅲ	ST95	0.6154	1	0.125	0	1	1	0.9275	0.8	0.96	0	0.1636	1	0.5455	0.4359	0.5849	0.9677	0.7206
ESC_IA3815AA_AS.scaffold	ESC_IA3815AA_AS	Clade Ⅲ	ST95	0.5962	1	0.1875	0	1	1	0.8986	0.7429	0.92	0	0.1455	1	0.4545	0.3974	0.5472	1	0.6029
ESC_IA3894AA_AS.scaffold	ESC_IA3894AA_AS	Clade Ⅲ	ST95	0.6538	1	0.125	0	1	1	0.3913	0.8	0.96	0	0.1636	1	0.5091	0.4231	0.566	0.9677	0.6471
ESC_IA3996AA_AS.scaffold	ESC_IA3996AA_AS	Clade Ⅲ	ST95	0.6346	1	0.125	0	1	1	0.9275	0.8	0.96	0	0.1636	1	0.4909	0.4231	0.566	0.9677	0.6176
ESC_IA4271AA_AS.scaffold	ESC_IA4271AA_AS	Clade Ⅲ	ST95	0.5385	1	0	0	1	1	0.8986	0.7429	0.92	0	0.1636	1	0.4545	0.3077	0.5472	0.9677	0.5588
ESC_IA4423AA_AS.scaffold	ESC_IA4423AA_AS	Clade Ⅲ	ST95	0.5962	1	0	0	1	1	0.6812	0.8	0.96	0	0.1636	1	0.5091	0.3462	0.6038	0.9677	0.6029
ESC_IA4926AA_AS.scaffold	ESC_IA4926AA_AS	Clade Ⅲ	ST95	0.5962	1	0.1875	0	1	1	0.8986	0.7429	0.92	0	0.1455	1	0.4545	0.3974	0.5472	1	0.6029
ESC_IA4927AA_AS.scaffold	ESC_IA4927AA_AS	Clade Ⅲ	ST95	0.5962	1	0.1875	0	1	1	0.8986	0.7429	0.92	0	0.1455	1	0.4545	0.3974	0.5472	1	0.6029
ESC_JA3853AA_AS.scaffold	ESC_JA3853AA_AS	Clade Ⅲ	ST95	0.5962	1	0.125	0	1	1	0.4638	0.7429	0.92	0	0.1455	1	0.4545	0.3974	0.5472	0.9677	0.6029
ESC_JA4566AA_AS.scaffold	ESC_JA4566AA_AS	Clade Ⅲ	ST95	0.5962	1	0.125	0	1	1	0.4638	0.7429	0.92	0	0.1455	1	0.4545	0.3974	0.5472	0.9677	0.6029
ESC_LA0107AA_AS.scaffold	ESC_LA0107AA_AS	Clade Ⅲ	ST95	0.6346	1	0.125	0	1	1	0.3768	0.8	0.96	0	0.1636	1	0.4909	0.4231	0.566	0.9677	0.6176
ESC_LA0746AA_AS.scaffold	ESC_LA0746AA_AS	Clade Ⅲ	ST95	0.5962	1	0.1875	0	1	1	0.8986	0.7429	0.92	0	0.1455	1	0.4545	0.3974	0.5472	1	0.6029
ESC_LA0830AA_AS.scaffold	ESC_LA0830AA_AS	Clade Ⅲ	ST95	0.6538	1	0.125	0	1	1	0.3913	0.8	0.96	0	0.1636	1	0.5091	0.4231	0.566	0.9677	0.6618
ESC_LA1124AA_AS.scaffold	ESC_LA1124AA_AS	Clade Ⅲ	ST95	0.6154	1	0.125	0	1	1	0.4058	0.8	0.96	0	0.1636	1	0.5455	0.4231	0.5849	0.9677	0.7059
ESC_LA1222AA_AS.scaffold	ESC_LA1222AA_AS	Clade Ⅲ	ST95	0.5962	0.9231	0.125	0	1	1	0.8986	0.7429	0.92	0	0.1455	1	0.4545	0.3974	0.5472	0.9677	0.6029
ESC_LA2574AA_AS.scaffold	ESC_LA2574AA_AS	Clade Ⅲ	ST95	0.5577	1	0	0	1	1	0.3913	0.8	0.96	0	0.1636	1	0.4727	0.3333	0.566	0.9677	0.5735
ESC_LA2597AA_AS.scaffold	ESC_LA2597AA_AS	Clade Ⅲ	ST95	0.5962	0.9231	0.125	0	1	1	0.8986	0.7429	0.92	0	0.1455	1	0.4545	0.3974	0.5472	0.9677	0.6029
ESC_LA2613AA_AS.scaffold	ESC_LA2613AA_AS	Clade Ⅲ	ST95	0.5577	1	0	0	1	1	0.9275	0.8	0.96	0	0.1636	1	0.4727	0.3333	0.566	0.9677	0.5735
ESC_LA2615AA_AS.scaffold	ESC_LA2615AA_AS	Clade Ⅲ	ST95	0.5962	0.9231	0.125	0	1	1	0.8986	0.7429	0.92	0	0.1273	1	0.3273	0.3846	0.5472	0.9677	0.4706
ESC_LA2623AA_AS.scaffold	ESC_LA2623AA_AS	Clade Ⅲ	ST95	0.5962	0.9231	0.125	0	1	1	0.8986	0.7429	0.92	0	0.1273	1	0.3273	0.3846	0.5472	0.9677	0.4706
ESC_LA2667AA_AS.scaffold	ESC_LA2667AA_AS	Clade Ⅲ	ST95	0.5962	0.9231	0.125	0	1	1	0.8986	0.7429	0.92	0	0.1455	1	0.4545	0.3974	0.5472	0.9677	0.6029
ESC_LA2699AA_AS.scaffold	ESC_LA2699AA_AS	Clade Ⅲ	ST95	0.5769	1	0.1875	0	1	1	0.8986	0.7429	0.92	0	0.1455	1	0.4182	0.3846	0.4906	1	0.5735
ESC_LA2725AA_AS.scaffold	ESC_LA2725AA_AS	Clade Ⅲ	ST95	0.5962	1	0.1875	0	1	1	0.8986	0.7429	0.92	0	0.1455	1	0.4545	0.3974	0.5472	1	0.6029
ESC_LA2726AA_AS.scaffold	ESC_LA2726AA_AS	Clade Ⅲ	ST95	0.5577	1	0	0	1	1	0.9275	0.8	0.96	0	0.1636	1	0.4727	0.3333	0.566	0.9677	0.5735
ESC_LA2769AA_AS.scaffold	ESC_LA2769AA_AS	Clade Ⅲ	ST95	0.5577	1	0	0	1	1	0.9275	0.8	0.96	0	0.1636	1	0.4727	0.3333	0.566	0.9677	0.5735
ESC_LA2784AA_AS.scaffold	ESC_LA2784AA_AS	Clade Ⅲ	ST95	0.7308	1	0.1875	1	1	1	0.9275	0.8571	0.96	0	0.1636	1	0.5818	0.4359	0.6226	0.9677	0.7353
ESC_LA2827AA_AS.scaffold	ESC_LA2827AA_AS	Clade Ⅲ	ST95	0.5577	0.7692	0.1875	0	1	1	0.8841	0.6286	0.88	1	0.1091	1	0.4727	0.3718	0.4906	0.9677	0.5735
ESC_LA2829AA_AS.scaffold	ESC_LA2829AA_AS	Clade Ⅲ	ST95	0.5962	0.9231	0.125	0	1	1	0.8986	0.7429	0.92	0	0.1455	1	0.4727	0.3974	0.5472	0.9677	0.6324
ESC_LA2830AA_AS.scaffold	ESC_LA2830AA_AS	Clade Ⅲ	ST95	0.5577	1	0	0	1	1	0.9275	0.8	0.96	0	0.1636	1	0.4727	0.3333	0.566	0.9677	0.5735
ESC_LA2834AA_AS.scaffold	ESC_LA2834AA_AS	Clade Ⅲ	ST95	0.5962	0.9231	0.125	0	1	1	0.8986	0.7429	0.92	0	0.1455	1	0.4545	0.3974	0.5472	0.9677	0.6029
ESC_LA2838AA_AS.scaffold	ESC_LA2838AA_AS	Clade Ⅲ	ST95	0.5962	1	0.1875	0	1	1	0.8986	0.7429	0.92	0	0.1455	1	0.4727	0.3974	0.5472	1	0.6029
ESC_LA2840AA_AS.scaffold	ESC_LA2840AA_AS	Clade Ⅲ	ST95	0.6154	1	0.125	0	1	1	0.9275	0.8	0.96	0	0.1636	1	0.5455	0.4231	0.5849	0.9677	0.7059
ESC_LA2848AA_AS.scaffold	ESC_LA2848AA_AS	Clade Ⅲ	ST95	0.6154	1	0.125	0	1	1	0.9275	0.8	0.96	0	0.1636	1	0.5455	0.4231	0.5849	0.9677	0.7059
ESC_LA2850AA_AS.scaffold	ESC_LA2850AA_AS	Clade Ⅲ	ST95	0.5962	0.9231	0.125	0	1	1	0.8986	0.7429	0.92	0	0.1455	1	0.4545	0.3974	0.5472	0.9677	0.6029
ESC_LA2860AA_AS.scaffold	ESC_LA2860AA_AS	Clade Ⅲ	ST95	0.5962	1	0.1875	0	1	1	0.8986	0.7429	0.92	0	0.1455	1	0.4545	0.3974	0.5472	1	0.6029
ESC_LA2868AA_AS.scaffold	ESC_LA2868AA_AS	Clade Ⅲ	ST95	0.6538	1	0.1875	0	1	1	1	0.9143	1	0	0.1455	1	0.6	0.4231	0.5849	1	0.6618
ESC_LA2921AA_AS.scaffold	ESC_LA2921AA_AS	Clade Ⅲ	ST95	0.5577	1	0	0	1	1	0.9275	0.8	0.96	0	0.1636	1	0.4727	0.3333	0.566	0.9677	0.5735
ESC_MA2736AA_AS.scaffold	ESC_MA2736AA_AS	Clade Ⅲ	ST95	0.6154	1	0.125	0	1	1	0.9275	0.8	0.96	0	0.1636	1	0.5455	0.4231	0.5849	0.9677	0.7059
ESC_MA2828AA_AS.scaffold	ESC_MA2828AA_AS	Clade Ⅲ	ST95	0.5962	0.9231	0.125	0	1	1	0.8986	0.7429	0.92	0	0.1455	1	0.4545	0.3974	0.5472	0.9677	0.6029
ESC_MA2846AA_AS.scaffold	ESC_MA2846AA_AS	Clade Ⅲ	ST95	0.5962	0.9231	0.125	0	1	1	0.8986	0.7429	0.92	0	0.1455	1	0.4545	0.3974	0.5472	0.9677	0.6029
ESC_MA3772AA_AS.scaffold	ESC_MA3772AA_AS	Clade Ⅲ	ST95	0.5962	0.9231	0.125	0	1	1	0.8986	0.7429	0.92	0	0.1455	1	0.4545	0.3974	0.5472	0.9677	0.6029
ESC_NA2946AA_AS.scaffold	ESC_NA2946AA_AS	Clade Ⅲ	ST95	0.5385	1	0	0	1	1	0.8986	0.7429	0.92	0	0.1455	1	0.4545	0.3077	0.5472	0.9677	0.5441
ESC_NA2989AA_AS.scaffold	ESC_NA2989AA_AS	Clade Ⅲ	ST95	0.5962	1	0.125	0	1	1	0.8986	0.7429	0.92	0	0.1455	1	0.4545	0.3974	0.5472	0.9677	0.6029
ESC_NA3970AA_AS.scaffold	ESC_NA3970AA_AS	Clade Ⅲ	ST95	0.5962	1	0.125	0	1	1	0.8986	0.7429	0.92	0	0.1273	1	0.4364	0.3974	0.5472	0.9677	0.5
ESC_NA3971AA_AS.scaffold	ESC_NA3971AA_AS	Clade Ⅲ	ST95	0.6346	1	0.125	0	1	1	0.9855	0.8571	0.92	0	0.1636	1	0.5455	0.4231	0.6038	0.9677	0.7206
ESC_NA3973AA_AS.scaffold	ESC_NA3973AA_AS	Clade Ⅲ	ST95	0.6154	1	0.125	0	1	1	0.9275	0.8	0.88	0	0.1636	1	0.5636	0.4231	0.5849	0.9516	0.7059
ESC_NA3974AA_AS.scaffold	ESC_NA3974AA_AS	Clade Ⅲ	ST95	0.6154	1	0.125	0	1	1	0.9275	0.8	0.96	0	0.1636	1	0.5455	0.4231	0.5849	0.9516	0.7059
ESC_NA3975AA_AS.scaffold	ESC_NA3975AA_AS	Clade Ⅲ	ST95	0.6154	1	0.125	0	1	1	0.9275	0.8	0.96	0	0.1636	1	0.5455	0.4231	0.5849	0.9677	0.7059
ESC_NA3980AA_AS.scaffold	ESC_NA3980AA_AS	Clade Ⅲ	ST95	0.6538	1	0.125	0	1	1	1	0.8571	1	0	0.1455	1	0.5091	0.4103	0.5849	0.9677	0.6765
ESC_NA3982AA_AS.scaffold	ESC_NA3982AA_AS	Clade Ⅲ	ST95	0.6154	1	0.125	0	1	1	0.9275	0.8	0.96	0	0.1636	1	0.5455	0.4231	0.5849	0.9677	0.7059
ESC_NA3983AA_AS.scaffold	ESC_NA3983AA_AS	Clade Ⅲ	ST95	0.5962	1	0.125	0	1	1	0.8986	0.7429	0.92	0	0.1455	1	0.4545	0.3974	0.5472	0.9677	0.6029
ESC_NA3984AA_AS.scaffold	ESC_NA3984AA_AS	Clade Ⅲ	ST95	0.5962	1	0.125	0	1	1	0.8986	0.7429	0.92	0	0.1455	1	0.4545	0.3974	0.5472	0.9677	0.6176
ESC_NA3990AA_AS.scaffold	ESC_NA3990AA_AS	Clade Ⅲ	ST95	0.5962	1	0.125	0	1	1	0.8986	0.7429	0.92	0	0.1273	1	0.4364	0.3846	0.5472	0.9677	0.4706
ESC_NA3991AA_AS.scaffold	ESC_NA3991AA_AS	Clade Ⅲ	ST95	0.5962	1	0.125	0	1	1	0.8986	0.7429	0.92	0	0.1455	1	0.4545	0.3974	0.5472	0.9677	0.6176
ESC_NA3992AA_AS.scaffold	ESC_NA3992AA_AS	Clade Ⅲ	ST95	0.6154	1	0.125	0	1	1	0.9275	0.8	0.96	0	0.1636	1	0.5455	0.4231	0.5849	0.9677	0.7059
ESC_NA3993AA_AS.scaffold	ESC_NA3993AA_AS	Clade Ⅲ	ST95	0.5769	0.7692	0.1875	0	1	1	0.8841	0.6571	0.88	1	0.1091	1	0.4727	0.3718	0.5094	0.9677	0.6029
ESC_NA3999AA_AS.scaffold	ESC_NA3999AA_AS	Clade Ⅲ	ST95	0.6154	1	0.125	0	1	1	0.913	0.8	0.84	0	0.1636	1	0.5455	0.4231	0.5849	0.9516	0.7059
ESC_NA4000AA_AS.scaffold	ESC_NA4000AA_AS	Clade Ⅲ	ST95	0.6154	1	0.125	0	1	1	0.9275	0.8	0.96	0	0.1636	1	0.5455	0.4231	0.5849	0.9516	0.7059
ESC_NA4003AA_AS.scaffold	ESC_NA4003AA_AS	Clade Ⅲ	ST95	0.6154	1	0.125	0	1	1	0.913	0.8	0.88	0	0.1636	1	0.5455	0.4231	0.5849	0.9516	0.6912
ESC_NA4004AA_AS.scaffold	ESC_NA4004AA_AS	Clade Ⅲ	ST95	0.6154	1	0.125	0	1	1	0.9275	0.8	0.96	0	0.1636	1	0.5455	0.4231	0.5849	0.9677	0.7059
ESC_NA4005AA_AS.scaffold	ESC_NA4005AA_AS	Clade Ⅲ	ST95	0.6154	1	0.125	0	1	1	0.913	0.8	0.96	0	0.1636	1	0.5455	0.4231	0.5849	0.9516	0.7059
ESC_NA4028AA_AS.scaffold	ESC_NA4028AA_AS	Clade Ⅲ	ST95	0.5769	0.7692	0.1875	0	1	1	0.8841	0.6571	0.88	1	0.1091	1	0.4727	0.3718	0.5094	0.9677	0.6176
ESC_NA4030AA_AS.scaffold	ESC_NA4030AA_AS	Clade Ⅲ	ST95	0.5769	0.7692	0.1875	0	1	1	0.8841	0.6571	0.88	1	0.1091	1	0.4727	0.3718	0.5094	0.9677	0.6176
ESC_NA4035AA_AS.scaffold	ESC_NA4035AA_AS	Clade Ⅲ	ST95	0.6731	1	0.125	0	1	1	0.9275	0.8857	0.96	0	0.1636	1	0.5455	0.4231	0.6226	0.9677	0.7059
ESC_NA4043AA_AS.scaffold	ESC_NA4043AA_AS	Clade Ⅲ	ST95	0.5962	1	0.125	0	1	1	0.8986	0.7429	0.92	0	0.1455	1	0.4545	0.3974	0.5472	0.9677	0.6029
ESC_NA4045AA_AS.scaffold	ESC_NA4045AA_AS	Clade Ⅲ	ST95	0.6154	1	0.125	0	1	1	0.9275	0.8	0.96	0	0.1636	1	0.5455	0.4231	0.5849	0.9677	0.7059
ESC_NA4046AA_AS.scaffold	ESC_NA4046AA_AS	Clade Ⅲ	ST95	0.5962	1	0.125	0	1	1	0.8986	0.7429	0.92	0	0.1273	1	0.3818	0.3846	0.5472	0.9677	0.5147
ESC_NA4048AA_AS.scaffold	ESC_NA4048AA_AS	Clade Ⅲ	ST95	0.6154	1	0.125	0	1	1	0.9275	0.8	0.96	0	0.1636	1	0.5455	0.4231	0.5849	0.9677	0.7059
ESC_NA4052AA_AS.scaffold	ESC_NA4052AA_AS	Clade Ⅲ	ST95	0.6154	1	0.125	0	1	1	0.9275	0.8571	0.96	0	0.1636	1	0.5455	0.4231	0.5849	0.9677	0.7059
ESC_NA4053AA_AS.scaffold	ESC_NA4053AA_AS	Clade Ⅲ	ST95	0.6154	1	0.125	0	1	1	0.913	0.8571	0.96	0	0.1636	1	0.5455	0.4231	0.5849	0.9516	0.7059
ESC_NA4055AA_AS.scaffold	ESC_NA4055AA_AS	Clade Ⅲ	ST95	0.6154	1	0.125	0	1	1	0.9275	0.8	0.96	0	0.1636	1	0.5455	0.4231	0.5849	0.9677	0.7059
ESC_NA4056AA_AS.scaffold	ESC_NA4056AA_AS	Clade Ⅲ	ST95	0.6154	1	0.125	0	1	1	0.9275	0.8	0.96	0	0.1636	1	0.5455	0.4231	0.5849	0.9677	0.7059
ESC_NA4057AA_AS.scaffold	ESC_NA4057AA_AS	Clade Ⅲ	ST95	0.5577	0.7692	0.1875	0	1	1	0.3333	0.6857	0.88	1	0.1091	1	0.4727	0.3718	0.4906	0.9677	0.5735
ESC_NA4058AA_AS.scaffold	ESC_NA4058AA_AS	Clade Ⅲ	ST95	0.6154	1	0.1875	0	1	1	0.9275	0.7714	0.92	0	0.1455	1	0.5455	0.3974	0.5472	0.9677	0.6176
ESC_NA4061AA_AS.scaffold	ESC_NA4061AA_AS	Clade Ⅲ	ST95	0.6154	1	0.125	0	1	1	0.9275	0.8	0.96	0	0.1636	1	0.5455	0.4231	0.5849	0.9677	0.7059
ESC_NA4063AA_AS.scaffold	ESC_NA4063AA_AS	Clade Ⅲ	ST95	0.6154	1	0.125	0	1	1	0.9275	0.8	0.96	0	0.1636	1	0.5455	0.4231	0.5849	0.9516	0.7059
ESC_NA4064AA_AS.scaffold	ESC_NA4064AA_AS	Clade Ⅲ	ST95	0.6538	1	0.125	0	1	1	0.913	0.9143	0.92	0	0.1273	1	0.4909	0.3974	0.6038	0.9677	0.5294
ESC_NA4066AA_AS.scaffold	ESC_NA4066AA_AS	Clade Ⅲ	ST95	0.5962	1	0.125	0	1	1	0.9275	0.8	0.96	0	0.1636	1	0.6	0.4359	0.566	0.9677	0.7206
ESC_NA4067AA_AS.scaffold	ESC_NA4067AA_AS	Clade Ⅲ	ST95	0.6154	1	0.125	0	1	1	0.9275	0.8	0.96	0	0.1636	1	0.5455	0.4231	0.5849	0.9677	0.7059
ESC_NA4068AA_AS.scaffold	ESC_NA4068AA_AS	Clade Ⅲ	ST95	0.6154	1	0.125	0	1	1	0.9275	0.8	0.96	0	0.1636	1	0.5455	0.4231	0.5849	0.9677	0.7059
ESC_NA4069AA_AS.scaffold	ESC_NA4069AA_AS	Clade Ⅲ	ST95	0.6154	1	0.125	0	1	1	0.913	0.8	0.96	0	0.1636	1	0.5455	0.4231	0.5849	0.9677	0.7059
ESC_NA4070AA_AS.scaffold	ESC_NA4070AA_AS	Clade Ⅲ	ST95	0.6154	1	0.125	0	1	1	0.9275	0.8	0.96	0	0.1636	1	0.5455	0.4231	0.5849	0.9677	0.7059
ESC_NA4071AA_AS.scaffold	ESC_NA4071AA_AS	Clade Ⅲ	ST95	0.7308	1	0.125	0	1	1	1	0.9429	1	0	0.1636	1	0.6727	0.4231	0.6415	0.9677	0.75
ESC_NA4072AA_AS.scaffold	ESC_NA4072AA_AS	Clade Ⅲ	ST95	0.6154	1	0.125	0	1	1	0.9275	0.8	0.96	0	0.1636	1	0.5455	0.4231	0.5849	0.9677	0.7059
ESC_NA7957AA_AS.scaffold	ESC_NA7957AA_AS	Clade Ⅲ	ST95	0.6731	1	0.125	0	1	1	0.9565	0.8857	0.96	0	0.1636	1	0.4727	0.4231	0.717	0.9677	0.6324
ESC_QA5463AA_AS.scaffold	ESC_QA5463AA_AS	Clade Ⅲ	ST95	0.5577	0.7692	0.1875	0	1	1	0.8986	0.7714	0.92	1	0.1636	1	0.4	0.3974	0.5094	0.9516	0.5294
ESC_QA5498AA_AS.scaffold	ESC_QA5498AA_AS	Clade Ⅲ	ST95	0.4808	0.7692	0.1875	0	1	1	0.913	0.7714	0.92	1	0.1636	1	0.3636	0.3718	0.4528	0.9677	0.5
ESC_QA5905AA_AS.scaffold	ESC_QA5905AA_AS	Clade Ⅲ	ST95	0.5577	0.7692	0.1875	0	1	1	0.913	0.7714	0.92	1	0.1091	1	0.4	0.3974	0.5094	0.9677	0.5
ESC_QA5919AA_AS.scaffold	ESC_QA5919AA_AS	Clade Ⅲ	ST95	0.5962	1	0.125	0	1	1	0.8986	0.7429	0.92	0	0.1455	1	0.4727	0.3974	0.5472	0.9677	0.6029
ESC_QA6460AA_AS.scaffold	ESC_QA6460AA_AS	Clade Ⅲ	ST95	0.5577	0.7692	0.1875	0	1	1	0.913	0.7714	0.92	1	0.1636	1	0.4	0.3974	0.5094	0.9677	0.5294
ESC_QA6616AA_AS.scaffold	ESC_QA6616AA_AS	Clade Ⅲ	ST95	0.5385	0.7692	0.1875	0	1	1	0.8986	0.7429	0.88	1	0.1636	1	0.4	0.3974	0.4906	0.9516	0.5
ESC_QA7446AA_AS.scaffold	ESC_QA7446AA_AS	Clade Ⅲ	ST95	0.5577	0.7692	0.1875	0	1	1	0.913	0.6857	0.92	1	0.1273	1	0.5636	0.4231	0.4906	0.9677	0.6029
ESC_QA7811AA_AS.scaffold	ESC_QA7811AA_AS	Clade Ⅲ	ST95	0.5577	0.7692	0.1875	0	1	1	0.913	0.7714	0.92	1	0.1636	1	0.4	0.3974	0.5094	0.9677	0.5294
ESC_QA7878AA_AS.scaffold	ESC_QA7878AA_AS	Clade Ⅲ	ST95	0.5577	0.7692	0.1875	0	1	1	0.913	0.7714	0.92	1	0.1091	1	0.4909	0.3974	0.5094	0.9516	0.5
ESC_QA7947AA_AS.scaffold	ESC_QA7947AA_AS	Clade Ⅲ	ST95	0.5577	0.7692	0.1875	0	1	1	0.913	0.7714	0.92	1	0.1636	1	0.2	0.3718	0.4906	0.4677	0.5
ESC_QA8780AA_AS.scaffold	ESC_QA8780AA_AS	Clade Ⅲ	ST95	0.5577	0.7692	0.1875	0	1	1	0.913	0.7714	0.92	1	0.1636	1	0.4	0.3974	0.5094	0.9677	0.5294
ESC_QA8947AA_AS.scaffold	ESC_QA8947AA_AS	Clade Ⅲ	ST95	0.5577	0.7692	0.1875	0	1	1	0.913	0.7714	0.92	1	0.1636	1	0.4	0.3974	0.5094	0.9677	0.5294
ESC_RA0395AA_AS.scaffold	ESC_RA0395AA_AS	Clade Ⅲ	ST95	0.6346	1	0.125	0	1	1	0.3913	0.8	0.96	0	0.1636	1	0.5455	0.4231	0.566	0.9677	0.6176
ESC_RA9015AA_AS.result	ESC_RA9015AA_AS	Clade Ⅲ	ST95	0.5962	0.9231	0.125	0	1	1	0.8841	0.7429	0.88	0	0.1455	1	0.4545	0.3974	0.5472	0.9516	0.6029
ESC_SA2429AA_AS.result	ESC_SA2429AA_AS	Clade Ⅲ	ST95	0.5962	1	0.125	0	1	1	0.4638	0.7429	0.92	0	0.1455	1	0.4545	0.3974	0.5472	0.9677	0.6029
ESC_SA3205AA_AS.result	ESC_SA3205AA_AS	Clade Ⅲ	ST95	0.5962	1	0.125	0	1	1	0.4638	0.7429	0.92	0	0.1455	1	0.4545	0.3974	0.5472	0.9677	0.6029
ESC_SA4452AA_AS.result	ESC_SA4452AA_AS	Clade Ⅲ	ST95	0.5962	1	0.125	0	1	1	0.4638	0.7429	0.92	0	0.1455	1	0.4545	0.3974	0.5472	0.9677	0.6029
ESC_SA4902AA_AS.result	ESC_SA4902AA_AS	Clade Ⅲ	ST95	0.5962	1	0.125	0	1	1	0.4638	0.7429	0.92	0	0.1455	1	0.4545	0.3974	0.5472	0.9677	0.6029
ESC_SA8243AA_AS.result	ESC_SA8243AA_AS	Clade Ⅲ	ST95	0.7115	1	0.125	0	0	1	1	1	1	0	0.1818	1	0.6364	0.4231	0.6038	0.9677	0.7059
ESC_SA8250AA_AS.result	ESC_SA8250AA_AS	Clade Ⅲ	ST95	0.7115	1	0.125	0	0	1	1	1	1	0	0.1818	1	0.6364	0.4359	0.6038	0.9677	0.7059
ESC_SA8273AA_AS.result	ESC_SA8273AA_AS	Clade Ⅲ	ST95	0.7115	1	0.125	0	0	1	1	1	1	0	0.1818	1	0.6364	0.4231	0.6038	0.9677	0.7059
ESC_SA8291AA_AS.result	ESC_SA8291AA_AS	Clade Ⅲ	ST95	0.6154	1	0.125	0	1	1	0.9275	0.8	0.96	0	0.1636	1	0.5455	0.4231	0.5849	0.9677	0.7059
ESC_SA8296AA_AS.result	ESC_SA8296AA_AS	Clade Ⅲ	ST95	0.6154	1	0.125	0	1	1	0.9275	0.8	0.96	0	0.1636	1	0.5455	0.4231	0.5849	0.9516	0.7059
ESC_SA8312AA_AS.result	ESC_SA8312AA_AS	Clade Ⅲ	ST95	0.6346	1	0.125	0	1	1	0.9275	0.8	0.96	0	0.1636	1	0.5818	0.4359	0.5849	0.9677	0.7059
ESC_TA1871AA_AS.result	ESC_TA1871AA_AS	Clade Ⅲ	ST95	0.5577	0.7692	0.1875	0	1	1	0.913	0.7714	0.92	1	0.1636	1	0.4	0.3974	0.5094	0.9677	0.5294
ESC_TA1919AA_AS.result	ESC_TA1919AA_AS	Clade Ⅲ	ST95	0.5577	0.7692	0.1875	0	1	1	0.913	0.7714	0.92	1	0.1636	1	0.4	0.3974	0.5094	0.9677	0.5294
ESC_TA1921AA_AS.result	ESC_TA1921AA_AS	Clade Ⅲ	ST95	0.5577	0.7692	0.1875	0	1	1	0.913	0.7714	0.92	1	0.1091	1	0.4909	0.3974	0.5094	0.9677	0.5
ESC_TA1926AA_AS.result	ESC_TA1926AA_AS	Clade Ⅲ	ST95	0.5577	0.7692	0.1875	0	1	1	0.913	0.7714	0.92	1	0.1091	1	0.3818	0.3974	0.5094	0.9677	0.5
ESC_TA1962AA_AS.result	ESC_TA1962AA_AS	Clade Ⅲ	ST95	0.4808	0.7692	0.1875	0	1	1	0.913	0.7714	0.92	1	0.1636	1	0.3636	0.3718	0.4528	0.9677	0.5
ESC_TA1971AA_AS.result	ESC_TA1971AA_AS	Clade Ⅲ	ST95	0.5577	0.7692	0.1875	0	1	1	0.913	0.7714	0.92	1	0.1091	1	0.4	0.3974	0.5094	0.9677	0.5
ESC_TA1981AA_AS.result	ESC_TA1981AA_AS	Clade Ⅲ	ST95	0.5577	0.7692	0.1875	0	1	1	0.913	0.7714	0.92	1	0.1636	1	0.4	0.3974	0.5094	0.9677	0.5294
ESC_TA2022AA_AS.result	ESC_TA2022AA_AS	Clade Ⅲ	ST95	0.5577	0.7692	0.1875	0	1	1	0.913	0.7714	0.92	1	0.1636	1	0.4	0.3974	0.5094	0.9677	0.5294
ESC_TA2436AA_AS.result	ESC_TA2436AA_AS	Clade Ⅲ	ST95	0.5962	1	0.1875	0	1	1	0.8986	0.7429	0.92	0	0.1273	1	0.3455	0.3846	0.5472	0.9677	0.4706
ESC_TA7132AA_AS.result	ESC_TA7132AA_AS	Clade Ⅲ	ST95	0.5962	1	0.125	0	1	1	0.8986	0.7429	0.92	0	0.1455	1	0.5636	0.3974	0.5472	0.9677	0.6176
ESC_TA7147AA_AS.result	ESC_TA7147AA_AS	Clade Ⅲ	ST95	0.5962	0.9231	0.125	0	1	1	0.8986	0.7429	0.92	0	0.1455	1	0.5455	0.3974	0.5472	0.9677	0.6029
ESC_TA8691AA_AS.result	ESC_TA8691AA_AS	Clade Ⅲ	ST95	0.5577	0.7692	0.1875	0	1	1	0.913	0.7714	0.92	1	0.1636	1	0.4909	0.3974	0.5094	0.9677	0.5294
GCF_000014845.1_ASM1484v1_genomic	GCF_000014845.1	Clade Ⅲ	ST95	0.5192	1	0	0	1	1	0.9275	0.7143	0.96	1	0.1273	1	0.4727	0.3333	0.5094	1	0.5147
GCF_000190895.1_ASM19089v1_genomic	GCF_000190895.1	Clade Ⅲ	ST95	0.5385	1	0	0	1	1	0.8986	0.7429	0.92	0	0.1455	1	0.4545	0.3077	0.5472	0.9677	0.5441
GCF_001280345.1_ASM128034v1_genomic	GCF_001280345.1	Clade Ⅲ	ST95	0.5962	0.9231	0.125	0	1	1	0.8986	0.7429	0.92	0	0.1273	1	0.4364	0.3974	0.5472	0.9677	0.4706
GCF_001463405.1_ASM146340v1_genomic	GCF_001463405.1	Clade Ⅲ	ST95	0.5962	1	0.125	0	1	1	0.8986	0.7429	0.92	0	0.1455	1	0.4545	0.3974	0.5472	1	0.6029
GCF_002028715.1_ASM202871v1_genomic	GCF_002028715.1	Clade Ⅲ	ST95	0.5577	1	0	0	1	1	0.9275	0.8	0.96	0	0.1636	1	0.4727	0.3333	0.566	0.9677	0.5588
GCF_002028795.1_ASM202879v1_genomic	GCF_002028795.1	Clade Ⅲ	ST95	0.5577	1	0	0	1	1	0.6812	0.8	0.96	0	0.1455	1	0.3273	0.3205	0.6038	0.9677	0.4265
GCF_002029015.1_ASM202901v1_genomic	GCF_002029015.1	Clade Ⅲ	ST95	0.5962	1	0.125	0	1	1	0.8986	0.7429	0.92	0	0.1455	1	0.4545	0.3974	0.5472	0.9677	0.6029
GCF_002844685.1_ASM284468v1_genomic	GCF_002844685.1	Clade Ⅲ	ST95	0.5962	0.7692	0.1875	0	1	1	0.9275	0.7143	0.96	1	0.1455	1	0.5091	0.4231	0.5094	0.9677	0.5882
GCF_002911375.1_ASM291137v1_genomic	GCF_002911375.1	Clade Ⅲ	ST95	0.5192	1	0	0	1	1	0.913	0.7143	0.92	1	0.1273	1	0.4727	0.3333	0.5094	0.9839	0.5147
GCF_002953435.1_ASM295343v1_genomic	GCF_002953435.1	Clade Ⅲ	ST95	0.6923	1	0.125	0	1	1	0.3768	0.8857	0.96	0	0.1636	1	0.4909	0.4231	0.717	0.9677	0.6176
ESC_AA8612AA_AS.scaffold	ESC_AA8612AA_AS	Clade Ⅳ	ST95	0.5962	0.9231	0	0	1	1	0.3913	0.6571	0.88	0	0.1455	1	0.4182	0.2821	0.4717	0.9194	0.5147
ESC_AA9833AA_AS.scaffold	ESC_AA9833AA_AS	Clade Ⅳ	ST95	0.5769	0.7692	0	0	1	1	0.4058	0.8286	0.92	0	0.1455	1	0.2727	0.2051	0.5283	0.4194	0.5
ESC_BA0638AA_AS.scaffold	ESC_BA0638AA_AS	Clade Ⅳ	ST95	0.5769	0.8462	0	0	1	1	0.2609	0.8286	0.92	0	0.1455	1	0.4727	0.2949	0.566	0.9194	0.5441
ESC_BA0986AA_AS.scaffold	ESC_BA0986AA_AS	Clade Ⅳ	ST95	0.5962	1	0.1875	0	1	1	0.8261	0.7429	0.92	0	0.1273	1	0.3455	0.3846	0.5472	0.9677	0.4706
ESC_BA1135AA_AS.scaffold	ESC_BA1135AA_AS	Clade Ⅳ	ST95	0.5962	0.7692	0.1875	0	1	1	0.8261	0.7429	0.92	0	0.1273	1	0.4545	0.3974	0.5472	0.9677	0.4853
ESC_BA1205AA_AS.scaffold	ESC_BA1205AA_AS	Clade Ⅳ	ST95	0.5962	0.7692	0.1875	0	1	1	0.7536	0.7429	0.92	0	0.1455	1	0.4727	0.3974	0.5472	0.9677	0.6029
ESC_BA1451AA_AS.scaffold	ESC_BA1451AA_AS	Clade Ⅳ	ST95	0.5962	0.7692	0.1875	0	1	1	0.2754	0.8286	0.92	0	0.1273	1	0.4	0.4103	0.5472	0.9355	0.5147
ESC_BA3655AA_AS.scaffold	ESC_BA3655AA_AS	Clade Ⅳ	ST95	0.5962	0.7692	0.1875	0	1	1	0.2754	0.8286	0.92	0	0.1273	1	0.4	0.4103	0.5472	0.9355	0.5147
ESC_BA4145AA_AS.scaffold	ESC_BA4145AA_AS	Clade Ⅳ	ST95	0.5769	0.7692	0	0	1	1	0.2609	0.8	0.92	0	0.1455	1	0.4727	0.2692	0.5849	0.8548	0.5441
ESC_BA4270AA_AS.scaffold	ESC_BA4270AA_AS	Clade Ⅳ	ST95	0.5962	0.7692	0.1875	0	1	1	0.8261	0.7429	0.92	0	0.1455	1	0.4727	0.3974	0.5472	0.9677	0.6029
ESC_BA4389AA_AS.scaffold	ESC_BA4389AA_AS	Clade Ⅳ	ST95	0.5962	0.7692	0.1875	0	1	1	0.8261	0.7429	0.92	0	0.1455	1	0.4727	0.3974	0.5472	0.9677	0.6029
ESC_BA4680AA_AS.scaffold	ESC_BA4680AA_AS	Clade Ⅳ	ST95	0.6538	0.7692	0.0625	0	1	1	0.3913	0.8571	0.92	0	0.1636	1	0.4545	0.3462	0.566	0.9194	0.5882
ESC_BA5109AA_AS.scaffold	ESC_BA5109AA_AS	Clade Ⅳ	ST95	0.5769	0.7692	0	0	1	1	0.1014	0.8286	0.92	0	0.1455	1	0.4727	0.2949	0.566	0.9194	0.5441
ESC_BA6237AA_AS.scaffold	ESC_BA6237AA_AS	Clade Ⅳ	ST95	0.5962	0.7692	0.1875	0	1	1	0.8261	0.7429	0.92	0	0.1273	1	0.5455	0.3974	0.5472	0.9677	0.4706
ESC_BA6277AA_AS.scaffold	ESC_BA6277AA_AS	Clade Ⅳ	ST95	0.6154	0.9231	0	0	1	1	0.4058	0.6571	0.92	0	0.1455	1	0.4727	0.2949	0.5283	0.9194	0.5294
ESC_BA6731AA_AS.scaffold	ESC_BA6731AA_AS	Clade Ⅳ	ST95	0.5962	0.7692	0.1875	0	1	1	0.2754	0.8286	0.92	0	0.1273	1	0.4	0.4103	0.5472	0.9355	0.5147
ESC_BA6904AA_AS.scaffold	ESC_BA6904AA_AS	Clade Ⅳ	ST95	0.5769	0.6154	0	0	1	1	0.3188	0.8286	0.92	0	0.1455	1	0.4727	0.2949	0.566	0.9194	0.5147
ESC_BA6983AA_AS.scaffold	ESC_BA6983AA_AS	Clade Ⅳ	ST95	0.5769	0.7692	0	0	1	1	0.2609	0.8286	0.92	0	0.1455	1	0.4727	0.2821	0.566	0.9194	0.5294
ESC_BA7214AA_AS.scaffold	ESC_BA7214AA_AS	Clade Ⅳ	ST95	0.5962	0.7692	0.1875	0	1	1	0.8261	0.7429	0.92	0	0.1455	1	0.4727	0.3974	0.5472	0.9677	0.6029
ESC_BA8394AA_AS.scaffold	ESC_BA8394AA_AS	Clade Ⅳ	ST95	0.5769	0.7692	0	0	1	1	0.3333	0.8286	0.92	0	0.1455	1	0.4909	0.2949	0.566	0.9194	0.5441
ESC_BA8445AA_AS.scaffold	ESC_BA8445AA_AS	Clade Ⅳ	ST95	0.5769	0.7692	0	0	1	1	0.4348	0.8286	0.92	0	0.1273	1	0.3455	0.2949	0.5283	0.9677	0.3971
ESC_BA8553AA_AS.scaffold	ESC_BA8553AA_AS	Clade Ⅳ	ST95	0.5962	0.7692	0.1875	0	1	1	0.8261	0.7429	0.92	0	0.1455	1	0.4909	0.3974	0.5472	0.9677	0.6029
ESC_BA8710AA_AS.scaffold	ESC_BA8710AA_AS	Clade Ⅳ	ST95	0.6154	0.7692	0.125	0	1	1	0.3188	0.9143	0.96	0	0.1636	1	0.5455	0.3333	0.6038	0.8226	0.6471
ESC_BA8753AA_AS.scaffold	ESC_BA8753AA_AS	Clade Ⅳ	ST95	0.5962	0.7692	0.1875	0	1	1	0.8261	0.7429	0.92	0	0.1455	1	0.4727	0.3974	0.5472	0.9677	0.6029
ESC_BA9232AA_AS.scaffold	ESC_BA9232AA_AS	Clade Ⅳ	ST95	0.5769	0.7692	0	0	1	1	0.2899	0.8286	0.92	0	0.1455	1	0.4727	0.2692	0.5849	0.8548	0.5441
ESC_BA9511AA_AS.scaffold	ESC_BA9511AA_AS	Clade Ⅳ	ST95	0.6923	1	0.1875	0	1	1	0.9275	0.7143	0.96	0	0.1273	1	0.8	0.4615	0.566	0.871	0.5441
ESC_BA9656AA_AS.scaffold	ESC_BA9656AA_AS	Clade Ⅳ	ST95	0.6538	0.7692	0.1875	0	1	1	0.942	0.9143	1	0	0.1455	1	0.6182	0.4231	0.5849	0.9677	0.6618
ESC_CA0443AA_AS.scaffold	ESC_CA0443AA_AS	Clade Ⅳ	ST95	0.6346	0.9231	0.125	0	1	1	0.2609	0.8286	0.92	0	0.1455	1	0.5455	0.3846	0.5849	0.9516	0.4706
ESC_CA1442AA_AS.scaffold	ESC_CA1442AA_AS	Clade Ⅳ	ST95	0.5962	0.8462	0	0	1	1	0.2464	0.6571	0.92	0	0.1455	1	0.4182	0.2821	0.4717	0.9194	0.5
ESC_CA1909AA_AS.scaffold	ESC_CA1909AA_AS	Clade Ⅳ	ST95	0.5769	0.7692	0	0	1	1	0.2609	0.8286	0.92	0	0.1455	1	0.4727	0.2692	0.5849	0.8548	0.5441
ESC_CA2031AA_AS.scaffold	ESC_CA2031AA_AS	Clade Ⅳ	ST95	0.5962	0.7692	0.1875	0	1	1	0.8406	0.7429	0.92	0	0.1455	1	0.4727	0.3974	0.5472	0.9677	0.6029
ESC_CA2085AA_AS.scaffold	ESC_CA2085AA_AS	Clade Ⅳ	ST95	0.5962	0.7692	0.1875	0	1	1	0.8116	0.7429	0.92	0	0.1455	1	0.5636	0.3846	0.5472	0.9516	0.5882
ESC_CA2193AA_AS.scaffold	ESC_CA2193AA_AS	Clade Ⅳ	ST95	0.6346	0.9231	0	0	1	1	0.4058	0.7429	0.92	0	0.1455	1	0.4909	0.3205	0.5283	0.9194	0.6029
ESC_CA2638AA_AS.scaffold	ESC_CA2638AA_AS	Clade Ⅳ	ST95	0.5962	0.7692	0.1875	0	1	1	0.8116	0.7429	0.92	0	0.1455	1	0.5636	0.3974	0.5472	0.9677	0.6029
ESC_CA2708AA_AS.scaffold	ESC_CA2708AA_AS	Clade Ⅳ	ST95	0.6346	0.7692	0.125	0	1	1	0.3913	0.8286	0.92	0	0.1273	1	0.3455	0.359	0.5094	0.8548	0.4706
ESC_CA3085AA_AS.scaffold	ESC_CA3085AA_AS	Clade Ⅳ	ST95	0.5962	0.7692	0.1875	0	0.9167	1	0.7536	0.7429	0.92	0	0.1273	1	0.3455	0.3846	0.5472	0.9677	0.4853
ESC_CA3254AA_AS.scaffold	ESC_CA3254AA_AS	Clade Ⅳ	ST95	0.6923	0.7692	0.1875	0	1	1	0.8261	0.8	0.92	0	0.1273	1	0.4364	0.3846	0.5849	0.9677	0.4706
ESC_CA3530AA_AS.scaffold	ESC_CA3530AA_AS	Clade Ⅳ	ST95	0.5769	0.7692	0	0	1	1	0.2609	0.8286	0.92	0	0.1273	1	0.4727	0.2949	0.566	0.9194	0.5441
ESC_CA3698AA_AS.scaffold	ESC_CA3698AA_AS	Clade Ⅳ	ST95	0.5769	0.7692	0	0	1	1	0.2754	0.8286	0.92	0	0.1455	1	0.4727	0.2821	0.5849	0.8548	0.5588
ESC_CA3927AA_AS.scaffold	ESC_CA3927AA_AS	Clade Ⅳ	ST95	0.5769	0.7692	0	0	1	1	0.2609	0.8286	0.92	0	0.1273	1	0.4545	0.2821	0.5283	0.871	0.5
ESC_CA4172AA_AS.scaffold	ESC_CA4172AA_AS	Clade Ⅳ	ST95	0.5962	0.7692	0.1875	0	1	1	0.8116	0.7429	0.92	0	0.1455	1	0.4727	0.3974	0.5472	0.9677	0.6029
ESC_CA4506AA_AS.scaffold	ESC_CA4506AA_AS	Clade Ⅳ	ST95	0.5769	0.9231	0	0	1	1	0.2609	0.8286	0.92	0	0.1455	1	0.3455	0.2949	0.5849	0.9516	0.4118
ESC_CA4671AA_AS.scaffold	ESC_CA4671AA_AS	Clade Ⅳ	ST95	0.5769	0.7692	0.1875	0	1	1	0.8116	0.7429	0.92	0	0.1455	1	0.4364	0.3846	0.4906	0.9677	0.5735
ESC_CA5548AA_AS.scaffold	ESC_CA5548AA_AS	Clade Ⅳ	ST95	0.5769	0.7692	0	0	1	1	0.3188	0.8	0.92	0	0.1455	1	0.2545	0.1923	0.4717	0.371	0.4853
ESC_CA5584AA_AS.scaffold	ESC_CA5584AA_AS	Clade Ⅳ	ST95	0.5769	0.7692	0	0	1	1	0.2319	0.7429	0.88	0	0.1273	1	0.5455	0.2821	0.5283	0.9355	0.5294
ESC_CA5916AA_AS.scaffold	ESC_CA5916AA_AS	Clade Ⅳ	ST95	0.5769	0.7692	0	0	1	1	0.2754	0.8286	0.92	0	0.1273	1	0.4545	0.2949	0.566	0.6935	0.4412
ESC_FA1638AA_AS.scaffold	ESC_FA1638AA_AS	Clade Ⅳ	ST95	0.6154	0.7692	0	0	1	1	0.5797	0.8	0.88	0	0.1091	1	0.4909	0.2692	0.4906	0.7903	0.4853
ESC_FA7190AA_AS.scaffold	ESC_FA7190AA_AS	Clade Ⅳ	ST95	0.5769	0.7692	0	0	1	1	0.2609	0.8286	0.92	0	0.1273	1	0.4727	0.2949	0.566	0.9194	0.5441
ESC_GA9272AA_AS.scaffold	ESC_GA9272AA_AS	Clade Ⅳ	ST95	0.6346	0.7692	0.125	0	1	1	0.1594	0.9143	0.92	0	0.1273	1	0.4	0.3846	0.566	0.9194	0.5
ESC_HA1741AA_AS.scaffold	ESC_HA1741AA_AS	Clade Ⅳ	ST95	0.5769	0.7692	0	0	1	1	0.8841	0.8	0.88	0	0.1091	1	0.3455	0.2692	0.5283	0.9677	0.3971
ESC_HA1968AA_AS.scaffold	ESC_HA1968AA_AS	Clade Ⅳ	ST95	0.6154	0.9231	0	0	1	1	0.2609	0.6571	0.88	0	0.1455	1	0.4545	0.2821	0.4906	0.8871	0.5294
ESC_HA3865AA_AS.scaffold	ESC_HA3865AA_AS	Clade Ⅳ	ST95	0.5769	0.7692	0	0	1	1	0.2609	0.8	0.92	0	0.1455	1	0.4727	0.2692	0.5849	0.8548	0.5441
ESC_HA5037AA_AS.scaffold	ESC_HA5037AA_AS	Clade Ⅳ	ST95	0.5769	0.8462	0	0	1	1	0.2464	0.6286	0.92	0	0.1273	1	0.4909	0.3077	0.4906	0.9194	0.4559
ESC_HA5076AA_AS.scaffold	ESC_HA5076AA_AS	Clade Ⅳ	ST95	0.6154	0.9231	0	0	1	1	0.2609	0.6571	0.92	0	0.1455	1	0.2545	0.2564	0.4906	0.4677	0.4853
ESC_HA6338AA_AS.scaffold	ESC_HA6338AA_AS	Clade Ⅳ	ST95	0.5962	0.7692	0.1875	0	1	1	0.7681	0.8286	0.92	0	0.1273	1	0.4	0.4103	0.5472	0.9677	0.5
ESC_HA6601AA_AS.scaffold	ESC_HA6601AA_AS	Clade Ⅳ	ST95	0.5769	0.7692	0	0	1	1	0.1304	0.8286	0.92	0	0.1273	1	0.3455	0.2821	0.566	0.9194	0.4118
ESC_HA6988AA_AS.scaffold	ESC_HA6988AA_AS	Clade Ⅳ	ST95	0.6154	0.9231	0	0	1	1	0.3333	0.6571	0.92	0	0.1455	1	0.4545	0.2949	0.5283	0.9194	0.5294
ESC_HA6999AA_AS.scaffold	ESC_HA6999AA_AS	Clade Ⅳ	ST95	0.6154	0.9231	0	0	1	1	0.1159	0.6571	0.88	0	0.1455	1	0.4545	0.2821	0.4906	0.8871	0.5294
ESC_HA7585AA_AS.scaffold	ESC_HA7585AA_AS	Clade Ⅳ	ST95	0.5962	0.7692	0.125	0	1	1	0.913	0.6857	0.92	0	0.1091	1	0.3818	0.3718	0.4717	0.9032	0.4853
ESC_IA0939AA_AS.scaffold	ESC_IA0939AA_AS	Clade Ⅳ	ST95	0.6923	0.7692	0.125	0	1	1	1	1	0.96	0	0.1636	1	0.5636	0.4487	0.566	0.9194	0.6471
ESC_IA4390AA_AS.scaffold	ESC_IA4390AA_AS	Clade Ⅳ	ST95	0.5385	0.7692	0.0625	0	1	1	0.2754	0.6	0.92	0	0.1273	1	0.5455	0.2821	0.5094	0.8548	0.4412
ESC_IA4664AA_AS.scaffold	ESC_IA4664AA_AS	Clade Ⅳ	ST95	0.5385	0.7692	0.0625	0	1	1	0.2754	0.6	0.92	0	0.1273	1	0.5455	0.2821	0.5094	0.8548	0.4412
ESC_IA9158AA_AS.scaffold	ESC_IA9158AA_AS	Clade Ⅳ	ST95	0.5962	0.8462	0	0	1	1	0.6957	0.6571	0.92	0	0.1455	1	0.2182	0.1795	0.434	0.371	0.4559
ESC_JA4785AA_AS.scaffold	ESC_JA4785AA_AS	Clade Ⅳ	ST95	0.5962	0.7692	0.1875	0	1	1	0.7681	0.7429	0.92	0	0.1455	1	0.4727	0.3974	0.5472	0.9677	0.6029
ESC_JA5458AA_AS.scaffold	ESC_JA5458AA_AS	Clade Ⅳ	ST95	0.5577	0.8462	0	0	1	1	0.3333	0.6	0.92	0	0.1455	1	0.4545	0.2949	0.4906	0.9194	0.5294
ESC_JA5554AA_AS.scaffold	ESC_JA5554AA_AS	Clade Ⅳ	ST95	0.6154	0.8462	0	0	1	1	0.4203	0.6571	0.88	0	0.1455	1	0.4545	0.2949	0.5283	0.9194	0.5294
ESC_JA8284AA_AS.scaffold	ESC_JA8284AA_AS	Clade Ⅳ	ST95	0.5962	0.7692	0.1875	0	1	1	0.8261	0.7429	0.92	0	0.1455	1	0.4727	0.3974	0.5283	0.871	0.5882
ESC_JA8368AA_AS.scaffold	ESC_JA8368AA_AS	Clade Ⅳ	ST95	0.5962	0.7692	0.1875	0	1	1	0.8261	0.7429	0.92	0	0.1455	1	0.5636	0.3974	0.5472	0.9677	0.6029
ESC_KA1594AA_AS.scaffold	ESC_KA1594AA_AS	Clade Ⅳ	ST95	0.5962	0.7692	0.1875	0	1	1	0.8261	0.7429	0.92	0	0.1455	1	0.4727	0.3974	0.5283	0.871	0.5882
ESC_KA3859AA_AS.scaffold	ESC_KA3859AA_AS	Clade Ⅳ	ST95	0.6923	0.7692	0.0625	0	1	1	0.3913	0.9429	1	0	0.1455	1	0.4364	0.3462	0.6038	0.9516	0.4853
ESC_KA4244AA_AS.scaffold	ESC_KA4244AA_AS	Clade Ⅳ	ST95	0.5962	0.7692	0.1875	0	1	1	0.8261	0.7429	0.92	0	0.1455	1	0.5636	0.3974	0.5472	0.9677	0.6029
ESC_LA0208AA_AS.scaffold	ESC_LA0208AA_AS	Clade Ⅳ	ST95	0.5385	0.7692	0.0625	0	1	1	0.2754	0.6	0.92	0	0.1273	1	0.5455	0.2821	0.5094	0.8548	0.4412
ESC_LA0540AA_AS.scaffold	ESC_LA0540AA_AS	Clade Ⅳ	ST95	0.5769	0.7692	0	0	1	1	0.3043	0.8286	0.92	0	0.1455	1	0.4727	0.2692	0.5849	0.8548	0.5294
ESC_LA1127AA_AS.scaffold	ESC_LA1127AA_AS	Clade Ⅳ	ST95	0.5577	0.7692	0	0	1	1	0.9275	0.6571	0.96	0	0.1636	1	0.4727	0.3077	0.4906	0.9032	0.5588
ESC_LA1275AA_AS.scaffold	ESC_LA1275AA_AS	Clade Ⅳ	ST95	0.5577	0.7692	0	0	1	1	0.9275	0.6571	0.96	0	0.1636	1	0.5636	0.3077	0.4906	0.9032	0.5588
ESC_LA1277AA_AS.scaffold	ESC_LA1277AA_AS	Clade Ⅳ	ST95	0.5577	0.7692	0	0	1	1	0.9275	0.6571	0.96	0	0.1636	1	0.5636	0.3077	0.4906	0.9032	0.5588
ESC_LA1278AA_AS.scaffold	ESC_LA1278AA_AS	Clade Ⅳ	ST95	0.5577	0.7692	0	0	1	1	0.9275	0.6571	0.96	0	0.1636	1	0.5636	0.3077	0.4906	0.9032	0.5588
ESC_LA1881AA_AS.scaffold	ESC_LA1881AA_AS	Clade Ⅳ	ST95	0.6346	0.7692	0.1875	0	1	1	0.8551	0.8	0.96	0	0.1636	1	0.5091	0.4359	0.566	0.9677	0.6176
ESC_LA1938AA_AS.scaffold	ESC_LA1938AA_AS	Clade Ⅳ	ST95	0.5962	0.8462	0.1875	0	1	1	0.8261	0.7429	0.92	0	0.1455	1	0.5636	0.3974	0.5472	0.9677	0.6029
ESC_LA2581AA_AS.scaffold	ESC_LA2581AA_AS	Clade Ⅳ	ST95	0.5577	0.9231	0	0	1	1	0.9275	0.6571	0.96	0	0.1636	1	0.4727	0.3077	0.4906	0.9032	0.5588
ESC_LA2751AA_AS.scaffold	ESC_LA2751AA_AS	Clade Ⅳ	ST95	0.5577	0.7692	0	0	1	1	0.9275	0.6571	0.96	0	0.1636	1	0.4727	0.3077	0.4906	0.9032	0.5588
ESC_LA2831AA_AS.scaffold	ESC_LA2831AA_AS	Clade Ⅳ	ST95	0.5577	0.7692	0	0	1	1	0.9275	0.6571	0.96	0	0.1636	1	0.5818	0.3077	0.4906	0.9032	0.5882
ESC_LA2849AA_AS.scaffold	ESC_LA2849AA_AS	Clade Ⅳ	ST95	0.6154	0.7692	0.0625	0	1	1	0.9275	0.8571	0.96	0	0.1818	1	0.5636	0.3462	0.7925	0.9677	0.6471
ESC_LA2889AA_AS.scaffold	ESC_LA2889AA_AS	Clade Ⅳ	ST95	0.5577	0.7692	0	0	1	1	0.9275	0.6571	0.96	0	0.1636	1	0.4727	0.3077	0.4906	0.9032	0.5588
ESC_LA2904AA_AS.scaffold	ESC_LA2904AA_AS	Clade Ⅳ	ST95	0.5577	0.7692	0	0	1	1	0.9275	0.6571	0.96	0	0.1636	1	0.4727	0.3077	0.4906	0.9032	0.5588
ESC_LA4540AA_AS.scaffold	ESC_LA4540AA_AS	Clade Ⅳ	ST95	0.6731	0.9231	0	0	1	1	0.4348	0.7714	1	0	0.1091	1	0.4182	0.3077	0.566	0.9194	0.5735
ESC_MA2751AA_AS.scaffold	ESC_MA2751AA_AS	Clade Ⅳ	ST95	0.5577	0.7692	0	0	1	1	0.9275	0.6571	0.96	0	0.1636	1	0.4727	0.3077	0.4906	0.9032	0.5588
ESC_MA2772AA_AS.scaffold	ESC_MA2772AA_AS	Clade Ⅳ	ST95	0.6538	0.7692	0.0625	0	1	1	0.9275	0.8571	0.96	0	0.1818	1	0.5636	0.3462	0.7925	0.9677	0.6471
ESC_MA2815AA_AS.scaffold	ESC_MA2815AA_AS	Clade Ⅳ	ST95	0.5577	0.7692	0	0	1	1	0.9275	0.6571	0.96	0	0.1636	1	0.5636	0.3077	0.4906	0.9032	0.5588
ESC_MA2818AA_AS.scaffold	ESC_MA2818AA_AS	Clade Ⅳ	ST95	0.5577	0.7692	0	0	1	1	0.9275	0.6571	0.96	0	0.1636	1	0.4727	0.3077	0.4906	0.9032	0.5588
ESC_MA9914AA_AS.scaffold	ESC_MA9914AA_AS	Clade Ⅳ	ST95	0.5962	0.7692	0.1875	0	1	1	0.8261	0.7429	0.92	0	0.1455	1	0.4727	0.3974	0.5472	0.9677	0.6029
ESC_MA9917AA_AS.scaffold	ESC_MA9917AA_AS	Clade Ⅳ	ST95	0.5962	0.7692	0.1875	0	1	1	0.8261	0.7429	0.92	0	0.1273	1	0.3455	0.3846	0.5472	0.9677	0.4853
ESC_NA2864AA_AS.scaffold	ESC_NA2864AA_AS	Clade Ⅳ	ST95	0.5769	0.6923	0	0	1	1	0.8986	0.8286	0.92	0	0.1091	1	0.3455	0.2692	0.5283	0.9032	0.3676
ESC_NA2868AA_AS.scaffold	ESC_NA2868AA_AS	Clade Ⅳ	ST95	0.5769	0.6923	0	0	1	1	0.8986	0.8286	0.92	0	0.1091	1	0.4545	0.2821	0.5283	0.9032	0.4118
ESC_NA2983AA_AS.scaffold	ESC_NA2983AA_AS	Clade Ⅳ	ST95	0.6154	0.9231	0	0	1	1	0.3333	0.6571	0.92	0	0.1455	1	0.4545	0.2949	0.5283	0.9194	0.5294
ESC_NA2998AA_AS.scaffold	ESC_NA2998AA_AS	Clade Ⅳ	ST95	0.5385	0.7692	0	0	1	1	0.2754	0.6286	0.92	0	0.1091	1	0.4	0.1923	0.3962	0.5161	0.4559
ESC_NA2999AA_AS.scaffold	ESC_NA2999AA_AS	Clade Ⅳ	ST95	0.5385	0.7692	0	0	1	1	0.2754	0.6286	0.92	0	0.1091	1	0.4	0.1923	0.3962	0.5161	0.4559
ESC_NA3987AA_AS.scaffold	ESC_NA3987AA_AS	Clade Ⅳ	ST95	0.5962	0.7692	0.1875	0	1	1	0.8261	0.7429	0.92	0	0.1455	1	0.4727	0.3974	0.5472	0.9677	0.6029
ESC_NA3988AA_AS.scaffold	ESC_NA3988AA_AS	Clade Ⅳ	ST95	0.5385	0.7692	0	0	1	1	0.8986	0.6	0.92	0	0.1273	1	0.4545	0.2821	0.4717	0.9032	0.3971
ESC_NA3989AA_AS.scaffold	ESC_NA3989AA_AS	Clade Ⅳ	ST95	0.5962	0.7692	0.1875	0	1	1	0.8261	0.7429	0.92	0	0.1455	1	0.5636	0.3974	0.5472	0.9677	0.6029
ESC_NA3997AA_AS.scaffold	ESC_NA3997AA_AS	Clade Ⅳ	ST95	0.6346	0.7692	0.0625	0	1	1	0.4058	1	1	0	0.1636	1	0.5636	0.3718	0.6415	0.9032	0.5
ESC_NA4007AA_AS.scaffold	ESC_NA4007AA_AS	Clade Ⅳ	ST95	0.6538	0.7692	0.125	0	1	1	0.4638	0.9429	0.92	0	0.1273	1	0.5273	0.3974	0.6038	0.9516	0.5588
ESC_NA4009AA_AS.scaffold	ESC_NA4009AA_AS	Clade Ⅳ	ST95	0.5962	0.7692	0.1875	0	1	1	0.8261	0.7429	0.92	0	0.1273	1	0.3455	0.3846	0.5472	0.9677	0.4706
ESC_NA4019AA_AS.scaffold	ESC_NA4019AA_AS	Clade Ⅳ	ST95	0.5962	0.7692	0.1875	0	1	1	0.3768	0.7429	0.92	0	0.1455	1	0.4727	0.3974	0.5472	0.9677	0.6029
ESC_NA4025AA_AS.scaffold	ESC_NA4025AA_AS	Clade Ⅳ	ST95	0.6154	1	0	0	1	1	0.3043	0.8857	0.96	0	0.1636	1	0.4909	0.3462	0.6038	0.9677	0.5588
ESC_NA4032AA_AS.scaffold	ESC_NA4032AA_AS	Clade Ⅳ	ST95	0.5962	0.7692	0.25	0	1	1	0.5072	0.7429	0.92	0	0.1455	1	0.5636	0.4103	0.5472	0.9677	0.6324
ESC_NA4049AA_AS.scaffold	ESC_NA4049AA_AS	Clade Ⅳ	ST95	0.5962	0.7692	0.1875	0	1	1	0.8261	0.7429	0.92	0	0.1455	1	0.4727	0.3974	0.5472	0.9677	0.6029
ESC_NA4059AA_AS.scaffold	ESC_NA4059AA_AS	Clade Ⅳ	ST95	0.5962	0.7692	0.1875	0	1	1	0.2754	0.7429	0.92	0	0.1455	1	0.4727	0.3974	0.5472	0.9355	0.6029
ESC_NA4060AA_AS.scaffold	ESC_NA4060AA_AS	Clade Ⅳ	ST95	0.5962	0.7692	0.1875	0	1	1	0.7536	0.7429	0.92	0	0.1455	1	0.4727	0.3974	0.4906	0.9677	0.5882
ESC_NA4065AA_AS.scaffold	ESC_NA4065AA_AS	Clade Ⅳ	ST95	0.5962	0.6923	0.125	0	1	1	0.1594	0.6857	0.92	0	0.1091	1	0.3818	0.3846	0.4906	0.8871	0.4706
ESC_NA7900AA_AS.scaffold	ESC_NA7900AA_AS	Clade Ⅳ	ST95	0.5577	0.7692	0	0	1	1	0.9275	0.6571	0.96	0	0.1636	1	0.5636	0.3077	0.4906	0.9032	0.5588
ESC_NA8192AA_AS.scaffold	ESC_NA8192AA_AS	Clade Ⅳ	ST95	0.6346	0.7692	0.125	0	1	1	0.3043	0.9143	0.92	0	0.1273	1	0.3818	0.3718	0.566	0.9194	0.5
ESC_NA8363AA_AS.scaffold	ESC_NA8363AA_AS	Clade Ⅳ	ST95	0.5385	0.7692	0	0	1	1	0.8986	0.6	0.92	0	0.1455	1	0.5455	0.2821	0.4717	0.9032	0.5294
ESC_PA1755AA_AS.scaffold	ESC_PA1755AA_AS	Clade Ⅳ	ST95	0.5577	0.7692	0	0	1	1	0.9275	0.6571	0.96	0	0.1636	1	0.5636	0.3077	0.4906	0.9032	0.5588
ESC_PA8792AA_AS.scaffold	ESC_PA8792AA_AS	Clade Ⅳ	ST95	0.5577	0.8462	0	0	1	1	0.9275	0.6286	0.92	0	0.1455	1	0.4545	0.3077	0.5094	0.9677	0.5294
ESC_PA8793AA_AS.scaffold	ESC_PA8793AA_AS	Clade Ⅳ	ST95	0.5577	0.8462	0	0	1	1	0.9275	0.6286	0.92	0	0.1455	1	0.4545	0.3077	0.5094	0.9677	0.5294
ESC_PA8794AA_AS.scaffold	ESC_PA8794AA_AS	Clade Ⅳ	ST95	0.5577	0.8462	0	0	1	1	0.9275	0.6286	0.92	0	0.1455	1	0.4545	0.3077	0.5094	0.9677	0.5294
ESC_PA8964AA_AS.scaffold	ESC_PA8964AA_AS	Clade Ⅳ	ST95	0.5577	0.8462	0	0	1	1	0.9275	0.6286	0.92	0	0.1455	1	0.4545	0.3077	0.5094	0.9677	0.5294
ESC_QA3671AA_AS.scaffold	ESC_QA3671AA_AS	Clade Ⅳ	ST95	0.5769	0.7692	0	0	1	1	0.3333	0.8286	0.92	0	0.1455	1	0.3455	0.3077	0.5283	0.8226	0.5294
ESC_QA4979AA_AS.scaffold	ESC_QA4979AA_AS	Clade Ⅳ	ST95	0.5962	0.7692	0.1875	0	1	1	0.3478	0.7429	0.92	0	0.1455	1	0.5273	0.4103	0.5472	1	0.6324
ESC_QA5188AA_AS.scaffold	ESC_QA5188AA_AS	Clade Ⅳ	ST95	0.6731	0.7692	0.25	0	1	1	0.9565	0.7429	0.96	0	0.1818	1	0.5455	0.4231	0.5472	0.9355	0.6765
ESC_QA7283AA_AS.scaffold	ESC_QA7283AA_AS	Clade Ⅳ	ST95	0.5962	0.7692	0.1875	0	1	1	0.8261	0.8286	0.92	0	0.1091	1	0.4	0.4103	0.5472	0.9677	0.5
ESC_QA7591AA_AS.scaffold	ESC_QA7591AA_AS	Clade Ⅳ	ST95	0.5385	0.7692	0	0	1	1	0.8986	0.6	0.92	0	0.1455	1	0.4545	0.2821	0.4717	0.9032	0.5294
ESC_QA8121AA_AS.scaffold	ESC_QA8121AA_AS	Clade Ⅳ	ST95	0.6731	0.7692	0.25	0	1	1	0.9565	0.7429	0.96	0	0.1818	1	0.5455	0.4231	0.5472	0.9355	0.6765
ESC_RA1557AA_AS.scaffold	ESC_RA1557AA_AS	Clade Ⅳ	ST95	0.6346	0.8462	0	0	1	1	0.5217	0.7143	0.92	0	0.1455	1	0.4909	0.2949	0.4906	0.8871	0.5441
ESC_SA5048AA_AS.result	ESC_SA5048AA_AS	Clade Ⅳ	ST95	0.5769	0.7692	0	0	1	1	0.4058	0.8286	0.92	0	0.1273	1	0.1455	0.2051	0.5283	0.4194	0.3676
ESC_SA9386AA_AS.result	ESC_SA9386AA_AS	Clade Ⅳ	ST95	0.5769	0.7692	0	0	1	1	0.4348	0.8286	0.92	0	0.1273	1	0.3455	0.2949	0.5283	0.9677	0.3971
ESC_TA1856AA_AS.result	ESC_TA1856AA_AS	Clade Ⅳ	ST95	0.5962	0.7692	0.1875	0	1	1	0.4928	0.7429	0.92	0	0.1273	1	0.4364	0.3846	0.5472	0.9677	0.4706
ESC_TA1906AA_AS.result	ESC_TA1906AA_AS	Clade Ⅳ	ST95	0.5962	0.7692	0.1875	0	1	1	0.8261	0.7429	0.92	0	0.1455	1	0.4727	0.3974	0.5472	0.9677	0.6029
ESC_TA1908AA_AS.result	ESC_TA1908AA_AS	Clade Ⅳ	ST95	0.5962	0.7692	0.1875	0	1	1	0.8261	0.7429	0.92	0	0.1455	1	0.4727	0.3974	0.5472	0.9677	0.6029
ESC_TA1949AA_AS.result	ESC_TA1949AA_AS	Clade Ⅳ	ST95	0.5962	0.7692	0.1875	0	1	1	0.8261	0.8286	0.92	0	0.1273	1	0.4909	0.4103	0.5472	0.9677	0.5
ESC_TA2365AA_AS.result	ESC_TA2365AA_AS	Clade Ⅳ	ST95	0.6346	0.7692	0.125	0	1	1	0.3043	0.9143	0.92	0	0.1273	1	0.4727	0.3718	0.566	0.9516	0.5
ESC_TA4070AA_AS.result	ESC_TA4070AA_AS	Clade Ⅳ	ST95	0.5385	0.7692	0.1875	0	1	1	0.9275	0.6857	0.96	0	0.1455	1	0.1455	0.3462	0.6604	0.371	0.7647
ESC_TA7276AA_AS.result	ESC_TA7276AA_AS	Clade Ⅳ	ST95	0.6731	0.7692	0.125	0	1	1	1	0.8	1	0	0.1636	1	0.5818	0.3974	0.5094	0.9032	0.6324
ESC_TA8195AA_AS.result	ESC_TA8195AA_AS	Clade Ⅳ	ST95	0.5769	0.7692	0	0	1	1	0.4058	0.8286	0.92	0	0.1455	1	0.4727	0.2949	0.566	0.9194	0.5735
ESC_TA8684AA_AS.result	ESC_TA8684AA_AS	Clade Ⅳ	ST95	0.5962	0.7692	0.1875	0	1	1	0.8116	0.7429	0.92	0	0.1455	1	0.5636	0.3974	0.5472	0.9677	0.6029
GCF_000488755.1_ASM48875v1_genomic	GCF_000488755.1	Clade Ⅳ	ST95	0.5769	0.7692	0.1875	0	1	1	0.2609	0.6571	0.92	0	0.1455	1	0.3455	0.3974	0.5094	0.9516	0.5735
GCF_001881045.1_ASM188104v1_genomic	GCF_001881045.1	Clade Ⅳ	ST95	0.5769	1	0	0	1	1	0.2899	0.8286	0.92	0	0.1455	1	0.4727	0.2692	0.5849	0.8548	0.5441
GCF_001881055.1_ASM188105v1_genomic	GCF_001881055.1	Clade Ⅳ	ST95	0.5962	0.7692	0.1875	0	1	1	0.8261	0.7429	0.92	0	0.1273	1	0.3455	0.3846	0.5472	0.9677	0.4706
GCF_001881075.1_ASM188107v1_genomic	GCF_001881075.1	Clade Ⅳ	ST95	0.5962	0.7692	0.1875	0	1	1	0.8261	0.7429	0.92	0	0.1455	1	0.4727	0.3974	0.5472	0.9677	0.6029
GCF_002028745.1_ASM202874v1_genomic	GCF_002028745.1	Clade Ⅳ	ST95	0.5962	0.7692	0.1875	0	1	1	0.8261	0.7429	0.92	0	0.1455	1	0.4727	0.3974	0.5472	0.9677	0.6029
GCF_002028755.1_ASM202875v1_genomic	GCF_002028755.1	Clade Ⅳ	ST95	0.5769	0.7692	0	0	1	1	0.3478	0.8286	0.92	0	0.1455	1	0.4727	0.3077	0.566	0.9194	0.5441
GCF_002028825.1_ASM202882v1_genomic	GCF_002028825.1	Clade Ⅳ	ST95	0.6154	0.7692	0.1875	0	1	1	0.8551	0.7714	0.92	0	0.1455	1	0.4727	0.3974	0.5472	0.9677	0.6029
GCF_002028835.1_ASM202883v1_genomic	GCF_002028835.1	Clade Ⅳ	ST95	0.5962	0.7692	0.1875	0	1	1	0.5217	0.7429	0.92	0	0.1455	1	0.5636	0.3974	0.5472	0.9677	0.6029
GCF_002028915.1_ASM202891v1_genomic	GCF_002028915.1	Clade Ⅳ	ST95	0.5962	0.7692	0.1875	0	1	1	0.5217	0.7429	0.92	0	0.1455	1	0.5636	0.3974	0.5472	0.9677	0.6029
GCF_002028955.1_ASM202895v1_genomic	GCF_002028955.1	Clade Ⅳ	ST95	0.5962	0.7692	0.1875	0	1	1	0.8261	0.7429	0.92	0	0.1455	1	0.4727	0.3974	0.5472	0.9677	0.6029
GCF_002029005.1_ASM202900v1_genomic	GCF_002029005.1	Clade Ⅳ	ST95	0.6154	0.7692	0.1875	0	1	1	0.8551	0.7714	0.92	0	0.1273	1	0.3455	0.3846	0.4906	0.9677	0.4559
GCF_002029145.1_ASM202914v1_genomic	GCF_002029145.1	Clade Ⅳ	ST95	0.5962	0.7692	0.1875	0	1	1	0.8261	0.7429	0.92	0	0.1455	1	0.4545	0.3846	0.5472	0.9677	0.5882
GCF_002416845.1_ASM241684v1_genomic	GCF_002416845.1	Clade Ⅳ	ST95	0.6346	0.7692	0	0	1	1	0.3913	0.9429	1	0	0.1455	1	0.4727	0.3205	0.6038	0.9194	0.5735
GCF_002846135.1_ASM284613v1_genomic	GCF_002846135.1	Clade Ⅳ	ST95	0.6346	0.8462	0	0	1	1	0.5217	0.7143	0.92	0	0.1455	1	0.4909	0.2949	0.4906	0.8871	0.5441
GCF_002911415.1_ASM291141v1_genomic	GCF_002911415.1	Clade Ⅳ	ST95	0.6923	0.7692	0.125	0	1	1	1	1	0.96	0	0.1636	1	0.5636	0.4487	0.566	0.9194	0.6471
GCF_003299705.1_ASM329970v1_genomic	GCF_003299705.1	Clade Ⅳ	ST95	0.6154	0.7692	0.1875	0	1	1	0.8406	0.8571	0.96	0	0.1455	1	0.4909	0.4231	0.566	0.9677	0.5147
GCF_900450435.1_40363_D01_genomic	GCF_900450435.1	Clade Ⅳ	ST95	0.5769	0.7692	0	0	1	1	0.8841	0.8	0.88	0	0.1273	1	0.4727	0.2821	0.5283	0.9677	0.5294
GCF_900499955.1_909A_genomic	GCF_900499955.1	Clade Ⅳ	ST95	0.5962	0.7692	0.1875	0	1	1	0.3478	0.7429	0.92	0	0.1455	1	0.4727	0.3974	0.5472	0.9355	0.6029
ESC_AA7971AA_AS.scaffold	ESC_AA7971AA_AS	Clade Ⅴ	ST95	0.5577	0.7692	0.1875	0	1	1	0.942	0.8	0.96	1	0.1455	1	0.4364	0.6282	0.4906	0.6935	0.7794
ESC_BA1330AA_AS.scaffold	ESC_BA1330AA_AS	Clade Ⅴ	ST95	0.5962	0.7692	0.1875	0	1	1	0.9855	0.6571	1	1	0.1091	1	0.1273	0.4103	0.4906	0.629	0.8088
ESC_BA2267AA_AS.scaffold	ESC_BA2267AA_AS	Clade Ⅴ	ST95	0.5	0.7692	0.0625	0	1	1	0.942	0.8	0.96	1	0.1636	1	0.4182	0.5513	0.4906	0.6935	0.7206
ESC_BA2329AA_AS.scaffold	ESC_BA2329AA_AS	Clade Ⅴ	ST95	0.6731	0.7692	0.1875	0	1	1	0.9565	0.8286	1	1	0.1636	1	0.3818	0.641	0.5849	0.5484	0.8382
ESC_BA2663AA_AS.scaffold	ESC_BA2663AA_AS	Clade Ⅴ	ST95	0.4423	0.7692	0.1875	0	1	1	0.9275	0.6857	0.96	1	0.1091	1	0.1636	0.3846	0.3962	0.3387	0.7353
ESC_BA3825AA_AS.scaffold	ESC_BA3825AA_AS	Clade Ⅴ	ST95	0.5577	0.7692	0.1875	0	1	1	0.9275	0.7429	0.96	1	0.1455	1	0.3091	0.3205	0.434	0.371	0.7794
ESC_BA3990AA_AS.scaffold	ESC_BA3990AA_AS	Clade Ⅴ	ST95	0.5577	0.7692	0.1875	0	1	1	0.942	0.8	0.96	1	0.1455	1	0.4364	0.6282	0.4906	0.6935	0.7794
ESC_BA4057AA_AS.scaffold	ESC_BA4057AA_AS	Clade Ⅴ	ST95	0.5962	0.7692	0.1875	0	1	1	0.9855	0.6571	1	1	0.1273	1	0.1818	0.4359	0.5094	0.629	0.7941
ESC_BA4225AA_AS.scaffold	ESC_BA4225AA_AS	Clade Ⅴ	ST95	0.5577	0.7692	0.1875	0	1	1	0.9275	0.7143	0.96	1	0.1455	1	0.2909	0.4231	0.4906	0.5484	0.7794
ESC_BA4801AA_AS.scaffold	ESC_BA4801AA_AS	Clade Ⅴ	ST95	0.6154	0.7692	0.1875	0	1	1	1	0.7714	1	1	0.1455	1	0.3091	0.4487	0.5094	0.6935	0.7941
ESC_BA5182AA_AS.scaffold	ESC_BA5182AA_AS	Clade Ⅴ	ST95	0.5385	0.7692	0.1875	0	1	1	0.9275	0.7143	0.96	1	0.1455	1	0.3818	0.6026	0.4906	0.6935	0.7794
ESC_BA5185AA_AS.scaffold	ESC_BA5185AA_AS	Clade Ⅴ	ST95	0.5	0.7692	0.0625	0	1	1	0.9275	0.7714	0.96	1	0.1455	1	0.4	0.5256	0.4906	0.6935	0.7206
ESC_BA5541AA_AS.scaffold	ESC_BA5541AA_AS	Clade Ⅴ	ST95	0.5577	0.7692	0.1875	0	1	1	0.942	0.8	0.96	1	0.1455	1	0.4364	0.6282	0.4906	0.6935	0.7794
ESC_BA5709AA_AS.scaffold	ESC_BA5709AA_AS	Clade Ⅴ	ST95	0.3654	0.7692	0.0625	0	1	1	0.8841	0.5429	0.88	1	0.0727	1	0.1273	0.1667	0.3585	0.3226	0.6618
ESC_BA6560AA_AS.scaffold	ESC_BA6560AA_AS	Clade Ⅴ	ST95	0.5577	0.7692	0.1875	0	1	1	0.942	0.8	0.96	1	0.1455	1	0.4364	0.6282	0.4906	0.6935	0.7794
ESC_BA6740AA_AS.scaffold	ESC_BA6740AA_AS	Clade Ⅴ	ST95	0.6731	0.7692	0.1875	0	1	1	0.9565	0.8286	1	1	0.1818	1	0.3818	0.6538	0.5849	0.5484	0.8382
ESC_BA6800AA_AS.scaffold	ESC_BA6800AA_AS	Clade Ⅴ	ST95	0.5577	0.7692	0.1875	0	1	1	0.942	0.8	0.96	1	0.1455	1	0.4364	0.6282	0.4906	0.6935	0.7794
ESC_BA7524AA_AS.scaffold	ESC_BA7524AA_AS	Clade Ⅴ	ST95	0.5	0.7692	0.0625	0	1	1	0.9275	0.7714	0.96	1	0.1455	1	0.3818	0.5256	0.4906	0.6935	0.7206
ESC_BA7761AA_AS.scaffold	ESC_BA7761AA_AS	Clade Ⅴ	ST95	0.5577	0.7692	0.1875	0	1	1	0.942	0.8	0.96	1	0.1455	1	0.4364	0.6282	0.4906	0.6935	0.7794
ESC_BA8039AA_AS.scaffold	ESC_BA8039AA_AS	Clade Ⅴ	ST95	0.6346	0.7692	0.1875	0	1	1	1	0.7714	1	1	0.1455	1	0.3818	0.4103	0.4717	0.9516	0.5588
ESC_BA9776AA_AS.scaffold	ESC_BA9776AA_AS	Clade Ⅴ	ST95	0.5192	0.7692	0.1875	0	1	1	0.913	0.7714	0.92	1	0.1091	1	0.3273	0.2821	0.4151	0.3548	0.7206
ESC_BA9788AA_AS.scaffold	ESC_BA9788AA_AS	Clade Ⅴ	ST95	0.5769	0.7692	0.25	0	1	1	0.9275	0.7429	0.96	1	0.1273	1	0.3455	0.3205	0.434	0.371	0.7647
ESC_CA0185AA_AS.scaffold	ESC_CA0185AA_AS	Clade Ⅴ	ST95	0.75	0.7692	0.1875	0	1	1	1	0.9143	1	1	0.1636	1	0.5091	0.4615	0.6038	0.6613	0.8529
ESC_CA0894AA_AS.scaffold	ESC_CA0894AA_AS	Clade Ⅴ	ST95	0.5	0.7692	0.0625	0	1	1	0.942	0.8	0.96	1	0.1636	1	0.5091	0.5513	0.4906	0.7097	0.7206
ESC_CA2329AA_AS.scaffold	ESC_CA2329AA_AS	Clade Ⅴ	ST95	0.6154	0.7692	0.1875	0	1	1	1	0.7714	1	1	0.1455	1	0.3455	0.4615	0.5283	0.6613	0.8235
ESC_CA3042AA_AS.scaffold	ESC_CA3042AA_AS	Clade Ⅴ	ST95	0.5577	0.7692	0.1875	0	1	1	0.8841	0.6571	0.88	1	0.1091	1	0.4545	0.359	0.4717	0.9516	0.75
ESC_CA3054AA_AS.scaffold	ESC_CA3054AA_AS	Clade Ⅴ	ST95	0.6154	0.7692	0.1875	0	1	1	1	0.8	1	1	0.1273	1	0.3091	0.359	0.4906	0.371	0.75
ESC_CA3510AA_AS.scaffold	ESC_CA3510AA_AS	Clade Ⅴ	ST95	0.5	0.7692	0.0625	0	1	1	0.1884	0.8	0.96	1	0.1636	1	0.4182	0.5513	0.4906	0.6935	0.7206
ESC_CA3553AA_AS.scaffold	ESC_CA3553AA_AS	Clade Ⅴ	ST95	0.6346	0.7692	0.25	0	1	1	1	0.8	1	1	0.1636	1	0.3818	0.4487	0.5094	0.7258	0.7941
ESC_CA4205AA_AS.scaffold	ESC_CA4205AA_AS	Clade Ⅴ	ST95	0.5385	0.7692	0.1875	0	1	1	0.8841	0.6571	0.88	1	0.0909	1	0.2909	0.2564	0.4151	0.371	0.75
ESC_CA4514AA_AS.scaffold	ESC_CA4514AA_AS	Clade Ⅴ	ST95	0.5	0.7692	0.0625	0	1	1	0.942	0.8	0.96	1	0.1636	1	0.4182	0.5513	0.4906	0.6935	0.7206
ESC_CA4774AA_AS.scaffold	ESC_CA4774AA_AS	Clade Ⅴ	ST95	0.5962	0.7692	0.1875	0	1	1	0.9855	0.6571	1	1	0.1091	1	0.1455	0.4103	0.4906	0.6613	0.7647
ESC_CA5479AA_AS.scaffold	ESC_CA5479AA_AS	Clade Ⅴ	ST95	0.5577	0.7692	0.1875	0	1	1	0.942	0.8	0.96	1	0.1455	1	0.4364	0.6282	0.4906	0.6935	0.7647
ESC_CA6171AA_AS.scaffold	ESC_CA6171AA_AS	Clade Ⅴ	ST95	0.5	0.7692	0.0625	0	1	1	0.1884	0.8	0.96	1	0.1636	1	0.4182	0.5513	0.4906	0.6935	0.7206
ESC_CA6295AA_AS.scaffold	ESC_CA6295AA_AS	Clade Ⅴ	ST95	0.5577	0.7692	0.125	0	1	1	0.942	0.8	0.96	1	0.1455	1	0.4364	0.6282	0.4906	0.6935	0.7794
ESC_CA6692AA_AS.scaffold	ESC_CA6692AA_AS	Clade Ⅴ	ST95	0.5577	0.7692	0.1875	0	1	1	0.942	0.8	0.96	1	0.1455	1	0.4364	0.6282	0.4906	0.6935	0.7794
ESC_CA6770AA_AS.scaffold	ESC_CA6770AA_AS	Clade Ⅴ	ST95	0.5769	1	0.1875	0	1	1	0.913	0.7714	0.92	1	0.1273	1	0.6	0.4103	0.5094	0.9677	0.5882
ESC_FA6255AA_AS.scaffold	ESC_FA6255AA_AS	Clade Ⅴ	ST95	0.6154	0.7692	0.1875	0	1	1	1	0.7714	1	1	0.1455	1	0.4	0.4487	0.5094	0.6774	0.8235
ESC_FA6906AA_AS.scaffold	ESC_FA6906AA_AS	Clade Ⅴ	ST95	0.5	0.7692	0.0625	0	1	1	0.942	0.8	0.96	1	0.1636	1	0.4182	0.5513	0.4906	0.6935	0.7206
ESC_FA8050AA_AS.scaffold	ESC_FA8050AA_AS	Clade Ⅴ	ST95	0.4423	0.7692	0	0	1	1	0.7971	0.8571	1	1	0.1273	1	0.2545	0.2821	0.3962	0.3065	0.3529
ESC_FA8299AA_AS.scaffold	ESC_FA8299AA_AS	Clade Ⅴ	ST95	0.75	0.7692	0.1875	0	1	1	1	0.9143	1	1	0.1636	1	0.6364	0.4231	0.5849	0.9516	0.6618
ESC_FA8326AA_AS.scaffold	ESC_FA8326AA_AS	Clade Ⅴ	ST95	0.6538	0.7692	0.25	0	1	1	1	0.8571	1	1	0.1636	1	0.5091	0.4359	0.4906	0.9839	0.6912
ESC_FA8327AA_AS.scaffold	ESC_FA8327AA_AS	Clade Ⅴ	ST95	0.6538	0.7692	0.25	0	1	1	1	0.8571	1	1	0.1636	1	0.5091	0.4359	0.4906	0.9839	0.6912
ESC_FA9701AA_AS.scaffold	ESC_FA9701AA_AS	Clade Ⅴ	ST95	0.6154	0.7692	0.1875	0	1	1	1	0.7714	1	1	0.1455	1	0.3091	0.4487	0.5094	0.6935	0.7941
ESC_FA9957AA_AS.scaffold	ESC_FA9957AA_AS	Clade Ⅴ	ST95	0.5577	0.8462	0.1875	0	1	1	0.913	0.7143	0.92	1	0.1455	1	0.4909	0.4103	0.4717	0.9516	0.7647
ESC_GA3595AA_AS.scaffold	ESC_GA3595AA_AS	Clade Ⅴ	ST95	0.5	0.7692	0.0625	0	1	1	0.942	0.8	0.96	1	0.1636	1	0.4182	0.5513	0.4906	0.6935	0.7206
ESC_GA5158AA_AS.scaffold	ESC_GA5158AA_AS	Clade Ⅴ	ST95	0.5192	0.7692	0.1875	0	1	1	0.8841	0.5714	0.88	1	0.0909	1	0.1636	0.2436	0.3962	0.3387	0.75
ESC_GA6762AA_AS.scaffold	ESC_GA6762AA_AS	Clade Ⅴ	ST95	0.6154	0.7692	0.1875	0	1	1	1	0.7714	1	1	0.1455	1	0.3091	0.4487	0.5094	0.6935	0.7941
ESC_GA9224AA_AS.scaffold	ESC_GA9224AA_AS	Clade Ⅴ	ST95	0.5192	0.7692	0.1875	0	1	1	0.8841	0.5714	0.88	1	0.0909	1	0.2545	0.2436	0.3962	0.3548	0.7206
ESC_GA9726AA_AS.scaffold	ESC_GA9726AA_AS	Clade Ⅴ	ST95	0.6538	0.7692	0.25	0	1	1	1	0.8571	1	1	0.1636	1	0.5091	0.4359	0.4906	0.9839	0.6912
ESC_GA9786AA_AS.scaffold	ESC_GA9786AA_AS	Clade Ⅴ	ST95	0.5	0.7692	0.0625	0	1	1	0.942	0.8	0.96	1	0.1636	1	0.4182	0.5513	0.4906	0.6935	0.7206
ESC_HA0238AA_AS.scaffold	ESC_HA0238AA_AS	Clade Ⅴ	ST95	0.5	0.7692	0.0625	0	1	1	0.942	0.8	0.96	1	0.1636	1	0.5091	0.5513	0.4906	0.7097	0.7206
ESC_HA0490AA_AS.scaffold	ESC_HA0490AA_AS	Clade Ⅴ	ST95	0.5577	0.7692	0.1875	0	1	1	0.942	0.8	0.96	1	0.1455	1	0.4364	0.6282	0.4906	0.6935	0.7647
ESC_HA0689AA_AS.scaffold	ESC_HA0689AA_AS	Clade Ⅴ	ST95	0.5577	0.7692	0.1875	0	1	1	0.942	0.7429	0.96	1	0.1455	1	0.4364	0.6282	0.4906	0.6935	0.7794
ESC_HA2271AA_AS.scaffold	ESC_HA2271AA_AS	Clade Ⅴ	ST95	0.5	0.7692	0	0	1	1	0.8261	0.8	1	1	0.0909	1	0.2182	0.3974	0.4717	0.6129	0.3971
ESC_HA2294AA_AS.scaffold	ESC_HA2294AA_AS	Clade Ⅴ	ST95	0.5	0.7692	0	0	1	1	0.2899	0.8	1	1	0.0909	1	0.2182	0.3974	0.4717	0.6129	0.3971
ESC_HA2328AA_AS.scaffold	ESC_HA2328AA_AS	Clade Ⅴ	ST95	0.5	0.7692	0	0	1	1	0.3623	0.8	1	1	0.0909	1	0.2182	0.3974	0.4717	0.6129	0.3971
ESC_HA3089AA_AS.scaffold	ESC_HA3089AA_AS	Clade Ⅴ	ST95	0.5577	0.7692	0.1875	0	1	1	0.942	0.8	0.96	1	0.1455	1	0.4364	0.6282	0.4906	0.6935	0.7794
ESC_HA3338AA_AS.scaffold	ESC_HA3338AA_AS	Clade Ⅴ	ST95	0.5577	0.7692	0.1875	0	1	1	0.942	0.8	0.96	1	0.1455	1	0.4364	0.6282	0.4906	0.6935	0.7794
ESC_HA4979AA_AS.scaffold	ESC_HA4979AA_AS	Clade Ⅴ	ST95	0.5577	0.7692	0.1875	0	1	1	0.8841	0.6571	0.88	1	0.1091	1	0.5455	0.359	0.4717	0.9516	0.75
ESC_HA5136AA_AS.scaffold	ESC_HA5136AA_AS	Clade Ⅴ	ST95	0.4808	0.7692	0.1875	0	1	1	0.913	0.7429	0.92	0.6	0.0909	1	0.1636	0.2564	0.3774	0.3065	0.3824
ESC_HA5557AA_AS.scaffold	ESC_HA5557AA_AS	Clade Ⅴ	ST95	0.5	0.7692	0.0625	0	1	1	0.942	0.8	0.96	1	0.1636	1	0.4182	0.5513	0.4906	0.6935	0.7206
ESC_HA5565AA_AS.scaffold	ESC_HA5565AA_AS	Clade Ⅴ	ST95	0.5	0.7692	0.0625	0	1	1	0.942	0.8	0.96	1	0.1636	1	0.4182	0.5513	0.4906	0.6935	0.7206
ESC_HA5568AA_AS.scaffold	ESC_HA5568AA_AS	Clade Ⅴ	ST95	0.5	0.7692	0.0625	0	1	1	0.942	0.8	0.96	1	0.1636	1	0.4182	0.5513	0.4906	0.6935	0.7206
ESC_HA5570AA_AS.scaffold	ESC_HA5570AA_AS	Clade Ⅴ	ST95	0.6731	0.7692	0.1875	0	1	1	0.9565	0.8286	1	1	0.1636	1	0.3818	0.641	0.5849	0.5484	0.8382
ESC_HA5572AA_AS.scaffold	ESC_HA5572AA_AS	Clade Ⅴ	ST95	0.5	0.7692	0.0625	0	1	1	0.942	0.8	0.96	1	0.1636	1	0.4182	0.5513	0.4906	0.6935	0.7206
ESC_HA5579AA_AS.scaffold	ESC_HA5579AA_AS	Clade Ⅴ	ST95	0.5	0.7692	0.0625	0	1	1	0.942	0.8	0.96	1	0.1636	1	0.4182	0.5513	0.4906	0.6935	0.7206
ESC_HA5580AA_AS.scaffold	ESC_HA5580AA_AS	Clade Ⅴ	ST95	0.5	0.7692	0.0625	0	1	1	0.942	0.8	0.96	1	0.1636	1	0.4182	0.5513	0.4906	0.6935	0.7206
ESC_HA5665AA_AS.scaffold	ESC_HA5665AA_AS	Clade Ⅴ	ST95	0.5	0.7692	0.0625	0	1	1	0.9275	0.7714	0.96	1	0.1455	1	0.3818	0.5256	0.4906	0.7258	0.7206
ESC_HA6341AA_AS.scaffold	ESC_HA6341AA_AS	Clade Ⅴ	ST95	0.5577	0.7692	0.1875	0	1	1	0.942	0.8	0.96	1	0.1455	1	0.5455	0.6282	0.4906	0.6935	0.7794
ESC_HA6884AA_AS.scaffold	ESC_HA6884AA_AS	Clade Ⅴ	ST95	0.4231	0.7692	0.25	0	1	1	0.8841	0.5429	0.88	1	0.0727	1	0.2	0.2436	0.3585	0.371	0.7206
ESC_HA6920AA_AS.scaffold	ESC_HA6920AA_AS	Clade Ⅴ	ST95	0.5385	0.7692	0.1875	0	1	1	0.8841	0.6571	0.88	1	0.0909	1	0.2909	0.2564	0.4151	0.371	0.75
ESC_HA7597AA_AS.scaffold	ESC_HA7597AA_AS	Clade Ⅴ	ST95	0.5577	0.7692	0.1875	0	1	1	0.942	0.8	0.96	1	0.1455	1	0.4364	0.6282	0.4906	0.6935	0.7794
ESC_HA7642AA_AS.scaffold	ESC_HA7642AA_AS	Clade Ⅴ	ST95	0.5577	0.7692	0.1875	0	1	1	0.942	0.8	0.96	1	0.1455	1	0.4364	0.6282	0.4906	0.6935	0.7794
ESC_HA7717AA_AS.scaffold	ESC_HA7717AA_AS	Clade Ⅴ	ST95	0.5385	0.7692	0.1875	0	1	1	0.913	0.7143	0.96	1	0.1455	1	0.3818	0.6026	0.4906	0.6935	0.7794
ESC_HA7812AA_AS.scaffold	ESC_HA7812AA_AS	Clade Ⅴ	ST95	0.6538	0.7692	0.1875	0	1	1	1	0.8	1	1	0.1636	1	0.5091	0.4359	0.5094	0.9516	0.6912
ESC_HA7918AA_AS.scaffold	ESC_HA7918AA_AS	Clade Ⅴ	ST95	0.4038	0.7692	0	0	1	1	0.3913	0.8286	1	1	0.1091	0.8	0.2	0.2821	0.3962	0.3065	0.3529
ESC_HA7931AA_AS.scaffold	ESC_HA7931AA_AS	Clade Ⅴ	ST95	0.5385	0.7692	0.1875	0	1	1	0.9275	0.6857	0.96	1	0.1455	1	0.4	0.6154	0.4717	0.7097	0.6471
ESC_IA2262AA_AS.scaffold	ESC_IA2262AA_AS	Clade Ⅴ	ST95	0.5962	0.7692	0.1875	0	1	1	1	0.8	1	1	0.1455	1	0.4364	0.641	0.5094	0.6935	0.7941
ESC_IA3056AA_AS.scaffold	ESC_IA3056AA_AS	Clade Ⅴ	ST95	0.6154	0.7692	0.1875	0	1	1	1	0.7714	1	1	0.1455	1	0.3455	0.4615	0.5283	0.6613	0.8235
ESC_IA9027AA_AS.scaffold	ESC_IA9027AA_AS	Clade Ⅴ	ST95	0.5385	0.7692	0.25	0	1	1	0.8841	0.6571	0.88	1	0.0909	1	0.3636	0.2564	0.4151	0.3871	0.75
ESC_IA9084AA_AS.scaffold	ESC_IA9084AA_AS	Clade Ⅴ	ST95	0.6346	0.7692	0.1875	0	1	1	1	0.8	1	1	0.1636	1	0.3455	0.4615	0.5283	0.7581	0.8382
ESC_JA0446AA_AS.scaffold	ESC_JA0446AA_AS	Clade Ⅴ	ST95	0.6731	0.7692	0.1875	0	1	1	0.9565	0.8286	1	1	0.1636	1	0.3818	0.6154	0.566	0.5161	0.8382
ESC_JA0820AA_AS.scaffold	ESC_JA0820AA_AS	Clade Ⅴ	ST95	0.6346	0.7692	0.1875	0	1	1	1	0.8	1	1	0.1636	1	0.3455	0.4615	0.5283	0.7581	0.8382
ESC_JA0917AA_AS.scaffold	ESC_JA0917AA_AS	Clade Ⅴ	ST95	0.5577	0.7692	0.1875	0	1	1	0.942	0.8	0.96	1	0.1455	1	0.4364	0.6282	0.4906	0.6935	0.7794
ESC_JA3774AA_AS.scaffold	ESC_JA3774AA_AS	Clade Ⅴ	ST95	0.6154	0.7692	0.1875	0	1	1	1	0.7714	1	1	0.1455	1	0.3455	0.4615	0.5283	0.6613	0.8235
ESC_JA4488AA_AS.scaffold	ESC_JA4488AA_AS	Clade Ⅴ	ST95	0.6154	0.7692	0.1875	0	1	1	1	0.7714	1	1	0.1455	1	0.3455	0.4615	0.5283	0.6613	0.8235
ESC_JA4609AA_AS.scaffold	ESC_JA4609AA_AS	Clade Ⅴ	ST95	0.6154	0.7692	0.1875	0	1	1	1	0.7714	1	1	0.1455	1	0.3455	0.4615	0.5283	0.6613	0.8235
ESC_JA9945AA_AS.scaffold	ESC_JA9945AA_AS	Clade Ⅴ	ST95	0.4615	0.7692	0.0625	0	1	1	0.8841	0.6571	0.88	1	0.0909	1	0.2909	0.1667	0.4151	0.371	0.6912
ESC_KA9265AA_AS.scaffold	ESC_KA9265AA_AS	Clade Ⅴ	ST95	0.6154	0.7692	0.1875	0	1	1	1	0.7714	1	1	0.1455	1	0.4	0.4487	0.5094	0.6774	0.8235
ESC_KA9267AA_AS.scaffold	ESC_KA9267AA_AS	Clade Ⅴ	ST95	0.6154	0.7692	0.1875	0	1	1	1	0.7714	1	1	0.1455	1	0.4	0.4487	0.5094	0.6774	0.8235
ESC_KA9324AA_AS.scaffold	ESC_KA9324AA_AS	Clade Ⅴ	ST95	0.6154	0.7692	0.1875	0	1	1	1	0.7714	1	1	0.1455	1	0.4	0.4487	0.5094	0.6774	0.8235
ESC_KA9597AA_AS.scaffold	ESC_KA9597AA_AS	Clade Ⅴ	ST95	0.6154	0.7692	0.1875	0	1	1	1	0.7714	1	1	0.1455	1	0.4	0.4487	0.5094	0.6774	0.8235
ESC_KA9598AA_AS.scaffold	ESC_KA9598AA_AS	Clade Ⅴ	ST95	0.6154	0.7692	0.1875	0	1	1	1	0.7714	1	1	0.1455	1	0.4	0.4487	0.5094	0.6613	0.8235
ESC_LA0434AA_AS.scaffold	ESC_LA0434AA_AS	Clade Ⅴ	ST95	0.5385	0.7692	0.1875	0	1	1	0.9275	0.6571	0.96	1	0.1273	1	0.2909	0.3077	0.4151	0.3387	0.7647
ESC_LA0660AA_AS.scaffold	ESC_LA0660AA_AS	Clade Ⅴ	ST95	0.5577	0.7692	0.1875	0	1	1	0.913	0.6857	0.92	1	0.1273	1	0.5091	0.4103	0.4906	0.9677	0.5735
ESC_LA0663AA_AS.scaffold	ESC_LA0663AA_AS	Clade Ⅴ	ST95	0.5577	0.7692	0.1875	0	1	1	0.913	0.6857	0.92	1	0.1273	1	0.5091	0.4103	0.4906	0.9677	0.5735
ESC_LA1367AA_AS.scaffold	ESC_LA1367AA_AS	Clade Ⅴ	ST95	0.5385	0.7692	0.1875	0	1	1	0.8841	0.6571	0.88	1	0.0909	1	0.2909	0.2564	0.4151	0.371	0.75
ESC_LA2630AA_AS.scaffold	ESC_LA2630AA_AS	Clade Ⅴ	ST95	0.5577	0.7692	0.1875	0	1	1	0.9275	0.7429	0.96	1	0.1455	1	0.3091	0.3205	0.434	0.371	0.7794
ESC_LA2734AA_AS.scaffold	ESC_LA2734AA_AS	Clade Ⅴ	ST95	0.5577	0.7692	0.1875	0	1	1	0.8841	0.6571	0.88	1	0.1091	1	0.4545	0.359	0.4717	0.9516	0.75
ESC_LA2779AA_AS.scaffold	ESC_LA2779AA_AS	Clade Ⅴ	ST95	0.5769	0.7692	0.1875	0	1	1	0.9275	0.7143	0.96	1	0.1455	1	0.5091	0.6154	0.4906	0.7097	0.8088
ESC_LA2826AA_AS.scaffold	ESC_LA2826AA_AS	Clade Ⅴ	ST95	0.5577	0.7692	0.1875	0	1	1	0.913	0.6857	0.92	1	0.1273	1	0.5091	0.4103	0.4906	0.9677	0.5735
ESC_LA3008AA_AS.scaffold	ESC_LA3008AA_AS	Clade Ⅴ	ST95	0.5385	0.7692	0.1875	0	1	1	0.9275	0.6571	0.96	1	0.1273	1	0.2909	0.3077	0.4151	0.3548	0.7647
ESC_LA4539AA_AS.scaffold	ESC_LA4539AA_AS	Clade Ⅴ	ST95	0.5	0.7692	0.0625	0	1	1	0.942	0.8	0.96	1	0.1636	1	0.4182	0.5513	0.4906	0.6935	0.7206
ESC_LA5763AA_AS.scaffold	ESC_LA5763AA_AS	Clade Ⅴ	ST95	0.5385	0.7692	0.1875	0	1	1	0.9275	0.7143	0.96	1	0.1455	1	0.3818	0.6026	0.4906	0.6935	0.7794
ESC_LA5874AA_AS.scaffold	ESC_LA5874AA_AS	Clade Ⅴ	ST95	0.5577	0.7692	0.1875	0	1	1	0.9275	0.7429	0.96	1	0.1455	1	0.3091	0.3205	0.434	0.371	0.7794
ESC_LA5890AA_AS.scaffold	ESC_LA5890AA_AS	Clade Ⅴ	ST95	0.5	0.7692	0.0625	0	1	1	0.942	0.8	0.96	1	0.1636	1	0.4182	0.5513	0.4906	0.6935	0.7206
ESC_LA6569AA_AS.scaffold	ESC_LA6569AA_AS	Clade Ⅴ	ST95	0.5577	0.7692	0.1875	0	1	1	0.942	0.8	0.96	1	0.1455	1	0.4364	0.6282	0.4906	0.6935	0.7794
ESC_LA6570AA_AS.scaffold	ESC_LA6570AA_AS	Clade Ⅴ	ST95	0.5577	0.7692	0.1875	0	1	1	0.942	0.8	0.96	1	0.1455	1	0.4364	0.6282	0.4906	0.6935	0.7794
ESC_LA6572AA_AS.scaffold	ESC_LA6572AA_AS	Clade Ⅴ	ST95	0.5577	0.7692	0.1875	0	1	1	0.942	0.8	0.96	1	0.1455	1	0.4364	0.6282	0.4906	0.6935	0.7794
ESC_MA2760AA_AS.scaffold	ESC_MA2760AA_AS	Clade Ⅴ	ST95	0.5577	0.7692	0.1875	0	1	1	0.9275	0.7429	0.8	1	0.1455	1	0.3091	0.3205	0.434	0.371	0.7794
ESC_NA2738AA_AS.scaffold	ESC_NA2738AA_AS	Clade Ⅴ	ST95	0.5962	0.7692	0.1875	0	1	1	0.9855	0.6571	1	1	0.1091	1	0.1455	0.4103	0.4906	0.629	0.8088
ESC_NA2895AA_AS.scaffold	ESC_NA2895AA_AS	Clade Ⅴ	ST95	0.6538	0.7692	0.375	0	1	1	0.4203	0.8	1	1	0.1636	1	0.5091	0.4615	0.5472	0.9516	0.75
ESC_NA3976AA_AS.scaffold	ESC_NA3976AA_AS	Clade Ⅴ	ST95	0.5	0.7692	0.0625	0	1	1	0.942	0.8	0.96	1	0.1636	1	0.4182	0.5513	0.4906	0.7097	0.7206
ESC_NA3978AA_AS.scaffold	ESC_NA3978AA_AS	Clade Ⅴ	ST95	0.5	0.7692	0.1875	0	1	1	0.942	0.7714	0.92	1	0.1273	1	0.4364	0.6282	0.4717	0.6774	0.5441
ESC_NA3979AA_AS.scaffold	ESC_NA3979AA_AS	Clade Ⅴ	ST95	0.5	0.7692	0.0625	0	1	1	0.942	0.8	0.96	1	0.1636	1	0.4182	0.5513	0.4906	0.6935	0.7206
ESC_NA4012AA_AS.scaffold	ESC_NA4012AA_AS	Clade Ⅴ	ST95	0.5577	1	0.1875	0	1	1	0.942	0.8	0.96	1	0.1455	1	0.4364	0.6282	0.4906	0.6935	0.7794
ESC_NA4015AA_AS.scaffold	ESC_NA4015AA_AS	Clade Ⅴ	ST95	0.4423	0.7692	0.125	0	1	1	0.7826	0.5714	1	1	0.1273	1	0.1455	0.3718	0.2642	0.3548	0.75
ESC_NA4020AA_AS.scaffold	ESC_NA4020AA_AS	Clade Ⅴ	ST95	0.5	0.7692	0.0625	0	1	1	0.942	0.8	0.96	1	0.1636	1	0.4182	0.5513	0.4906	0.6935	0.7206
ESC_NA4021AA_AS.scaffold	ESC_NA4021AA_AS	Clade Ⅴ	ST95	0.5577	0.7692	0.1875	0	1	1	0.9275	0.7429	0.96	1	0.1455	1	0.4	0.3205	0.434	0.371	0.7794
ESC_NA4023AA_AS.scaffold	ESC_NA4023AA_AS	Clade Ⅴ	ST95	0.5577	0.7692	0.1875	0	1	1	0.942	0.8	0.96	1	0.1455	1	0.4364	0.6282	0.4906	0.6935	0.7794
ESC_NA4033AA_AS.scaffold	ESC_NA4033AA_AS	Clade Ⅴ	ST95	0.5	0.7692	0.0625	0	1	1	0.942	0.8	0.96	1	0.1636	1	0.4182	0.5513	0.4906	0.6935	0.7206
ESC_NA7861AA_AS.scaffold	ESC_NA7861AA_AS	Clade Ⅴ	ST95	0.4423	0.7692	0.1875	0	1	1	0.8841	0.5429	0.88	1	0.0727	1	0.1273	0.2436	0.3774	0.3226	0.7206
ESC_NA8166AA_AS.scaffold	ESC_NA8166AA_AS	Clade Ⅴ	ST95	0.6346	0.7692	0.1875	0	1	1	0.9855	0.7714	1	1	0.1273	1	0.3091	0.4103	0.5094	0.7097	0.7941
ESC_NA8349AA_AS.scaffold	ESC_NA8349AA_AS	Clade Ⅴ	ST95	0.4808	0.7692	0.1875	0	1	1	0.8841	0.5429	0.88	1	0.0909	1	0.1273	0.2436	0.3962	0.3226	0.7353
ESC_NA8805AA_AS.scaffold	ESC_NA8805AA_AS	Clade Ⅴ	ST95	0.5	0.7692	0.0625	0	1	1	0.942	0.8	0.96	1	0.1636	1	0.4182	0.5513	0.4906	0.6935	0.7206
ESC_QA3565AA_AS.scaffold	ESC_QA3565AA_AS	Clade Ⅴ	ST95	0.4038	0.7692	0	0	1	1	0.7971	0.8286	1	1	0.1091	1	0.2182	0.2821	0.3962	0.3065	0.3529
ESC_QA3675AA_AS.scaffold	ESC_QA3675AA_AS	Clade Ⅴ	ST95	0.7308	0.7692	0.1875	0	1	1	0.9565	0.8857	1	1	0.1636	1	0.5091	0.6538	0.6226	0.5645	0.8676
ESC_QA3677AA_AS.scaffold	ESC_QA3677AA_AS	Clade Ⅴ	ST95	0.5962	0.7692	0.1875	0	1	1	0.9855	0.7143	1	1	0.1273	1	0.2182	0.4872	0.5094	0.6452	0.8382
ESC_QA4833AA_AS.scaffold	ESC_QA4833AA_AS	Clade Ⅴ	ST95	0.6346	0.7692	0.25	0	1	1	1	0.7714	1	1	0.1636	1	0.5091	0.4359	0.4717	0.9839	0.6765
ESC_QA5199AA_AS.scaffold	ESC_QA5199AA_AS	Clade Ⅴ	ST95	0.5577	0.7692	0.1875	0	1	1	0.942	0.8	0.96	1	0.1455	1	0.4364	0.6282	0.4906	0.6935	0.8088
ESC_QA5208AA_AS.scaffold	ESC_QA5208AA_AS	Clade Ⅴ	ST95	0.5577	0.7692	0.1875	0	1	1	0.942	0.8	0.88	1	0.1455	1	0.4364	0.6282	0.4906	0.6774	0.7794
ESC_QA5438AA_AS.scaffold	ESC_QA5438AA_AS	Clade Ⅴ	ST95	0.5	0.7692	0.0625	0	1	1	0.8986	0.8	0.96	1	0.1636	1	0.4182	0.5513	0.4906	0.6613	0.7206
ESC_QA5479AA_AS.scaffold	ESC_QA5479AA_AS	Clade Ⅴ	ST95	0.5577	0.7692	0.1875	0	1	1	0.942	0.8	0.96	1	0.1455	1	0.4364	0.6282	0.4906	0.6935	0.7794
ESC_QA5539AA_AS.scaffold	ESC_QA5539AA_AS	Clade Ⅴ	ST95	0.5	0.7692	0.0625	0	1	1	0.942	0.8	0.96	1	0.1636	1	0.4182	0.5513	0.4906	0.6935	0.7206
ESC_QA5645AA_AS.scaffold	ESC_QA5645AA_AS	Clade Ⅴ	ST95	0.5192	0.7692	0	0	1	1	0.3478	0.8286	1	1	0.1273	1	0.2364	0.4359	0.4717	0.6129	0.3971
ESC_QA6930AA_AS.scaffold	ESC_QA6930AA_AS	Clade Ⅴ	ST95	0.5577	0.7692	0.1875	0	1	1	0.942	0.8	0.96	1	0.1455	1	0.4364	0.6282	0.4906	0.7097	0.7794
ESC_QA7385AA_AS.scaffold	ESC_QA7385AA_AS	Clade Ⅴ	ST95	0.5	0.7692	0.0625	0	1	1	0.942	0.8	0.96	1	0.1636	1	0.4182	0.5513	0.4906	0.6935	0.7206
ESC_QA7392AA_AS.scaffold	ESC_QA7392AA_AS	Clade Ⅴ	ST95	0.5577	0.7692	0.1875	0	1	1	0.942	0.8	0.96	1	0.1455	1	0.4364	0.6282	0.4906	0.6935	0.7794
ESC_QA7440AA_AS.scaffold	ESC_QA7440AA_AS	Clade Ⅴ	ST95	0.5577	0.7692	0.1875	0	1	1	0.942	0.8	0.96	1	0.1455	1	0.4364	0.6282	0.4906	0.6935	0.7794
ESC_QA7860AA_AS.scaffold	ESC_QA7860AA_AS	Clade Ⅴ	ST95	0.6346	0.7692	0.1875	0	1	1	0.9855	0.7714	0.92	1	0.1636	1	0.5455	0.4359	0.4717	0.9516	0.6765
ESC_QA7942AA_AS.scaffold	ESC_QA7942AA_AS	Clade Ⅴ	ST95	0.6154	0.7692	0.1875	0	1	1	1	0.7714	1	1	0.1455	1	0.3455	0.4615	0.5283	0.6452	0.8235
ESC_QA8168AA_AS.scaffold	ESC_QA8168AA_AS	Clade Ⅴ	ST95	0.5577	0.7692	0.1875	0	1	1	0.9275	0.8	0.96	1	0.1455	1	0.5273	0.6282	0.4906	0.6935	0.7794
ESC_QA8963AA_AS.scaffold	ESC_QA8963AA_AS	Clade Ⅴ	ST95	0.3846	0.7692	0	0	1	1	0.3913	0.8286	1	1	0.1091	1	0.2	0.2821	0.3962	0.3065	0.3529
ESC_QA9654AA_AS.scaffold	ESC_QA9654AA_AS	Clade Ⅴ	ST95	0.5962	0.7692	0.1875	0	1	1	1	0.7429	1	1	0.1455	1	0.2909	0.4487	0.5094	0.629	0.6324
ESC_RA4027AA_AS.scaffold	ESC_RA4027AA_AS	Clade Ⅴ	ST95	0.6154	0.7692	0.1875	0	1	1	1	0.7714	1	1	0.1455	1	0.3455	0.4615	0.5283	0.6613	0.8235
ESC_SA0481AA_AS.result	ESC_SA0481AA_AS	Clade Ⅴ	ST95	0.5	0.7692	0	0	1	1	0.3623	0.8	1	1	0.0909	1	0.2182	0.3974	0.4717	0.5968	0.3971
ESC_SA0482AA_AS.result	ESC_SA0482AA_AS	Clade Ⅴ	ST95	0.4615	0.7692	0.0625	0	1	1	0.7971	0.8571	1	1	0.1273	1	0.2545	0.3077	0.3962	0.3387	0.3676
ESC_SA0489AA_AS.result	ESC_SA0489AA_AS	Clade Ⅴ	ST95	0.3462	0.7692	0	0	1	1	0.7246	0.7714	0.92	1	0.0909	1	0.2182	0.2692	0.3774	0.3065	0.3235
ESC_SA7831AA_AS.result	ESC_SA7831AA_AS	Clade Ⅴ	ST95	0.4808	0.7692	0	0	1	1	0.7101	0.8857	1	1	0.1455	1	0.3273	0.3205	0.434	0.4032	0.7059
ESC_SA8317AA_AS.result	ESC_SA8317AA_AS	Clade Ⅴ	ST95	0.6538	0.7692	0.25	0	1	1	1	0.8571	1	1	0.1636	1	0.5091	0.4359	0.4906	0.9839	0.6912
ESC_SA9924AA_AS.result	ESC_SA9924AA_AS	Clade Ⅴ	ST95	0.5	0.7692	0.0625	0	1	1	0.942	0.8	0.96	1	0.1636	1	0.4182	0.5513	0.4906	0.6935	0.7206
ESC_TA1913AA_AS.result	ESC_TA1913AA_AS	Clade Ⅴ	ST95	0.5385	0.7692	0.1875	0	1	1	0.942	0.8	0.96	1	0.1455	1	0.4364	0.6282	0.4906	0.6935	0.7794
ESC_TA1931AA_AS.result	ESC_TA1931AA_AS	Clade Ⅴ	ST95	0.5	0.7692	0.0625	0	1	1	0.942	0.8	0.96	1	0.1636	1	0.4182	0.5513	0.4906	0.6935	0.7206
ESC_TA1946AA_AS.result	ESC_TA1946AA_AS	Clade Ⅴ	ST95	0.5577	1	0.1875	0	1	1	0.913	0.6857	0.92	1	0.1273	1	0.5091	0.4103	0.4906	0.9677	0.5735
ESC_TA1998AA_AS.result	ESC_TA1998AA_AS	Clade Ⅴ	ST95	0.5577	0.7692	0.1875	0	1	1	0.942	0.8	0.96	1	0.1455	1	0.4364	0.6282	0.4906	0.6935	0.7794
ESC_TA2001AA_AS.result	ESC_TA2001AA_AS	Clade Ⅴ	ST95	0.5	0.7692	0.0625	0	1	1	0.942	0.8	0.96	1	0.1455	1	0.4182	0.5513	0.4906	0.6935	0.7206
ESC_TA2010AA_AS.result	ESC_TA2010AA_AS	Clade Ⅴ	ST95	0.5577	0.7692	0.1875	0	1	1	0.942	0.8	0.96	1	0.1455	1	0.4364	0.6282	0.4906	0.6935	0.7794
ESC_TA8724AA_AS.result	ESC_TA8724AA_AS	Clade Ⅴ	ST95	0.5	0.7692	0.0625	0	1	1	0.942	0.8	0.96	1	0.1636	1	0.5091	0.5513	0.4906	0.7419	0.7206
ESC_TA9924AA_AS.result	ESC_TA9924AA_AS	Clade Ⅴ	ST95	0.5385	0.7692	0.1875	0	1	1	0.9275	0.7143	0.96	1	0.1455	1	0.3818	0.6026	0.4906	0.6774	0.7794
ESC_UA1831AA_AS.result	ESC_UA1831AA_AS	Clade Ⅴ	ST95	0.4615	0.7692	0.125	0	1	1	0.7971	0.8286	1	1	0.1091	1	0.2182	0.3462	0.3962	0.3065	0.4118
GCF_000025745.1_ASM2574v1_genomic	GCF_000025745.1	Clade Ⅴ	ST95	0.4808	0.7692	0.1875	0	1	1	0.8841	0.5429	0.88	1	0.0727	1	0.1273	0.2436	0.3962	0.3226	0.7206
GCF_000817345.1_ASM81734v1_genomic	GCF_000817345.1	Clade Ⅴ	ST95	0.5577	0.7692	0.1875	0	1	1	0.942	0.8	0.96	1	0.1455	1	0.4364	0.6282	0.4906	0.6935	0.7794
GCF_000817355.1_SCB12_genomic	GCF_000817355.1	Clade Ⅴ	ST95	0.5577	0.7692	0.1875	0	1	1	0.942	0.8	0.96	1	0.1455	1	0.4182	0.6282	0.4906	0.7258	0.7794
GCF_001021615.1_APECO18_genomic	GCF_001021615.1	Clade Ⅴ	ST95	0.3654	0.7692	0.0625	0	1	1	0.8841	0.5429	0.88	1	0.0727	1	0.1273	0.1667	0.3585	0.3226	0.6618
GCF_001245225.1_E._coli_A192PP_genomic	GCF_001245225.1	Clade Ⅴ	ST95	0.6154	0.7692	0.1875	0	1	1	1	0.7714	1	1	0.1455	1	0.4	0.4487	0.5094	0.6774	0.8235
GCF_001262455.1_ASM126245v1_genomic	GCF_001262455.1	Clade Ⅴ	ST95	0.5577	0.7692	0.1875	0	1	1	0.942	0.8	0.96	1	0.1455	1	0.4364	0.6282	0.4906	0.6935	0.7794
GCF_001280405.1_ASM128040v1_genomic	GCF_001280405.1	Clade Ⅴ	ST95	0.5385	0.7692	0.1875	0	1	1	0.9275	0.7143	0.96	1	0.1455	1	0.4	0.6026	0.4906	0.6935	0.7794
GCF_001571565.1_ASM157156v1_genomic	GCF_001571565.1	Clade Ⅴ	ST95	0.5	0.7692	0.0625	0	1	1	0.9275	0.7714	0.96	1	0.1636	1	0.3818	0.5256	0.4906	0.6935	0.7206
GCF_001854565.1_ASM185456v1_genomic	GCF_001854565.1	Clade Ⅴ	ST95	0.6538	0.7692	0.1875	0	1	1	1	0.8571	1	1	0.1636	1	0.5091	0.4359	0.4906	0.9516	0.6912
GCF_001881205.1_ASM188120v1_genomic	GCF_001881205.1	Clade Ⅴ	ST95	0.5577	0.7692	0.1875	0	1	1	0.942	0.8	0.96	1	0.1455	1	0.4182	0.6282	0.4906	0.7258	0.7794
GCF_001881435.1_ASM188143v1_genomic	GCF_001881435.1	Clade Ⅴ	ST95	0.5962	0.7692	0.1875	0	1	1	1	0.8	1	1	0.1273	1	0.2364	0.4744	0.5094	0.5645	0.75
GCF_001881465.1_ASM188146v1_genomic	GCF_001881465.1	Clade Ⅴ	ST95	0.5577	0.7692	0.1875	0	1	1	0.942	0.8	0.96	1	0.1455	1	0.4182	0.6282	0.4906	0.7258	0.7794
GCF_002024865.1_ASM202486v1_genomic	GCF_002024865.1	Clade Ⅴ	ST95	0.5385	0.7692	0.1875	0	1	1	0.9275	0.7143	0.96	1	0.1455	1	0.3818	0.6026	0.4906	0.6935	0.7794
GCF_002028665.1_ASM202866v1_genomic	GCF_002028665.1	Clade Ⅴ	ST95	0.5	0.7692	0.0625	0	1	1	0.942	0.8	0.96	1	0.1636	1	0.5091	0.5513	0.4906	0.6935	0.7206
GCF_002028945.1_ASM202894v1_genomic	GCF_002028945.1	Clade Ⅴ	ST95	0.6731	0.7692	0.1875	0	1	1	0.9565	0.8286	1	1	0.1636	1	0.3818	0.641	0.5849	0.5484	0.8382
GCF_002109575.1_ASM210957v1_genomic	GCF_002109575.1	Clade Ⅴ	ST95	0.6154	0.7692	0.1875	0	1	1	0.9565	0.7714	1	1	0.1636	1	0.3818	0.641	0.5283	0.5484	0.8088
GCF_002109685.1_ASM210968v1_genomic	GCF_002109685.1	Clade Ⅴ	ST95	0.5577	0.7692	0.1875	0	1	1	0.942	0.7714	0.96	1	0.1273	1	0.4	0.6026	0.4906	0.5323	0.6618
GCF_002109765.1_ASM210976v1_genomic	GCF_002109765.1	Clade Ⅴ	ST95	0.5	0.7692	0.0625	0	1	1	0.942	0.8	0.96	1	0.1636	1	0.4182	0.5513	0.4906	0.6935	0.7206
GCF_002110165.1_ASM211016v1_genomic	GCF_002110165.1	Clade Ⅴ	ST95	0.5769	0.7692	0.1875	0	1	1	0.9275	0.7429	0.96	1	0.1455	1	0.3273	0.4103	0.4906	0.629	0.7794
GCF_002166345.1_ASM216634v1_genomic	GCF_002166345.1	Clade Ⅴ	ST95	0.5577	0.7692	0.1875	0	1	1	0.942	0.8	0.96	1	0.1455	1	0.4364	0.6282	0.4906	0.6935	0.7794
GCF_002166405.1_ASM216640v1_genomic	GCF_002166405.1	Clade Ⅴ	ST95	0.5577	0.7692	0.1875	0	1	1	0.942	0.8	0.96	1	0.1455	1	0.4364	0.6282	0.4906	0.6935	0.7794
GCF_002166615.1_ASM216661v1_genomic	GCF_002166615.1	Clade Ⅴ	ST95	0.5577	0.7692	0.1875	0	1	1	0.9275	0.7429	0.96	1	0.1455	1	0.3091	0.3205	0.434	0.371	0.7794
GCF_002166625.1_ASM216662v1_genomic	GCF_002166625.1	Clade Ⅴ	ST95	0.5577	0.7692	0.1875	0	1	1	0.942	0.8	0.96	1	0.1455	1	0.4364	0.6282	0.4906	0.6935	0.7794
GCF_002461695.1_ASM246169v1_genomic	GCF_002461695.1	Clade Ⅴ	ST95	0.5577	0.7692	0.1875	0	1	1	0.942	0.8	0.96	1	0.1455	1	0.4364	0.6282	0.4906	0.6935	0.7794
GCF_002911265.1_ASM291126v1_genomic	GCF_002911265.1	Clade Ⅴ	ST95	0.4808	0.7692	0.0625	0	1	1	0.8841	0.6571	0.88	1	0.0909	1	0.2909	0.1795	0.4151	0.3548	0.6912
GCF_002911325.1_ASM291132v1_genomic	GCF_002911325.1	Clade Ⅴ	ST95	0.4808	0.7692	0.0625	0	1	1	0.8841	0.6571	0.84	1	0.0909	1	0.2909	0.1795	0.4151	0.3548	0.6912
GCF_002911335.1_ASM291133v1_genomic	GCF_002911335.1	Clade Ⅴ	ST95	0.4808	0.7692	0.0625	0	1	1	0.8696	0.6571	0.8	1	0.0909	1	0.2909	0.1795	0.4151	0.371	0.6912
GCF_002911435.1_ASM291143v1_genomic	GCF_002911435.1	Clade Ⅴ	ST95	0.6346	0.7692	0.25	0	1	1	1	0.7714	1	1	0.1636	1	0.5091	0.4359	0.4717	0.9677	0.6765
GCF_003027635.1_ASM302763v1_genomic	GCF_003027635.1	Clade Ⅴ	ST95	0.5577	0.7692	0.1875	0	1	1	0.9275	0.7429	0.96	1	0.1455	1	0.3091	0.3205	0.434	0.371	0.7794
GCF_003153995.1_ASM315399v1_genomic	GCF_003153995.1	Clade Ⅴ	ST95	0.5385	0.7692	0.1875	0	1	1	0.8841	0.6571	0.88	1	0.0909	1	0.3455	0.2692	0.4151	0.371	0.7794
GCF_003317905.1_ASM331790v1_genomic	GCF_003317905.1	Clade Ⅴ	ST95	0.5385	0.7692	0.1875	0	1	1	0.9275	0.7143	0.96	1	0.1455	1	0.3818	0.6026	0.4906	0.6935	0.7794
GCF_900450415.1_40363_E01_genomic	GCF_900450415.1	Clade Ⅴ	ST95	0.5385	0.7692	0.1875	0	1	1	0.8841	0.6571	0.88	1	0.0909	1	0.2909	0.2564	0.4151	0.371	0.75
GCF_900499615.1_131A_genomic	GCF_900499615.1	Clade Ⅴ	ST95	0.5	0.7692	0.0625	0	1	1	0.942	0.8	0.96	1	0.1636	1	0.4182	0.5513	0.4906	0.6935	0.7206

## Sheet: Information of islands
No. 1 AGI-3 (GenBank: AY857617)	The gene island encodes a metabolic system associated with pathogenicity, and is inserted at the site of tRNA-selC.
No. 2 espC PAI (AF297061)	The gene island encodes an enterotoxin iron uptake system in enteropathogenic Escherichia coli, and is inserted at the site of ssrA (potential regulatory 10Sa RNA molecule).
No. 3 GimA (AF289032)	The ibeA gene encoding an important ExPEC invasin is located in this island，inserted between genes yjiD and yjiE.
No. 4 HPI (AY233333)	The gene island encodes a metabolic system associated with pathogenicity, and is inserted at the site of tRNA-selC.
No. 5 LEE (AF453441)	Type III secretion system, translocation of Tir, adherence of EHEC to epithelial cells, Eae
No. 6 ExPEC ETT2 (KU684467)	The gene island encode a ExPEC-related type III secretion system.
No. 7 Not named (NC_008563_P5)	The APEC O1 gene island, encoding the metabolic gene tkt1, was inserted into metE and ysgA genes of the E. coli K12 genome.
No. 8 Not named (AY151282)	Encoding the vacuolating autotransporter toxin (Vat), inserted at the site of tRNA-thrW.
No. 9 Not named (NC_011751_P1)	Encoding the aerobactin siderophore, an iron uptake system, inserted at the site of tRNA-Phe.
No. 10 PAI I 536 (AJ488511)	Encoding the HlyA/B/C/D gene cluster and P fimbriae, similar to PAI I CFT073 (NC_004431_P1), inserted at the site of tRNA-selC.
No. 11 PAI I APEC-O1 (DQ095216)	P pilus (pap operon), siderophore receptor (ireA), invasion determinant gene(tia), K1 capsule biosynthesis (kps gene cluster), inserted at the site of tRNA-pheV.
NO. 12 PAI III 536 (X16664)	S-fimbriae, iron siderophore system, Sap adhesin, TSH-like hemoglobin protease, and HmuR-like heme receptor, inserted at the site of tRNA-thrW.
NO. 13 PAI-I AL862 (GQ497943)	Afimbrial AfaE-VIII adhesin, ribose metabolism, and PTS system, inserted at the site of tRNA-pheR.
NO. 14 IMT5155 GI-2	GI-2 is homogous to partial of ShigaLEE pathogenicity island and contains an antigen 43 autotransporter (variable biofilm formation autotransporter). Additional, components of GI-2 includes two CP4-44 prophage genes, six IS elements genes, and other hypothetical proteins.
NO. 15 IMT5155 GI-7	GI-7 is a typical T6SS (adjacent to the tRNA-Met) and widespread in ExPEC strains. This GI contains the core components of typical T6SS and additional uncharacterized genes, includes genes of unknown precise function,two transposases, and many hypothetical genes.This T6SS probably acts as an important role in APEC virulence.
NO. 16 IMT5155 GI-12	GI-12 is a novel APEC O2 PAI (GI-12) and termed PAIⅠ5155,which is adjacent to tRNA-Phe. It is conserved at IMT5155 genome and carries a siderophore receptor ireA, a yeeV toxin,a TonB-dependent hemoglobin receptor protein, an APEC autotransporter adhesin, an iron (III) dicitrate transport system, phosphoglycerate transport operon, and others. PAIⅠ5155 contains several molibility elements (four int…
NO. 17 IMT5155 GI-16	The GI-16 is located directly at downstream of a tRNA-Asp, also contains the T6SS, which were mainly distributed among B2 ExPEC isolates. The conserved core elements of the secretion assembly components contains the valine-glycine repeat protein G, IcmF-like macrophage toxin, ImpA N-terminal related protein, ATP-dependent Clp proteinase, and two hemolysin co-regulated proteins (Hcp). Many hypothe…
