# Supplementary material for: Genomics Analysis to Identify Multiple Genetic Determinants That Drive the Global Transmission of the Pandemic ST95 Lineage of Extraintestinal Pathogenic Escherichia coli (ExPEC)
Source: Pathogens. 2022 Dec 7;11(12):1489. doi: 10.3390/pathogens11121489 (PMC9781279; doi:10.3390/pathogens11121489)
Supplement: Supplementary file 1 [file pathogens-11-01489-s001.zip › Supplementary Materials/Table S6.xlsx]

## Sheet: Sheet1
ST95 Unique Gene	Distribution of Unique Genes in ST95 strains	DNA Sequences
group_13276	0.967905
nuoL	0.966052
sfmH	0.958638
gstB_2	0.955857
eptA	0.953272
group_9754	0.950788
group_6847	0.94937
group_8607	0.946154
group_4861	0.945857
yghQ	0.94215
group_17882	0.933809
group_8742	0.932641
rluD	0.926395
tktA_1	0.899713
yfcV	0.826691
group_9955	0.785913
group_13698	0.76367
vgrG1_3	0.751622
cas3	0.751622
group_9860	0.720111
group_17830	0.716404
group_1782	0.715477
group_318	0.703429
group_6801	0.700649
group_15917	0.65987
group_15918	0.601483
kojP	0.594069
mbtB	0.581094
pksJ	0.536608
group_79	0.510658
ydjH_2	0.408712
bcsA_2	0.406858
group_6889	0.390176
iga	0.383689
group_5261	0.335496
group_17918	0.303985
group_4398	0.272475
group_5175	0.260426
group_6804	0.257646
group_3566	0.256719
group_987	0.254866
group_10996	0.227062
group_16201	0.225209
group_9956	0.216867
caiT_2	0.214087
group_3738	0.2076
group_7698	0.204819
group_320	0.177943
group_1909	0.171455
group_7885	0.15848
group_10240	0.151066
group_9755	0.146432
group_8743	0.141798
group_900	0.12975
group_2149	0.124189
group_18508	0.121409
group_18512	0.121409
group_11345	0.116775
group_5436	0.116775
group_2776	0.114921
splE	0.113994
group_9462	0.111214
group_11027	0.109361
hslR_1	0.107507
group_16065	0.10658
group_10551	0.100093
group_13681	0.094532
group_277	0.0880445
group_5632	0.081557
group_6848	0.081557
group_12771	0.0806302
group_11699	0.0778499
group_2151	0.0778499
group_6669	0.0778499
dnaT_1	0.0759963
group_3505	0.0759963
group_6259	0.0741427
group_1877	0.0713624
group_8045	0.0713624
group_13479	0.0695088
group_10616	0.0676552
yidK_2	0.0676552
group_4862	0.0676552
gltS_1	0.0676552
pphB_1	0.0658017
group_1236	0.0648749
group_7359	0.0639481
intA_4	0.0639481
group_10728	0.0630213
group_13277	0.0630213
group_18546	0.0611677
group_4282	0.0611677
group_13820	0.0565338
group_3108	0.0565338
group_16240	0.055607
group_6999	0.0500463
group_310	0.0491196
group_4016	0.0481928
group_14256	0.0454124
group_8409	0.0454124
group_10829	0.0444856
group_15986	0.0435589
group_316	0.0435589
group_2655	0.0426321
group_1522	0.0417053
group_16217	0.0417053
group_13909	0.0407785
group_16253	0.0407785
group_6794	0.0398517
group_11476	0.0389249
group_125	0.0389249
group_306	0.0389249
group_3704	0.0389249
group_3702	0.0379981
group_8643	0.0379981
group_11501	0.0370714
group_12765	0.0370714
group_4472	0.0370714
group_1494	0.0361446
group_7836	0.0352178
group_4243	0.034291
group_19271	0.0333642
group_9632	0.0324374
group_13083	0.0315107
group_12252	0.0305839
ybiA	0.0296571
group_1879	0.0287303
group_915	0.0287303
group_717	0.0268767
group_2617	0.02595
group_5372	0.02595
group_10922	0.0250232
group_11475	0.0250232
group_13873	0.0250232
group_11966	0.0240964
group_12647	0.0240964
group_16953	0.0240964
group_16957	0.0240964
group_20963	0.0240964
group_20964	0.0240964
group_20965	0.0240964
group_20966	0.0240964
group_5580	0.0240964
group_14729	0.0231696
group_20967	0.0231696
group_9859	0.0231696
group_19505	0.0222428
group_323	0.0222428
group_4007	0.0222428
sfaA_1	0.0222428
group_2187	0.021316
group_311	0.021316
group_7301	0.021316
group_862	0.021316
group_2778	0.0203892
group_2815	0.0203892
group_3688	0.0203892
group_4684	0.0203892
potA_1	0.0203892
group_10877	0.0194625
group_12221	0.0194625
group_2150	0.0194625
group_8276	0.0194625
group_1697	0.0185357
group_2153	0.0185357
group_2166	0.0185357
group_7879	0.0185357
group_8200	0.0185357
yfbT_2	0.0176089
group_12152	0.0176089
group_16170	0.0176089
group_1712	0.0176089
group_29592	0.0176089
group_8933	0.0176089
group_8969	0.0176089
group_10110	0.0166821
group_1631	0.0166821
group_16529	0.0166821
group_16956	0.0166821
group_1880	0.0166821
group_2146	0.0166821
group_2148	0.0166821
group_2154	0.0166821
potB_2	0.0166821
group_905	0.0166821
group_11045	0.0157553
group_13476	0.0157553
group_13891	0.0157553
group_14651	0.0157553
group_1508	0.0157553
group_16390	0.0157553
group_16808	0.0157553
group_19427	0.0157553
prtR	0.0157553
group_19463	0.0157553
group_19464	0.0157553
group_19465	0.0157553
group_19470	0.0157553
group_19471	0.0157553
group_19472	0.0157553
group_19473	0.0157553
group_19474	0.0157553
group_19475	0.0157553
srpC_2	0.0157553
group_8472	0.0157553
group_2660	0.0148285
group_6896	0.0148285
group_9255	0.0148285
group_22228	0.0139018
group_23181	0.0139018
group_314	0.0139018
group_11541	0.012975
group_11818	0.012975
group_13823	0.012975
group_17705	0.012975
group_2145	0.012975
group_23058	0.012975
group_9205	0.012975
group_9957	0.012975
group_10015	0.0120482
group_13239	0.0120482
group_17386	0.0120482
group_17387	0.0120482
group_20388	0.0120482
group_23145	0.0120482
virB1_1	0.0120482
group_23155	0.0120482
group_23187	0.0120482
group_2766	0.0120482
group_6699	0.0120482
group_7560	0.0120482
group_8678	0.0120482
group_9907	0.0120482
group_10044	0.0111214
group_10046	0.0111214
group_11863	0.0111214
group_1229	0.0111214
noc_1	0.0111214
group_20939	0.0111214
group_22910	0.0111214
group_22915	0.0111214
group_24294	0.0111214
group_25435	0.0111214
pgtP_2	0.0111214
group_4263	0.0111214
group_5425	0.0111214
group_10099	0.0101946
group_1781	0.0101946
group_21022	0.0101946
group_4707	0.0101946
group_6832	0.0101946
group_903	0.0101946
group_10733	0.00926784
group_11178	0.00926784
group_11946	0.00926784
group_12242	0.00926784
group_13267	0.00926784
group_13434	0.00926784
group_13935	0.00926784
group_14642	0.00926784
group_1758	0.00926784
group_21541	0.00926784
group_3578	0.00926784
group_3782	0.00926784
group_6929	0.00926784
group_8061	0.00926784
group_8927	0.00926784
group_9616	0.00926784
group_10906	0.00834106
group_11504	0.00834106
group_12997	0.00834106
group_15062	0.00834106
group_1703	0.00834106
group_23459	0.00834106
group_6690	0.00834106
group_8595	0.00834106
group_11745	0.00741427
group_11747	0.00741427
group_12155	0.00741427
group_13648	0.00741427
group_13911	0.00741427
group_20042	0.00741427
group_2313	0.00741427
group_23664	0.00741427
group_23683	0.00741427
group_3858	0.00741427
group_55	0.00741427
group_7685	0.00741427
group_7873	0.00741427
carA_3	0.00741427
group_8698	0.00741427
group_9789	0.00741427
group_11042	0.00648749
papA_1	0.00648749
group_11824	0.00648749
group_14724	0.00648749
group_14992	0.00648749
group_15061	0.00648749
group_1542	0.00648749
group_1688	0.00648749
hin_3	0.00648749
group_305	0.00648749
group_4768	0.00648749
group_5750	0.00648749
arnA_2	0.00648749
group_709	0.00648749
group_7563	0.00648749
group_962	0.00648749
group_9841	0.00648749
group_10809	0.0055607
group_12424	0.0055607
group_1253	0.0055607
group_12845	0.0055607
group_14255	0.0055607
group_1541	0.0055607
group_1543	0.0055607
group_17589	0.0055607
group_19713	0.0055607
group_19714	0.0055607
group_19718	0.0055607
group_19765	0.0055607
group_19885	0.0055607
narU_2	0.0055607
group_2139	0.0055607
group_21873	0.0055607
group_22717	0.0055607
group_23066	0.0055607
group_23083	0.0055607
group_23085	0.0055607
group_23086	0.0055607
group_23529	0.0055607
ppsE_5	0.0055607
group_4864	0.0055607
group_5176	0.0055607
group_5343	0.0055607
group_6418	0.0055607
group_7798	0.0055607
group_8740	0.0055607
group_9697	0.0055607
group_9713	0.0055607
group_9747	0.0055607
group_9988	0.0055607
group_10450	0.00463392
group_10928	0.00463392
group_11239	0.00463392
group_11543	0.00463392
group_11663	0.00463392
group_11749	0.00463392
group_12358	0.00463392
group_12557	0.00463392
group_12848	0.00463392
group_13468	0.00463392
group_13544	0.00463392
group_13590	0.00463392
group_13840	0.00463392
group_14100	0.00463392
group_14859	0.00463392
group_15079	0.00463392
cna	0.00463392
group_16172	0.00463392
group_16994	0.00463392
group_17303	0.00463392
group_18257	0.00463392
group_21025	0.00463392
group_2140	0.00463392
group_22622	0.00463392
group_23076	0.00463392
group_23188	0.00463392
group_23780	0.00463392
group_23789	0.00463392
group_3006	0.00463392
group_3414	0.00463392
group_3507	0.00463392
group_3574	0.00463392
group_3579	0.00463392
group_3739	0.00463392
mntB_6	0.00463392
group_4012	0.00463392
group_4418	0.00463392
group_4541	0.00463392
group_4633	0.00463392
group_4840	0.00463392
group_7914	0.00463392
group_8977	0.00463392
group_924	0.00463392
group_10408	0.00370714
pepB_1	0.00370714
group_12963	0.00370714
group_13072	0.00370714
group_13327	0.00370714
group_13558	0.00370714
group_14168	0.00370714
group_14248	0.00370714
group_14876	0.00370714
group_1545	0.00370714
group_17092	0.00370714
group_17495	0.00370714
group_17635	0.00370714
group_17642	0.00370714
group_1776	0.00370714
group_1878	0.00370714
gshA_1	0.00370714
group_18941	0.00370714
group_20733	0.00370714
group_21978	0.00370714
group_2321	0.00370714
group_23215	0.00370714
group_23799	0.00370714
uxaC_1	0.00370714
group_24039	0.00370714
group_24256	0.00370714
group_2997	0.00370714
group_315	0.00370714
group_3572	0.00370714
group_3834	0.00370714
group_4277	0.00370714
group_4786	0.00370714
group_4820	0.00370714
group_6974	0.00370714
kefC_3	0.00370714
group_7611	0.00370714
group_8063	0.00370714
group_8083	0.00370714
group_8853	0.00370714
group_9254	0.00370714
group_9561	0.00370714
group_1232	0.00278035
group_1237	0.00278035
group_12875	0.00278035
group_13024	0.00278035
group_13226	0.00278035
group_14325	0.00278035
group_14675	0.00278035
group_14698	0.00278035
group_148	0.00278035
group_14866	0.00278035
group_14871	0.00278035
group_14949	0.00278035
group_15023	0.00278035
group_1507	0.00278035
group_16892	0.00278035
group_17126	0.00278035
group_17252	0.00278035
group_17628	0.00278035
group_21490	0.00278035
group_21673	0.00278035
group_21733	0.00278035
group_22497	0.00278035
group_22519	0.00278035
group_22799	0.00278035
group_23217	0.00278035
group_23717	0.00278035
group_23727	0.00278035
hemN_3	0.00278035
group_23885	0.00278035
group_24641	0.00278035
group_24706	0.00278035
group_24717	0.00278035
group_25253	0.00278035
flu_4	0.00278035
group_2848	0.00278035
group_307	0.00278035
group_3736	0.00278035
group_3839	0.00278035
group_3950	0.00278035
rdmC	0.00278035
group_4772	0.00278035
group_4791	0.00278035
group_5116	0.00278035
group_5819	0.00278035
group_6064	0.00278035
group_6862	0.00278035
group_7297	0.00278035
group_76	0.00278035
group_7797	0.00278035
group_782	0.00278035
nhaK	0.00278035
group_8744	0.00278035
yceF_1	0.00278035
group_9685	0.00278035
group_9886	0.00278035
group_9923	0.00278035
ppsA_1	0.00185357
treF_2	0.00185357
eptA_1	0.00185357
group_10880	0.00185357
group_10924	0.00185357
group_10990	0.00185357
fabH_2	0.00185357
group_11284	0.00185357
group_11387	0.00185357
group_11392	0.00185357
group_11865	0.00185357
csiD_1	0.00185357
group_11900	0.00185357
group_1226	0.00185357
group_12722	0.00185357
group_12999	0.00185357
rplD_1	0.00185357
rffH_2	0.00185357
group_13881	0.00185357
caiT_1	0.00185357
mnaT_2	0.00185357
group_14627	0.00185357
group_14864	0.00185357
group_14870	0.00185357
group_14893	0.00185357
group_16645	0.00185357
group_16890	0.00185357
group_1710	0.00185357
group_17179	0.00185357
group_17180	0.00185357
group_17183	0.00185357
group_17213	0.00185357
group_17274	0.00185357
group_17335	0.00185357
group_17352	0.00185357
group_17353	0.00185357
group_17420	0.00185357
group_17433	0.00185357
group_17465	0.00185357
group_17521	0.00185357
group_17522	0.00185357
group_17534	0.00185357
group_17568	0.00185357
group_17714	0.00185357
group_17717	0.00185357
group_17718	0.00185357
group_17747	0.00185357
group_17778	0.00185357
group_17785	0.00185357
sorA_3	0.00185357
group_17791	0.00185357
group_1783	0.00185357
group_19180	0.00185357
group_19268	0.00185357
group_1938	0.00185357
group_19728	0.00185357
group_19805	0.00185357
pheA2	0.00185357
group_20039	0.00185357
group_20040	0.00185357
group_20297	0.00185357
group_20997	0.00185357
group_2142	0.00185357
group_21574	0.00185357
group_21615	0.00185357
group_21620	0.00185357
group_21714	0.00185357
group_21727	0.00185357
group_21730	0.00185357
group_21808	0.00185357
group_21845	0.00185357
group_21848	0.00185357
group_22460	0.00185357
group_22491	0.00185357
group_22534	0.00185357
group_22535	0.00185357
group_22536	0.00185357
group_22577	0.00185357
group_22688	0.00185357
group_22823	0.00185357
group_22972	0.00185357
group_22973	0.00185357
group_22974	0.00185357
group_22975	0.00185357
group_22976	0.00185357
group_22977	0.00185357
group_22978	0.00185357
group_22979	0.00185357
group_22980	0.00185357
group_22981	0.00185357
group_22982	0.00185357
group_22983	0.00185357
group_22984	0.00185357
group_22985	0.00185357
group_22986	0.00185357
group_22987	0.00185357
group_22988	0.00185357
group_22989	0.00185357
group_22990	0.00185357
group_22991	0.00185357
group_22992	0.00185357
group_22993	0.00185357
group_22994	0.00185357
group_22995	0.00185357
group_22996	0.00185357
group_22997	0.00185357
group_22998	0.00185357
group_22999	0.00185357
group_23000	0.00185357
group_23001	0.00185357
group_23012	0.00185357
group_23016	0.00185357
group_23524	0.00185357
group_23525	0.00185357
group_23649	0.00185357
group_24009	0.00185357
group_24011	0.00185357
group_24203	0.00185357
group_24403	0.00185357
group_24405	0.00185357
group_24407	0.00185357
group_24494	0.00185357
group_24511	0.00185357
group_24936	0.00185357
group_24937	0.00185357
group_24938	0.00185357
group_25015	0.00185357
group_25154	0.00185357
group_25220	0.00185357
group_25583	0.00185357
group_25781	0.00185357
group_25783	0.00185357
group_25784	0.00185357
group_25785	0.00185357
group_25786	0.00185357
group_25787	0.00185357
group_25788	0.00185357
group_25975	0.00185357
group_25976	0.00185357
group_26221	0.00185357
group_26291	0.00185357
group_26296	0.00185357
group_26300	0.00185357
group_26304	0.00185357
group_26423	0.00185357
group_2654	0.00185357
group_26654	0.00185357
group_26768	0.00185357
group_26810	0.00185357
group_27158	0.00185357
group_27215	0.00185357
group_27918	0.00185357
group_27921	0.00185357
group_27923	0.00185357
group_27924	0.00185357
group_27925	0.00185357
group_27927	0.00185357
group_27928	0.00185357
group_27931	0.00185357
group_27934	0.00185357
group_27960	0.00185357
group_28052	0.00185357
group_28188	0.00185357
group_28369	0.00185357
group_28370	0.00185357
gspF_2	0.00185357
group_28886	0.00185357
group_28889	0.00185357
group_28890	0.00185357
group_3008	0.00185357
group_308	0.00185357
group_3569	0.00185357
group_3619	0.00185357
group_3762	0.00185357
group_4782	0.00185357
group_4785	0.00185357
group_4794	0.00185357
group_4796	0.00185357
group_4810	0.00185357
group_4812	0.00185357
group_4813	0.00185357
group_5306	0.00185357
group_718	0.00185357
group_7194	0.00185357
group_7328	0.00185357
group_7662	0.00185357
group_7665	0.00185357
group_7736	0.00185357
folP_5	0.00185357
group_8196	0.00185357
group_8916	0.00185357
clpA_2	0.00185357
group_894	0.00185357
group_9124	0.00185357
group_9798	0.00185357
group_9892	0.00185357
group_10012	0.000926784
group_10051	0.000926784
group_10188	0.000926784
group_10296	0.000926784
group_10344	0.000926784
kdgK_4	0.000926784
group_1037	0.000926784
colE7_2	0.000926784
group_10454	0.000926784
group_1050	0.000926784
ndh_2	0.000926784
group_10571	0.000926784
ydjH_1	0.000926784
thiQ_2	0.000926784
group_10603	0.000926784
ubiI_1	0.000926784
speA_1	0.000926784
yfcP_2	0.000926784
group_10746	0.000926784
ligA_1	0.000926784
mnmG_1	0.000926784
uhpB_1	0.000926784
yhhJ_1	0.000926784
proB_1	0.000926784
group_10992	0.000926784
group_10993	0.000926784
group_10994	0.000926784
dmsC_3	0.000926784
narH_2	0.000926784
group_11162	0.000926784
gcl_3	0.000926784
flu_5	0.000926784
group_11532	0.000926784
group_11557	0.000926784
group_11588	0.000926784
group_11604	0.000926784
yejM_2	0.000926784
group_11740	0.000926784
accA_2	0.000926784
guaC_2	0.000926784
tyrB_1	0.000926784
group_11846	0.000926784
group_11861	0.000926784
group_11862	0.000926784
group_11864	0.000926784
csiD_2	0.000926784
group_11870	0.000926784
group_11899	0.000926784
preT_2	0.000926784
yeiR_1	0.000926784
nuoI_1	0.000926784
group_12071	0.000926784
group_12074	0.000926784
trmH_1	0.000926784
dppC_1	0.000926784
dppC_2	0.000926784
zntA_2	0.000926784
group_12154	0.000926784
group_12215	0.000926784
group_1224	0.000926784
group_1230	0.000926784
ariR_2	0.000926784
iclR_2	0.000926784
yjjQ_2	0.000926784
group_12598	0.000926784
group_12611	0.000926784
group_12770	0.000926784
group_12850	0.000926784
glyQ_2	0.000926784
group_12896	0.000926784
group_12932	0.000926784
group_12935	0.000926784
group_12936	0.000926784
group_12937	0.000926784
group_12957	0.000926784
flgL_2	0.000926784
group_12976	0.000926784
group_12998	0.000926784
group_13000	0.000926784
group_13027	0.000926784
pta_1	0.000926784
group_13076	0.000926784
alsT_2	0.000926784
kup_1	0.000926784
mrcB_1	0.000926784
rimP_1	0.000926784
group_13218	0.000926784
group_13282	0.000926784
group_13295	0.000926784
group_13379	0.000926784
group_13423	0.000926784
group_13442	0.000926784
hmp_2	0.000926784
group_13496	0.000926784
asnC_1	0.000926784
group_13564	0.000926784
group_13579	0.000926784
traI_3	0.000926784
rpmF_1	0.000926784
group_13946	0.000926784
group_14244	0.000926784
group_14490	0.000926784
group_14553	0.000926784
group_14581	0.000926784
group_14583	0.000926784
group_14811	0.000926784
group_14843	0.000926784
group_14946	0.000926784
ddlA_1	0.000926784
group_15063	0.000926784
group_15064	0.000926784
group_15065	0.000926784
group_15066	0.000926784
group_15067	0.000926784
group_15068	0.000926784
group_15069	0.000926784
group_15070	0.000926784
group_15071	0.000926784
group_15072	0.000926784
group_15073	0.000926784
group_15074	0.000926784
group_15075	0.000926784
group_15092	0.000926784
group_1512	0.000926784
group_1514	0.000926784
group_15251	0.000926784
group_15421	0.000926784
group_15490	0.000926784
group_15492	0.000926784
rpsT_1	0.000926784
group_15674	0.000926784
pcoC_1	0.000926784
group_15887	0.000926784
group_1600	0.000926784
group_1610	0.000926784
group_16127	0.000926784
group_16171	0.000926784
group_16199	0.000926784
group_16430	0.000926784
wzc_2	0.000926784
group_1691	0.000926784
group_1693	0.000926784
group_1714	0.000926784
group_17153	0.000926784
group_17745	0.000926784
group_17792	0.000926784
group_17919	0.000926784
group_1812	0.000926784
group_18241	0.000926784
group_18296	0.000926784
group_18306	0.000926784
group_18307	0.000926784
group_18308	0.000926784
group_18309	0.000926784
group_18344	0.000926784
group_18346	0.000926784
group_18351	0.000926784
group_18368	0.000926784
group_18380	0.000926784
group_18385	0.000926784
group_18387	0.000926784
group_18388	0.000926784
group_18389	0.000926784
group_18392	0.000926784
group_18393	0.000926784
group_18407	0.000926784
group_18411	0.000926784
group_18412	0.000926784
group_18413	0.000926784
group_18416	0.000926784
group_18417	0.000926784
group_18442	0.000926784
group_18447	0.000926784
group_18464	0.000926784
group_18465	0.000926784
group_18610	0.000926784
group_18666	0.000926784
group_1881	0.000926784
group_18829	0.000926784
group_18830	0.000926784
group_18961	0.000926784
group_18966	0.000926784
group_19117	0.000926784
tcdA_1	0.000926784
group_1945	0.000926784
group_1947	0.000926784
group_19642	0.000926784
group_19726	0.000926784
group_19908	0.000926784
group_19971	0.000926784
group_19994	0.000926784
group_20013	0.000926784
group_20020	0.000926784
group_20036	0.000926784
group_20037	0.000926784
group_20060	0.000926784
group_20066	0.000926784
group_20069	0.000926784
group_20348	0.000926784
group_2045	0.000926784
group_20507	0.000926784
group_20508	0.000926784
group_20529	0.000926784
group_20610	0.000926784
group_20620	0.000926784
group_20675	0.000926784
group_20694	0.000926784
group_20737	0.000926784
group_20850	0.000926784
group_20907	0.000926784
group_20918	0.000926784
group_20926	0.000926784
group_20928	0.000926784
group_20971	0.000926784
group_20978	0.000926784
group_20987	0.000926784
group_2101	0.000926784
group_21016	0.000926784
group_21018	0.000926784
group_21019	0.000926784
thrL	0.000926784
group_21021	0.000926784
group_21076	0.000926784
group_21088	0.000926784
group_21099	0.000926784
group_21100	0.000926784
group_21101	0.000926784
group_21102	0.000926784
group_21104	0.000926784
group_21106	0.000926784
group_21108	0.000926784
group_21121	0.000926784
group_21320	0.000926784
group_21337	0.000926784
group_21348	0.000926784
osmE_2	0.000926784
group_2141	0.000926784
group_21421	0.000926784
group_21425	0.000926784
group_2143	0.000926784
group_2144	0.000926784
group_21450	0.000926784
group_21470	0.000926784
group_21528	0.000926784
group_21538	0.000926784
group_21587	0.000926784
group_21596	0.000926784
group_21619	0.000926784
group_21670	0.000926784
group_21675	0.000926784
group_21775	0.000926784
group_21776	0.000926784
group_21777	0.000926784
group_21821	0.000926784
outC	0.000926784
group_21826	0.000926784
xcpV_1	0.000926784
group_21832	0.000926784
group_21833	0.000926784
group_21834	0.000926784
group_21835	0.000926784
group_21846	0.000926784
group_2185	0.000926784
group_21856	0.000926784
group_21862	0.000926784
syrM1	0.000926784
group_21886	0.000926784
group_21887	0.000926784
slyA_2	0.000926784
yibH_2	0.000926784
group_21890	0.000926784
group_21891	0.000926784
hadI	0.000926784
fldC_2	0.000926784
group_21894	0.000926784
group_21895	0.000926784
group_21896	0.000926784
group_21916	0.000926784
group_21935	0.000926784
group_22108	0.000926784
group_22181	0.000926784
group_22200	0.000926784
group_22224	0.000926784
group_22231	0.000926784
group_22232	0.000926784
group_22276	0.000926784
group_22296	0.000926784
group_22300	0.000926784
group_22301	0.000926784
dsbD_1	0.000926784
dsbG_1	0.000926784
lysN_1	0.000926784
group_22305	0.000926784
group_22306	0.000926784
group_22307	0.000926784
group_22308	0.000926784
group_22309	0.000926784
group_22310	0.000926784
group_22311	0.000926784
group_22312	0.000926784
group_22313	0.000926784
group_22314	0.000926784
group_22315	0.000926784
group_22316	0.000926784
group_22317	0.000926784
group_22318	0.000926784
viuB	0.000926784
hipB_1	0.000926784
hipA_1	0.000926784
caf1M_1	0.000926784
caf1A_1	0.000926784
group_22327	0.000926784
group_22328	0.000926784
group_22329	0.000926784
relE_1	0.000926784
group_22345	0.000926784
recB_1	0.000926784
group_22351	0.000926784
group_22352	0.000926784
group_22353	0.000926784
group_22354	0.000926784
group_22355	0.000926784
group_22356	0.000926784
group_22362	0.000926784
group_22368	0.000926784
group_22369	0.000926784
sefA	0.000926784
group_22371	0.000926784
caf1A_2	0.000926784
caf1M_2	0.000926784
group_22382	0.000926784
yfcR_1	0.000926784
group_22394	0.000926784
group_22464	0.000926784
group_22483	0.000926784
group_22524	0.000926784
group_22545	0.000926784
group_22547	0.000926784
group_22565	0.000926784
group_22628	0.000926784
group_22629	0.000926784
group_22633	0.000926784
group_22658	0.000926784
group_22678	0.000926784
group_2268	0.000926784
group_22695	0.000926784
group_22707	0.000926784
group_22716	0.000926784
group_22738	0.000926784
prkC_2	0.000926784
prkC_3	0.000926784
group_22744	0.000926784
group_22747	0.000926784
group_22757	0.000926784
xcpQ_1	0.000926784
xcpQ_2	0.000926784
group_22770	0.000926784
group_22771	0.000926784
group_22778	0.000926784
group_22797	0.000926784
group_2281	0.000926784
group_22827	0.000926784
group_22829	0.000926784
bmrU_1	0.000926784
bmrU_2	0.000926784
fadR_1	0.000926784
swrC	0.000926784
group_22841	0.000926784
group_22860	0.000926784
group_22866	0.000926784
group_22867	0.000926784
ppsC	0.000926784
group_22869	0.000926784
ecsA	0.000926784
group_22874	0.000926784
group_22879	0.000926784
group_22880	0.000926784
group_22881	0.000926784
group_22927	0.000926784
luxB	0.000926784
luxA	0.000926784
luxD	0.000926784
luxC	0.000926784
group_22948	0.000926784
group_22969	0.000926784
group_22970	0.000926784
group_22971	0.000926784
group_23014	0.000926784
group_23028	0.000926784
nicF	0.000926784
group_23236	0.000926784
group_23242	0.000926784
group_23243	0.000926784
group_2328	0.000926784
group_23281	0.000926784
group_23292	0.000926784
group_23315	0.000926784
rhsC_1	0.000926784
group_23328	0.000926784
group_23339	0.000926784
group_23352	0.000926784
group_23354	0.000926784
group_23360	0.000926784
group_23367	0.000926784
group_23380	0.000926784
group_23390	0.000926784
group_23391	0.000926784
group_23392	0.000926784
group_23393	0.000926784
group_23394	0.000926784
hyaE_2	0.000926784
group_23397	0.000926784
ygfA_1	0.000926784
group_23404	0.000926784
mgsA_2	0.000926784
group_23449	0.000926784
group_23453	0.000926784
group_23463	0.000926784
group_23464	0.000926784
group_23466	0.000926784
group_23467	0.000926784
group_23468	0.000926784
group_23526	0.000926784
group_23530	0.000926784
group_23533	0.000926784
group_23635	0.000926784
group_23640	0.000926784
group_23642	0.000926784
group_23650	0.000926784
group_23801	0.000926784
group_23806	0.000926784
group_23817	0.000926784
group_23850	0.000926784
group_23854	0.000926784
group_23863	0.000926784
group_23929	0.000926784
group_23949	0.000926784
group_23950	0.000926784
group_23951	0.000926784
csgD_2	0.000926784
ybaL_1	0.000926784
group_23989	0.000926784
group_23994	0.000926784
group_23997	0.000926784
group_23998	0.000926784
group_23999	0.000926784
group_24004	0.000926784
group_24007	0.000926784
group_24014	0.000926784
group_24015	0.000926784
group_24016	0.000926784
group_24018	0.000926784
metL_2	0.000926784
group_24023	0.000926784
group_24024	0.000926784
group_24032	0.000926784
group_24033	0.000926784
aroP_2	0.000926784
group_24041	0.000926784
group_24044	0.000926784
group_24050	0.000926784
group_24053	0.000926784
recN_2	0.000926784
atpB_1	0.000926784
atpI_1	0.000926784
rsmG_1	0.000926784
group_24070	0.000926784
asnA_1	0.000926784
viaA_1	0.000926784
ravA_1	0.000926784
rbsD_1	0.000926784
group_24075	0.000926784
group_24076	0.000926784
group_24077	0.000926784
group_24078	0.000926784
group_24079	0.000926784
group_24080	0.000926784
truB_1	0.000926784
nusA_1	0.000926784
group_24085	0.000926784
group_24086	0.000926784
group_24087	0.000926784
group_24088	0.000926784
secG_1	0.000926784
group_24090	0.000926784
group_24091	0.000926784
group_24092	0.000926784
group_24096	0.000926784
group_24099	0.000926784
group_24100	0.000926784
group_24159	0.000926784
group_24190	0.000926784
group_24204	0.000926784
tufB_3	0.000926784
group_24221	0.000926784
group_24239	0.000926784
group_24247	0.000926784
group_24263	0.000926784
group_24285	0.000926784
group_24286	0.000926784
group_24316	0.000926784
group_24320	0.000926784
group_24322	0.000926784
group_24325	0.000926784
group_24328	0.000926784
group_24330	0.000926784
group_24334	0.000926784
ynaI_2	0.000926784
group_24338	0.000926784
group_24345	0.000926784
group_24349	0.000926784
group_24376	0.000926784
group_24383	0.000926784
virB9_2	0.000926784
group_24418	0.000926784
group_24423	0.000926784
group_24459	0.000926784
group_2446	0.000926784
group_24693	0.000926784
group_24694	0.000926784
pbpC_1	0.000926784
group_24759	0.000926784
group_24760	0.000926784
group_24761	0.000926784
group_24762	0.000926784
group_24763	0.000926784
group_24764	0.000926784
group_24765	0.000926784
group_24766	0.000926784
rhsB	0.000926784
group_24769	0.000926784
group_24770	0.000926784
group_24771	0.000926784
group_24772	0.000926784
group_24807	0.000926784
group_24809	0.000926784
group_24810	0.000926784
group_24811	0.000926784
group_24814	0.000926784
group_24823	0.000926784
group_24826	0.000926784
group_24827	0.000926784
group_24853	0.000926784
group_2487	0.000926784
group_2488	0.000926784
group_24939	0.000926784
group_24957	0.000926784
group_24958	0.000926784
group_24972	0.000926784
group_24973	0.000926784
group_24993	0.000926784
group_25006	0.000926784
group_25054	0.000926784
group_25058	0.000926784
group_25060	0.000926784
group_25061	0.000926784
group_25066	0.000926784
group_25070	0.000926784
idi_1	0.000926784
tir	0.000926784
group_25076	0.000926784
group_25080	0.000926784
group_25082	0.000926784
group_25083	0.000926784
yraI	0.000926784
group_25095	0.000926784
group_25097	0.000926784
epsM_3	0.000926784
group_25119	0.000926784
group_25120	0.000926784
group_25124	0.000926784
group_25136	0.000926784
group_25144	0.000926784
group_25146	0.000926784
group_25147	0.000926784
group_25148	0.000926784
group_25149	0.000926784
group_25153	0.000926784
group_25155	0.000926784
djlA_2	0.000926784
group_25177	0.000926784
group_25180	0.000926784
group_25186	0.000926784
group_25198	0.000926784
group_25212	0.000926784
group_25213	0.000926784
icaB_2	0.000926784
group_25218	0.000926784
group_25241	0.000926784
hin_5	0.000926784
group_25283	0.000926784
group_25288	0.000926784
group_25289	0.000926784
group_25290	0.000926784
group_25291	0.000926784
group_25292	0.000926784
group_25293	0.000926784
group_25294	0.000926784
group_25295	0.000926784
group_25296	0.000926784
group_25299	0.000926784
group_25300	0.000926784
group_25301	0.000926784
group_25302	0.000926784
group_25310	0.000926784
group_25311	0.000926784
group_25312	0.000926784
group_25313	0.000926784
group_25314	0.000926784
group_25315	0.000926784
spk1	0.000926784
stp	0.000926784
group_25318	0.000926784
group_25319	0.000926784
group_25325	0.000926784
group_25327	0.000926784
group_25332	0.000926784
group_25359	0.000926784
group_25360	0.000926784
group_25361	0.000926784
group_25362	0.000926784
group_25363	0.000926784
group_25400	0.000926784
group_25439	0.000926784
group_25475	0.000926784
group_25476	0.000926784
group_25499	0.000926784
dinB_2	0.000926784
bacC_2	0.000926784
group_25550	0.000926784
group_25556	0.000926784
group_25573	0.000926784
group_25582	0.000926784
group_25584	0.000926784
group_25588	0.000926784
group_25589	0.000926784
group_25600	0.000926784
group_25606	0.000926784
group_25607	0.000926784
yidD	0.000926784
hcaF	0.000926784
hcaB	0.000926784
rfaC_1	0.000926784
group_25647	0.000926784
group_25648	0.000926784
lolC_2	0.000926784
group_25670	0.000926784
group_25672	0.000926784
trmL_2	0.000926784
group_25687	0.000926784
group_25760	0.000926784
group_25764	0.000926784
group_25796	0.000926784
group_25851	0.000926784
napA_1	0.000926784
group_25873	0.000926784
group_25876	0.000926784
group_25887	0.000926784
group_25892	0.000926784
group_25896	0.000926784
group_25904	0.000926784
group_25918	0.000926784
group_25929	0.000926784
group_25952	0.000926784
adhB_2	0.000926784
group_26024	0.000926784
group_26031	0.000926784
group_26034	0.000926784
group_26035	0.000926784
group_26037	0.000926784
group_26043	0.000926784
group_26045	0.000926784
ymdB_1	0.000926784
group_26060	0.000926784
group_26066	0.000926784
group_26067	0.000926784
group_26078	0.000926784
group_26097	0.000926784
group_26098	0.000926784
group_26100	0.000926784
group_26113	0.000926784
group_26114	0.000926784
group_26115	0.000926784
group_26116	0.000926784
group_2612	0.000926784
group_2613	0.000926784
group_26135	0.000926784
group_2614	0.000926784
group_26141	0.000926784
group_2615	0.000926784
group_26155	0.000926784
group_26222	0.000926784
group_26225	0.000926784
group_26227	0.000926784
group_26229	0.000926784
group_26244	0.000926784
group_26252	0.000926784
group_2626	0.000926784
group_26292	0.000926784
group_26295	0.000926784
group_26302	0.000926784
group_26307	0.000926784
group_26309	0.000926784
group_26310	0.000926784
group_26327	0.000926784
group_26338	0.000926784
group_26341	0.000926784
group_26342	0.000926784
group_26343	0.000926784
group_26346	0.000926784
group_26358	0.000926784
group_26405	0.000926784
group_26407	0.000926784
group_26408	0.000926784
group_26420	0.000926784
group_26435	0.000926784
group_26436	0.000926784
group_26439	0.000926784
group_26448	0.000926784
group_26491	0.000926784
group_26501	0.000926784
group_26517	0.000926784
group_2652	0.000926784
group_26535	0.000926784
group_26543	0.000926784
group_26545	0.000926784
group_26560	0.000926784
group_26561	0.000926784
virD2	0.000926784
group_26563	0.000926784
group_26564	0.000926784
group_26565	0.000926784
group_26566	0.000926784
group_26567	0.000926784
group_26568	0.000926784
group_26569	0.000926784
traG_2	0.000926784
group_26571	0.000926784
group_26572	0.000926784
group_26573	0.000926784
group_26574	0.000926784
virB9_4	0.000926784
group_26576	0.000926784
group_26577	0.000926784
group_26578	0.000926784
group_26579	0.000926784
virB5_1	0.000926784
virB4_3	0.000926784
group_26582	0.000926784
group_26583	0.000926784
topA_3	0.000926784
virB1_3	0.000926784
group_26586	0.000926784
group_26587	0.000926784
group_26588	0.000926784
group_26589	0.000926784
group_26590	0.000926784
group_26591	0.000926784
group_26592	0.000926784
group_26593	0.000926784
group_26594	0.000926784
group_26595	0.000926784
group_26596	0.000926784
group_26597	0.000926784
group_26598	0.000926784
group_26599	0.000926784
group_26600	0.000926784
group_26601	0.000926784
group_26602	0.000926784
group_26603	0.000926784
group_26604	0.000926784
group_26605	0.000926784
group_26606	0.000926784
group_26607	0.000926784
nuc_2	0.000926784
group_26609	0.000926784
group_26610	0.000926784
group_26611	0.000926784
group_26612	0.000926784
group_26613	0.000926784
group_26614	0.000926784
group_26615	0.000926784
group_26616	0.000926784
group_26617	0.000926784
group_26618	0.000926784
group_26629	0.000926784
group_26630	0.000926784
group_26634	0.000926784
group_26635	0.000926784
virB6_3	0.000926784
group_26637	0.000926784
group_2664	0.000926784
group_26682	0.000926784
group_26706	0.000926784
group_26707	0.000926784
group_26720	0.000926784
group_26721	0.000926784
group_26722	0.000926784
group_26723	0.000926784
group_26724	0.000926784
group_26725	0.000926784
group_26733	0.000926784
group_26735	0.000926784
group_26736	0.000926784
group_26752	0.000926784
group_26760	0.000926784
group_26778	0.000926784
group_26779	0.000926784
group_26786	0.000926784
group_26787	0.000926784
group_26799	0.000926784
ynjC_1	0.000926784
amiC_2	0.000926784
group_26825	0.000926784
group_26845	0.000926784
group_26861	0.000926784
group_26885	0.000926784
group_26886	0.000926784
group_26887	0.000926784
group_26888	0.000926784
group_26891	0.000926784
group_26896	0.000926784
group_26897	0.000926784
btaF	0.000926784
group_26906	0.000926784
group_26913	0.000926784
group_26915	0.000926784
group_26916	0.000926784
group_26917	0.000926784
group_26953	0.000926784
group_26954	0.000926784
group_26955	0.000926784
group_26956	0.000926784
group_26957	0.000926784
group_26958	0.000926784
group_26960	0.000926784
group_26962	0.000926784
group_26963	0.000926784
group_26964	0.000926784
group_26965	0.000926784
group_26966	0.000926784
group_26967	0.000926784
group_26971	0.000926784
group_26972	0.000926784
group_26977	0.000926784
group_26980	0.000926784
group_26981	0.000926784
group_26982	0.000926784
group_26984	0.000926784
group_26985	0.000926784
group_26986	0.000926784
group_26987	0.000926784
group_26988	0.000926784
group_26989	0.000926784
group_26990	0.000926784
group_26991	0.000926784
group_26992	0.000926784
group_26993	0.000926784
group_26994	0.000926784
group_26995	0.000926784
group_26996	0.000926784
group_26997	0.000926784
group_27000	0.000926784
group_27001	0.000926784
group_27002	0.000926784
group_27003	0.000926784
group_27004	0.000926784
group_27005	0.000926784
group_27006	0.000926784
exoX_2	0.000926784
group_27008	0.000926784
group_27009	0.000926784
group_27010	0.000926784
group_27011	0.000926784
group_27012	0.000926784
group_27013	0.000926784
group_27014	0.000926784
group_27025	0.000926784
group_27026	0.000926784
group_27029	0.000926784
group_27030	0.000926784
group_27031	0.000926784
group_27033	0.000926784
group_27039	0.000926784
group_27040	0.000926784
group_27042	0.000926784
group_27043	0.000926784
group_27044	0.000926784
group_27045	0.000926784
group_27049	0.000926784
group_27050	0.000926784
group_27052	0.000926784
group_27053	0.000926784
group_27056	0.000926784
group_27057	0.000926784
group_27058	0.000926784
polA_1	0.000926784
group_27061	0.000926784
group_27063	0.000926784
group_27065	0.000926784
group_27067	0.000926784
group_27068	0.000926784
group_27069	0.000926784
group_27070	0.000926784
group_27071	0.000926784
group_27072	0.000926784
group_27073	0.000926784
group_27074	0.000926784
group_27075	0.000926784
group_27076	0.000926784
group_27077	0.000926784
group_27079	0.000926784
group_27080	0.000926784
group_27083	0.000926784
group_27087	0.000926784
group_27089	0.000926784
group_27092	0.000926784
group_27093	0.000926784
group_27099	0.000926784
fokIM	0.000926784
group_27103	0.000926784
group_27104	0.000926784
group_27105	0.000926784
group_27106	0.000926784
group_27107	0.000926784
group_27108	0.000926784
group_27109	0.000926784
group_27110	0.000926784
group_27111	0.000926784
group_27112	0.000926784
group_27113	0.000926784
group_27114	0.000926784
group_27115	0.000926784
group_27116	0.000926784
group_27117	0.000926784
group_27118	0.000926784
group_27119	0.000926784
group_27120	0.000926784
group_27121	0.000926784
group_27122	0.000926784
group_27123	0.000926784
group_27124	0.000926784
group_27125	0.000926784
group_27126	0.000926784
group_27127	0.000926784
group_27128	0.000926784
group_27129	0.000926784
group_2713	0.000926784
group_27130	0.000926784
group_27131	0.000926784
group_27132	0.000926784
group_27133	0.000926784
group_27134	0.000926784
group_27135	0.000926784
group_27136	0.000926784
group_27137	0.000926784
group_27138	0.000926784
group_27139	0.000926784
group_27140	0.000926784
group_27141	0.000926784
group_27142	0.000926784
group_27143	0.000926784
group_27144	0.000926784
group_27145	0.000926784
group_27146	0.000926784
group_27147	0.000926784
group_27148	0.000926784
group_27149	0.000926784
group_27150	0.000926784
group_27151	0.000926784
group_27152	0.000926784
group_27153	0.000926784
group_27154	0.000926784
group_27155	0.000926784
group_27156	0.000926784
group_27171	0.000926784
group_27174	0.000926784
group_27192	0.000926784
group_27199	0.000926784
group_27217	0.000926784
group_27219	0.000926784
group_27222	0.000926784
group_27224	0.000926784
group_27230	0.000926784
group_27236	0.000926784
group_27254	0.000926784
group_27255	0.000926784
group_27257	0.000926784
group_27328	0.000926784
group_27329	0.000926784
group_27330	0.000926784
group_27337	0.000926784
group_27342	0.000926784
group_27343	0.000926784
group_27346	0.000926784
tadA_1	0.000926784
group_27356	0.000926784
group_27366	0.000926784
group_27367	0.000926784
group_27368	0.000926784
group_27370	0.000926784
group_27375	0.000926784
group_27376	0.000926784
group_27386	0.000926784
group_27388	0.000926784
group_27422	0.000926784
group_27423	0.000926784
eno_1	0.000926784
group_27442	0.000926784
tesA_2	0.000926784
group_27497	0.000926784
group_27510	0.000926784
group_27512	0.000926784
group_27518	0.000926784
group_27531	0.000926784
bla_3	0.000926784
group_27566	0.000926784
group_27567	0.000926784
group_27568	0.000926784
group_27569	0.000926784
fbaA_4	0.000926784
lacZ_2	0.000926784
group_27576	0.000926784
cycA_2	0.000926784
group_27594	0.000926784
group_27602	0.000926784
group_27616	0.000926784
group_27674	0.000926784
group_27695	0.000926784
group_27696	0.000926784
group_27712	0.000926784
group_27723	0.000926784
group_27781	0.000926784
group_27782	0.000926784
group_27783	0.000926784
group_27808	0.000926784
group_27820	0.000926784
group_27821	0.000926784
group_27822	0.000926784
group_2784	0.000926784
yecN_2	0.000926784
group_27868	0.000926784
group_27880	0.000926784
group_27905	0.000926784
group_2791	0.000926784
group_27945	0.000926784
group_28000	0.000926784
group_28001	0.000926784
group_28006	0.000926784
group_28007	0.000926784
group_28035	0.000926784
group_28051	0.000926784
group_28064	0.000926784
group_28066	0.000926784
group_28068	0.000926784
group_28070	0.000926784
group_28154	0.000926784
group_28157	0.000926784
group_28158	0.000926784
group_28162	0.000926784
adhB_1	0.000926784
group_28167	0.000926784
group_28168	0.000926784
group_28169	0.000926784
group_28183	0.000926784
group_28184	0.000926784
group_28192	0.000926784
group_28194	0.000926784
group_28205	0.000926784
group_28225	0.000926784
group_28228	0.000926784
group_2823	0.000926784
group_28233	0.000926784
group_28246	0.000926784
group_28247	0.000926784
group_28248	0.000926784
group_28249	0.000926784
group_28250	0.000926784
group_28251	0.000926784
group_28252	0.000926784
group_28253	0.000926784
group_28254	0.000926784
group_28255	0.000926784
group_28256	0.000926784
group_28258	0.000926784
group_28259	0.000926784
group_28260	0.000926784
group_28261	0.000926784
group_28262	0.000926784
group_28263	0.000926784
group_28265	0.000926784
group_28267	0.000926784
group_28285	0.000926784
group_28289	0.000926784
group_28290	0.000926784
group_28291	0.000926784
group_28294	0.000926784
group_28298	0.000926784
group_28330	0.000926784
group_28331	0.000926784
group_28334	0.000926784
group_28336	0.000926784
group_28340	0.000926784
group_28344	0.000926784
group_28346	0.000926784
group_28347	0.000926784
rpsH_1	0.000926784
group_28367	0.000926784
group_28374	0.000926784
group_28375	0.000926784
group_28378	0.000926784
group_28386	0.000926784
group_28387	0.000926784
group_28392	0.000926784
group_28398	0.000926784
group_284	0.000926784
group_28421	0.000926784
group_28423	0.000926784
group_28424	0.000926784
group_28425	0.000926784
group_28433	0.000926784
group_28436	0.000926784
group_28437	0.000926784
group_28438	0.000926784
group_28439	0.000926784
cusA_1	0.000926784
group_28449	0.000926784
group_28458	0.000926784
group_28467	0.000926784
sorA_1	0.000926784
group_28490	0.000926784
group_28496	0.000926784
group_28500	0.000926784
cls	0.000926784
group_28551	0.000926784
group_28554	0.000926784
group_28559	0.000926784
lspA_1	0.000926784
pdxA2_2	0.000926784
group_28564	0.000926784
group_28566	0.000926784
group_28567	0.000926784
group_28571	0.000926784
group_28573	0.000926784
group_28574	0.000926784
group_28575	0.000926784
menB_2	0.000926784
group_28578	0.000926784
group_28585	0.000926784
group_28589	0.000926784
group_28593	0.000926784
group_28594	0.000926784
typA_2	0.000926784
yihI_2	0.000926784
group_28602	0.000926784
group_28603	0.000926784
group_28607	0.000926784
group_28608	0.000926784
group_28609	0.000926784
group_28610	0.000926784
group_28616	0.000926784
group_28632	0.000926784
group_28633	0.000926784
ahpF_1	0.000926784
group_28641	0.000926784
group_28645	0.000926784
rluB_2	0.000926784
group_28648	0.000926784
group_28650	0.000926784
hisC_2	0.000926784
group_28655	0.000926784
group_28657	0.000926784
pasI_2	0.000926784
group_28659	0.000926784
group_28661	0.000926784
group_28663	0.000926784
group_28666	0.000926784
group_28667	0.000926784
group_28672	0.000926784
group_28673	0.000926784
group_28674	0.000926784
group_28681	0.000926784
group_28684	0.000926784
group_28685	0.000926784
group_28719	0.000926784
group_28722	0.000926784
group_28731	0.000926784
group_28732	0.000926784
yjcS_2	0.000926784
wecC_2	0.000926784
lon_3	0.000926784
degS_1	0.000926784
group_28742	0.000926784
leuC_1	0.000926784
group_28746	0.000926784
group_28748	0.000926784
group_28750	0.000926784
matP_1	0.000926784
group_28752	0.000926784
orn_2	0.000926784
group_28757	0.000926784
group_28758	0.000926784
group_28759	0.000926784
norV_1	0.000926784
group_28761	0.000926784
group_28762	0.000926784
group_28763	0.000926784
group_28764	0.000926784
group_28765	0.000926784
lmrA	0.000926784
group_28767	0.000926784
qacC	0.000926784
group_28769	0.000926784
infB_2	0.000926784
ribF_1	0.000926784
rsgA_1	0.000926784
group_28776	0.000926784
group_28777	0.000926784
group_28779	0.000926784
rpsB_1	0.000926784
group_28784	0.000926784
group_28786	0.000926784
rfaF_2	0.000926784
group_28788	0.000926784
group_28790	0.000926784
group_28791	0.000926784
glgC_1	0.000926784
group_28805	0.000926784
group_28806	0.000926784
budC	0.000926784
braC	0.000926784
group_28809	0.000926784
group_28810	0.000926784
group_28828	0.000926784
group_28832	0.000926784
group_28833	0.000926784
group_28837	0.000926784
group_28842	0.000926784
group_28845	0.000926784
group_28846	0.000926784
group_2885	0.000926784
group_28855	0.000926784
group_28856	0.000926784
group_28860	0.000926784
group_28862	0.000926784
group_28869	0.000926784
group_28880	0.000926784
group_28893	0.000926784
group_28895	0.000926784
group_28900	0.000926784
group_28901	0.000926784
group_28902	0.000926784
cda	0.000926784
group_28920	0.000926784
group_28921	0.000926784
group_28924	0.000926784
group_28927	0.000926784
group_28929	0.000926784
group_28934	0.000926784
group_28937	0.000926784
group_28948	0.000926784
group_28949	0.000926784
group_28963	0.000926784
group_28964	0.000926784
group_28965	0.000926784
group_28969	0.000926784
group_28970	0.000926784
group_290	0.000926784
group_29009	0.000926784
yqjG_1	0.000926784
group_29038	0.000926784
group_29039	0.000926784
group_29040	0.000926784
group_29043	0.000926784
group_29053	0.000926784
group_29054	0.000926784
group_29058	0.000926784
group_29060	0.000926784
group_29062	0.000926784
group_29063	0.000926784
group_29064	0.000926784
group_29065	0.000926784
group_29066	0.000926784
group_29067	0.000926784
group_29068	0.000926784
group_29069	0.000926784
group_29070	0.000926784
group_29071	0.000926784
group_29072	0.000926784
group_29073	0.000926784
group_29074	0.000926784
group_29078	0.000926784
group_29079	0.000926784
group_29080	0.000926784
nfsA_1	0.000926784
group_29093	0.000926784
group_298	0.000926784
group_3000	0.000926784
group_301	0.000926784
group_302	0.000926784
group_3033	0.000926784
group_304	0.000926784
group_3071	0.000926784
group_3086	0.000926784
group_313	0.000926784
group_317	0.000926784
group_3261	0.000926784
group_3381	0.000926784
cia_2	0.000926784
group_3391	0.000926784
group_3396	0.000926784
group_3409	0.000926784
group_3502	0.000926784
group_3563	0.000926784
group_3564	0.000926784
group_3570	0.000926784
group_3571	0.000926784
group_3735	0.000926784
group_3746	0.000926784
group_3842	0.000926784
group_3939	0.000926784
[truncated: 135 more rows]
