# Supplementary material for: Genomics Analysis to Identify Multiple Genetic Determinants That Drive the Global Transmission of the Pandemic ST95 Lineage of Extraintestinal Pathogenic Escherichia coli (ExPEC)
Source: Pathogens. 2022 Dec 7;11(12):1489. doi: 10.3390/pathogens11121489 (PMC9781279; doi:10.3390/pathogens11121489)
Supplement: Supplementary file 1 [file pathogens-11-01489-s001.zip › Supplementary Materials/Table S7.xlsx]

## Sheet: ST131
		ST131/ST95	ST10	ST10	ST73	ST73	ST73/ST95/ST69	ST73/ST101	ST95	ST131/ST95	ST131/ST73/ST95/ST410	ST95	ST131/ST1193	ST131/ST95	ST131/ST95	ST131	ST131	ST131	ST131	ST131/ST117/ST10/ST1193	ST131/ST1193	ST95	ST69	ST69	ST69	ST73	ST73	ST73	ST69	ST69	ST73/ST95	ST73	ST73	ST73/ST95	ST73	ST73	ST73	ST69	ST131	ST73/ST95	ST95	ST73	ST95	ST38	ST38	ST38	ST73	ST73	ST95
ST131 Gene	Frequency	ERR1857005	SAMEA99913168	SAMEA99915418	SAMN01828350	SAMN01828416	SAMN02675497	SAMN02675501	SAMN02675507	SAMN02675510	SAMN02675514	SAMN02675515	SAMN02675517	SAMN02675519	SAMN02675520	SAMN02676146	SAMN02676147	SAMN02676196	SAMN02676197	SAMN02676210	SAMN02676217	SAMN03569081	SAMN04436597	SAMN04436602	SAMN04436608	SAMN04436640	SAMN04436641	SAMN04436643	SAMN04436716	SAMN04436717	SAMN04436728	SAMN04436729	SAMN04436731	SAMN04436732	SAMN04436733	SAMN04436734	SAMN04436736	SAMN04436741	SAMN04436748	SAMN04436750	SAMN04436751	SAMN04436776	SAMN04436805	SAMN04436815	SAMN04436816	SAMN04436819	SAMN04436821	SAMN04436822	SAMN04436896
yiaD_2	0.949608	0.8845	0.8845	0.7332	0.8385	0.8911	0.9038	0.8966	0.8463	1	0.8899	0.8367	1	1	0.9855	1	1	1	1	1	1	0.8845	0	0.0169	0	0.8845	0.8869	0.8875	0	0	0.8845	0.8845	0.8845	0.8845	0.8845	0.8845	0.8845	0	1	0.8379	0.8355	0.8845	0.8355	0.0629	0.0151	0	0.882	0.8845	0.8355
group_12337	0.948368	0	0	0	0	0.086	1	0.0927	0.1358	1	0.1969	0	1	1	0.0625	1	1	1	1	1	1	0	0	0	0	0	0	0	0	0	0	0	0	0	0	0	0	0	1	0	0	0	0	0	0	0	0	0	0
murB	0.947955	0.8746	1	0.966	0.7765	0.9067	1	0.9699	0.8941	1	1	0.863	1	1	0.9534	1	1	1	1	1	1	0.8581	0.9621	1	1	0.8873	0.9631	0.9388	1	1	0.7658	0.7298	0.8076	0.8202	0.7308	0.7308	0.7522	1	1	0.7658	0.7677	0.7347	0.7833	0.8678	0.8523	0.6346	0.8989	0.9611	0.7522
mtlR_2	0.94651	1	1	1	1	1	1	1	1	1	1	1	1	1	1	1	1	1	1	1	1	1	1	1	1	1	1	1	1	1	1	1	1	1	1	1	1	1	1	1	1	1	1	1	1	1	1	1	1
group_26266	0.94589	0	0	0	0	0	0.397	0	0.2229	1	0.8068	0	1	1	0.0488	1	1	1	1	1	1	0	0	0.0467	0	0	0	0	0.1975	0.3758	0	0	0	0	0	0	0	0	1	0	0	0	0.4161	0.276	0	0.2675	0.4119	0.2824	0
yfcS_2	0.945477	1	0	0	1	0.7692	0.2686	0.274	1	1	1	1	1	1	1	1	1	1	1	0.0945	0	1	0	0	0	1	1	1	0	0	1	0.8178	1	1	1	1	1	0	1	1	1	1	1	0	0	0	1	1	1
group_35031	0.945064	0	0	0	0	0	0.6012	0.7411	0.5625	1	0.6875	0	1	1	0.631	1	1	1	1	1	1	0	0	0	0	0	0	0	0	0	0	0	0	0	0	0	0	0	1	0	0	0	0	0	0	0	0	0	0
mtlA_2	0.944238	1	0.9854	1	0.8631	0.9645	1	0.9655	0.9974	1	1	0.9195	1	1	1	1	1	1	1	1	1	0.6463	0.9232	1	0.9478	1	1	1	1	0.9833	1	0.9833	1	1	1	1	1	0.9227	1	0.7581	0.8192	1	1	1	0.9655	0.9885	1	1	0.7173
group_27761	0.943825	0.0434	1	0	0	0	0.129	0.129	0.4802	1	0.4049	0.3946	1	1	0.129	1	1	1	1	1	1	0	0	0	0	0	0	0	0	0	0	0	0	0	0	0	0	0	1	0	0.3461	0	0	1	1	1	0	0	0
group_10775	0.942999	0	0.9111	0.9146	0	0	0	0	0.1029	1	0.1123	0	1	1	0	1	1	1	1	1	1	0	0	0	0	0	0	0	0	0	0	0	0	0	0	0	0	0	1	0	0	0	0	0	0	0	0	0	0
coaA_2	0.935151	1	1	1	1	1	1	1	1	1	1	1	1	1	1	1	1	1	1	1	1	1	1	1	1	1	1	1	1	1	1	1	1	1	1	1	1	1	1	1	1	1	1	1	1	1	1	1	1
group_8887	0.933705	0.9297	1	1	0.9659	0.9347	1	1	1	1	1	1	1	1	1	1	1	1	1	1	1	1	0.9207	0.9789	1	0.9227	0.9317	0.9076	1	1	0.9056	0.9056	0.9056	0.9056	0.9056	0.9056	0.9076	1	1	1	1	0.9056	1	0.8745	0.8745	0.8554	0.9528	0.9679	1
rsmH	0.932879	1	1	1	1	1	1	1	1	1	1	1	1	1	1	1	1	1	1	1	1	1	1	1	1	1	1	1	1	1	1	1	1	1	1	1	1	1	1	1	1	1	1	1	1	1	1	1	1
group_16582	0.932672	1	1	1	0.9788	1	1	1	1	1	1	0.9902	1	1	1	1	1	1	1	1	1	0.7966	1	1	1	1	1	1	0.9877	0.9886	1	1	1	1	1	1	1	0.9771	1	1	0.9796	0.9918	1	1	1	0.9877	1	1	0.9804
gadW	0.932259	0.0641	0.9283	0	0	0	0.6884	0.2628	0.2291	1	0	0.3084	1	1	0.2291	1	1	1	1	1	1	0	0	0	0	0	0	0	0	0	0	0	0	0	0	0	0	0	1	0	0	0	0	1	1	1	0	0	0
group_18444	0.930607	0	0	0	0	0	1	0.9983	0.1692	1	0	0	1	1	0	1	1	1	1	1	1	0	0	0	0	0	0	0	0	0	0	0	0	0	0	0	0	0	1	0	0	0	0	0	0	0	0	0	0
yigG	0.928955	0.1024	0.9659	0.9685	0.1024	0.1575	1	0.6509	0.1522	1	0.7927	0.4226	1	1	0.4331	1	1	1	1	1	1	0.3202	0.5144	0.4646	0.8373	0	0.1024	0.1522	0.7822	0.8373	0.1024	0	0.1522	0.1024	0.1024	0	0	0.9659	1	0.1024	0.1024	0.1024	0.1024	0.1024	0.1024	0.1024	0.1522	0.1024	0.1024
group_14245	0.928335	0.9959	0	0	0	1	0.9959	0.274	0	1	0	0	1	1	0	1	1	1	1	1	1	0.0491	0	0	0	1	0.9959	0.9959	0	0	0.9959	0.9959	0.9959	0.9959	0.9959	0.7301	0.9959	0	1	0	0	0.9959	0	0	0	0	0.9959	0.9959	0
group_10787	0.924618	0	0.9478	0.6688	0	0.0501	0	0	0.1817	1	0	0	1	1	0	1	1	1	1	1	1	0	0	0	0	0	0	0	0	0	0	0	0	0	0	0	0	0	1	0	0	0	0	0	0	0	0	0	0
group_15894	0.923998	0	0	0	0	0	1	0.1312	0	1	0	0	1	1	0	1	1	1	1	1	1	0	0	0	0	0	0	0	0	0	0	0	0	0	0	0	0	0	1	0	0	0	0	0	0	0	0	0	0
smc	0.918009	0.9634	0.9443	0.9535	0.9924	1	1	0.9741	0.9504	1	1	0.9924	1	1	1	1	1	1	1	1	1	0.9382	0.4561	0.9725	0.8917	0.9641	0.9764	1	0.8886	0.8986	0.9039	0.8085	0.9481	0.9695	0.955	0.9031	0.9573	0.9641	1	0.9413	0.9527	0.9176	0.9779	0.759	1	0.8337	0.9718	0.9741	0.9138
coaE	0.915118	1	1	1	1	1	1	1	1	1	1	1	1	1	1	1	1	1	1	1	1	1	1	1	1	1	1	1	1	1	1	1	1	1	1	1	1	1	1	1	1	1	1	1	1	1	1	1	1
fabG_3	0.912639	0	0	0.3471	0	0	0.8446	0	0.1228	1	0.2381	0.1491	1	1	0.119	1	1	1	1	1	1	0	0	0	0	0	0	0.2331	0.5614	0.693	0	0.3484	0.5088	0	0	0.1604	0	0	1	0	0	0	0.2794	0.51	0.2644	0.5188	0	0	0
intA_3	0.909542	0	0.2883	0	0	0	0.3526	0.1145	0.1107	1	0	0	1	1	0.0618	1	1	1	1	1	1	0	0	0	0	0	0	0	0	0	0	0	0	0	0	0	0	0	1	0	0	0	0	0	0	0	0	0	0
emrK_3	0.908509	1	1	1	1	1	1	1	1	1	1	1	1	1	1	1	1	1	1	1	1	1	1	1	1	1	1	1	1	1	1	1	1	1	1	1	1	1	1	1	1	1	1	1	0.9991	1	1	1	1
rbbA	0.907889	1	1	1	1	1	1	1	1	1	1	1	1	1	1	1	1	1	1	1	1	1	0.9982	1	1	1	1	1	1	1	1	1	1	1	1	1	1	1	1	1	1	1	1	1	1	1	1	1	1
yadV	0.90727	0.9892	1	1	0.9892	0.973	1	1	0.9649	1	1	1	1	1	1	1	1	1	1	1	1	0.9757	0	0	0	0.9892	0.9892	1	0	0	0.9892	0.9892	0.9892	0.9892	0.9892	0.9892	1	0.0972	1	0.9892	0.9892	0.9892	0.9892	0	0	0	1	0.9892	0.9892
ogt	0.90727	1	1	1	1	1	1	1	1	1	1	1	1	1	1	1	1	1	1	1	1	1	0.9806	1	1	1	1	1	1	1	1	1	1	1	1	1	1	1	1	1	1	1	1	1	1	1	1	1	1
yadN	0.905204	0.8513	0	0	0.8957	0.853	0.4376	0.9573	0.853	1	1	0.8957	1	1	0.9402	1	1	1	1	1	1	0.7385	0	0	0	0.8769	0.8667	0.8957	0	0	0.4684	0.2427	0.6701	0.8957	0.8256	0.8957	0.8906	0	1	0.9538	0.6889	0.8325	0.8256	0	0	0	0.8957	0.8957	0.8205
group_12445	0.9019	0	0	0	0	0	0	0	0.2849	1	0.1957	0	1	1	0	1	1	0.7519	0.7829	1	1	0	0	0	0	0	0	0	0	0	0	0	0	0	0	0	0	0	1	0	0	0	0	0	0	0	0	0	0
focA	0.89777	1	1	1	1	1	1	1	1	1	1	1	1	1	1	1	1	1	1	1	1	1	0.9357	1	1	1	1	1	1	1	1	0.9156	1	1	1	1	1	1	1	1	1	1	1	0.9348	1	1	1	1	1
mngB	0.888476	0	0.8356	0.9077	0	0	0.9954	0.9343	0.0095	1	0	0.0106	1	1	0.0683	1	1	0.9848	0.97	0.9973	0.9977	0	0	0	0.2411	0	0	0	0	0	0	0	0	0.0535	0	0	0	0	0.9324	0	0	0	0.4169	0.4131	0.2513	0.339	0	0.1431	0
group_19842	0.888063	0.9963	0.9927	0.9927	0.9982	0.9982	1	1	1	1	1	0.9963	1	1	0.9963	1	1	1	1	1	1	0.9963	0.9927	0.9927	0.9927	0.9963	0.9963	0.9963	0.9927	0.9927	0.9963	0.9963	0.9963	0.9963	0.9963	0.9963	0.9963	0.9927	1	0.9963	0.9963	0.9963	0.9963	0.8736	0.8736	0.8736	0.9963	0.9963	0.9963
group_35125	0.887443	0	0	0	0	0	0	0	0.48	1	0	0	1	1	0.48	1	1	1	1	1	1	0	0	0	0	0	0	0	0	0	0	0	0	0	0	0	0	0	1	0	0	0	0	0	0	0	0	0	0
group_31637	0.886824	0	0.9323	0	0	0	0.25	0.4167	0.4974	1	0.3906	0	1	1	0.8958	1	1	1	1	1	1	0	0	0	0	0	0	0	0	0	0	0	0	0	0	0	0	0	1	0	0	0	0	0	0	0	0	0	0
group_31638	0.886824	0	0.9715	0	0	0	0.3384	0.2395	0.7303	1	0.2412	0.1826	1	1	0.0938	1	1	1	1	1	1	0	0	0	0	0	0	0	0	0	0	0	0	0	0	0	0	0	1	0	0	0	0	0	0	0	0	0	0
group_8848	0.886824	0	0	0	0	0	1	0.0504	0.1028	1	0	0	1	1	0	1	1	1	0.997	1	1	0	0	0	0	0	0	0	0	0	0	0	0	0	0	0	0	0	0.9356	0	0	0	0	0	0	0	0	0	0
group_29581	0.886617	0	1	0	0	0	0	0.8168	0.4652	1	0.8645	0.293	1	1	0	1	1	1	1	1	1	0	0	0	0	0	0	0	0	0	0	0	0	0	0	0	0	0	1	0	0	0	0	0	0	0	0	0	0
group_23811	0.886204	0	1	0	0	0	0.3771	0.1333	0.2792	1	0.4167	0.3917	1	1	0.2104	1	1	1	1	1	1	0	0	0	0	0	0	0	0	0	0	0	0	0	0	0	0	0	1	0	0	0	0	0	0	0	0	0	0
baeS	0.885584	1	0.3732	0.2642	1	1	1	0.9872	1	1	1	1	1	1	1	1	1	1	1	1	1	1	0.3291	0.9316	0.6496	1	1	1	0.3647	0.2536	1	1	1	1	1	1	1	0.4729	1	1	1	0.1595	1	0.6061	0.7685	0.4437	1	1	1
group_27978	0.885171	0	0.4231	0	0	0	0	0	0.2607	1	0.641	0.3291	1	1	0	1	1	1	1	1	1	0	0	0	0	0	0	0	0	0	0	0	0	0	0	0	0	0	1	0	0	0	0	0	0	0	0	0	0
group_31635	0.885171	0	1	0	0	0	0.4697	0.5667	0.6121	1	0	0.5455	1	1	0.3061	1	1	1	1	1	1	0	0	0	0	0	0	0	0	0	0	0	0	0	0	0	0	0	1	0	0	0	0	0	0	0	0	0	0
group_27977	0.884758	0	0.9721	0.2203	0	0	0	0.3715	0.5213	1	0.1483	0.1483	1	1	0.3539	1	1	1	1	1	1	0	0	0	0	0	0	0	0	0	0	0	0	0	0	0	0	0	1	0	0	0	0	0	0	0	0	0	0
group_25177	0.884552	0	0.8451	0	0	0	0.2782	0	0	1	0	0.0971	1	1	0	1	1	1	1	1	1	0	0	0	0	0	0	0	0	0	0	0	0	0	0	0	0	0	1	0	0	0	0	0	0	0	0	0	0
group_27976	0.884139	0	0.9859	0	0	0	0.734	0.4148	0.2921	1	0.5049	0	1	1	0.3996	1	1	1	1	1	1	0.025	0	0.0369	0.0369	0	0	0	0.0369	0.0369	0	0	0	0	0	0	0	0.0369	1	0	0	0	0	0	0	0	0	0	0
group_31639	0.883932	0	1	0	0	0	0	0.2056	0	1	0	0.6667	1	1	0.8611	1	1	1	1	1	1	0	0	0	0	0	0	0	0	0	0	0	0	0	0	0	0	0	1	0	0	0	0	0	0	0	0	0	0
group_11737	0.881454	0	0	0	0	0	0.0895	0	0	1	0.2801	0	1	1	0.203	1	1	1	1	1	1	0.0275	0	0	0	0	0	0	0	0	0	0	0	0	0	0	0	0	1	0	0	0	0	0	0	0	0	0	0
dnaB_2	0.881454	0	0.2083	0	0	0	0.1977	0	0.2076	1	0.2062	0.0706	1	1	0	1	1	1	1	1	1	0	0	0	0	0	0	0	0	0	0	0	0	0	0	0	0	0	1	0	0	0	0	0	0	0	0	0	0
group_25178	0.881454	0	0.5476	0.3929	0	0	0.1323	0.2672	0.123	1	0	0.1825	1	1	0.1336	1	1	1	1	1	1	0.0304	0	0	0	0	0	0	0	0	0	0	0	0	0	0	0	0	1	0	0	0	0	0	0	0	0.3743	0.0582	0
hsdR_1	0.880421	0	0	0	0	0.0323	0.1662	0.2233	0.1226	1	0.3191	0.1165	1	1	0.2243	1	1	1	1	1	1	0	0	0	0	0	0	0	0	0	0.0103	0.0103	0.0103	0	0	0	0	0	1	0	0	0	0	0	0	0	0	0	0.009
rfaY	0.880215	0	0	0	0	0	0.1969	0	0	1	0	0	1	1	0.1969	1	1	1	1	1	1	0.0487	0	0	0	0	0	0	0	0	0	0	0	0	0	0	0	0	1	0	0	0	0	0	0	0	0	0	0
group_17262	0.879802	0	0.6348	0	0	0	0.5407	0	0.3222	1	0.4577	0.2344	1	1	0.3748	1	1	1	1	1	1	0	0	0	0	0	0	0	0	0	0	0	0	0	0	0	0	0	1	0	0	0	0	0	0	0	0	0	0
sppA_2	0.878976	0	0.4901	0	0	0	0.4557	0.0772	0.2317	1	0	0.0772	1	1	0.1873	1	1	1	1	1	1	0	0	0	0	0	0	0	0	0	0	0	0	0	0	0	0	0	1	0	0	0	0	0	0	0	0	0	0
group_26515	0.878769	0	0.3857	0	0	0	0.2405	0.2262	0	1	0	0	1	1	0	1	1	1	1	1	1	0	0	0	0	0	0	0	0	0	0	0	0	0	0	0	0	0	1	0	0	0	0	0	0	0	0	0	0
group_773	0.878769	0	0.162	0	0	0	0	0.0503	0.3743	1	0	0	1	1	0.1806	1	1	1	1	1	1	0	0	0	0	0	0	0	0	0	0	0	0	0	0	0	0	0	1	0	0	0	0	0	0	0	0	0	0
group_20479	0.878563	0	0	0	0	0	0	0.1503	0.1503	1	0	0.1503	1	1	0	1	1	1	1	1	1	0	0	0	0	0	0	0	0	0	0	0	0	0	0	0	0	0	1	0	0	0	0	0	0	0	0	0	0
group_26514	0.878563	0	0.7154	0	0	0	0.3359	0	0.6128	1	0	0	1	1	0.241	1	1	1	1	1	1	0	0	0	0	0	0	0	0	0	0	0	0	0	0	0	0	0	1	0	0	0	0	0	0	0	0	0	0
hsdS	0.877117	0.0441	0	0	0	0.0296	0.0905	0.1458	0.1587	1	0.0441	0.0809	1	1	0.4359	1	1	1	1	1	1	0	0	0	0	0	0	0	0	0	0	0	0	0	0	0	0	0	1	0	0	0	0	0	0	0	0	0	0
group_19284	0.876704	0	0.6323	0	0	0	0	0	0.1096	1	0.1118	0	1	1	0.4241	1	1	1	1	1	1	0	0	0	0	0	0	0	0	0	0	0	0	0	0	0	0	0	1	0	0	0	0	0	0	0	0	0	0
group_15085	0.874639	0	0.4753	0	0	0	0.2525	0.3849	0.2456	1	0.1653	0.0404	1	1	0.1744	1	1	1	1	1	1	0	0	0	0	0	0	0	0	0	0	0	0	0	0	0	0	0.0276	1	0	0	0	0	0	0	0	0	0	0
group_27974	0.874432	0	0.759	0.3026	0	0	0.5462	0	0.2923	1	0.2974	0	1	1	0.241	1	1	1	1	1	1	0	0	0	0	0	0	0	0	0	0	0	0	0	0	0	0	0	1	0	0	0	0	0	0	0	0	0	0
dlsT_1	0.873399	0	0.5527	0	0	0	0.1942	0.1942	0	1	0.399	0	1	1	0.2541	1	1	1	1	1	1	0	0	0	0	0	0	0	0	0	0	0	0	0	0	0	0	0	1	0	0	0	0	0	0	0	0	0	0
yebC	0.873193	1	1	1	1	1	1	1	1	1	1	1	1	1	1	1	1	1	1	1	1	1	1	1	1	1	1	1	1	0.8556	1	1	1	1	1	1	1	0.9096	1	1	1	1	1	1	1	1	1	1	1
group_1128	0.871541	1	0.1997	0	1	1	0.9595	0.1401	1	1	1	1	1	1	1	1	1	1	0.9893	1	1	1	0	0	0	1	1	1	0	0	1	0.7854	0.9935	1	1	1	1	0	0.9358	1	1	1	0.9926	0.8906	0.9744	0.9413	1	1	1
group_26517	0.871334	0	0.5626	0	0	0	0	0	0	1	0.3051	0.224	1	1	0.1781	1	1	1	1	1	1	0	0	0	0	0	0	0	0	0	0	0	0	0	0	0	0	0	1	0	0	0	0	0	0	0	0	0	0
group_12280	0.870302	0	0.7641	0	0	0	0.4299	0.1042	0.1958	1	0.1597	0	1	1	0.3699	1	1	1	1	1	1	0	0	0	0	0	0	0	0	0	0	0	0	0	0	0	0	0	1	0	0	0	0	0	0	0	0.0122	0.0122	0
yfcP	0.869062	0.9318	0.1951	0.5284	0.6799	0.5947	1	0.9375	0.9621	1	1	0.7481	1	1	1	1	1	1	1	1	1	0.4015	0	0	0	0.7822	0.9129	1	0	0	0.6913	0.6553	0.8996	1	0.9886	0.9489	0.9867	0	1	1	0.928	0.8939	0.7595	0	0	0	0.9186	0.9867	0.8655
group_15079	0.868649	0	0.6724	0	0	0.0444	0.08	0.2883	0.2102	1	0.1683	0.0838	1	1	0.2324	1	1	1	1	1	1	0.0514	0	0.0527	0.0425	0.0483	0.0813	0.0933	0.0425	0.0425	0	0	0	0	0	0	0	0.0997	1	0	0	0	0	0.0425	0.0394	0	0	0	0
group_27757	0.86803	0.0419	0	0	0	0	0.4408	0.3005	0.4262	1	0.4444	0.2077	1	1	0.4317	1	1	1	1	0	0.0419	0.0838	0	0	0	0	0	0	0	0	0	0	0	0	0	0	0	0	1	0	0	0	0	0	0	0	0	0	0
pncC_2	0.865345	1	1	1	1	1	1	1	1	1	1	1	1	1	1	1	1	1	1	1	1	1	1	1	1	1	1	1	1	1	1	1	1	1	1	1	1	1	1	1	1	1	1	1	1	1	1	1	1
group_4666	0.864932	0	0	0	0	0	0	0	0	1	0	0.8571	1	1	0.244	1	1	1	1	1	1	0	0	0	0	0	0	0	0	0	0	0	0	0	0	0	0	0	1	0	0	0	0	0	0	0	0	0	0
group_439	0.857703	0	0.3148	0	0	0	0.3612	0	0.135	1	0.0852	0.1468	1	1	0.3629	1	1	1	1	1	1	0.0219	0	0	0	0	0	0	0	0	0	0	0	0	0	0	0	0	1	0	0	0	0	0	0	0	0	0	0
group_2884	0.856258	0	0	0	0	0	0	0.0631	0.0535	1	0	0	1	1	0	1	1	0.92	0.8516	1	1	0	0	0	0	0	0	0	0	0	0	0	0	0	0	0	0	0	0.903	0	0	0	0	0	0	0	0	0	0
group_7467	0.855432	0	0	0	0	0	0.1854	0.1439	0.1286	0.9994	0	0.0916	1	0.9943	0.1263	1	1	1	0.9954	1	1	0	0	0	0	0	0	0	0	0	0	0	0	0	0	0	0	0	1	0	0	0	0	0	0	0	0	0	0
yraI	0.85254	0	0	0	0	0	0.267	0.3853	0.0823	1	0	0	1	1	0	1	1	1	1	1	1	0	0	0	0	0	0	0	0	0	0	0	0	0	0	0	0	0	1	0	0	0	0	0	0.0303	0	0	0	0
msrQ	0.851301	1	1	1	1	1	1	1	1	1	1	1	1	1	1	1	1	1	1	1	1	1	1	1	1	1	1	1	1	1	1	1	1	1	1	1	1	1	1	1	1	1	1	1	1	1	1	1	1
group_27756	0.850682	0	0	0	0	0	0	0	0.3563	1	0	0.2902	1	1	0	1	1	1	1	0	0	0	0	0	0	0	0	0	0	0	0	0	0	0	0	0	0	0	1	0	0	0	0	0	0	0	0	0	0
group_51609	0.841181	0	0.0716	0.0716	0	0	0	0.4315	0.2065	1	0.2434	0.2065	1	1	0	1	1	1	1	1	1	0	0	0	0	0	0	0	0	0	0	0	0	0	0	0	0	0	1	0	0	0	0	0	0	0	0	0	0
group_19061	0.839942	0	0	0	0	0	0.1924	0.0438	0.1924	1	0.3733	0	1	1	0.6114	1	1	1	1	1	1	0	0	0	0	0	0	0	0	0	0	0	0	0	0	0	0	0	1	0	0	0	0	0	0	0	0	0	0
group_787	0.839323	0	0.2352	0	0	0	0	0	0	1	0	0	1	1	0	1	1	1	1	1	1	0	0	0	0	0	0	0	0	0	0	0	0	0	0	0	0	0	1	0	0	0	0	0	0	0	0	0	0
group_14716	0.835812	0	0	0	0	0	0.3547	0.2051	0.2436	1	0.0876	0	1	1	0.2158	1	1	1	1	1	1	0	0	0	0	0	0	0	0	0	0	0	0	0	0	0	0	0	1	0	0	0	0	0	0	0	0	0	0
tsh	0.823214	0	0	0	0	0	0.8464	0.4034	0.093	1	0.0526	0.0263	1	1	0.0443	1	1	1	0.9979	1	1	0	0	0	0	0	0	0	0	0	0	0	0	0	0	0	0	0	1	0	0	0	0	0	0	0	0	0	0
fabG_2	0.817018	0	0	0	0	0	0.7163	0.2494	0.8664	1	0.2226	0	1	1	0.7964	1	1	1	1	1	1	0	0.5433	0.4987	0	0	0	0.1628	0.2659	0.2201	0.1756	0	0.4415	0	0	0	0.1807	0	1	0	0	0	0	0.1807	0.1781	0.0827	0	0	0
group_17062	0.802354	0	0.9955	0.9028	0	0.0554	0.1919	0.9979	0.2058	1	0.3112	0.0927	1	1	0.2813	1	1	1	1	0	0.0094	0	0.8708	0.9926	0.993	0	0	0	0.993	0.993	0	0	0	0	0	0.0705	0	0.9918	1	0	0	0	0	0	0.1292	0.0935	0	0	0
yfcS_1	0.800702	0.9947	0.6985	0.8606	0.9947	0.9841	1	0.9841	1	1	1	0.9973	1	1	1	1	1	1	1	1	1	0.9841	0.2895	0.4037	0.2975	0.9841	0.9973	0.9947	0.4037	0.4037	0.9841	0.9841	0.9841	0.9841	0.9841	0.9841	0.9841	0.4077	1	0.9841	0.9841	0.9947	0.9841	0.3081	0.3718	0.2497	0.9947	0.9841	0.9841
rbsB_2	0.796159	0	0	0.3226	0	0	0.9915	0.3237	0.9925	1	0.2885	0	1	1	1	1	1	1	1	1	1	0	1	1	0	0	0	0	0.438	0.5064	0	0	0.3739	0	0	0.2831	0	0	1	0	0	0	0.9712	0.406	0.5748	0.6378	0.8376	0.7756	0
group_18717	0.77881	0	0.3353	0	0	0	0	0	0.2301	1	0.1357	0	1	1	0.1239	1	1	1	1	1	1	0	0	0	0	0	0	0	0	0	0	0	0	0	0	0	0	0	1	0	0	0	0	0	0	0	0.4238	0.2802	0
ompW	0.770962	0.8967	0.9499	1	0.9452	0.8967	1	1	0.9953	1	1	1	1	1	1	1	1	1	1	1	1	0.9405	0.9499	0.9499	0.9358	0.975	1	0.9656	1	0.9703	0.9609	0.8451	0.9311	0.9358	0.9343	0.9358	0.928	0.9609	1	0.9327	0.9358	0.8701	0.9499	0.9311	0.9186	0.9922	0.9499	0.9499	0.9405
group_16119	0.768071	0	0	0	0	0	0	0	0.1445	1	0	0	1	1	0.289	1	1	1	1	1	1	0.0329	0	0	0	0	0	0	0	0	0	0	0	0	0	0	0	0	1	0	0	0	0	0	0	0	0	0	0
group_21490	0.766832	0	0.0644	0.0545	0	0	0	0.1931	0	1	0.203	0.0644	1	1	0.2987	1	1	1	1	1	1	0	0	0	0	0	0	0	0	0	0	0	0	0	0	0	0	0	1	0	0	0	0	0	0	0	0	0	0
group_30863	0.729451	0	0	0	0	0	0.2121	0.1515	0	1	0	0	1	1	0.3523	1	1	0.8523	0.9413	0	0	0	0	0	0	0	0	0	0	0	0	0	0	0	0	0	0	0	1	0	0	0	0	0	0	0	0	0	0
narV	0.717266	1	0.8355	0.8355	1	1	1	1	1	1	1	1	1	1	1	1	1	1	1	1	1	1	0.8282	0.9559	0.8047	1	1	1	0.6461	0.6755	1	1	1	1	1	1	1	0.8355	1	1	1	1	1	0.7841	0.8708	0.8194	1	1	1
group_3594	0.663156	0	0.068	0.2126	0	0	0.131	0.071	0.0703	1	0.0527	0.1092	1	1	0.1695	1	1	0.993	0.9934	0	0	0	0	0	0	0	0	0	0	0	0	0	0	0	0	0	0	0	0.0666	0	0	0	0	0.9876	1	1	0	0	0
rihC	0.633622	1	0.9902	0.9563	1	1	1	0.918	1	1	1	1	1	1	1	1	1	1	1	1	1	1	0.8743	0.9945	0.8437	1	1	1	0.7279	0.6929	1	1	1	1	1	1	1	0.9115	1	1	1	1	1	0.9749	0.7541	0.7552	1	1	1
yihN_1	0.628459	1	1	1	1	1	1	1	1	1	1	1	1	1	1	1	1	1	1	1	1	1	0.3391	0.8095	0.9466	1	1	1	0.925	0.9048	0.9928	0.7835	0.961	1	1	1	1	1	1	1	1	1	1	0	0	0	1	1	1
fliT	0.626394	1	1	1	1	1	1	1	1	1	1	1	1	1	1	1	1	1	1	1	1	1	1	0.8907	1	1	1	1	1	1	1	1	1	1	1	1	1	1	1	1	1	1	1	0.9645	0.918	1	1	1	1
virF	0.591904	0	0	0	0	0	1	0.7955	0.1364	1	0	0.1465	1	1	0.274	1	1	1	1	1	1	0.0379	0	0	0	0	0	0	0	0	0	0	0	0	0	0	0	0	1	0	0	0	0	0	0	0	0	0	0
group_4403	0.583643	0	0	0	0	0	0.6898	0	0	0.5182	0	0	0.6485	0.5066	0	0.6964	0.538	0.3465	0.2789	0.6502	0.7541	0	0	0	0	0	0	0	0	0	0	0	0	0	0	0	0	0	0	0	0	0	0	0	0	0	0	0	0
group_25196	0.538207	1	1	1	1	1	1	1	1	1	1	1	1	1	1	1	1	1	1	1	1	1	1	1	1	1	1	1	1	1	1	1	1	1	1	1	1	1	1	1	1	1	1	1	1	1	1	1	1
gpFI_1	0.486163	0	0	0	0	0	0.2894	0.2382	0.3267	1	0	0	1	1	0	1	1	1	1	1	1	0	0	0	0	0	0	0	0	0	0	0	0	0	0	0	0	0	1	0	0	0	0	0	0	0	0	0	0
group_4417	0.473565	0	0	0	0	0	0.5773	0	0	0.9318	0.2424	0.0652	0.9985	0.9515	0	0.9848	0.9727	0.6136	0.7	1	1	0	0	0	0	0	0	0	0	0	0	0	0	0	0	0	0	0	0.3076	0	0	0	0	0	0	0	0	0	0
group_9703	0.455597	0	0	0	0	0	0.1231	0.0762	0.0615	1	0.1231	0	1	1	0.1658	1	1	1	1	1	1	0	0	0	0	0	0	0	0	0	0	0	0	0	0	0	0	0	1	0	0	0	0	0	0	0	0	0	0
group_966	0.437836	0	0	0	0.0398	0	0.8936	0	0	1	0	0	1	1	0	1	1	0.9905	0.922	1	1	0	0	0	0	0	0	0	0	0	0	0	0	0	0	0	0	0	0.9117	0	0	0	0	0	0	0	0	0	0
group_9706	0.435357	0	0.0335	0	0	0	0.34	0.1749	0.1225	1	0.1804	0.1432	1	1	0.0615	1	1	1	1	1	1	0	0	0	0	0	0	0	0	0	0	0	0	0	0	0	0	0	1	0	0	0	0	0	0	0	0	0	0
group_19774	0.408715	0	0	0	0	0	0	1	0	1	0	0	1	1	1	1	1	1	1	0	0	0	0	0	0	0	0	0	0	0	0	0	0	0	0	0	0	0	1	0	0	0	0	0	0	0	0	0.6898	0
group_12598	0.403552	0	0	0	0	0	0.4192	0.1058	0.1344	1	0.2016	0.1564	1	1	0.0552	1	1	1	1	1	1	0	0	0	0	0	0	0	0	0	0	0	0	0	0	0	0	0	1	0	0	0	0	0	0	0	0	0	0
group_20033	0.367204	1	1	1	1	1	1	0.9672	1	1	1	1	1	1	1	1	1	1	1	1	1	1	0.9333	0.9607	0.8339	1	1	1	0.8175	0.8634	1	1	1	1	1	1	1	0.9891	1	1	1	1	1	0.8339	0.7432	0.7934	1	1	1
group_6812	0.365964	0	0	0	0	0	0.5142	0	0	1	0	0	1	1	0.151	1	1	1	0.997	1	1	0	0	0	0	0	0	0	0	0	0	0	0	0	0	0	0	0	1	0	0	0	0	0	0	0	0	0	0
group_15390	0.35729	1	0.7576	0.9545	0	1	0.9091	1	1	1	1	1	1	1	1	1	1	1	0	0	0	0.9596	1	1	1	1	1	1	1	1	0	0	0.1717	0	0	0	0	1	0	1	1	1	1	1	1	1	1	1	1
group_23812	0.35729	1	1	1	1	1	1	1	1	1	1	1	1	1	1	1	1	1	1	1	1	1	0.9945	0.918	1	1	1	1	1	1	1	1	1	1	1	1	1	1	1	1	1	1	1	0.8607	0.9044	1	1	1	1
group_12215	0.353366	0	0	0	0	0	0	0.0427	0	1	0.1248	0.0423	1	1	0	1	1	0.9788	0.923	0	0	0	0	0	0	0	0	0	0	0	0	0	0	0	0	0	0	0	0.9941	0	0	0	0	0	0	0	0	0	0
group_461	0.321561	0	0	0	0	0	0	0.0268	0	0.8834	0	0	1	0.9895	0	0.9814	0.8998	0.5944	0.3135	0	0.0268	0	0	0	0	0	0	0	0	0	0	0	0	0	0	0	0	0	0.1655	0	0	0	0	0	0	0	0	0	0
group_12220	0.317224	0	0	0	0	0	0	0	0.3241	0.9885	0	0	0.9885	0.9839	0	0.9885	0.9885	0.8276	0.8161	0	0	0	0	0	0	0	0	0	0	0	0	0	0	0	0	0	0	0	0.6575	0	0	0	0	0	0	0	0	0	0
vgrG1_2	0.315366	0	0.4309	0	0	0	0	0.3278	0	0.9853	0	0	0.9705	0.9595	0.8435	0.9963	0.9945	0.9816	0.8471	0	0	0	0	0	0	0	0	0	0	0	0	0	0	0	0	0	0	0	0.7901	0	0	0	0	0	0	0	0	0	0
group_25197	0.310822	1	1	1	1	1	1	1	1	1	1	1	1	1	1	1	1	1	1	1	1	1	1	1	1	1	1	1	1	1	1	1	1	1	1	1	1	1	1	1	1	1	1	1	1	1	1	1	1
nanS_3	0.307931	0	0	0	0	0	0	0	0	0.8609	0	0	1	0.9433	0	0.9856	0.9647	0.6421	0.4831	0	0	0.0353	0	0	0	0	0	0	0	0	0	0	0.1482	0	0	0	0	0	0.5704	0	0	0	0	0	0	0	0	0	0
group_19780	0.305659	0	0	0	0	0	0	1	0.2457	1	0	0.2457	1	1	1	1	1	0.8491	0.7883	0	0	0	0	0	0	0	0	0	0	0	0	0	0	0	0	0	0	0	0.9854	0	0	0	0	0	0	0	0.3212	0.6825	0
group_21232	0.29843	1	1	1	1	0.9962	1	1	1	1	1	1	1	1	1	1	1	1	1	1	1	1	1	1	1	0.9979	1	1	1	1	1	0.9955	0.9993	1	1	0.9976	0.9979	1	1	1	1	1	1	1	1	1	1	1	1
group_9439	0.283974	0	0	0	0	0	1	0.798	0.0467	1	0.0606	0	1	1	0	1	1	1	1	1	1	0.029	0	0	0	0	0	0	0	0	0	0	0	0	0	0	0	0	0.9242	0	0	0	0	0	0	0	0	0	0
group_26461	0.27881	1	0.8018	1	1	1	1	1	1	1	1	1	1	1	1	1	1	1	1	1	1	1	0.8282	0.9559	0.8164	1	1	1	0.8355	0.6931	1	1	1	1	1	1	1	0.7636	1	1	1	1	1	0.7812	0.8825	0.7783	1	1	1
group_4421	0.278397	0	0	0	0	0	0.7455	0	0	1	0	0	1	1	0	1	1	1	0.9621	1	1	0	0	0	0	0	0	0	0	0	0	0	0	0	0	0	0	0	1	0	0	0	0	0	0	0	0	0	0
fimD_3	0.273854	0	0	0	0	0.0772	0.9243	0	0.0311	1	0.0398	0.0394	1	1	0.1296	1	1	0.9972	0.9602	1	1	0	0	0	0	0	0	0	0	0	0	0	0	0	0	0	0	0	0.9224	0	0	0	0	0	0	0	0	0	0
group_27941	0.271169	0.9798	0.9495	0.9192	0.9697	1	1	0.9899	0.9192	1	0.9899	0.9899	1	1	1	1	1	1	1	1	1	0.9697	0.6263	0.9192	0.6566	0.9798	0.9798	0.9798	0.6364	0.6364	0.9798	0.9798	0.9798	1	0.9798	0.9798	0.9798	0.6768	1	0.9192	0.9192	1	0.9192	0.9394	0.9394	0.6869	0.9798	1	0.9192
ureE	0.226766	0.0113	0	0	0.0992	0.1316	0.9642	0.1473	0.0982	0.9858	0.2685	0.1149	0.9956	0.9941	0.2307	0.9995	0.9951	0.9995	0.9858	1	1	0	0	0	0	0	0	0	0	0	0	0	0	0	0	0	0	0	0.9489	0	0	0	0.055	0	0	0	0	0	0
group_3602	0.226353	0	0	0.4316	0	0	0.1184	0.0856	0.2232	1	0.158	0.0602	1	1	0.1271	1	1	1	1	0	0	0	0	0	0	0	0	0	0	0	0	0	0	0	0	0	0	0	0.0666	0	0	0	0	0.9754	1	0.9981	0	0	0
group_29977	0.222429	0.7722	0.8593	0.919	0.708	0.7783	1	1	0.7584	1	0.8349	0.8991	0.9419	1	0.9251	0.7431	0.815	0.9862	0.6024	1	1	0.7446	0.3639	0.8242	0.7706	0.7875	0.8012	0.8012	0.7722	0.7599	0.8119	0.708	0.8624	0.7875	0.792	0.708	0.6881	0.8349	0.2599	0.6116	0.6116	0.7615	0.6116	0.9312	0.8471	0.6713	0.8945	0.8593	0.6116
group_4405	0.220777	0	0	0	0	0	0.997	0.2392	0.4529	1	0	0.151	1	1	0.1181	1	1	1	1	1	1	0	0	0	0	0	0	0	0	0	0	0	0	0	0	0	0	0	1	0	0	0	0	0	0	0	0	0	0
group_14089	0.196819	0	0	0.2009	0	0	1	0.1261	1	1	0.2575	0	1	1	1	1	1	1	1	1	1	0.0246	1	1	0	0	0	0	0.5577	0.6827	0.2746	0	0.3996	0	0	0.2404	0	0	1	0	0	0	0.7949	0.563	0.2767	0.6635	1	0.4519	0
group_22694	0.192069	0.9841	0.7039	0.7716	0.9841	0.9841	1	0.9973	1	1	1	0.9947	1	1	1	1	1	1	1	1	1	0.9841	0.2616	0.3997	0.3718	0.9973	0.9841	0.9947	0.2762	0.5206	0.9841	0.9841	0.9841	0.9841	0.9841	0.9841	0.9841	0.4157	1	0.9841	0.9841	0.9841	0.9841	0.4409	0.4914	0.2975	0.9841	0.9841	0.9947
group_19762	0.1772	0	0	0	0	0	0.1691	1	0.0925	1	0	0	1	1	1	1	1	0.9732	0.882	0	0	0	0	0	0	0	0	0	0	0	0	0	0	0	0	0	0	0	0.8224	0	0	0	0	0	0	0	0.2068	0.3406	0
papC_2	0.167906	1	0.7185	0.8005	1	1	1	1	1	1	1	1	1	1	1	1	1	1	1	1	1	1	0.0816	0.5199	0.3608	1	1	1	0.2429	0.391	1	1	1	1	1	1	1	0.5705	1	1	1	1	1	0.1148	0.1981	0.2695	1	1	1
group_15972	0.163775	0	0	0	0	0	0.5293	0.126	0.8766	0.8257	0.2125	0	1	0.8104	0.9695	0.8728	0.8982	0.8639	0.7494	1	0.9784	0	0.6094	0.8206	0	0	0	0.1667	0.6438	0.6349	0.257	0.271	0.6819	0	0	0	0	0	0.6132	0	0	0	0	0.341	0	0.3053	0.1221	0.1221	0
group_21732	0.162123	0	1	1	0	0.2091	1	0.5321	0.4431	1	0.5424	0.058	1	1	0.2795	1	1	1	1	1	1	0.0518	0	0	0	0	0	0	0	0	0	0	0	0	0	0	0	0	1	0	0	0	0	0	0	0	0	0	0
group_25195	0.149318	1	1	1	1	1	1	1	1	1	1	1	1	1	1	1	1	1	1	1	1	1	1	1	1	1	1	1	1	1	1	1	1	1	1	1	1	1	1	1	1	1	1	1	1	1	1	1	1
group_29602	0.145188	1	1	1	1	1	1	1	1	1	1	1	1	1	1	1	1	1	1	1	1	1	1	1	1	1	1	1	1	1	1	1	1	1	1	1	1	1	1	1	1	1	1	1	1	1	1	1	1
group_10779	0.143536	0	0.7809	0.7493	0	0	0	0	0	0.9341	0.312	0	1	1	0	0.9378	1	0.9034	0.9266	1	0.9731	0	0	0	0	0	0	0	0	0	0	0	0	0	0	0	0	0	0.9313	0	0	0	0	0	0	0	0	0	0
group_14717	0.142297	0	0	0	0	0	0	0.0983	0	1	0	0	1	1	0	1	1	1	1	1	1	0	0	0	0	0	0	0	0	0	0	0	0	0	0	0	0	0	1	0	0	0	0	0	0	0	0	0	0
tarF	0.136307	0	0	0	0	0	0.3733	0.0081	0.0192	0.0062	0	0	0.0062	0.0062	0	0.0062	0.0062	0.0081	0	0	0	0.0424	0	0	0	0	0	0	0	0	0	0	0	0	0	0	0	0	0	0	0	0	0	0	0	0	0.9987	0.9973	0
group_28100	0.134862	1	1	1	1	1	1	1	1	1	1	1	1	1	1	1	1	1	1	1	1	1	1	1	1	1	1	1	1	1	1	1	1	1	1	1	1	1	1	1	1	1	1	1	1	1	1	1	1
group_458	0.130525	0	0	0	0	0	0	0.0268	0	0.7191	0	0	1	0.9266	0	0.9266	1	0.3543	0.3089	0	0	0	0	0	0	0	0	0	0	0	0	0	0	0	0	0	0	0	0	0	0	0	0	0	0	0	0	0	0
group_26497	0.126807	1	1	0.9906	1	1	1	1	1	1	1	1	1	1	1	1	1	1	1	1	1	1	1	1	0.9865	1	1	1	1	0.9204	1	1	1	1	1	1	1	0.9541	1	1	1	1	1	1	1	1	1	1	1
group_4424	0.12247	0	0	0	0	0	0.8422	0	0	0.9842	0	0	1	1	0	1	1	0.931	0.8166	1	1	0	0	0	0	0	0	0	0	0	0	0	0	0	0	0	0	0	0.2761	0	0	0	0	0	0	0	0	0	0
group_15555	0.122264	0	1	1	0	0	0	0	0	0	0	0	0.3436	0	0	0.3436	0	0	0	0	0	0	0	0	0	0	0	0	0	0	0	0	0	0	0	0	0	0	0	0	0	0	0	0	0.1581	0.2921	0	0.2509	0
group_21488	0.122264	1	1	1	1	1	1	1	1	1	1	1	1	1	1	1	1	1	1	1	1	1	1	1	1	0.9954	1	1	1	1	1	1	1	1	1	1	1	1	1	1	1	1	1	1	1	1	1	1	1
group_26609	0.11834	0.9167	0	0	0.6648	0.428	1	0.9886	0.8636	1	1	0.9981	1	1	0.9981	1	1	1	1	1	1	0.572	0	0	0	0.8864	0.9792	1	0	0	0.9053	0.6023	0.8674	1	0.8409	0.9716	1	0	1	0.9356	0.9186	0.5871	0.7595	0	0	0	0.9091	0.9489	1
group_14873	0.115242	0	0	0	0	0	0	0	0	0	0	0	0	0	0	0	0	0	0	0	0	0	0	0	0	0	0	0	0	0	0	0	0	0	0	0	0	0	0	0	0	0	0	0	0	0	0	0	0
group_21789	0.114829	0	0	0	0	0	0	0.0164	0	1	0.1392	0.0999	0	0.9872	0	0	0	0	0	0	0	0.0999	0	0	0	0	0	0	0	0	0	0	0	0	0	0	0	0	0	0	0	0	0	0	0.0835	0.1049	0	0	0
group_30851	0.113383	0	0	0	0	0	0	0.3314	0	1	0	0	1	1	0.303	1	1	0.9735	0.947	0	0	0	0	0	0	0	0	0	0	0	0	0	0	0	0	0	0	0	0.9867	0	0	0	0	0	0	0	0	0	0
group_19340	0.113176	1	1	1	1	1	1	1	1	1	1	1	1	1	1	1	1	1	1	1	1	1	1	1	1	1	1	1	1	1	1	1	1	1	1	1	1	1	1	1	1	1	1	1	1	1	1	1	1
group_12221	0.110905	0	0	0	0	0	0.1028	0	0.0427	1	0	0.0427	1	1	0	1	1	0.9201	0.9624	0	0	0	0	0	0	0	0	0	0	0	0	0	0	0	0	0	0	0	0.9099	0	0	0	0	0	0	0	0	0	0
group_31945	0.108633	0	0.9761	0.9761	0.3554	0.2193	0.8534	0.9502	0.5565	0.34	0.7069	0.568	0.3908	0.3056	0.6063	0.159	0.1676	0.3774	0.1801	0.7883	0.7883	0.6446	0.3745	0.3831	0.5326	0	0	0.1561	0.5153	0.4751	0	0	0	0	0.0967	0.0345	0	0.5498	0	0.3305	0.3036	0	0.3084	0.5259	0.5508	0.5249	0.1724	0.1322	0.3391
hipA_1	0.108633	0	0	0	0	0	0	0	0	0	0	0	0	0	0	0	0	0	0	0	0	0	0	0	0	0	0	0	0	0	0	0	0	0	0	0	0	0	0	0	0	0	0	0	0	0	0	0	0
group_35324	0.108633	0	0	0	0	0.2532	0	0	0	0.0801	0	0	0.0801	0.0801	0	0.0897	0	0	0	0	0	0	0	0	0	0	0	0	0	0	0	0	0	0	0	0	0	0	0	0	0	0	0	0	0	0	0	0	0
group_35325	0.108633	0	0	0	0	0	0	0	0	0	0	0	0	0	0	0	0	0	0	0	0	0	0	0	0	0	0	0	0	0	0	0	0	0	0	0	0	0	0	0	0	0	0	0	0	0	0	0	0
group_35331	0.108633	0.1483	1	1	0.1293	0.0613	1	1	0.5251	1	0.5786	0.4961	0.4091	1	0.5095	0.0903	0.1438	1	1	0.2274	0.3645	0.1394	1	1	1	0.1895	0.1171	0.1037	1	1	0	0	0	0.136	0	0	0.2508	1	0	0	0	0	0.6366	1	1	1	0.1159	0.6477	0
group_25563	0.108426	0.012	0.6541	0.49	0.0515	0	0.677	0.9028	0.1161	0.2053	0.08	0.0263	0.1984	0.2064	0.0463	0.1349	0.1481	0	0	0.6415	0.3602	0.2064	0	0.0234	0	0	0	0	0	0	0	0	0	0	0	0	0	0	0	0	0	0	0	0.3968	0.4443	0.3699	0	0	0
group_30865	0.108426	0	0	0	0	0	0	0.3163	0	1	0.1705	0	1	1	0.1913	1	1	1	0.7822	0	0	0	0	0	0	0	0	0	0	0	0	0	0	0	0	0	0	0	1	0	0	0	0	0	0	0	0	0.1629	0
group_26675	0.106154	1	1	1	1	1	1	1	1	1	1	0.993	1	1	1	1	1	1	1	1	1	0.951	0	0	0	1	1	1	0	0.1725	1	1	1	1	1	1	1	0	1	1	1	1	1	0	0	0	1	1	1
group_31947	0.105948	0	0	0	0.3528	0	1	0	0	0	0	0	0	0	0	0	0	0	0	0	0	0.0468	0	0	0	0	0	0	0	0	0	0	0	0	0	0	0	0	0	0	0	0	0	0	0	0	0	0	0
group_11739	0.10347	0	0	0	0	0	0.2518	0.2766	0.0949	1	0	0	1	1	0.1082	1	1	1	1	1	1	0	0	0	0	0	0	0	0	0	0	0	0	0	0	0	0	0	1	0	0	0	0	0	0	0	0	0	0
group_22992	0.103263	0	0	0	0	0	0	0	0	0	0	0	0	0	0	0	0	0	0	0	0	0	0	0	0	0	0	0	0	0	0	0	0	0	0	0	0	0	0	0	0	0	0	0	0	0	0	0	0
group_15499	0.094589	1	1	1	1	1	1	1	1	1	1	1	1	1	1	1	1	1	1	1	1	1	1	1	1	1	1	1	1	1	1	0.9814	1	1	1	1	1	1	1	1	1	1	1	1	1	1	1	1	1
group_21119	0.0933499	0.9892	1	1	1	0.9123	0.9339	1	1	1	1	1	1	1	1	1	1	1	1	1	1	0.9892	0	0	0	1	0.9892	1	0	0	0.9892	0.8583	0.9892	0.9892	0.9892	0.9892	0.9892	0	1	0.9892	0.9892	0.9892	0.9892	0	0	0	0.9892	0.9892	0.9892
group_4665	0.0927303	0	0	0	0	0	0	0	0	1	0	0	1	1	0	1	1	1	1	1	1	0	0	0	0	0	0	0	0	0	0	0	0	0	0	0	0	0	1	0	0	0	0	0	0	0	0	0	0
group_2010	0.0923172	0.586	0.7153	0.5984	0.5453	0.3728	0.5421	0.5786	0.47	0.6729	0.7641	0.5297	0.5168	0.5928	0.4941	0.2921	0.3342	0.4473	0.3224	0.7323	0.6726	0.6888	0.3666	0.4555	0.3749	0.5866	0.5406	0.5933	0.3416	0.3557	0.2559	0.1558	0.2577	0.4196	0.3077	0.3922	0.3401	0.4555	0.2865	0.4284	0.4588	0.3539	0.3972	0.3148	0.538	0.5421	0.4479	0.6057	0.4346
group_8844	0.0919042	0	0	0	0	0	0.9526	0	0.0963	0.9995	0.0469	0.0584	0.999	0.9925	0	0.991	0.996	0.9661	0.9915	1	1	0	0	0	0	0	0	0	0	0	0	0	0	0	0	0	0	0	0.9631	0	0	0	0	0	0	0	0	0	0
group_18716	0.0908715	0	0.297	0	0	0	0.353	0.1072	0.1898	1	0.3107	0.0403	1	1	0	1	1	1	1	1	1	0.0236	0	0	0	0	0	0	0	0	0	0	0	0	0	0	0	0	1	0	0	0	0	0	0	0	0.2606	0.2173	0
group_20677	0.090665	1	1	1	1	1	1	1	1	1	1	1	1	1	1	1	1	1	1	1	1	1	1	1	1	1	1	1	1	1	1	1	1	1	1	1	1	1	1	1	1	1	1	1	1	1	1	1	1
group_4328	0.0890128	0	0	0	0	0	0.0756	0.1932	0	0	0	0	0.0435	0	0	0	0.0237	0.1905	0.1172	0.6984	0.7102	0	0.0447	0.0416	0.0428	0	0	0	0	0.0538	0	0	0	0	0	0	0	0.0451	0	0	0	0	0	0	0	0	0.0443	0.0447	0
group_22353	0.0888063	0.8427	0	0.5453	0.8547	0.7658	0.6308	0.9658	0.8889	1	0.9744	0.8957	1	1	0.8957	1	1	1	1	1	1	0.6701	0	0	0	0.8957	0.8667	0.8957	0	0	0.735	0.2923	0.8838	0.8957	0.8291	0.8581	0.7521	0	1	0.8188	0.8547	0.665	0.7932	0	0	0	0.8957	0.8838	0.9744
group_29381	0.0850888	0.9873	0.9958	0.9958	1	1	1	1	1	1	1	1	1	1	1	1	1	1	0.9958	1	1	0.9958	0.8439	1	0.9916	0.9705	1	0.9873	0.9705	0.9283	0.9789	0.9283	0.9916	1	0.9494	0.9409	0.9958	0.9873	0.9451	0.9916	1	0.9789	1	0.8987	0.9958	0.9283	0.9873	0.9831	0.9873
group_13200	0.0836431	0	0	0	0	0	0.8443	0.9912	0.4101	1	0.364	0	1	1	0.6382	1	1	1	1	0	0	0	0	0	0	0	0	0	0	0	0	0	0	0	0	0	0	0	1	0	0	0	0.3092	0.6184	0.3925	0.2851	0	0	0
group_36276	0.0813713	0	0	0	0	0	1	0.0596	0.0321	0	0	0	0	0	0	0	0.0642	0.6139	0.8112	1	1	0.0398	0	0	0	0	0	0	0	0	0	0	0	0	0	0.1017	0	0	0	0	0	0.0168	0	0.1751	0.1797	0.1751	0	0	0
nhaK_2	0.0807518	1	0.2281	0	0	1	1	0.1004	0.0309	1	0.0309	0.0309	0.0309	0.9915	0.1276	0.0581	0	0	0.4725	1	1	0.9952	0	0	0	1	1	1	0	0	1	0.9764	1	1	1	1	1	0	0	0	0	1	0	0	0	0	0	0	0.029
group_12443	0.0805452	0	0	0	0	0	0	0	0.1957	1	0	0	1	1	0.2364	1	1	0.7519	0.9167	1	1	0	0	0	0	0	0	0	0	0	0	0	0	0	0	0	0	0	1	0	0	0	0	0	0	0	0	0	0
group_323	0.078893	0	0	0	0	0	0.9986	0	0	0	0	0	0	0	0	0	0	0	0	0	0	0.034	0	0	0	0	0	0	0	0	0	0	0	0	0	0	0	0	0	0	0	0	0	0	0	0	0	0	0
group_17063	0.0774473	0	0.8622	0.9102	0	0.0414	0.3157	0.9979	0.1337	1	0.0414	0.0324	1	1	0.2173	1	1	1	1	0	0.0094	0	0.9442	0.993	0.9844	0	0	0	0.993	0.993	0	0	0	0	0	0.1456	0	0.9943	1	0	0	0	0	0	0	0.0812	0	0	0
group_7468	0.0774473	0	0	0	0	0	0.2105	0	0.1832	1	0.1149	0.0131	1	1	0.1149	1	1	0.9994	1	1	1	0.0301	0	0	0	0	0	0	0	0	0	0	0	0	0	0	0	0	1	0	0	0	0	0	0	0	0	0	0
group_21491	0.0768278	0	0.0545	0.0495	0	0	0.3465	0	0.3993	1	0	0	1	1	0	1	1	1	1	1	1	0	0	0	0	0	0	0	0	0	0	0	0	0	0	0	0	0	1	0	0	0	0	0	0	0	0	0	0
group_25135	0.0735233	1	1	1	1	1	1	1	1	1	1	1	1	1	1	1	1	1	1	1	1	1	0.9806	1	1	1	1	1	1	1	1	1	1	1	1	1	1	1	1	1	1	1	1	1	1	1	1	1	1
hsdM_3	0.0735233	0.0613	0.9039	0.9106	0.0956	0.2243	0.7229	0.4885	0.9095	1	0.434	0.2636	1	1	0.6172	1	1	0.0776	0	0.1091	0.5132	0	0	0	0	0	0	0	0.525	0.525	0.086	0.1349	0.086	0.0877	0.0635	0.0956	0.0635	1	1	0	0	0.0635	0	0.1557	0	0	0.8499	0.9039	0
group_15895	0.0729038	0	0	0	0	0	1	0	0.1706	1	0	0	1	1	0.5118	1	1	1	1	1	1	0	0	0	0	0	0	0	0	0	0	0	0	0	0	0	0	0	1	0	0	0	0	0	0	0	0	0	0
group_21513	0.0716646	1	0.4366	0.5598	1	1	1	1	1	1	1	1	1	1	1	1	1	1	1	1	1	1	0.391	0.9095	0.6531	1	1	1	0.1353	0.2828	1	1	1	1	1	1	1	0.3818	1	1	1	0.1339	1	0.5869	0.6125	0.4637	1	1	1
group_4787	0.0712515	0.6667	0.8895	0.886	0	0.6718	0.8394	0.5009	0.6114	0.095	0.8014	0.5579	0.6183	0.5458	0.7392	0.4301	0.6287	0.9758	0.9983	0	0	0.5009	0.2919	0.5026	0.6667	0.6615	0.7375	0.677	0.5579	0.6166	0	0	0.0604	0	0	0	0	0.1347	0	0.7496	0.7599	0.2832	0.5579	0.8895	0.8895	0.8895	0.677	0.6805	0.5579
group_28751	0.0708385	0	0	0	0	0	0	0	0.0358	0	0	0	0	0.0239	0	0	0	0	0	0.0505	0	0	0	0	0	0	0	0	0	0	0	0	0	0	0	0	0	0	0	0	0	0	0	0	0	0	0	0	0
group_32488	0.0708385	0	0	0	0	0	0	0	0	0	0	0	0	0	0	0	0	0	0	0	0	0	0	0	0	0	0	0	0	0	0	0	0	0.5201	0	0.9341	0	0	0	0	0	0	0	0	0	0	0	0	0
group_32493	0.0708385	0.0322	0	0	0	0.0265	0	0.1971	0	0.0469	0	0	0.0303	0.0507	0.0179	0	0	0	0	0.1544	0.0153	0.0159	0	0	0	0	0	0	0	0	0.096	0.0431	0.1381	0	0	0	0	0	0	0	0	0	0	0	0	0	0	0	0
group_18445	0.070632	0	0	0	0	0	1	0.9712	0	1	0	0	1	1	0.1709	1	1	1	1	1	1	0	0	0	0	0	0	0	0	0	0	0	0	0	0	0	0	0	1	0	0	0	0	0	0	0	0	0	0
group_32492	0.070632	0	0	0	0.0732	0.0826	0	0.188	0	0.0246	0.0164	0	0.0328	0.1529	0.0492	0.0328	0.0334	0	0	0.0428	0	0.0164	0	0	0	0	0	0	0	0	0.5448	0.5202	0.5823	0.2912	0.1722	0.3163	0.1154	0	0	0	0	0	0	0.553	0.3257	0.2168	0	0	0
group_18152	0.0704254	0.8677	0.8677	0.8571	0.8677	0.8783	1	0.8677	0.8783	0.873	0.8783	0.8677	0.8677	0.873	0.8783	0.8571	0.8677	0.8571	0.8571	0.8677	0.873	0.8677	0.8571	0.8571	0.8571	0.873	0.8677	0.8677	0.1323	0	0.8571	0.8571	0.8571	0.8677	0.8571	0.8571	0.8571	0.8677	0.8571	0.8571	0.8571	0.8571	0.8571	0.8571	0.8571	0.8571	0.8571	0.8677	0.8571
group_32494	0.0704254	0	0	0	0	0	0	0	0.0823	0	0	0	0.0542	0	0	0	0	0	0	0	0	0	0	0	0	0	0	0.0562	0	0	0.3032	0.2289	0.3333	0	0	0	0	0	0	0	0	0	0	0	0	0	0	0	0
group_1229	0.0702189	0	0	0	0	0	0	0	0	0.5571	0	0	1	0.7972	0	0.9149	0.9359	0.6457	0.3741	0	0	0	0	0	0	0	0	0	0	0	0	0	0	0	0	0	0	0	0.7809	0	0	0	0	0	0	0	0	0	0
group_30355	0.0691863	0	0	0	0	0	0	0.0318	0	0	0	0	0	0	0	0	0	0	0	0	0.026	0	0	0	0	0	0	0	0	0	0	0	0	0	0	0	0	0	0	0	0	0	0	0.2714	0.2077	0.2496	0	0	0
mdh_3	0.0691863	0	0	1	1	0.1189	0.6979	1	1	1	1	1	0.7319	1	0.9643	0.0858	0.1796	1	1	0	0.042	1	1	1	1	0	0	0	0	0	0	0	0	0	0	0	0.2538	0	0	1	1	0	1	1	1	1	0.1072	0.0777	1
group_27252	0.0687732	0	0	0	0	0	0	0	0	0	0	0	0	0	0	0	0	0	0	0	0	0.0256	0	0	0	0	0	0	0	0	0	0	0	0	0	0	0	0	0	0	0	0	0	0	0	0	0	0	0
group_2782	0.0683602	0	0.1616	0.1184	0	0	0.0522	0	0.2284	0.9994	0	0	1	1	0.073	1	0.9994	0.9944	0.986	0	0	0	0	0	0	0	0	0	0	0	0	0	0	0	0	0	0	0	0.9978	0	0	0	0	0	0	0	0	0	0
group_36292	0.0681537	0	0.4704	0	0	0	0	0	0	0	0	0	0	0	0	0	0	0	0	0	0	0.2586	0	0	0	0	0	0	0	0	0	0	0	0	0	0	0	0	0	0	0	0	0	0	0	0	0	0	0
rfaL	0.0681537	0	0.2868	0	0	0	0	0.135	0	1	0	0	1	1	0.094	1	1	1	1	1	1	0	0	0	0	0	0	0	0	0	0	0	0	0	0	0	0	0	1	0	0	0	0	0	0	0	0	0	0
group_14080	0.0673276	0	0	0.5789	0	0	0.9323	0	0.6516	1	0.1216	0	1	1	0.109	1	1	1	1	1	1	0	0	0	0	0	0	0.3409	0.7356	0.8321	0.307	0	0.6817	0	0	0	0	0	1	0	0	0	0.3446	0.1629	0	0.2419	0	0	0
group_16068	0.0673276	0	0	0	0	0	0.3873	0	0.1946	1	0.3622	0.1368	1	1	0.3642	1	1	0.9865	0.9518	0	0	0	0	0	0	0	0	0	0	0	0	0	0	0	0	0	0	0	0.9711	0	0	0	0	0	0	0	0	0	0
group_16096	0.066708	1	1	1	1	1	1	1	1	1	1	1	1	1	1	1	1	1	1	1	1	1	0.9679	1	1	1	1	1	1	1	1	1	1	1	1	1	1	1	1	1	1	1	1	1	1	1	1	1	1
group_11278	0.0665014	0.9504	0.9558	0.9413	0.9298	0.9969	1	1	0.971	1	1	0.9924	1	1	1	1	1	1	1	1	1	0.9336	0.6941	0.968	0.9344	0.9443	0.9703	0.9725	0.9901	0.9634	0.9184	0.8093	0.9436	0.9672	0.9344	0.9458	0.971	0.9672	1	0.9641	0.9588	0.9092	0.8596	0.868	1	0.9512	0.9718	0.9718	0.8581
group_1007	0.0662949	1	0	0.6526	1	1	1	1	1	1	1	1	1	1	1	1	1	1	1	1	1	1	0	0	0	1	1	1	0	0	1	1	1	1	1	1	1	0	1	1	1	1	1	0	0	0	1	1	1
group_24904	0.0658819	0.9848	0.5556	0.7222	1	1	1	1	0.9949	1	1	1	1	1	1	1	1	0.9596	0.9798	1	1	0.9848	0.4949	0.6616	0.9545	0.9394	0.9899	0.9798	0.9545	0.7374	0.9091	0.7273	0.9899	1	1	0.9646	0.9798	0.9899	0.9899	0.9394	1	0.9899	1	0.9798	0.9242	0.8788	0.9899	1	0.9848
group_15012	0.0656753	0	0	0	0	0	0.2911	0.06	0.2356	1	0.2601	0.0732	1	1	0.2633	1	1	1	1	1	1	0	0.0065	0	0	0	0	0	0	0	0.0103	0	0	0	0	0	0	0	1	0	0	0	0	0	0	0	0.0916	0	0
group_3351	0.0656753	0	0.1219	0.1125	0	0	0	0.0303	0	0	0.0441	0.0448	0.0229	0.0178	0	0.0161	0.0371	0	0	0	0	0	0	0	0	0	0	0.0275	0	0	0	0	0	0	0	0	0	0.0306	0	0	0	0	0	0	0	0	0	0	0
group_31910	0.0636101	0	0.1825	0	0	0	0	0	0	0.0877	0	0	0	0	0	0	0	0	0	0	0	0.1614	0	0	0	0	0	0	0	0	0	0	0	0	0	0	0	0	0	0	0	0	0.3509	0	0	0	0	0	0
group_31338	0.0634036	1	1	1	1	1	1	1	1	1	1	1	1	1	1	1	1	1	1	1	1	1	1	1	1	1	1	1	1	1	1	1	1	1	1	1	1	1	1	1	1	1	1	1	1	1	1	1	1
group_8890	0.0623709	0.9056	1	1	0.9508	0.9147	1	0.998	1	1	1	1	1	1	1	1	1	1	1	1	1	1	0.999	1	1	0.9056	0.9106	0.9277	1	1	0.9056	0.9056	0.9056	0.9056	0.9056	0.9056	0.9056	1	1	1	1	0.9036	1	0.7801	0.8745	0.8594	0.9197	0.9378	1
group_3345	0.0619579	0.0955	0.3555	0.4899	0.2415	0.0294	0.2986	0.1933	0.3033	0.4846	0.3231	0.2256	0.479	0.4856	0.0327	0.4846	0.486	0.4407	0.3971	0.1678	0.4229	0.2702	0.4655	0.6155	0.5563	0.2108	0.2101	0.2104	0.0674	0.0175	0	0	0	0	0	0	0	0.6201	0.485	0.2091	0.1962	0.0119	0.19	0	0.0083	0.0218	0.5101	0.5101	0.2048
group_19704	0.0617513	1	1	1	1	1	1	1	1	1	1	1	1	1	1	1	1	1	1	1	1	1	0.9896	0.9948	0.9948	1	1	1	0.9948	0.9948	1	1	1	1	1	1	1	1	1	1	1	1	1	0.9844	0.9844	1	1	1	1
group_451	0.0611318	0	0	0	0	0	0	0.0268	0	0.9779	0	0	1	0.9604	0	0.8392	0.8951	0.4942	0.1748	0	0	0	0	0	0	0	0	0	0	0	0	0	0	0	0	0	0	0	0	0	0	0	0	0	0	0	0	0	0
group_9717	0.0603057	1	0.8602	1	0	0	1	1	0.2172	1	0.1914	0	1	1	0	1	1	1	1	0	0.3699	1	1	1	1	0	0	0	1	1	0	0	0	0	0	0	0	1	1	0	0	1	0	0	0	0	1	1	0
group_4419	0.0586534	0	0	0	0	0	0.6409	0	0.4848	0.9758	0.153	0	0.9985	0.9848	0.0621	0.9924	0.9909	0.953	0.8682	1	1	0	0	0	0	0	0	0	0	0	0	0	0	0	0	0	0	0	0.7955	0	0	0	0	0	0	0	0	0	0
group_19421	0.0578273	1	1	1	1	1	1	1	1	1	1	1	1	1	1	1	1	1	1	1	1	1	0.9566	1	1	1	1	1	1	1	1	0.985	1	1	1	0.9933	1	1	1	1	1	1	1	1	1	1	1	1	1
group_8778	0.0578273	0	0	0	0	0	0.4036	0	0.3112	1	0	0	1	1	0.0723	1	1	1	1	1	1	0.0964	0.8614	0.4036	0	0	0	0	0	0	0	0	0	0	0	0	0	0	1	0	0	0	0	0	0	0	0	0	0
group_12219	0.0559686	0	0	0	0	0.0097	0.0854	0	0	1	0.0893	0	1	1	0	1	1	1	0.904	0	0	0	0	0	0	0	0	0	0	0	0	0	0	0	0	0	0	0	0.9112	0	0	0	0	0	0	0	0	0	0
group_23120	0.054936	0.9558	0.9571	0.9571	0.9419	0.9962	1	1	0.9293	1	1	0.8586	1	0.9949	1	0.9899	0.9596	1	0.9457	1	1	0.6717	0.9268	0.9482	0.9533	0.8308	0.9583	0.9583	0.9268	0.9154	0.9419	0.9343	0.8649	0.9558	0.9268	0.947	0.9381	0.9571	0.9104	0.8245	0.8308	0.9583	0.9545	0.9192	0.9167	0.9545	0.9242	0.9558	0.75
group_11994	0.0536968	0.1468	1	0.8574	0.5577	0.7442	1	1	0.87	0.9266	0.9853	1	1	0.979	0.4507	1	1	0.8323	0.7233	1	1	0.6939	0.9665	0.9665	0.1971	0.9979	1	1	0.8574	0.8574	1	1	1	1	1	1	1	0	0	0.1468	0.7044	0.1468	1	0.8574	0.8574	0.8574	0.8574	0.8574	0.1468
group_277	0.0530772	0	0.8371	0.874	0	0	0.9924	0.8614	0.068	1	0.0376	0.0106	1	1	0	1	1	1	0.9476	1	0.9996	0.0756	0	0	0.2092	0	0	0	0	0	0	0	0	0	0	0	0	0	0.9711	0	0	0	0.5053	0.429	0.4305	0.3246	0	0.1693	0
group_2881	0.0528707	0	0	0	0	0	0	0	0	1	0	0	1	0.9984	0	0.9918	1	0.9297	0.8791	1	1	0	0	0	0	0	0	0	0	0	0	0	0	0	0	0	0	0	0.4853	0	0	0	0	0	0	0	0	0	0
group_8006	0.0524577	0	0	0	0.0342	0	0.9195	0.5804	0.0836	1	0	0	1	1	0.0626	1	1	0.999	0.9902	1	1	0	0	0	0	0	0	0	0	0	0	0	0	0	0	0	0	0	0.9817	0	0	0	0	0	0	0	0	0	0
group_24811	0.051425	0.9155	1	0.8542	0.7823	0.9155	1	0.9495	0.9193	1	0.9874	0.8989	1	1	0.9602	1	1	1	1	1	1	0.898	0.9806	1	1	0.9495	0.9339	0.9213	1	1	0.8649	0.6647	0.7668	0.9193	0.8795	0.8824	0.9038	1	1	0.8056	0.7396	0.7551	0.8523	0.7998	0.8455	0.689	0.8406	0.9106	0.8222
group_16122	0.051012	0	0	0	0	0	0	0.1445	0.1774	1	0.0458	0	1	1	0	1	1	1	1	1	1	0.0987	0	0	0	0	0	0	0	0	0	0	0	0	0	0	0	0	1	0	0	0	0	0	0	0	0	0	0
group_6388	0.051012	1	0.8781	0.8978	0.9462	0.9462	1	0.2832	0.7993	0.8746	1	0.9194	1	0.9391	1	0.9462	0.9462	0.8763	0.8459	0.9373	0.9444	0.8154	0	0	0.0448	1	0.9373	0.9373	0	0	0.7509	0.5287	0.6953	0.9373	0.8154	0.8208	0.9373	0	0.7276	0.7849	0.8656	0.8835	0.6953	0	0.0448	0.0448	0.9373	0.9767	0.7939
group_19777	0.0505989	0	0	0	0	0	0	1	0	0.9757	0	0	1	1	1	1	1	0.9355	0.8273	0	0	0	0	0	0	0	0	0	0	0	0	0	0	0	0	0	0	0	0.9501	0	0	0	0	0	0	0	0	0.5876	0
cobT_1	0.0499793	0	0.1231	0	0	0	0	0	0.012	0	0.0162	0	0	0	0.012	0	0	0	0	0	0	0	0	0	0	0	0	0	0	0	0	0	0	0	0	0	0	0	0	0	0	0	0	0	0	0	0	0	0
group_526	0.0499793	0	0	0	0	0	0	0.0268	0	0.9662	0	0	1	0.8625	0	0.9103	0.9312	0.6818	0.4382	0	0	0	0	0	0	0	0	0	0	0	0	0	0	0	0	0	0	0	0.3846	0	0	0	0	0	0	0	0	0	0
group_9654	0.0493598	0	0.6357	0.4406	0	0.4315	0.8721	0.9884	0.5413	0.8618	0.7403	0.8682	0.9264	0.5543	0.8682	0.2661	0.1357	1	1	0.8682	0.8682	0.6111	0.4406	0.4406	0.4406	0	0	0.8682	0.8682	0.8682	0	0.1848	0	0	0	0	0	0.5362	0.8682	0	0	0	0	0.8514	0.8475	0.8191	0.6486	0.6731	0
group_26602	0.0491532	1	1	1	1	1	1	1	1	1	1	1	1	1	1	1	1	1	1	1	1	1	1	1	1	1	1	1	1	1	1	1	1	1	1	1	1	1	1	1	1	1	1	1	1	1	1	1	1
group_22741	0.0485337	0.8845	0.8845	0.7943	0.8361	0.8845	0.8845	0.9262	0.8463	1	0.8717	0.8367	1	1	0.8917	1	1	1	1	1	1	0.8845	0	0	0	0.8845	0.8845	0.8845	0	0	0.8845	0.882	0.8845	0.8845	0.8845	0.8845	0.8845	0	1	0.8355	0.8355	0.8845	0.8355	0.0151	0.0151	0	0.7683	0.8845	0.8355
group_12338	0.047501	0	0	0	0	0	1	0.2224	0.3172	1	0.0934	0.0679	1	1	0.2016	1	1	1	1	1	1	0	0	0	0	0	0	0	0	0	0	0	0	0	0	0	0	0	1	0	0	0	0	0	0	0	0	0	0
group_37167	0.0468815	0	0.4583	0.4583	0	0.4583	0.4792	0	0	0.4479	0.4792	0	0.9792	0.4583	0.4792	0.9792	0.4583	0	0	0	0	0	0	0	0	0	0	0	0	0	0	0	0	0	0	0	0	0	0	0	0	0	0	0	0	0	0	0	0
group_3136	0.0464684	0	0.3352	0	0	0	0	0.1878	0.186	0.965	0	0	0.9963	0.9963	0.8085	0.9908	0.9963	0.9392	0.954	0.2302	0	0	0	0	0	0	0	0	0	0	0	0	0	0	0	0	0	0	0.2615	0	0	0	0	0	0	0	0	0	0
group_8016	0.0464684	0	0	0	0	0	0.9577	0.678	0.0515	0.8203	0.0474	0	0.9068	0.8283	0.0272	0.8812	0.8394	0.8178	0.8243	0.9192	0.9254	0	0	0	0	0	0	0	0	0	0	0	0	0	0	0	0	0	0.6729	0	0	0	0	0	0	0	0	0	0
group_9129	0.0464684	0.9875	1	1	1	1	1	1	1	1	1	1	1	1	1	1	1	1	1	1	0.9875	1	0.975	0.9042	0.9792	1	1	0.9875	0.975	0.975	0.9875	0.9875	0.9875	0.9875	0.9875	0.8625	0.8625	1	1	1	1	0.8625	1	1	1	1	1	1	1
group_14765	0.0460553	1	1	1	1	1	1	1	1	1	1	1	0.9583	1	1	0.0948	0.0854	1	1	1	1	1	1	1	1	1	1	1	1	1	1	1	1	1	1	1	1	1	1	1	1	1	1	1	1	1	0.7354	1	1
group_9480	0.0456423	1	0.7937	0.7937	0.3923	1	1	1	1	1	1	1	1	1	1	1	1	1	1	0	0	0.7937	1	1	1	1	1	1	1	1	0	0	0	0	0	0	0	1	1	1	1	1	1	0.7914	0.7937	1	1	1	1
cysH_3	0.0452292	0	0	0	0	0	0	0	0	0	0	0	0	0	0	0	0	0.2447	0.141	0	0	0	0	0	0	0	0	0	0	0	0	0	0	0	0	0	0	0	0	0	0	0	0	0	0	0	0	0	0
group_51608	0.0452292	0	0.0716	0	0	0	0	0.2065	0	1	0.1125	0.2065	1	1	0	1	1	1	1	1	1	0	0	0	0	0	0	0	0	0	0	0	0	0	0	0	0	0	1	0	0	0	0	0	0	0	0	0	0
group_24784	0.0448162	1	1	1	1	1	1	1	1	1	1	1	1	1	1	1	1	1	1	1	1	1	0.9949	1	1	1	1	1	0.9949	0.9949	1	1	1	1	1	1	0.9949	1	1	1	1	1	1	0.9949	0.9949	0.9949	1	1	1
group_30139	0.0448162	0	0	0	0	0	0.7503	0.13	0.3797	1	0.2175	0.1686	1	1	0.1699	1	1	0	0	0	0	0	0	0	0	0	0	0	0	0	0	0	0	0	0	0	0	0	0	0	0	0	0	0	0	0	0	0	0
group_14538	0.0444031	0.9882	0	0	0.9882	0.9892	0.9882	0.8454	0.9882	1	0.9897	0.9882	1	1	0.9897	1	1	1	1	1	1	0.9882	0	0	0	0.9882	0.9882	0.9882	0	0	0.9823	0.9823	0.9882	0.9823	0.9823	0.9823	0.9823	0	1	0.9867	0.9867	0.9823	0.9823	0	0	0	0.9882	0.9882	0.9823
group_459	0.0439901	0	0	0	0	0	0	0.0268	0	0.7145	0	0	1	1	0	0.8695	0.9755	0.7145	0.5967	0	0	0	0	0	0	0	0	0	0	0	0	0	0	0	0	0	0	0	0.1655	0	0	0	0	0	0	0	0	0	0
group_27103	0.0437836	0.0345	0	0	0	0	0.5691	0.4414	0.4189	1	0.7027	0.1441	1	1	0.6276	1	1	0	0	0	0	0.0345	0	0	0	0	0	0	0	0	0	0	0	0	0	0	0	0	0	0	0	0	0	0	0	0	0	0	0
group_21512	0.043577	1	0.4936	0.515	1	1	1	0.995	1	1	1	1	1	1	1	1	1	1	1	1	1	1	0.3868	0.9074	0.7037	1	1	1	0.3212	0.1944	1	1	1	1	1	1	1	0.3205	1	1	1	0.1339	1	0.75	0.7436	0.5178	1	1	1
group_1207	0.0433705	0	0.4863	0.5574	0	0	0.2022	0.4317	0	0.459	0	0	0	0.459	0	0	0.3552	0	0	0.4153	0	0	0	0	0	0	0	0	0	0	0	0	0	0	0	0	0	0	0	0	0	0	0	0	0	0	0	0	0
group_1444	0.0429575	1	1	1	1	1	1	1	1	1	1	1	1	1	1	1	1	1	1	1	1	1	1	1	1	1	1	1	1	1	1	1	1	1	1	1	1	1	1	1	1	1	1	1	1	1	1	1	1
group_7695	0.0427509	0.1844	0.1738	0.0152	0.3133	0.3142	0.77	0.3508	0.4077	1	0.5898	0.3066	1	0.9993	0.425	1	1	0.9936	0.9972	1	1	0.1593	0	0	0	0.1664	0.2581	0.2689	0	0	0.212	0.0741	0.1128	0.1561	0.1862	0.1464	0.1779	0.0578	0.9963	0.2164	0.2311	0.1305	0.1915	0	0	0	0.1987	0.177	0.2122
group_21489	0.0421314	0	0.0545	0	0	0	0.1667	0.2624	0.3729	1	0	0	1	1	0.1238	1	1	1	1	1	1	0	0	0	0	0	0	0	0	0	0	0	0	0	0	0	0	0	1	0	0	0	0	0	0	0	0	0	0
group_25441	0.0417183	1	1	1	1	1	1	1	1	1	1	1	1	1	1	1	1	1	1	1	1	1	0.9932	1	1	1	1	1	1	1	1	1	1	1	1	1	1	1	1	1	1	1	1	1	1	1	1	1	1
group_6334	0.0417183	1	1	0.7864	1	1	1	0.9942	1	1	1	1	1	1	1	1	1	1	1	1	1	0.9697	0.9567	0.9654	0.9784	1	1	1	0.8846	0.8745	1	1	1	1	1	1	1	1	1	1	1	1	1	0	0	0	1	1	1
group_28078	0.0415118	1	1	1	1	1	1	1	1	1	1	1	1	1	1	1	1	1	1	1	1	1	1	1	1	1	1	1	1	1	1	1	1	1	1	1	1	1	1	1	1	1	1	1	1	1	1	1	1
group_13621	0.0410987	0	0	0.0609	0	0.1426	0.3462	0.1627	0.2628	1	0.2051	0.0441	1	1	0.0809	1	1	1	1	1	1	0	0	0	0	0	0	0	0	0	0	0	0	0	0	0	0	0	1	0	0	0	0	0	0	0	0	0	0
group_27865	0.0408922	1	1	1	1	1	1	1	1	1	1	1	1	1	1	1	1	1	1	1	1	1	1	1	1	1	1	1	1	1	1	1	1	1	1	1	1	1	1	1	1	1	1	1	1	1	1	1	1
group_21643	0.0404791	1	0.9516	0.9758	1	0.9983	1	1	1	1	1	1	0.9983	1	1	1	1	1	0.9879	1	1	0.9827	0	0	0	0.9948	0.9845	1	0	0	0.9965	0.981	0.9845	0.9965	1	0.9965	1	0	0.9741	0.9983	0.9965	0.9914	0.9223	0	0.4905	0	1	0.9983	0.9896
group_1388	0.0402726	0	0	0	0	0	0	0.0268	0	1	0	0	1	0.8298	0	0.8671	0.9196	0.3718	0.6072	0	0	0	0	0	0	0	0	0	0	0	0	0	0	0	0	0	0	0	0.2191	0	0	0	0	0	0	0	0	0	0
group_9437	0.0402726	0	0	0	0	0	1	0.9318	0.226	1	0.1275	0.1275	1	1	0.2096	1	1	1	1	1	1	0.029	0	0	0	0	0	0	0	0	0	0	0	0	0	0	0	0	0.9962	0	0	0	0	0	0	0	0	0	0
group_10241	0.0394465	0	0	0	0	0	0.1178	0.1147	0.151	0.9982	0.0365	0	0.9997	0.9994	0.061	0.9994	0.9994	0	0	0	0	0.0257	0	0	0	0	0	0	0	0	0	0	0	0	0	0	0	0	0	0	0	0	0	0	0	0	0	0	0
group_3240	0.0384139	0.1942	0	0	0	0	0.3095	0	0	0.4185	0	0	0	0.4048	0.2719	0	0	0	0	0.1078	0	0.089	0	0	0	0	0	0	0	0	0.1779	0	0	0.2594	0.1566	0.198	0.1504	0	0	0	0	0	0	0	0	0	0.1779	0	0
group_16120	0.0380008	0	0	0	0	0	0	0	0.166	1	0	0	1	1	0	1	1	1	1	1	1	0.0658	0	0	0	0	0	0	0	0	0	0	0	0	0	0	0	0	0.8441	0	0	0	0	0	0	0	0	0	0
group_32029	0.0377943	0	0	0	0	0	0	0	0	0	0	0	0	0	0	0	0	0	0	0	0.0952	0	0	0	0	0	0	0	0	0	0	0	0	0	0	0	0	0	0	0	0	0	0	0	0	0	0	0	0
safA	0.0375878	0	0	0	0	0	0	0.0268	0	0.7145	0	0	1	0.958	0	0.9557	0.8636	0.5245	0.317	0	0	0	0	0	0	0	0	0	0	0	0	0	0	0	0	0	0	0	0.4988	0	0	0	0	0	0	0	0	0	0
group_25172	0.0373812	1	1	1	1	1	1	1	1	1	1	1	1	1	1	1	1	1	1	1	1	1	1	1	1	1	1	1	1	1	1	1	1	1	1	1	1	1	1	1	1	1	1	1	1	1	1	1	1
group_14232	0.0369682	1	1	1	1	1	1	1	1	1	1	1	1	1	1	1	1	1	1	1	1	1	1	1	1	1	1	1	1	1	1	1	1	1	1	1	1	1	1	1	1	1	1	1	1	1	1	1	1
group_6821	0.0369682	0	0	0	0	0	0.1081	0	0	0.991	0	0	1	0.9955	0	0.9955	0.9932	0.9932	0.9077	1	1	0	0	0	0	0	0	0	0	0	0	0	0	0	0	0	0	0	0.9505	0	0	0	0	0	0	0	0	0	0
group_26760	0.035316	1	1	1	1	1	1	1	1	1	1	1	1	1	1	1	1	1	1	1	1	1	1	1	1	1	1	1	1	1	1	1	1	1	1	1	1	1	1	1	1	1	1	1	1	1	1	1	1
group_16631	0.0346964	0.9422	0	0.4054	0.9447	0.9447	1	1	0.9422	1	0.9447	0.9447	1	1	0.9456	1	1	1	1	1	1	0.9615	0	0	0	0.9422	0.9447	0.9422	0	0	0.9422	0.938	0.9422	0.9422	0.9447	0.9422	0.9422	0	1	0.9422	0.9447	0.9422	0.9422	0	0	0	0.9447	0.9447	0.9447
group_1099	0.0342834	0	0	0	0	0	0	0	0	1	0.338	0.1573	1	1	0.1573	1	1	1	1	1	1	0	0	0	0	0	0	0	0	0	0	0	0	0	0	0	0	0	1	0	0	0	0	0	0	0	0	0	0
group_17092	0.0342834	1	1	1	1	1	1	1	1	1	1	1	1	1	1	1	1	1	1	1	1	1	0	0	0	1	1	1	0	0	1	1	1	1	1	1	1	0	1	1	1	1	1	0	0	0	1	1	1
group_23804	0.0338703	1	1	1	1	1	1	1	1	1	1	1	1	1	1	1	1	1	1	1	1	1	1	1	1	1	1	1	1	1	1	1	1	1	1	1	1	1	1	1	1	1	1	1	1	1	1	1	1
atm1	0.0338703	1	1	1	0	0.1713	1	1	0.4882	1	0.3036	0	1	1	0.7251	0.9969	1	0.9672	0.9815	0	0	0.9826	1	1	1	0	0	0	1	0.9938	0.2462	0.0595	0.2821	0.1713	0	0.0841	0	1	0.9938	0.9651	1	1	0	1	1	0.9969	0.9979	1	0
group_1451	0.0336638	0	0	0	0.1527	0	0	0	0	0	0.1527	0.1546	0.1155	0.0633	0	0.0689	0.0819	0.851	0.8399	0	0	0.054	0	0	0	0	0	0	0.7467	0.7672	0	0	0	0	0	0	0	0.8492	0.8175	0	0	0	0	0.8082	0.8007	0.7933	0	0	0
group_24898	0.0332507	0	0	0	0.1352	0	1	0.2704	0.2784	1	0.1352	0.332	1	1	0.1339	1	1	1	1	1	1	0.0495	0	0	0	0	0	0	0	0	0	0	0	0	0	0	0	0	1	0	0	0	0	0	0	0	0	0	0
group_6226	0.0326311	0	0	0	0	1	1	1	1	1	1	0.7685	1	1	1	1	1	0	0	0	0	0	1	1	0.6204	0.7685	0.75	1	0	0.8519	0	0	0	0	0	0	0	1	0	0.2315	1	0.5741	0.5185	0	0	0	0.6389	0	0.7593
group_1121	0.0324246	0	0	0	0	0	0	0	0	0.9278	0	0	1	0.9775	0	0.9839	1	0.5864	0.4917	0	0	0	0	0	0	0	0	0	0	0	0	0	0	0	0	0	0	0	0.565	0	0	0	0	0	0	0	0	0	0
group_32547	0.0322181	0	0.6224	0.9375	0	0.9427	0.9193	0.9479	0.5573	1	0	0	0.9948	1	0.3359	0.9661	0.9661	0.888	1	1	1	0.8151	0.8203	0.9531	1	0.9375	0.9401	0.9714	1	1	0	0	0	0	0	0	0	1	0	0	0	0	0	0.9375	0.9375	0.8776	0.5078	0.7318	0
group_23689	0.0320116	0	0	0	0	0	1	0.5852	0	0.837	0	0	0.837	0.8519	0	0.837	0.837	0.837	0.837	0	0	0	0	0	0	0	0.1852	0	0.1852	0	0	0	0.1852	0	0	0	0	0	0.837	0	0	0	0.1852	0	0	0	0	0	0
pfbA	0.0320116	0	0	0	0	0.011	0.988	0	0.0149	0	0.0768	0.0562	0	0	0	0	0	0	0	0	0	0.0125	0	0.0288	0	0	0	0	0	0	0	0	0	0	0	0	0	0	0	0	0	0	0	0	0	0	0	0	0
group_26365	0.0311855	1	1	1	1	1	1	1	1	1	1	1	1	1	1	1	1	1	1	1	1	1	1	1	1	1	1	1	1	1	1	0.9921	1	1	1	1	1	1	1	1	1	1	1	1	1	1	1	1	1
group_569	0.0305659	0	0.4268	0	0	0	0	0	0	1	0	0	1	1	0.067	1	1	0.9829	1	1	1	0	0	0	0	0	0	0	0	0	0	0	0	0	0	0	0	0	1	0	0	0	0	0	0	0	0	0	0
group_15424	0.0299463	1	1	1	1	1	1	1	1	1	1	1	1	1	1	1	1	1	1	1	1	1	1	1	1	1	1	1	1	1	1	1	1	1	1	1	1	1	1	1	1	1	1	1	1	1	1	1	1
group_24828	0.0297398	1	1	1	1	0.9739	1	1	1	1	1	1	1	1	1	1	1	1	1	1	1	1	0.8754	1	1	1	1	1	1	0.958	1	0.7913	0.9942	1	1	1	1	1	1	1	1	1	1	0.8478	0.8304	0.8333	1	1	1
group_26183	0.0297398	0.6012	0.9048	0.9226	0.9286	0.881	0.9405	0.9881	0.9345	0.9405	0.881	1	0.994	0.8393	0.9881	0.8333	0.9405	0.9405	0.9345	0.9345	0.9464	0.9524	0.2917	0.2917	0.2917	0.2917	0.2917	0.2917	0.2917	0.2917	0.2917	0.2917	0.2917	0.2917	0.2917	0.2917	0.2917	0	0.2917	0.2917	0.2917	0.2917	0.2917	0.2917	0.2917	0.2917	0.2917	0.2917	0.2917
ssuB_1	0.0295333	0.6395	0.9729	1	0.8682	0.7481	1	1	0.8682	1	1	1	1	1	0.8682	1	1	1	1	1	1	0.6667	0	0	0	0.6512	0.7713	0.7713	0	0	0.6047	0.5233	0.6357	0.6473	0.6395	0.6434	0.6318	0.4109	1	0.655	0.6938	0.5504	0.5969	1	0.8798	1	0.6512	0.6318	0.6357
group_664	0.0291202	0.0366	0.8471	0.8864	0.0339	0.0353	0.9991	0.8585	0.196	0.9908	0.0371	0.0128	0.9986	0.9872	0.1122	0.9849	0.9922	0.8448	0.8672	0.9991	1	0.0865	0.0375	0.0375	0.1941	0	0.0247	0.0357	0	0	0	0	0	0	0.0366	0	0.033	0.0325	0.8484	0	0	0.0398	0.3333	0.2752	0	0.3484	0.0348	0.1438	0.027
group_3134	0.0289137	0	0.7735	0	0	0	0.1326	0.1565	0	0.965	0	0	0.9945	0.9853	0.8214	0.989	1	0.9411	0.965	0	0	0	0	0	0	0	0	0	0	0	0	0	0	0	0	0	0	0	0.8987	0	0	0	0	0	0	0	0	0	0
group_2519	0.027881	0.0206	0	0.0226	0.1111	0.116	0.9198	0.1724	0.2169	0.9798	0.2782	0.0576	0.9782	0.9798	0.449	0.9786	0.977	0.9782	0.9782	0.9786	0.9786	0	0	0	0	0.0115	0.0198	0.0572	0.0198	0.0226	0	0	0	0	0.0506	0	0	0	0.9728	0	0	0	0	0	0	0	0	0	0
group_12214	0.027468	0	0	0	0	0	0.0427	0	0.0854	1	0.1595	0	1	1	0.1269	1	1	1	0.9831	0	0	0	0	0	0	0	0	0	0	0	0	0	0	0	0	0	0	0	1	0	0	0	0	0	0	0	0	0	0
group_13619	0.027468	0	0	0	0	0	0.0897	0.3213	0.1619	1	0.3686	0.0441	1	1	0.1667	1	1	1	1	1	1	0	0	0	0	0	0	0	0	0	0	0	0	0	0	0	0	0	1	0	0	0	0	0	0	0	0	0	0
group_29563	0.0272615	0.8718	1	0.9573	1	1	1	1	0.906	1	1	1	1	1	1	1	1	1	1	1	1	0.906	0.2137	1	0.8974	0.7094	0.906	1	0.8547	0.7692	0.8974	0.906	0.812	0.8974	0.8291	0.906	0.8889	0.906	0.812	0.8974	1	0.8803	1	0.7863	0.8462	0.7949	0.906	0.8889	0.8462
group_5198	0.0272615	0.6873	0	0	0	0	0	0	0	0	0	0	0	0	0	0	0	0	0	0	0	0	0	0	0	0	0	0	0	0	0	0	0	0	0	0	0	0	0	0	0	0	0	0	0	0	0	0	0
group_35515	0.0266419	0	0.5935	0.5935	0	0	0	0.6423	0.6829	1	0.7642	0	1	1	0.7561	1	1	1	1	0	0	0	0	0	0	0	0	0	0	0	0	0	0	0	0	0	0	0	1	0	0	0	0	0	0	0	0	0	0
group_8274	0.0262288	0	0	0	0	0	0.8735	0.8938	0	0.9204	0.0673	0.0623	1	0.984	0.116	0.9914	0.9883	1	0.8988	0	0	0	0	0	0	0	0	0	0	0	0	0	0	0	0	0	0	0	0.6537	0	0	0	0.1025	0.0877	0.1679	0	0	0	0
group_134	0.0258158	0.954	0	0.6878	0.954	0.9552	0.9664	0.7058	0.9552	0.9552	0.9577	0.9558	1	0.9577	0.9558	1	1	0.9552	0.9496	1	0.9552	0.9552	0.3619	0.5118	0.0553	0.9552	0.9552	0.9546	0.1735	0.1542	0.9496	0.9496	0.9502	0.9496	0.9496	0.9496	0.9496	0.0529	0.9496	0.954	0.9496	0.9496	0.9496	0.6281	0.3955	0.1872	0.954	0.9552	0.9496
group_622	0.0258158	0	0	0	0	0	0.8723	0.0398	0	1	0	0	1	1	0	1	1	0.9917	0.9972	1	1	0	0	0	0	0	0	0	0	0	0	0	0	0	0	0	0	0	0.8645	0	0	0	0	0	0	0	0	0	0
group_2028	0.0256093	0.5374	0.7736	0.366	0.5135	0.3298	0.5068	0.621	0.4149	0.7444	0.6758	0.4876	0.3913	0.7049	0.5003	0.2656	0.2415	0.3286	0.2503	0.684	0.6463	0.7014	0.1705	0.4482	0.4685	0.5624	0.5754	0.6031	0.3148	0.409	0.2862	0.3059	0.2986	0.4199	0.4061	0.3054	0.2895	0.5236	0.3086	0.4349	0.4597	0.323	0.3619	0.1967	0.4373	0.4002	0.4064	0.4729	0.4414
group_21145	0.0256093	0.9824	0.9824	0.9824	0.9824	0.9824	0.9665	0.3492	0.9824	0.9824	0.9824	0.9824	0.9824	0.9859	0.9824	0.9824	0.9824	0.9824	0.9718	0.9824	0.9824	0.9788	0	0	0	0.9824	0.9824	0.9824	0	0	0.9824	0.9824	0.9788	0.9824	0.9824	0.9824	0.9824	0	0.9824	0.9824	0.9824	0.9824	0.9824	0	0	0	0.9824	0.9824	0.9824
group_27625	0.0251962	1	1	1	1	1	1	1	1	1	1	1	1	1	1	1	1	1	1	1	1	1	1	1	1	1	1	1	1	1	1	1	1	1	1	1	1	1	1	1	1	1	1	1	1	1	1	1	1
group_7415	0.0247831	1	1	1	0	0.175	1	0.275	0.3219	0.3177	0.199	0.175	0.1823	0.1823	0.2969	0.1698	0.1719	1	0.9906	0.1688	0.1458	0.3635	0.1615	0.1698	0.1927	0.175	0.175	0.175	0.8646	0.8646	0.1479	0	0.1604	0	0	0.1177	0	0.1646	0.1635	0.1698	0.1698	0.1698	0.1927	0.999	1	1	0.7937	1	0.1698
group_8248	0.0247831	0	0	0	0	0	1	0.7488	0.0877	0.8549	0	0.0623	0.9519	0.8759	0.1506	0.9148	0.9	0.8988	0.8401	0	0	0	0	0	0	0	0	0	0	0	0	0	0	0	0	0	0	0	0.4253	0	0	0	0.1728	0.1636	0	0.1654	0	0	0
group_8254	0.0247831	0	0	0	0	0	1	1	0.4132	1	0.1597	0	1	0.998	0.2016	0.99	1	0.9641	0.976	0	0	0	0	0	0	0	0	0	0	0	0	0	0	0	0	0	0	0	1	0	0	0	0	0.501	0	0	0	0	0
group_12095	0.0245766	0	0	0	0	0	0.3154	0.2123	0.3185	1	0	0	1	1	0.3544	1	1	1	1	1	1	0	0	0	0	0	0	0	0	0	0	0	0	0	0	0	0	0	1	0	0	0	0	0	0	0	0	0	0
group_21599	0.0243701	1	1	1	1	1	1	1	1	1	1	1	1	1	1	1	1	1	1	1	1	1	1	1	1	1	1	1	1	1	1	1	1	1	1	1	1	1	1	1	1	1	1	1	1	1	1	1	1
group_24610	0.0243701	0	0	0	0.1878	0	0	0	0.1941	0	0.3713	0.1941	0	0	0	0	0	0	0	0	0	0.1899	0.2658	0.2194	0.4072	0	0	0	0	0	0	0	0	0	0	0	0	0	0	0.1772	0.192	0	0.1688	0	0	0	0	0	0.1772
group_2791	0.0241636	0	0.323	0	0	0	0.2195	0.0454	0.0432	1	0.1871	0.1363	1	1	0.3315	1	1	1	1	0	0	0	0	0	0	0	0	0	0	0	0	0	0	0	0	0	0	0	1	0	0	0	0	0	0.09	0	0	0	0
group_292	0.0241636	0	0	0	0	0	0	0	0	0.8737	0	0	1	0.9679	0	1	1	0.778	0.5837	0	0	0	0	0	0	0	0	0	0	0	0	0	0	0	0	0	0	0	0.4591	0	0	0	0	0	0	0	0	0	0
group_7965	0.0241636	0.0971	0.603	0.9829	0	0.128	0.811	0.5518	0.6496	1	0.6024	0.3714	1	1	0.6017	1	1	1	1	0.7454	0.71	0	0.0912	0.1115	0.1109	0.1063	0.1037	0.1063	0.1115	0.1096	0.1043	0	0.0932	0	0	0	0	0.1076	0.9967	0.0965	0	0.023	0.1096	0.1129	0.1129	0.1129	0.0932	0.1102	0.0932
group_8670	0.0241636	0.1381	1	0.9724	0	0.1548	1	0.3886	0.9744	0.9389	0.3402	0.2436	0.4241	0.857	1	0.1627	0.4083	0.4684	0.359	1	1	0.1726	0.9931	0.9882	0.9536	0.1548	0.1568	0.1469	0.1598	0.1677	0.9803	0.8402	0.9941	0.8402	0.8393	0.8393	0.8402	0.8087	1	0.14	0.1588	0.144	0.14	0.1617	0.6903	0.5286	0.1538	0.1558	0
group_28086	0.023957	1	1	1	1	1	1	1	1	1	1	1	1	1	1	1	1	1	1	1	1	1	1	1	1	1	1	1	1	1	1	1	1	1	1	1	1	1	1	1	1	1	1	1	1	1	1	1	1
group_7470	0.0237505	0	0	0	0	0	0	0.0762	0.314	1	0.0575	0.0131	1	1	0.2292	1	1	0.9943	0.9989	1	1	0.0432	0	0	0	0	0	0	0	0	0	0	0	0	0	0	0	0	1	0	0	0	0	0	0	0	0	0	0
group_21258	0.0233375	0	0.1995	0	0	0	0	0.0335	0.1107	1	0	0	1	1	0.1634	1	1	1	1	1	1	0	0	0	0	0	0	0	0	0	0	0	0	0	0	0	0	0	1	0	0	0	0	0	0	0	0	0	0
group_32557	0.0233375	0	0	0	0	0	0	0	0	0	0	0	0	0	0	0	0	0	0	0	0	0	0	0	0	0	0	0	0	0	0	0	0	0	0	0	0	0	0	0	0	0	0	0	0	0	0	0	0
group_32558	0.0233375	0	0	0	0	0	0	0	0	0	0	0	0	0	0	0	0	0	0	0.0546	0	0	0	0	0	0	0	0	0	0	0	0	0	0	0	0	0	0	0	0	0	0	0	0	0	0	0	0	0
group_36410	0.0233375	0	0	0	0	0.028	0	0	0	0	0	0	0	0	0	0	0	0	0	0	0	0	0	0	0	0	0	0	0	0	0	0	0	0	0	0	0	0	0	0	0	0	0	0	0	0	0	0	0
group_18312	0.0231309	0	0.1498	0	0.8257	0	0.7859	0	0.8257	0.4679	0.8257	0.8257	0.7798	0.6055	0.7982	0.2018	0.2018	0.2018	0.2018	1	1	0	0.8563	0.8257	0.8257	0	0	0	0	0	0	0	0	0	0	0	0	0	0.2018	0.8257	0.8257	0	0.8257	0	0	0	0	0	0.8624
group_13039	0.0229244	0	0	0	0	0	0.9915	0.7692	0.2735	0	0	0	0	0	0	0	0	0	0	0.812	0.812	0	0	0	0	0	0	0	0	0	0	0	0	0	0	0	0	0.6752	0	0	0	0	0	0	0	0	0	0	0
group_15084	0.0229244	0	0.5156	0	0	0.0463	0.259	0.2229	0.0356	1	0	0.1644	1	1	0.179	1	1	1	1	1	1	0.0463	0	0.0902	0.0425	0.0756	0.0794	0.0794	0	0.0444	0	0	0	0	0	0	0	0.12	1	0	0	0	0	0.0222	0.0222	0.0241	0	0.0489	0
group_885	0.0227179	0.9746	1	0.9348	0	0.9656	0.5942	0.9167	0.9855	1	1	0.9764	1	0.9982	1	1	1	0.9783	0.2754	0.2971	0	0	0.942	0.9801	0.9873	1	1	1	0.9946	0.9982	0.9583	0.6993	0.9801	0.7065	0.7065	0.7047	0.6812	0.9946	0.9964	0.7083	0.7065	0.7083	0.9601	0.2971	0.2518	0.2862	0.9764	1	0.7065
group_10393	0.0225114	0.8329	1	0.5768	0	0.8329	1	0.8346	0.9009	0.9807	0.8606	0.838	0.7884	0.8573	0.8774	0.1301	0.5861	1	1	0.0848	0.0672	0.9404	0.8262	0.7968	0.8262	0.5768	0.5768	0.5768	1	1	0	0	0	0	0	0	0	1	1	1	1	0.8262	0.8262	0.2015	0.3459	0.5525	1	1	0.8262
group_20589	0.0225114	1	1	1	1	1	1	1	1	1	1	1	1	1	1	1	1	1	1	1	1	1	1	1	1	1	1	1	1	1	1	1	1	1	1	1	1	1	1	1	1	1	1	1	1	1	1	1	1
group_9597	0.0223048	0.2056	0.2508	0.2383	0	1	0.3598	0.1262	0.1573	0.2523	0.2648	0.2336	0.257	0.2508	0.2555	0.257	0.2461	0.2523	0.2492	0.2414	0	0	0.2383	0.2539	0.2539	0.2523	0.2508	0.2648	0.2414	0.2461	0	0.2212	0.2274	0	0	0	0	0.2555	0.2274	0	0.2477	0.9673	0.2461	0.2555	0.2555	0.2399	0.2274	0.2555	0
group_1106	0.0220983	0	0	0	0	0	0	0	0	0.9487	0	0	1	0.6853	0	0.9476	0.9231	0.5012	0.4441	0	0	0.028	0	0	0	0	0	0	0	0	0	0	0	0	0	0	0	0	0.331	0	0	0	0	0	0	0	0	0	0
group_11970	0.0220983	0	0	0	0	0	1	1	0.4215	1	0.4176	0.1556	1	1	0.8262	0.9922	0.9922	0.9611	0.9922	0	0	0	0	0	0	0	0	0	0	0	0	0	0.1816	0	0	0	0	0	0.9922	0	0	0	0	0	0	0	0	0	0
group_36188	0.0218918	0	0	0	0	0	0	0.0868	0	0	0	0	0	0	0	0	0	0	0.6481	1	1	0	0	0	0	0	0	0	0	0	0	0	0	0	0	0	0	0	0	0	0	0	0	0	0	0	0	0	0
group_6389	0.0218918	0.9462	0.8584	0.6326	0.8835	0.9462	0.9229	0.1039	0.9373	0.8262	1	0.9462	0.9229	0.9373	1	1	1	0.6953	0.6953	1	1	0.733	0	0	0.0448	0.9409	0.9373	0.9373	0	0	0.9032	0.6935	0.8351	0.9373	0.8763	0.6953	0.8781	0	0.8728	0.6953	0.8978	0.8961	0.6505	0	0.0448	0.0448	0.6953	0.9946	0.7581
group_681	0.0218918	1	1	1	1	1	1	1	1	1	1	1	1	1	1	1	1	1	1	1	1	1	0.9921	1	1	1	1	1	1	1	1	1	1	1	1	1	1	1	1	1	1	1	1	1	1	1	1	1	1
group_24973	0.0216853	1	1	1	1	1	1	1	1	1	1	1	1	1	1	1	1	1	1	1	1	1	1	1	1	1	1	1	1	1	1	1	1	1	1	1	1	1	1	1	1	1	1	1	1	1	1	1	1
group_26642	0.0216853	1	1	1	1	1	1	1	1	1	1	1	1	1	1	1	1	1	1	1	1	1	1	1	1	1	1	1	1	1	1	1	1	1	1	1	1	1	1	1	1	1	1	1	1	1	1	1	1
group_27863	0.0216853	1	1	1	1	1	1	1	1	1	1	1	1	1	1	1	1	1	1	1	1	1	1	1	1	1	1	1	1	1	1	1	1	1	1	1	1	1	1	1	1	1	1	1	1	1	1	1	1
group_122	0.0214787	0	0	0	0	0	0.1423	0	0	0.9085	0	0	1	0.9706	0	0.9428	0.9984	0.5559	0.4848	0	0	0	0	0	0	0	0	0	0	0	0	0	0	0	0	0	0	0	0.6865	0	0	0	0	0	0	0	0	0	0
group_17977	0.0214787	1	1	1	1	1	1	1	1	1	1	1	1	1	1	0.9535	0.8408	1	1	1	1	1	1	1	1	1	1	1	1	1	1	1	1	1	1	1	1	1	1	1	1	1	1	1	1	1	1	1	1
group_19124	0.0212722	0	0	0	0	0	1	0.3556	0.6248	1	0	0.2441	1	1	0.1185	1	1	1	1	1	1	0	0	0	0	0	0	0	0	0	0	0	0	0	0	0	0	0	1	0	0	0	0	0	0	0	0	0	0
group_2079	0.0212722	0.6071	0.869	0.8793	0.551	0.7891	0.983	0.932	0.7789	0.983	0.631	0.852	0.983	0.983	0.983	0.9813	0.9711	0.9235	0.6088	0.9048	0.7857	0.6071	0.6071	0.7721	0.7721	0.7432	0.619	0.6207	0.9592	0.9711	0.5289	0.5289	0.6599	0.4286	0	0.5289	0.2534	0.835	0.949	0.6071	0.6071	0.6071	0.619	0.9286	0.9337	0.966	0.6173	0.6088	0.6071
group_3074	0.0212722	0.3438	0.4688	0.3646	0	0.6146	0.974	0.9688	0.7292	0.6198	1	0.5938	1	1	1	0.6198	0.6198	0.6198	0.8542	0.3854	0.375	0.6198	0.25	0.3073	0	0	0.3542	0.599	0	0	0	0	0	0	0	0	0	0	0	1	0.6198	0.6198	0.6146	0.6198	0.5833	0.6198	0	0.3438	0
group_26416	0.0210657	1	1	1	1	1	1	1	1	1	1	1	1	1	1	1	1	1	1	1	1	1	1	1	1	1	1	1	1	1	1	1	1	1	1	1	1	1	1	1	1	1	1	1	1	1	1	1	1
group_14880	0.0208591	0	0	0	0	0	0	0	0	0	0	0	0	0	0	0	0	0	0	0	0	0	0	0	0	0	0	0	0	0	0	0	0	0	0	0	0	0	0	0	0	0	0	0	0	0	0	0	0
group_23635	0.0208591	0	0	0.278	0	0	0.4043	0.1396	0.7665	1	0.1059	0.0854	1	1	0.9904	1	1	1	1	1	1	0	0.8664	1	0	0	0	0	0.3646	0.3357	0.4116	0.2214	0.5006	0.2214	0	0	0	0	1	0	0	0	0.633	0.4188	0	0.1576	0.2238	0	0
group_25650	0.0208591	0	0	0	0	0.1667	1	0	0.7689	0.6591	0.2235	0.375	0	0.3144	0.2576	0	0	0	0	0	0	0	0	0	0	0	0	0	0	0	0	0	0	0	0	0	0	0	0	0	0	0	0	0	0	0	0	0	0
group_8253	0.0208591	0	0	0	0	0	0.9864	0.9182	0	0.9318	0	0	0.9924	0.9091	0.1652	0.9591	0.9136	0.797	0.6727	0	0	0	0	0	0	0	0	0	0	0	0	0	0	0	0	0	0	0	0	0	0	0	0	0.3833	0	0	0	0	0
nhaK_1	0.0206526	1	0	0	0.0411	1	1	0.0309	0.0302	1	0.0309	0.0611	0.0454	1	0.0853	0.0363	0	0.0411	0.2995	1	1	1	0	0	0	1	1	1	0	0	1	1	1	1	1	1	1	0.0393	0	0.0357	0	1	0	0	0	0	0	0	0.0309
group_6814	0.0206526	0	0	0	0	0	0.2138	0.151	0	1	0	0	1	1	0	1	1	1	1	1	1	0	0	0	0	0	0	0	0	0	0	0	0	0	0	0	0	0	1	0	0	0	0	0	0	0	0	0	0
group_941	0.0204461	1	1	1	1	1	1	1	1	1	1	1	1	1	1	1	1	1	1	1	1	1	0.8899	1	1	1	1	1	1	1	1	0.8174	1	1	1	1	1	1	1	1	1	1	1	1	1	1	1	1	1
group_4321	0.0202396	0	0	0.0641	0	0	0.5437	0.1806	0	0	0	0	0	0.0103	0	0	0	0.4761	0.4368	0.777	0.7931	0	0	0.0424	0.6789	0	0	0	0.1298	0.0691	0	0	0	0	0	0	0	0.0267	0	0	0	0	0	0	0	0	0.0313	0.0271	0
group_1496	0.020033	0	0	0	0	0	0	0	0.054	0.9684	0	0	1	0.9481	0.0134	1	1	0.5543	0.634	0	0	0.0123	0	0	0	0	0	0	0	0	0	0	0	0	0	0	0	0	0.4436	0	0	0	0	0	0	0	0	0	0
rbsC_4	0.020033	0	0	0.4419	0	0.0758	0.7528	0.2135	0.9747	1	0.0431	0.2622	1	1	0.9803	1	1	1	1	1	1	0.0215	0.9541	0.9747	0	0	0	0.3521	0.4766	0.4148	0	0	0	0	0	0	0	0.0403	1	0	0	0.029	0.7865	0	0	0	0.618	0.6639	0
group_714	0.020033	0.6667	0.625	1	0	0.6708	1	0.6708	0.8833	0.725	0.8958	0.6708	0.5667	0.7458	0.6708	0.3083	0.5208	0.9875	1	0.3792	0.3625	0.6458	0.6042	0.6292	0.6583	0	0	0	0.6708	0.6708	0	0	0	0	0	0	0	0.2	0.3125	0.6708	0.6708	0.9792	0.6375	0	0	0	0.6625	0.6708	0.6583
group_9337	0.020033	0	0	0	0	0	0	0	0	0	0	0	0	0	0	0	0	0	0	1	0.9873	0	0	0	0	0	0	0	0	0	0	0	0	0	0	0	0	0	0	0	0	0	0	0	0	0	0	0	0
group_11770	0.0198265	0	0	0.3489	0	0.0259	0.8738	0.055	0.7974	0.9903	0.0803	0.0738	0.9961	0.9948	0.9683	0.9909	0.9922	0.9858	0.9896	1	0.9981	0	0.7605	0.8479	0.0265	0.0246	0	0.1663	0.6835	0.49	0.2123	0	0.321	0	0	0	0	0.0304	0.9773	0	0	0.1786	0.611	0.1961	0.4291	0.4369	0.5379	0.5074	0
group_11907	0.01962	0.9765	0	0.2217	0.696	0.9427	0.9325	0.1483	0.8957	1	0.9794	0.9075	1	1	0.9633	1	1	1	0.9618	1	1	0.6314	0.4684	0.9251	0.8576	0.9559	0.9794	0.9794	0.8884	0.5903	0.9119	0.8825	0.7313	0.9941	0.9604	0.9662	0.9589	1	0.9618	0.6814	0.6931	0.975	0.6432	0.4802	0.4802	0.8928	0.9618	0.9383	0.6872
group_12034	0.01962	0	0	0	0	0	0	0	0	0.1088	0.1342	0	0	0.1088	0	0	0	0	0	0	0	0	0	0	0	0	0	0	0	0	0	0	0	0	0	0	0	0	0	0	0	0	0	0	0	0	0	0	0
group_3604	0.01962	0	0	0.3123	0	0	0.0607	0.0601	0.197	0.9928	0.0607	0	0.991	0.979	0	0.991	0.991	0.9796	0.9489	0	0	0	0	0	0	0	0	0	0	0	0	0	0	0	0	0	0	0	0	0	0	0	0	0.8661	0.8204	0.8372	0	0	0
group_4422	0.01962	0	0	0	0	0	0.9071	0	0	0.5994	0	0.1619	0.5481	0.6795	0	0.6538	0.5016	0.3766	0.4151	0.5128	0.8141	0	0	0	0	0	0	0	0	0	0	0	0	0	0	0	0	0	0.3173	0	0	0	0	0	0	0	0	0	0
group_1201	0.0194135	0.9904	1	0.9846	0	0.9949	0.934	0.9865	0.9974	1	1	1	1	1	1	1	1	1	0.1282	0.0994	0.1821	0	0.9872	1	1	1	1	0.9968	1	1	0.8269	0.8878	0.9147	0.8308	0.8936	0.8321	0.8321	0.9917	1	0.9776	0.984	1	1	0.1051	0.7115	0.4263	0.9885	1	0.8962
group_10757	0.0192069	0	0	0	0	0	1	0.1703	0.1764	1	0.1223	0.1368	1	1	0.0811	1	1	1	1	1	1	0	0	0	0	0	0	0	0	0	0	0	0	0	0	0	0	0	1	0	0	0	0	0	0	0	0	0	0
group_18715	0.0192069	0	0.5152	0	0	0	0	0	0.1809	1	0.2694	0	1	1	0	1	1	1	1	1	1	0.0236	0	0	0	0	0	0	0	0	0	0	0	0	0	0	0	0	1	0	0	0	0	0	0	0	0.35	0.2321	0
group_19060	0.0192069	0	0	0	0	0	0.4302	0	0.2578	0.9806	0.0872	0	0.9806	0.9806	0.3043	0.9612	0.9612	0.9574	0.9574	0.9806	0.9806	0	0	0	0	0	0	0	0	0	0	0	0	0	0	0	0	0	0.9147	0	0	0	0	0	0	0	0	0	0
group_27905	0.0192069	1	1	1	1	1	1	1	1	1	1	1	1	1	1	1	1	1	1	1	1	1	1	1	1	1	1	1	1	1	1	1	1	1	1	1	1	1	1	1	1	1	1	1	1	1	1	1	1
group_32548	0.0192069	0	0	0.2622	0	0	0	0.2691	0	0	0	0	0	0	0	0	0	0	0	0	0	0	0	0	0	0	0	0	0	0	0	0	0	0	0	0	0	0	0	0	0	0	0	0	0	0	0	0	0
group_10780	0.0190004	0	1	0.8082	0	0	0.317	0	0	1	0	0.1146	1	1	0.1181	1	1	1	1	1	1	0	0	0	0	0	0	0	0	0	0	0	0	0	0	0.5731	0	0	1	0	0	0	0	0	0	0	0	0	0
group_1775	0.0190004	0.7913	0.9624	0.6455	0.0435	0.9407	1	0.9134	0.9659	0.9635	0.9641	0.9733	0.9882	0.9326	1	0.899	0.8729	0.9893	0.972	0	0	0.8115	0.6277	0.8051	0.7194	0.9359	0.9552	0.9493	0.8836	0.8441	0	0	0.0287	0	0.0311	0	0	0.8974	0.7959	1	1	0.7395	0.7393	0	0.2898	0.1608	0.9827	0.9913	0.6857
group_21274	0.0190004	0	0	0	0	0	0.8037	0	0.4452	1	0.2306	0.4178	1	1	0.6119	1	1	0.9932	0.9817	1	1	0	0	0	0	0	0	0	0	0	0	0	0	0	0	0	0	0	0.968	0	0	0	0	0	0	0	0	0	0
group_25137	0.0190004	1	1	1	1	1	1	1	1	1	1	1	1	1	1	1	1	1	1	1	1	1	0.7868	1	1	1	1	1	1	1	1	1	1	1	1	1	1	1	1	1	1	1	1	1	1	1	1	1	1
group_26322	0.0190004	1	1	1	1	1	1	1	1	1	1	1	1	1	1	1	1	1	1	1	1	1	1	1	1	1	1	1	1	1	1	1	1	1	1	1	1	1	1	1	1	1	1	1	1	1	1	1	1
group_29976	0.0190004	0	0.9155	0.7916	0	0	0.9936	0	0	0.3352	0.4848	0.4839	0.0432	0.3994	0	0.0918	0	0	0	0.0432	0.0432	0.4279	0	0	0	0	0	0	0.1534	0.1561	0	0	0	0	0	0	0	0	0	0	0	0	0	0.1166	0.1093	0	0	0	0
group_43086	0.0190004	0	0	0	0	0	0	0	0	0	0	0	0	0	0	0	0	0	0	0	0	0	0	0	0	0	0	0	0	0	0	0	0	0	0	0	0	0	0	0	0	0	0	0	0	0	0	0	0
group_601	0.0190004	0	0	0	0	0	0	0	0	0.9064	0	0	1	0.9957	0	0.9818	0.9604	0.6356	0.6629	0	0	0	0	0	0	0	0	0	0	0	0	0	0	0	0	0	0	0	0.4778	0	0	0	0	0	0	0	0	0	0
group_12033	0.0187939	0	0	0	0.1229	0	0	0	0	0	0.3425	0	0	0	0	0	0	0	0	0	0	0	0	0	0	0	0	0	0	0	0	0	0	0	0	0	0	0	0	0	0	0	0	0	0	0	0	0	0
group_20295	0.0187939	1	0	0	1	0.7112	0.1619	0.4332	1	1	1	1	1	1	1	1	1	1	1	0	0	1	0	0	0	1	1	1	0	0	0.9946	0.9177	1	1	0.9568	1	1	0	1	1	1	1	1	0	0.1296	0.1808	1	1	1
group_25217	0.0187939	1	1	1	1	1	1	1	1	1	1	1	1	1	1	1	1	1	1	1	1	1	1	1	1	1	1	1	1	1	1	1	1	1	1	1	1	1	1	1	1	1	1	1	1	1	1	1	1
group_53009	0.0187939	1	1	1	1	1	1	1	1	1	1	1	1	1	1	1	1	1	1	1	1	1	1	1	1	1	1	1	1	1	1	1	1	1	1	1	1	1	1	1	1	1	1	1	1	1	1	1	1
group_7666	0.0187939	1	0.5988	0.6427	1	1	1	1	1	1	1	1	1	1	1	1	1	1	1	1	1	1	0.0944	0.4353	0.4526	1	1	1	0.3799	0.3546	1	1	1	1	1	1	1	0.629	1	1	1	1	1	0.1002	0.0572	0.1365	1	1	1
group_20708	0.0185874	1	0	0.4872	1	1	1	1	1	1	1	1	1	1	1	1	1	1	1	1	1	1	0	0	0	1	1	1	0	0	1	1	1	1	1	1	1	0	1	1	1	1	1	0	0	0	1	1	1
cdtB	0.0185874	0	0	0	0	1	0	0	0	0	0	0	0	0	0	0	0	0	0	0	0	1	0	0	0	0	0	0	0	0	0	0	0	0	0	0	0	0	0	0	0	1	0	0	0	0	0	0	0
group_18762	0.0183808	0	0	0	0	0	0.978	0.3425	0.4139	0.978	0.348	0.3553	0.9853	0.978	0.4158	0.9853	0.978	0.978	0.978	0.9817	0.9853	0	0	0	0	0	0	0	0	0	0	0	0	0	0	0	0	0	0.978	0	0	0	0	0	0	0	0	0	0
group_22535	0.0183808	1	1	1	1	1	1	1	1	1	1	1	1	1	1	1	1	1	1	1	1	1	1	1	1	1	1	1	1	1	1	1	1	1	1	1	1	1	1	1	1	1	1	1	1	1	1	1	1
group_18754	0.0181743	1	1	1	1	1	1	1	1	1	1	1	1	1	1	1	1	1	1	1	1	1	0.9054	1	1	1	1	1	0.9828	0.8914	1	0.9968	1	1	1	1	1	1	1	1	1	1	1	0.8914	1	1	1	1	1
group_22692	0.0181743	0.7771	0	0	0.6854	0.6979	1	0.85	0.5333	1	0.8479	0.6479	1	1	0.85	1	1	1	1	1	1	0.5958	0	0	0	0.8562	0.8562	0.8562	0	0	0.7771	0.85	0.85	0.85	0.7771	0.85	0.85	0	1	0.85	0.85	0.7771	0.85	0	0	0	0.85	0.8562	0.7771
group_4667	0.0181743	0	0	0	0	0	0.6012	0	0	1	0.3155	0	1	1	0	1	1	1	1	1	1	0	0	0	0	0	0	0	0	0	0	0	0	0	0	0	0	0	0.6369	0	0	0	0	0	0	0	0	0	0
group_222	0.0179678	0.8816	0.9079	0.9079	0.9561	0.9079	0.9561	1	0.8816	0.8816	0.9079	0.886	0	0.8816	0.9079	0.8816	0	0.8947	0.9079	0.943	0.9561	0.8816	0.8816	0.8947	0.9079	0.9079	0.9079	0.9079	0.8816	0.8816	0.9079	0.8816	0.9079	0.9079	0.9079	0.9079	0.9079	0.8816	0.8816	0.8816	0.8816	0.9079	0.8816	0.8816	0.8816	0.8816	0.9079	0.9079	0.8816
group_23369	0.0179678	0	0	0	0.0172	0	0	0	0.0172	0	0.0177	0	0	0	0	0	0	0	0	0	0	0.0097	0	0	0	0	0	0	0	0	0	0	0	0	0	0	0	0	0	0	0	0	0	0	0	0	0	0	0
group_10327	0.0177613	0.5169	0	0.3109	0	0.7079	0.6255	0	0.794	0.9176	0.7079	0.7079	0.9738	0.9251	0.8577	0.9064	0.8989	0.5094	0	0	0	0.3371	0	0	0.1273	0.3109	0.6142	0.6067	0.7341	0.6367	0	0	0	0	0	0	0	0.8352	0.5918	0.2996	0.2959	0.2584	0	0	0.5281	0.5206	0.3745	0.5393	0.2734
group_1367	0.0177613	0	0	0	0	0.0187	0	0	0	0.9909	0	0	1	1	0	0.9823	0.9797	0.5993	0.4537	0	0	0	0	0	0	0	0	0	0	0	0	0	0	0	0	0	0	0	0.5757	0	0	0	0	0	0	0	0	0	0
group_15671	0.0177613	0	1	1	1	0.6051	1	1	1	1	1	1	1	1	1	1	1	1	1	1	1	1	0.7138	0.8841	0	0	0	0.6268	0	0.6957	0	0	0.5145	0	0	0	0	0	1	1	1	0	1	0	0	0	0.6232	1	1
group_31359	0.0177613	1	1	1	1	1	1	1	1	1	1	1	1	1	1	1	1	1	0.3111	1	1	1	0	1	1	1	1	1	1	1	1	1	1	1	1	1	1	1	0.7333	1	1	0.5667	1	0.3333	0	1	1	1	0.7444
group_22007	0.0175547	0	0	0	0	0	0	0	0.1415	0	0.1079	0.1079	0	0	0	0	0	0	0	0	0	0	0	0	0	0	0	0	0	0	0	0	0	0	0	0	0	0	0	0	0	0	0	0	0	0	0	0	0
group_28562	0.0173482	1	1	1	1	1	1	1	1	1	1	1	1	1	1	1	1	1	1	1	1	1	1	1	1	1	1	1	1	1	1	1	1	1	1	1	1	1	1	1	1	1	1	1	1	1	1	1	1
group_30297	0.0173482	0	0	0	0	0	0	0	0	0	0	0	0	0	0	0	0	0	0.6807	1	1	0	0	0	0	0	0	0	0	0	0	0	0	0	0	0	0	0	0	0	0	0	0	0	0	0	0	0	0
group_4327	0.0173482	0	0	0	0	0	0.4063	0.1187	0	0	0.0183	0	0.0183	0	0	0	0	0.1829	0.2111	0.63	0.6556	0	0	0	0.1359	0	0	0	0.4261	0.3757	0	0	0	0	0	0	0	0	0	0	0	0	0	0	0	0	0	0	0
group_127	0.0171417	0	0	0	0	0	0.077	0	0.1739	1	0.1541	0	1	1	0.0648	1	1	0	0	0	0	0.0267	0	0	0	0	0	0	0	0	0	0	0	0	0	0	0	0	0	0	0	0	0	0	0	0	0	0	0
group_2525	0.0171417	0.0191	0	0	0.0908	0.0369	0.9305	0.0373	0.0948	1	0.3231	0.1121	1	1	0.1455	1	1	1	1	1	1	0.0119	0	0	0	0.018	0	0	0	0	0.0111	0	0	0	0	0	0.0238	0	0.9753	0.0299	0.0156	0	0.0126	0	0.006	0	0	0.0112	0.0267
group_12282	0.0167286	0	0.2298	0.0571	0	0	0.1697	0	0.1431	0.9985	0.2336	0.1347	1	1	0	1	0.9627	0.9627	0.9619	1	1	0.0175	0	0	0	0	0	0	0	0	0	0	0	0	0	0	0	0	0.9604	0	0	0	0	0	0.0251	0	0.035	0.0358	0
group_253	0.0167286	0	0	0	0	0	0	0.0268	0	0.958	0	0	1	0.6317	0	0.7821	0.9848	0.1224	0.2681	0	0	0	0	0	0	0	0	0	0	0	0	0	0	0	0	0	0	0	0.648	0	0	0	0	0	0	0	0	0	0
group_782	0.0167286	0	0.2657	0	0	0	0.229	0	0.1565	1	0.1343	0	1	1	0.1952	1	1	1	1	1	1	0	0	0	0	0	0	0	0	0	0	0	0	0	0	0	0	0	1	0	0	0	0	0	0	0	0	0	0
group_12023	0.0165221	0.2542	0.1167	0.1187	0	0	0.1646	0.2542	0	0.1198	0	0	0	0.1177	0.0854	0.024	0	0.0437	0	0.0948	0.1187	0.2177	0	0	0	0.1198	0.1187	0.1198	0.1208	0.1208	0.0875	0.0375	0.0406	0.0427	0.0385	0.1156	0.0385	0	0	0	0	0.1635	0	0	0	0	0.0469	0.1198	0.2542
group_26519	0.0165221	0	0.3378	0.1365	0	0	0.226	0.1969	0	0.953	0	0	1	1	0	1	1	0.8613	0.8501	1	1	0	0	0	0	0	0	0	0	0	0	0	0	0	0	0	0	0	0.5548	0	0	0	0	0	0	0	0	0	0
group_17352	0.0163156	0	0	0	0	0	0.7265	0	0	0.7521	0	0	0.7607	0.7607	0	0.7607	0.7607	0.7607	0.5299	0.7607	0.7607	0	0	0	0	0	0	0	0	0	0	0	0	0	0	0	0	0	0.735	0	0	0	0	0	0	0	0	0	0
group_6391	0.0163156	0.8763	0.8978	0.9534	0.8835	0.9462	1	0.3781	0.8495	0.8602	1	0.8728	0.9462	0.8817	0.9875	0.8835	0.9265	0.7581	0.6953	1	1	0.6953	0	0	0.0448	0.9373	0.8656	1	0	0	0.862	0.5609	0.6953	0.9176	0.6953	0.9301	0.8315	0	0.6505	0.6953	0.6953	0.8351	0.6953	0	0.0448	0	0.9373	0.9373	0.8746
group_12803	0.0159025	0	0.5639	0.8	0	0	1	0	0	0.6	0	0.2806	0.9472	0.4944	0	0.9194	0.7778	0	0	0	0	0.5083	0	0	1	0	0	0	0.8556	0.8556	0	0	0	0	0	0	0	0	0	0	0	0.7722	0	0.3944	0.5056	0.5361	0	0	0
group_18640	0.0159025	0.998	0.9561	0.982	1	1	1	0.9681	0.986	1	1	1	1	1	1	1	1	0.994	0.996	1	1	0.978	0.8782	0.982	0.988	0.988	0.998	0.99	0.986	0.9641	0.992	0.2834	0.992	1	1	0.986	1	0.998	0.988	0.99	0.982	0.988	0.982	0.9002	0.9601	0.9581	1	0.988	0.996
group_23234	0.0159025	0.0091	0	0	0	0	0	0.0073	0.0185	0.0176	0	0	0.0155	0.0135	0	0.0067	0.0067	0	0	0.0067	0.0067	0.0293	0	0	0	0	0	0	0	0	0	0	0	0	0	0	0	0	0	0	0	0	0	0	0	0	0	0	0
group_36115	0.0159025	0	0	0	0	0	0.0223	0	0.0284	0	0	0	0	0	0	0	0	0	0	0	0	0	0	0	0	0	0	0	0	0	0	0	0	0	0	0	0	0	0.0392	0	0	0	0	0	0	0	0	0	0
group_18009	0.015696	1	1	1	1	0.9235	1	1	1	1	1	1	1	1	1	1	1	1	1	1	1	1	0.7492	0.9776	1	1	1	1	0.9195	0.9215	1	0.9653	1	1	1	1	1	0.999	1	1	1	1	1	0.5036	0.7339	0.8063	1	1	1
group_24288	0.015696	0	0.6398	1	0	0	1	0	0	0	0	0	0	0	0	0	0	1	1	0	0	0	0	0	0	0	0	0	0	0	0	0	0	0	0	0	0	0	0	0	0	0	0	0	0	0	0	0	0
group_350	0.015696	0	0	0	0	0	0.8542	0.0611	0.0343	1	0	0	1	1	0.0366	1	1	0.9799	0.989	1	1	0	0	0	0	0	0	0	0	0	0	0	0	0	0	0	0	0	1	0	0	0	0	0	0	0	0	0	0
group_6808	0.015696	0	0	0	0	0	0	0	0	1	0	0	1	0.9143	0	0.581	0.7333	0.9905	0	1	1	0	0	0	0	0	0	0	0	0	0	0	0	0	0	0	0	0	0	0	0	0	0	0	0	0	0	0	0
group_7348	0.015696	0	0	0	0	0	0.3392	0.119	0.0495	1	0	0	1	1	0	0.9988	0.9988	0.987	0.9988	1	1	0	0.4429	0.4476	0	0	0	0	0	0	0	0	0	0	0	0	0	0	0.6137	0	0	0	0	0	0	0	0	0	0
group_10782	0.0154895	0	0.9492	0.671	0	0	0	0	0.0722	1	0.1445	0	1	1	0.1445	1	1	1	0.9378	1	1	0	0	0	0	0	0	0	0	0	0	0	0	0	0	0	0	0	1	0	0	0	0	0	0	0	0	0	0
group_11906	0.0154895	0.9178	0.0866	0.2217	0.7562	0.8811	0.721	0	0.7048	1	1	0.6946	0.9985	1	0.8928	0.9956	1	0.9956	0.9442	0.9618	1	0.6285	0.6843	0.9178	0.8385	0.7856	0.6535	0.7254	0.7166	0.8708	0.3862	0.3436	0.652	0.5653	0.7298	0.5624	0.7151	0.978	0.9207	0.6872	0.674	0.5712	0.652	0.8282	0.6858	0.6637	0.5551	0.5859	0.652
group_14132	0.0154895	0.1542	1	1	0.8447	0.1687	1	1	0.8892	1	0.9389	0.8458	1	1	0.912	1	1	1	0.9959	1	1	1	1	1	1	0.1687	0.1687	0.1687	1	1	0.1687	0.1687	0.1687	0.1687	0.1687	0.1687	0.1687	1	1	0.8447	0.8447	1	0.8447	1	1	1	0.2961	0.7381	0.8447
group_4397	0.0154895	0	0	0	0	0	0.9143	0	0	1	0	0	1	0	0	1	1	0	1	1	1	0	0	0	0	0	0	0	0	0	0	0	0	0	0	0	0	0	0	0	0	0	0	0	0	0	0	0	0
group_20314	0.0152829	1	1	1	1	1	1	1	1	1	1	1	1	1	1	1	1	1	1	1	1	1	1	1	1	1	1	1	1	1	1	1	1	1	1	1	1	1	1	1	1	1	1	1	1	1	1	1	1
group_23815	0.0152829	1	1	1	1	1	1	1	1	1	1	1	1	1	1	1	1	1	1	1	1	1	0.7077	0.9262	1	1	1	1	1	1	1	1	1	1	1	1	1	1	1	1	1	1	1	1	0.8825	0.9016	1	1	1
group_13005	0.0150764	0	1	1	0	0	0.5826	0.687	0.6435	0.9826	0.3855	0.9101	1	1	0	1	1	1	1	0	0	0	0	0	0	0	0	0	0	0	0	0	0	0	0	0	0	0	0	0	0	0	0	0	0	0	0	0	0
group_24135	0.0150764	1	1	1	1	1	1	1	1	1	1	1	1	1	1	1	1	1	1	1	1	1	1	1	1	1	1	1	1	1	1	1	1	1	1	1	1	1	1	1	1	1	1	1	1	1	1	1	1
group_7272	0.0150764	0	0	0	0	0	0.48	0.8889	0	0	0	0	0	0	0	0	0	0.4889	0.8578	0.8889	0.8889	0	0	0	0.2133	0	0	0	0	0	0	0	0	0	0	0	0	0.8889	0	0	0	0	0	0	0	0	0	0	0
group_25515	0.0148699	0	0.2168	0	0	0	0.4372	0	0	0	0	0	0	0	0	0	0	0	0	0	0	0	0	0	0	0	0	0	0	0	0	0	0	0	0	0	0	0	0	0	0	0	0	0	0.1931	0.1949	0	0	0
group_27572	0.0148699	0	0	0	0	0	0.0147	0	0.011	0	0	0	0	0	0	0	0	0	0	0	0	0.017	0	0	0	0	0	0	0	0	0	0	0	0	0	0	0	0	0	0	0	0	0	0	0	0	0	0	0
group_14248	0.0146634	1	0	0	0	0.9959	0.9959	0.2065	0.2924	1	0.1616	0	1	1	0.4397	1	1	1	1	1	1	0.0491	0	0	0	0.9959	0.9959	1	0	0	0.9959	0.8712	0.9489	0.9959	0.9611	0.8916	0.8957	0	1	0	0	0.9959	0	0	0	0	0.9959	0.9959	0
group_14249	0.0146634	1	0	0	0	1	0.9959	0.1002	0.4131	1	0.409	0	1	1	0.6012	1	1	1	1	1	1	0	0	0	0	0.9959	0.9959	1	0	0	0.9959	0.9775	0.6851	0.9959	0.8937	0.6524	0.8139	0	1	0	0	1	0	0	0	0	0.9959	0.9959	0
group_18133	0.0146634	1	1	1	1	1	1	1	1	1	1	1	1	1	1	1	1	1	1	1	1	1	1	1	1	1	1	1	1	1	1	1	1	1	1	1	1	1	1	1	1	1	1	1	1	1	1	1	1
group_25153	0.0146634	1	1	1	1	1	1	1	1	1	1	1	1	1	1	1	1	1	1	1	1	1	1	1	1	1	1	1	1	1	1	1	1	1	1	1	1	1	1	1	1	1	1	1	1	1	1	1	1
group_26658	0.0146634	1	1	1	1	1	1	1	1	1	1	1	1	1	1	1	1	1	1	1	1	1	1	1	1	1	1	1	1	1	1	1	1	1	1	1	1	1	1	1	1	1	1	1	1	1	1	1	1
group_12225	0.0144568	0	0	0	0	0	0	0	0.0537	1	0	0	1	1	0.1824	1	1	0.9886	0.9142	0	0	0	0	0	0	0	0	0	0	0	0	0	0	0	0	0	0	0	0.9468	0	0	0	0	0	0	0	0	0	0
group_1243	0.0144568	0.6966	0.6142	0.6142	0.6966	0.6966	0.8914	0.6966	0.6966	0.6966	0.6966	0.6966	1	0.7079	0.6966	1	0.6966	0.6966	0.6816	0.7004	1	0.6929	0.6966	0.6592	0.9476	0.6891	0.6966	0.8652	0.8165	0.8052	0.9625	0.6966	0.6891	0.6966	0.6966	0.6966	0.6966	0.6966	0.6929	0.6966	0.6966	0.6966	0.6966	0.6966	0.6891	0.9888	0.6966	0.6966	0.6966
group_1975	0.0144568	0.5878	0.8419	0.6864	0.5524	0.4087	0.4414	0.588	0.4959	0.6893	0.6125	0.4985	0.3896	0.6567	0.5504	0.3604	0.3339	0.4155	0.2797	0.7029	0.6737	0.6593	0.2147	0.4143	0.4676	0.5268	0.5721	0.5875	0.3899	0.3799	0.1331	0.1384	0.3566	0.3828	0.3616	0.3201	0.3631	0.4994	0.3952	0.4635	0.4458	0.4573	0.3975	0.5256	0.4343	0.4732	0.4962	0.5227	0.4773
group_20358	0.0144568	1	1	1	1	1	1	1	1	1	1	1	1	1	1	1	1	1	1	1	1	1	1	1	1	1	1	1	1	1	1	1	1	1	1	1	1	1	1	1	1	1	1	1	1	1	1	1	1
group_15724	0.0142503	0	0	0	0	0	0.9758	0.126	0.2545	0	0	0.1285	0.1285	0	0.1272	0	0.0636	0.972	0.9746	0	0	0	0	0	0	0	0	0	0	0	0	0	0	0	0	0	0	0	0	0	0	0	0	0	0	0	0.9237	0.9504	0
group_14082	0.0140438	0	0	0	0	0	0.8772	0.2343	0	1	0.2807	0	1	1	0.3622	1	1	1	1	1	1	0	0	0	0	0	0	0.2995	0.8672	0.6779	0	0	0.7356	0	0	0	0	0	1	0	0	0	0.3008	0.3409	0.1679	0.3922	0	0	0
group_17380	0.0140438	1	1	0.7327	1	1	1	1	1	1	1	1	1	1	1	1	1	1	1	1	1	1	0	0	0	1	1	1	0	0	1	1	1	1	1	1	1	0	1	1	1	1	1	0	0	0	1	1	1
group_2074	0.0140438	0.4364	0.5061	0.4727	0	0.4697	0.997	0.3061	0.4333	0.497	0.4879	0.4697	0.5	0.5	0.5152	0.5091	0.5	1	1	0.4576	0.4364	0	0	0.4939	0.5	0.4909	0.4879	0.4606	0.4788	0.4758	0	0	0.4515	0	0	0	0	0.497	0.5	0.4303	0.4091	0.4273	0.497	0.4788	0.4545	0.4909	0.5091	0.5091	0
group_4991	0.0140438	0	0.0891	0.1008	0	0	0	0.1344	0.0665	0	0.1906	0.0284	0	0	0.1105	0	0	0	0	0.2991	0.197	0	0	0	0	0	0	0	0	0	0	0	0	0	0	0	0	0	0	0	0	0	0	0	0	0	0	0	0
sucB_1	0.0138373	0	0	0	0	0	0	0.0268	0	0.8054	0	0	1	0.6469	0	1	0.9476	0.7564	0.303	0	0	0.028	0	0	0	0	0	0	0	0	0	0	0	0	0	0	0	0	0.2308	0	0	0	0	0	0	0	0	0	0
group_19282	0.0136307	0.8824	0.9832	0.9797	0.9982	0.9699	1	0.9894	1	1	1	0.9854	1	1	1	1	1	1	1	1	1	0.9571	0.9889	1	0.9969	0.9664	0.9973	0.9766	1	0.9783	0.9615	0.9607	0.9969	0.9553	0.9164	0.9514	0.8324	1	1	0.9991	0.9726	0.8355	0.9996	0.9996	1	0.9996	0.9956	0.9991	0.9266
group_21463	0.0136307	1	1	1	1	1	1	1	1	1	1	1	1	1	1	1	1	1	1	1	1	1	0.9132	1	1	1	1	1	1	1	1	0.9862	1	1	1	1	1	1	1	1	1	1	1	1	1	1	1	1	1
group_21924	0.0136307	1	1	1	0	0	1	1	0	1	0.6484	0.3553	1	1	0.4725	1	1	1	1	0	0	0	1	1	1	0	0	0	1	1	0	0	0	0	0	0	0	1	1	0	0	1	0	0	0	0	1	1	0.978
group_27675	0.0136307	0	1	1	1	0.6088	1	1	1	1	1	1	1	1	1	1	1	1	1	1	1	1	1	1	1	0.1598	0.573	0.573	1	1	0.1791	0.2314	0.4821	0.1956	0	0	0	1	1	1	1	0	1	1	1	1	1	1	1
group_334	0.0136307	0	0	0	0	0	0.0979	0.054	0	0.9016	0	0	1	0.9877	0	0.9984	1	0.5436	0.4109	0	0	0.0273	0	0	0	0	0	0	0	0	0	0	0	0	0	0	0	0	0.7961	0	0	0	0	0	0	0	0	0	0
group_436	0.0136307	0	0	0	0	0	0	0.0268	0	0.6678	0	0	1	0.9802	0	0.8963	0.9394	0.3788	0.2459	0	0	0	0	0	0	0	0	0	0	0	0	0	0	0	0	0	0	0	0.3193	0	0	0	0	0	0	0	0	0	0
group_17531	0.0134242	0.3478	0.6884	1	0.3768	0	1	0.7029	0.6812	0.6812	1	0.3623	1	1	1	1	1	0	0	0.3623	0.3623	0.9928	0	0	0	0	0.3623	0	0	0	0	0	0	0	0	0	0	0	0	0	0	0	0	0	0	0.3551	0.2971	0.3116	0
group_4318	0.0134242	0	0	0	0	0	0	0	0	0	0	0	0	0	0	0.0279	0	0.0783	0	0.4082	0.3322	0	0	0	0	0	0	0	0	0	0	0	0	0	0	0	0	0.0195	0	0	0	0	0	0	0	0	0.0191	0.0176	0
group_20309	0.0132177	1	1	1	1	1	1	1	1	1	1	1	1	1	1	1	1	1	1	1	1	1	1	1	1	1	1	1	1	1	1	1	1	1	1	1	1	1	1	1	1	1	1	1	1	1	1	1	1
group_24975	0.0132177	1	1	1	1	1	1	1	1	1	1	1	1	1	1	1	1	1	1	1	1	1	1	1	1	1	1	1	1	1	1	1	1	1	1	1	1	1	1	1	1	1	1	1	1	1	1	1	1
group_6193	0.0132177	0	0.2849	0	0.45	0.0821	0.4273	0.3254	0.1464	1	0.8032	0.3848	1	1	0.1405	1	1	1	0.9812	0.088	0.1048	0.0692	0.6459	0.7913	0.6578	0	0	0.1207	0	0.0692	0	0	0	0	0	0	0	0.9792	1	0	0	0	0.1286	0	0	0	0.8121	0.7389	0
group_12670	0.0130112	1	0.9986	1	1	1	1	1	1	1	1	1	1	1	1	1	1	1	1	1	1	1	0.9952	0.9952	0.9986	1	1	1	0.9952	0.9952	1	1	1	1	1	1	1	0.9986	1	1	1	1	1	0.9986	0.9952	0.9952	1	1	1
group_1308	0.0130112	0.92	0.1114	0.6734	0.9798	0.9694	1	0.9664	0.9723	1	0.9836	1	1	1	1	1	1	1	1	1	1	0.9753	0	0	0	0.9365	0.9477	0.9432	0	0	0.9365	0.9163	0.9477	0.9163	0.938	0.9163	0.9365	0	1	0.9507	0.9507	0.9163	0.9507	0	0	0	0.9215	0.9365	0.9507
group_898	0.0130112	0.7874	0.6772	0.3963	0.7874	0.7874	1	0.9396	0.7874	0.7874	0.7874	0.7874	0.8163	0.7874	0.7874	0.7874	0.7874	0.7874	0.7874	0.9843	0.9711	0.7874	0	0.3281	0.4908	0.7874	0.7874	0.7874	0.5617	0	0.7874	0.7874	0.7874	0.7874	0.7874	0.7874	0.7874	0.7795	0.7874	0.7874	0.7874	0.7874	0.7874	0.7244	0.622	0	0.7874	0.7874	0.7874
group_15692	0.0128046	1	1	1	1	1	1	1	1	1	1	1	1	1	1	1	1	1	1	1	1	1	0.8956	0.991	0.8568	1	1	1	0.8157	0.8607	1	1	1	1	1	1	1	0.9616	1	1	1	1	1	1	1	1	1	1	1
group_22872	0.0125981	0	0	0	0	0.1161	0.4216	0.3055	0.4146	1	0.5505	0	1	1	0.5087	1	1	1	1	1	1	0.036	0	0	0	0	0	0	0	0	0	0	0	0	0	0	0	0	1	0	0	0	0	0	0	0	0	0	0
group_1513	0.0123916	0.9815	0.963	0.963	1	1	1	1	0.9722	1	1	1	1	1	1	1	1	0.9861	1	1	1	0.9815	0.8009	0.9398	0.9769	0.9861	0.9954	1	0.9583	0.8981	0.9444	0.8981	0.9907	0.9907	1	1	0.9907	1	0.9861	0.9907	1	0.9676	0.9722	0.8704	0.8611	0.9583	0.9815	0.9861	0.9583
group_19523	0.0123916	0.9963	0.9963	0.9963	0.9963	0.9963	0.9963	0.9963	0.9963	0.9963	1	0.9963	0.9963	1	1	0.9963	0.9963	0.9963	0.9963	1	0.9963	0.9963	0.9444	0.9444	0.9444	0.9963	0.9963	0.9963	0.9444	0.9444	0.9963	0.9963	0.9963	0.9963	0.9963	0.9963	0.9963	0.9481	0	0.9963	0.9963	0.9963	0.9963	0.9963	0.9963	0.9963	0.9963	0.9963	0.9963
group_26752	0.0123916	1	1	1	1	1	1	1	1	1	1	1	1	1	1	1	1	1	1	1	1	1	1	1	1	1	1	1	1	1	1	1	1	1	1	1	1	1	1	1	1	1	1	1	0.9776	1	1	1	1
group_15086	0.012185	0	0.4163	0	0	0	0.1722	0.2148	0.1871	1	0.0303	0.0537	1	1	0	1	1	1	1	1	1	0	0	0	0	0	0	0	0	0	0	0	0	0	0	0	0	0.0292	1	0	0	0	0	0	0	0	0	0	0
group_15513	0.012185	1	0	0.1601	1	1	0.9558	0.2485	0.9881	1	1	1	1	1	1	1	1	1	1	1	1	1	0	0.4038	0	1	1	1	0	0	1	0.9869	1	1	1	1	1	0	1	1	1	1	1	0.1243	0.1243	0	1	1	1
group_17845	0.012185	0	0	0	0	0	1	0.2725	0.0819	1	0.2441	0.0819	1	1	0.146	1	1	1	1	1	1	0.0187	0	0	0	0	0	0	0	0	0.0479	0.0479	0.0479	0	0	0	0.0479	0	1	0	0	0	0	0	0	0	0	0	0
group_22001	0.012185	0	0	0	0	0	0.0448	0	0	0	0	0	0	0	0	0	0	0	0	0	0	0	0	0	0	0	0	0	0	0	0	0	0	0	0	0	0	0	0	0	0	0	0	0	0	0	0	0	0
group_27966	0.012185	1	1	1	1	1	1	1	1	1	1	1	1	1	1	1	1	1	1	1	1	1	1	1	1	1	1	1	1	1	1	1	1	1	1	1	1	1	1	1	1	1	1	1	1	1	1	1	1
group_31452	0.012185	1	1	1	1	1	1	1	1	1	1	1	1	1	1	1	1	1	1	1	1	1	0.9821	1	1	1	1	1	1	1	1	1	1	1	1	1	1	1	1	1	1	1	1	1	1	1	1	1	1
group_495	0.012185	0	0	0	0	0	0	0.0268	0	0.9802	0	0	1	0.6737	0	0.9872	1	0.5571	0.6445	0	0	0	0	0	0	0	0	0	0	0	0	0	0	0	0	0	0	0	0.6305	0	0	0	0	0	0	0	0	0	0
group_13050	0.0119785	0	1	1	0	0	1	1	0	0.2048	0	0	0.6305	0	0	0	0.1586	1	1	1	1	0	0	0	1	0	0	0	0	0	0	0	0	0	0	0	0	1	0	0	0	0	0	0	0	0	0	0	0
group_20190	0.0119785	0	0	0	0	0	0.3646	0.3507	0.5833	1	0.7222	0	1	1	0.5312	1	1	1	1	0	0	0.0938	0	0	0	0	0	0	0	0	0	0	0	0	0	0	0	0	1	0	0	0	0	0	0	0	0	0	0
group_26388	0.0119785	1	1	1	1	1	1	1	1	1	1	1	1	1	1	1	1	1	1	1	1	1	1	1	1	1	1	1	1	1	1	1	1	1	1	1	1	1	1	1	1	1	1	1	1	1	1	1	1
group_27883	0.0119785	1	1	1	1	1	1	1	1	1	1	1	1	1	1	1	1	1	1	1	1	1	1	1	1	1	1	1	1	1	1	1	1	1	1	1	1	1	1	1	1	1	1	1	1	1	1	1	1
group_305	0.0119785	0	0	0	0	0	1	0.2749	0.3561	1	0.4286	0.1093	1	1	0.3139	1	1	1	1	1	1	0	0	0	0	0	0	0	0	0	0	0	0	0	0	0	0	0	1	0	0	0	0	0	0	0	0	0	0
group_523	0.0119785	0	0	0	0	0	0	0.0268	0	0.4534	0	0	1	0.7203	0.183	1	0.8974	0.4592	0.4534	0	0	0	0	0	0	0	0	0	0	0	0	0	0	0	0	0	0	0	0.331	0	0	0	0	0	0	0	0	0	0
group_643	0.0119785	0	0	0	0	0	0	0	0	0.9825	0	0	1	0.8077	0	0.9196	0.8904	0.1597	0.3252	0	0	0.028	0	0	0	0	0	0	0	0	0	0	0	0	0	0	0	0	0.6876	0	0	0	0	0	0	0	0	0	0
group_1194	0.011772	0	0	0	0	0	0	0	0	0.8662	0	0	1	0.993	0.054	0.9743	0.9888	0.6142	0.5147	0	0	0.0123	0	0	0	0	0	0	0	0	0	0	0	0	0	0	0	0	0.2702	0	0	0	0	0	0	0	0	0	0
group_12226	0.011772	0	0	0	0	0	0	0.0854	0.1206	1	0.0423	0	1	1	0.0787	1	1	0.9877	1	0	0	0	0	0	0	0	0	0	0	0	0	0	0	0	0	0	0	0	0.9869	0	0	0	0	0	0	0	0	0	0
group_18394	0.011772	0	0.3805	0	0	0	0.0393	0.0258	0.0449	0	0	0	0	0	0	0	0	0	0	0	0	0	0	0	0	0	0	0	0	0	0	0	0	0	0	0	0	0	0	0	0	0	0	0	0	0	0	0	0
group_16106	0.0115655	1	1	1	1	1	1	1	1	1	1	1	1	1	1	1	1	1	1	1	1	1	1	1	1	1	1	1	1	1	1	1	1	1	1	1	1	1	1	1	1	1	1	1	1	1	1	1	1
group_23431	0.0115655	0	0	0.0974	0	0	0.161	0.809	0.2809	0.7566	0.3783	0.1648	0.7491	0.8127	0.0936	0.7416	0.7603	0.6891	0.1273	0.1461	0.1723	0.2622	0	0	0	0	0	0	0	0	0	0	0	0	0	0	0	0	0	0	0	0	0	0	0	0	0	0	0
group_25439	0.0115655	1	1	1	1	1	1	1	1	1	1	1	1	1	1	1	1	1	1	1	1	1	1	1	1	1	1	1	1	1	1	1	1	1	1	1	1	1	1	1	1	1	1	1	1	1	1	1	1
group_387	0.0115655	1	0	0.4152	1	1	1	0.5515	1	1	1	1	1	1	1	1	1	1	1	1	1	1	0	0	0	1	1	1	0	0	1	1	1	1	1	1	1	0	1	1	1	1	1	0	0	0	1	1	1
group_13140	0.0113589	0	0	0	0	0	0.1728	0.4543	0.1423	0.998	0.6474	0.3079	1	1	0.5041	0.999	0.9949	0.9898	1	1	1	0	0	0	0	0	0	0	0	0	0	0	0.0295	0	0	0	0	0	1	0	0	0	0	0	0	0	0.2825	0	0
group_1616	0.0113589	0	0	0	0	0	0.054	0	0.1193	0.9187	0	0	1	0.9444	0	0.9428	0.985	0.603	0.5661	0	0.0171	0.0128	0	0	0	0	0	0	0	0	0	0	0	0	0	0	0	0	0.4864	0	0	0	0	0	0	0	0	0	0
group_32186	0.0113589	0	0	0	0	0	0	0.012	0.0433	0.0844	0	0	0	0.1245	0	0	0	0	0	0	0	0	0	0	0	0	0	0	0	0	0	0	0	0	0	0	0	0	0	0	0	0	0	0	0	0	0	0	0
group_33657	0.0113589	0	0	0	0	0	0	0	0	0.9881	0	0	1	1	0.4008	1	1	0.9881	0.9365	1	1	0	0	0	0	0	0	0	0	0	0	0	0	0	0	0	0	0	0	0	0	0	0	0	0	0	0	0	0
group_2686	0.0111524	0.7317	0.4208	0.4022	0.6794	0.5408	0.5648	0.6446	0.6976	0.9102	0.9384	0.6512	0.7259	0.8699	0.6461	0.3434	0.3496	0.4506	0.2102	0.4592	0.5637	0.645	0.3995	0.6225	0.6171	0.6063	0.77	0.8289	0.5528	0.6543	0.2795	0.1831	0.2842	0.3829	0.3643	0.3178	0.3759	0.8389	0	0.6876	0.6911	0.71	0.6059	0.465	0.5285	0.5389	0.6973	0.7027	0.6589
group_5568	0.0111524	1	1	1	0.1229	1	1	1	1	0.8905	1	1	0.9562	0.9148	1	0.1813	0.1399	1	1	0.1655	0	0.9489	1	1	1	1	1	1	1	1	0	0	0	0	0	0	0	1	1	0.9964	0.9964	1	1	0.5596	0.6107	0.3455	1	1	1
group_8262	0.0111524	0	0	0	0	0	0.871	0.9414	0	1	0.0623	0	1	1	0.1012	0.9963	0.9969	1	0.9735	0	0	0	0	0	0	0	0	0	0	0	0	0	0	0	0	0	0	0	0.9889	0	0	0	0	0.1389	0.4426	0	0	0	0
group_11914	0.0109459	0.975	0	0.2217	0.6946	0.9295	0.7812	0.1483	0.6579	1	0.9941	0.7063	1	1	1	1	1	1	0.9457	1	1	0.7004	0.558	0.9178	0.7357	0.9692	0.9604	0.9692	0.9618	0.9339	0.9574	0.7034	0.9501	0.9956	0.9501	0.8825	0.9442	0.9809	0.9163	0.8972	0.8091	0.975	0.6858	0.4214	0.4626	0.7797	0.9398	0.9618	0.6667
group_1363	0.0109459	0	0	0	0	0	0	0	0.0524	0.8946	0	0	1	0.8785	0	1	0.909	0.5661	0.6426	0	0	0	0	0	0	0	0	0	0	0	0	0	0	0	0	0	0	0	0.2483	0	0	0	0	0	0	0	0	0	0
group_1482	0.0109459	0	1	1	1	0.1014	1	0.6472	1	1	1	1	1	1	1	1	1	1	1	0	0	1	1	1	1	0	0	0	1	1	0	0	0	0.5458	0	0.5681	0	1	1	1	1	0	1	1	1	1	1	1	1
group_16624	0.0109459	1	1	0.9971	1	1	0.9956	1	0.9971	1	1	0.9985	1	1	1	1	1	0.9927	0.9869	1	1	0.9709	0.9025	0.9869	0.9694	0.9971	0.9927	1	0.9942	0.9723	0.9927	0.837	0.9942	0.9971	0.9782	0.9869	0.9869	0.9985	0.9461	0.9971	0.9709	0.9665	0.9913	0.7147	0.9927	0.8967	0.9971	0.9971	0.9811
group_18948	0.0109459	0.9889	1	0.9889	0	1	1	0.9889	1	0.9889	1	1	0.9889	0.9889	1	0.9889	1	0.9889	0.9889	0	0	1	0.9889	0.9889	0.9889	1	1	1	0.9889	1	0	0	0	0	0	0	0	0	0.9889	0.9889	0.9889	0.9889	0.9889	0	0	0.8963	1	1	0.9889
group_2513	0.0109459	0.0291	0	0	0.1011	0.0496	0.967	0.1048	0.0363	0.999	0.3051	0.0685	0.9996	1	0.2156	0.9994	0.9992	0.9892	0.9813	1	0.9998	0.0237	0	0	0	0	0.0249	0.027	0	0	0	0	0.022	0.0295	0	0	0.0154	0	0.9545	0.0224	0.0189	0	0.0156	0	0	0.0291	0	0.0262	0.0125
group_26757	0.0109459	1	1	1	1	1	1	1	1	1	1	1	1	1	1	1	1	1	1	1	1	1	1	1	1	1	1	1	1	1	1	1	1	1	1	1	1	1	1	1	1	1	1	1	1	1	1	1	1
group_27826	0.0109459	1	1	1	1	1	1	1	1	1	1	1	1	1	1	1	1	1	1	1	1	1	1	1	1	1	1	1	1	1	1	1	1	1	1	1	1	1	1	1	1	1	1	1	1	1	1	1	1
group_27959	0.0109459	1	1	1	1	1	1	1	1	1	1	1	1	1	1	1	1	1	1	1	1	1	1	1	1	1	1	1	1	1	1	1	1	1	1	1	1	1	1	1	1	1	1	1	1	1	1	1	1
group_29643	0.0109459	1	1	1	1	1	1	1	1	1	1	1	1	1	1	1	1	1	1	1	1	1	1	1	1	1	1	1	1	1	1	1	1	1	1	1	1	1	1	1	1	1	1	1	1	1	1	1	1
group_47	0.0109459	0.8924	0.8991	0.8991	0.9084	0.9084	0.9084	0.9084	0.911	0.9084	0.9084	1	1	1	0.911	0.9084	0.9084	0.8924	0.8924	0.9084	0.9084	0.9084	0.8924	0.8924	0.8924	0.8991	0.8924	0.8924	0.8924	0.8924	0.8924	0.8924	0.8924	0.8924	0.8924	0.8924	0.8924	0.8924	0.8924	0.8924	0.8924	0.8924	0.8924	0.996	0.8911	0.9814	0.8991	0.8991	0.8924
group_16589	0.0107394	0	0	0	0	0	0.4658	0.4316	0.3071	1	0.083	0.2926	1	1	0.2824	1	1	1	1	1	1	0	0	0.4185	0	0	0	0	0.163	0	0	0	0	0	0	0	0	0	1	0	0	0	0	0	0	0.1667	0	0	0
yadA	0.0107394	0.0194	0.6561	0	0	0	0	0	0.0218	0	0	0	0	0	0	0	0	0	0	0	0	0	0	0	0	0	0	0	0	0	0	0	0	0	0	0	0	0	0	0	0	0	0	0	0	0	0	0	0
group_9880	0.0107394	1	0.9776	0.8933	1	1	1	1	1	1	1	1	1	1	1	1	1	1	1	1	1	0.9987	0.6258	1	1	1	1	1	1	1	1	1	1	1	1	1	1	1	1	1	1	1	1	0.9789	0.9987	0.9987	1	1	1
group_28040	0.0105328	1	1	1	1	1	1	1	1	1	1	1	1	1	1	1	1	1	1	1	1	1	1	1	1	1	1	1	1	1	1	1	1	1	1	1	1	1	1	1	1	1	1	1	1	1	1	1	1
group_29671	0.0105328	1	1	1	1	1	1	1	1	1	1	1	1	1	1	1	1	1	1	1	1	1	1	1	1	1	1	1	1	1	1	1	1	1	1	1	1	1	1	1	1	1	1	1	1	1	1	1	1
group_16112	0.0103263	1	1	1	1	1	1	1	1	1	1	1	1	1	1	1	1	1	1	1	1	1	1	1	1	1	1	1	1	1	1	1	1	1	1	1	1	1	1	1	1	1	1	1	1	1	1	1	1
group_2266	0.0103263	0.4566	0.8311	0.7945	0	0.863	0.9498	0.7945	0.8584	0.863	0.863	0.8311	0.863	0.863	0.863	0.8311	0.863	0.863	0.7763	0.2968	0	0.1553	0	0.758	0.6347	0.7032	0.6895	0.7945	0.4064	0.8082	0	0	0	0	0	0	0	0	0	0.6347	0.8584	0.4932	0.6301	0.6438	0.8311	0.3242	0.7123	0.8219	0.8311
group_22897	0.0103263	1	1	1	1	1	1	1	1	1	1	1	1	1	1	1	1	1	1	1	1	1	1	1	1	1	1	1	1	1	1	1	1	1	1	1	1	1	1	1	1	1	1	1	1	1	1	1	1
group_31975	0.0103263	0	0	0	0	0.0197	0	0	0	0	0	0	0	0	0	0	0	0	0	0	0	0.3675	0	0	0	0	0	0	0	0	0	0	0	0	0	0	0	0	0	0	0	0	0	0	0	0	0	0	0
group_4266	0.0103263	0.8128	0.79	0.8128	0.8128	0.758	0.9543	0.7123	0.8128	0.8128	0.8402	0.8402	0.8402	0.8402	0.8174	0.8128	0.8128	0.8128	0.8128	0.8402	0.8402	0.8402	0.7397	0.7306	0.8128	0.8402	0.8402	0.8402	0.8128	0.8128	0.8128	0.8128	0.8128	0.8128	0.8402	0.8128	0.8128	0.8402	0	0.8128	0.8128	0.8128	0.8128	0	0	0	0.8402	0.8128	0.8128
group_13631	0.0101198	0.9381	0.994	0.9714	0.8357	0.8786	0.994	0.994	0.994	0.8274	0.9964	0.8488	0.994	0.9905	0.9393	0.9512	0.931	0.919	0.756	0.9988	0.9988	0.9798	0.8274	0.994	0.994	0.8952	0.9238	0.9262	0.931	0.9738	0.5286	0.6679	0.7107	0.9071	0.9274	0.881	0.8905	0.994	0.0679	0.8405	0.7786	0.6833	0.894	0.9881	0.9583	0.9881	0.9679	0.9571	0.6869
group_14894	0.0101198	1	1	1	1	1	1	0.9997	1	1	1	1	1	1	1	1	1	1	1	1	1	1	1	1	0.993	1	1	1	1	1	1	1	1	1	1	1	1	0.9212	1	1	1	1	1	0.993	1	1	1	1	1
group_19779	0.0101198	0	0	0	0	0	0.1229	1	0	1	0	0	1	1	1	1	1	0.9708	0.9927	0	0	0	0	0	0	0	0	0	0	0	0	0	0	0	0	0	0	0	0.7689	0	0	0	0	0	0	0	0.1703	0.2616	0
group_2331	0.0101198	0.7544	0.6667	0	0	0.7632	0.7632	0.7632	0.7632	0.7456	0.7632	0.7632	0.7807	0.7544	0.7632	0.7544	0.7632	0.7456	0	0	0	0.7544	0	0.7281	0.614	0.7368	0.7632	0.7632	0.7281	0.7456	0	0	0	0	0	0	0	0.7632	0.7456	0.7632	0.7544	0.7544	0.7105	0	0	0	0.7544	0.7632	0
creC_2	0.00991326	1	1	1	1	1	1	1	1	1	1	1	1	1	1	1	1	1	1	1	1	1	1	1	1	1	1	1	1	1	1	1	1	1	1	1	1	1	1	1	1	1	1	1	1	1	1	1	1
group_35166	0.00991326	1	1	1	1	1	1	1	1	1	1	1	1	1	1	1	1	1	1	1	1	1	1	1	1	1	1	1	1	1	1	1	1	1	1	1	1	1	1	1	1	1	1	1	1	1	1	1	1
group_4402	0.00991326	0	0	0	0	0	0.7516	0	0	0.4888	0.1619	0	0.5048	0.5449	0	0.5865	0.5048	0.4135	0.4776	0.9872	0.7212	0	0	0	0	0	0	0	0	0	0	0	0	0	0	0	0	0	0.3109	0	0	0	0	0	0	0	0	0	0
group_6103	0.00991326	0	0	0	0	0	0.1441	0	0	0	0.2144	0	0	0	0	0	0	0	0	0	0	0	0	0	0	0	0	0	0	0	0	0	0	0	0.1477	0	0	0	0	0	0	0	0	0	0	0	0.1333	0	0
group_11685	0.00970673	0	0.5084	0.2727	0	0	0.9158	0.8754	0	0.2727	0.1919	0	0.2727	0.2727	0	0.5387	0.2727	0.9428	0.5488	1	1	0	0	0	0.734	0	0	0	0	0	0	0	0	0	0	0	0	0.7441	0.266	0	0	0.229	0	0	0	0	0	0	0
group_1461	0.00970673	0	0	0	0	0	0	0	0	0.962	0	0	1	0.9904	0.038	0.985	1	0.6442	0.5623	0	0	0	0	0	0	0	0	0	0	0	0	0	0	0	0	0	0	0	0.5869	0	0	0	0	0	0	0	0	0	0
group_1640	0.00970673	1	1	1	1	1	1	1	1	1	1	1	1	1	1	1	1	0.9943	1	1	1	0.9962	0.589	0.8826	1	1	1	1	1	0.9886	1	0.9943	0.9886	1	1	1	1	1	1	1	1	1	1	0.8561	0.9848	0.9924	1	1	1
group_1936	0.00970673	0.8663	0.8663	0.8286	0	0.8663	0.8663	0.8663	0.8663	1	0.8701	0.8663	1	1	0.8663	0.8663	0.9228	0.8663	1	0	0.1902	0.6139	0.8663	0.8663	0.8663	0.8663	0.8663	0.8682	0.8663	0.8663	0	0	0	0	0	0	0	0	0.7269	0.8663	0.8663	0.8663	0.8663	0	0.8023	0.42	0.8663	0.8682	0.8663
group_25278	0.00970673	1	1	1	1	1	1	1	1	1	1	1	1	1	1	1	1	1	1	1	1	1	1	1	1	1	1	1	1	1	1	1	1	1	1	1	1	1	1	1	1	1	1	1	1	1	1	1	1
group_18779	0.00950021	1	1	1	1	1	1	1	1	1	1	1	1	1	1	1	1	1	1	1	1	1	1	1	1	1	1	1	1	1	1	1	1	1	1	1	1	1	1	1	1	1	1	1	1	1	1	1	1
group_21260	0.00950021	0	0.0476	0	0	0	0	0.1596	0	1	0.2523	0	1	1	0	1	1	1	1	1	1	0	0	0	0	0	0	0	0	0	0	0	0	0	0	0	0	0	1	0	0	0	0	0	0	0	0	0	0
group_26354	0.00950021	1	1	1	1	1	1	1	1	1	1	1	1	1	1	1	1	1	1	1	1	1	1	1	1	1	1	1	1	1	1	1	1	1	1	1	1	1	1	1	1	1	1	1	1	1	1	1	1
group_3558	0.00950021	0.7249	0.7249	0.7249	0.7804	0.9709	1	0.7275	0.9603	1	0.9974	0.7989	1	0.9974	1	0.9921	0.9947	0.9656	0.7249	0.7249	0.955	0.7249	0.7169	0.8783	0.9735	0.9815	0.7275	0.9683	1	0.9947	0.7249	0.7169	0.7249	0.7249	0.7249	0.7249	0.7249	0.7275	0.7249	0.9577	0.7249	0.7249	0.7249	0.9974	0.9974	0.9683	0.7249	0.918	0.7169
group_41	0.00950021	0	0	0	0	0	0	0	0	0.8967	0	0	1	0.9839	0	0.977	1	0.6891	0.5259	0	0	0	0	0	0	0	0	0	0	0	0	0	0	0	0	0	0	0	0.7678	0	0	0	0	0	0	0	0	0	0
group_19497	0.00929368	1	1	1	1	1	1	1	1	1	1	1	1	1	1	1	1	1	1	1	1	1	0.9722	1	1	1	1	1	1	1	1	1	1	1	1	1	1	1	1	1	1	1	1	0.89	0.9158	0.8708	1	1	1
group_20400	0.00929368	1	1	1	1	1	1	1	1	1	1	1	1	1	1	1	1	1	1	1	1	1	1	1	1	1	1	1	1	1	1	0.9906	1	1	1	1	1	1	1	1	1	1	1	0.9953	1	0.9953	1	1	1
group_2158	0.00929368	0.872	0.8839	0	0.8988	0.8988	0.8988	0.5863	0.8988	0.8988	0.8988	0.8988	0.8988	0.8899	0.8185	0.8988	0.8988	0.881	0.8988	0.75	0.878	0.8988	0.869	0.8661	0.8899	0	0	0	0.8929	0.8988	0	0	0.5179	0.6488	0.3482	0.1012	0	0.8988	0.8988	0.8988	0.8839	0	0.8661	0.8988	0.7946	0.8363	0.8988	0.8988	0.8988
group_23941	0.00929368	1	1	1	1	1	1	1	1	1	1	1	1	1	1	1	1	1	1	1	1	1	1	1	1	1	1	1	1	1	1	1	1	1	1	1	1	1	1	1	1	1	1	1	1	1	1	1	1
group_3224	0.00929368	0	0	0	0	0	0	0	0	0	0.0738	0.0738	0	0	0	0	0	0	0	0	0	0	0	0	0	0	0	0	0	0	0	0	0	0	0	0	0	0	0	0	0	0	0	0	0	0	0	0	0
group_5197	0.00929368	0	0	0	0	0	0	0	0	0	0	0	0	0	0	0	0	0	0	0	0	0	0	0	0	0	0	0	0	0	0	0	0	0	0	0	0	0	0	0	0	0	0	0	0	0	0	0	0
group_21231	0.00908715	1	0.7311	1	0.2254	1	1	1	0.6377	1	0.6892	0.8068	1	1	1	0.9968	0.9984	1	1	0.9968	1	0	0	0	0	1	1	1	0	0	1	1	1	1	1	1	1	0	0.9968	0	0	1	0	0	0	0	0	0	0
group_2140	0.00908715	0.2788	0.4788	0	0	0.2152	0.997	0	0	0.4545	0.2394	0	0.4788	0.497	0.4576	0.497	0.4818	0.9667	0.8212	0	0	0	0	0.2091	0.4818	0.2212	0	0.3273	0.4303	0.4182	0	0	0	0	0	0	0	0.4576	0.4303	0	0	0	0.403	0	0	0	0.3758	0.5091	0
group_28059	0.00908715	1	1	1	1	1	1	1	1	1	1	1	1	1	1	1	1	1	1	1	1	1	0.9964	1	0.9964	1	1	1	0.9964	0.9964	1	1	1	1	1	1	1	1	1	1	1	1	1	0.9964	0.9964	0.9964	1	1	1
group_282	0.00908715	0	0	0	0	0	0	0	0	0.9021	0	0	1	0.5699	0	0.958	0.8601	0.2261	0.3706	0	0	0	0	0	0	0	0	0	0	0	0	0	0	0	0	0	0	0	0.4021	0	0	0	0	0	0	0	0	0	0
group_30249	0.00908715	0	0.8402	0.9401	0	0	0	0.0412	0	0	0	0	0	0	0	0	0	0	0	0	0.0325	0	0	0	0	0	0	0	0	0	0	0	0	0	0	0	0	0	0	0	0	0	0	0	0	0	0	0	0
group_3036	0.00908715	0	0	0	0.0857	0	0.8753	0.2519	0.1558	0.9957	0.0874	0.0874	1	0.9948	0.1532	0.9913	0.9913	1	0.8892	1	1	0	0	0	0	0	0	0	0	0	0	0	0	0	0	0	0	0	0.4779	0	0	0	0	0	0	0	0	0	0
group_31650	0.00908715	1	1	1	1	1	1	1	1	1	1	1	1	1	1	1	1	1	1	1	1	1	1	1	1	1	1	1	1	1	1	1	1	1	1	1	1	1	1	1	1	1	1	1	1	1	1	1	1
group_15618	0.00888063	1	0	0	0	1	1	0	0.1824	1	0	0	1	1	0	1	1	1	1	1	1	0	0	0	0	1	1	1	0	0	1	1	1	1	1	1	1	0	1	0	0	1	0	0	0	0	1	1	0
group_19063	0.00888063	0	0	0	0	0	0	0.3543	0	1	0	0	1	1	0.3829	1	1	1	1	1	1	0	0	0	0	0	0	0	0	0	0	0	0	0	0	0	0	0	1	0	0	0	0	0	0	0	0	0	0
group_21384	0.00888063	1	1	1	1	1	1	1	1	1	1	1	1	1	1	1	1	1	1	1	1	1	0.9659	1	1	1	1	1	1	1	1	1	1	1	1	1	1	1	1	1	1	1	1	1	1	1	1	1	1
group_26284	0.00888063	1	1	1	1	1	1	1	1	1	1	1	1	1	1	1	1	1	1	1	1	1	1	1	1	1	1	1	1	1	1	1	1	1	1	1	1	1	1	1	1	1	1	1	1	1	1	1	1
group_53272	0.00888063	1	1	1	1	1	1	1	1	1	1	1	1	1	1	1	1	1	1	1	1	1	1	1	1	1	1	1	1	1	1	1	1	1	1	1	1	1	1	1	1	1	1	1	1	1	1	1	1
group_677	0.00888063	1	1	1	1	1	1	1	1	1	1	1	1	1	1	1	1	1	1	1	1	1	0.3978	0.7535	1	1	1	1	1	1	1	1	1	1	1	1	1	1	1	1	1	1	1	1	1	1	1	1	1
group_8012	0.00888063	0	0	0	0	0	0.9171	0.5912	0	1	0.0577	0.0577	1	1	0.04	1	0.9983	0.9966	0.9583	1	1	0	0	0	0	0	0	0	0	0	0	0	0	0	0	0	0	0	0.9114	0	0	0	0	0	0	0	0	0	0
group_17897	0.0086741	0.9688	0.9712	0.9712	0.9665	0.9688	0.9953	0.9735	0.9953	1	0.9735	0.9665	1	1	0.9922	1	1	1	1	1	1	0.9688	0.9673	0.9953	0.9953	0.9712	0.9953	0.9953	0.9953	0.9953	0.972	0.9665	0.972	0.9665	0.9665	0.9665	0.972	0.9665	1	0.9665	0.9665	0.9665	0.9953	0.9953	0.9953	0.9953	0.9727	0.9953	0.9665
group_24255	0.0086741	0	0.1845	0	0	0	0	0	0	0.2202	0	0	0	0.214	0	0	0	0.0726	0	0	0	0.0381	0	0	0	0	0	0	0	0	0	0	0	0	0	0	0	0	0	0	0	0	0	0	0.1747	0	0	0	0
group_29449	0.0086741	1	1	1	1	1	1	1	1	1	1	1	1	1	1	1	1	1	1	1	1	1	1	1	1	1	1	1	1	1	1	1	1	1	1	1	1	1	1	1	1	1	1	1	1	1	1	1	1
group_7689	0.0086741	0	0.028	0	0.0608	0.1727	0.632	0.2835	0.3291	0.9921	0.3869	0.0243	1	0.969	0.0931	1	1	0.969	0.9641	1	1	0	0	0	0	0	0	0.0596	0	0	0.0176	0	0	0	0	0	0	0	0.9404	0	0	0	0	0	0	0	0	0	0
group_9363	0.0086741	0	0	0	0	0	0	0	0	0	0	0	0	0	0	0	0	0	0	0.8733	0.9	0	0	0	0	0	0	0	0	0	0	0	0	0	0	0	0	0	0	0	0	0	0	0	0	0	0	0	0
group_20481	0.00846757	0	0.7054	0.3497	0	0	0.2351	0.1964	0.1503	1	0.1503	0	1	1	0.2917	1	1	1	1	1	1	0	0	0	0	0	0	0	0	0	0	0	0	0	0	0	0	0	1	0	0	0	0	0	0	0	0	0	0
group_24796	0.00846757	1	1	1	1	1	1	1	1	1	1	1	1	1	1	1	1	1	1	1	1	1	0.9669	1	1	1	1	1	1	1	1	1	1	1	1	1	1	1	1	1	1	1	1	1	1	1	1	1	1
group_25226	0.00846757	1	1	1	1	1	1	1	1	1	1	1	1	1	1	1	1	1	1	1	1	1	1	1	1	1	1	1	1	1	1	1	1	1	1	1	1	1	1	1	1	1	1	1	1	1	1	1	1
group_26652	0.00846757	1	1	1	1	1	1	0.4788	1	1	1	1	1	1	1	1	1	1	1	1	1	1	0	0	0	1	1	1	0	0	1	1	1	1	1	1	1	0	1	1	1	1	1	0	0	0	1	1	1
group_310	0.00846757	0	0	0	0	0	0.1774	0.3262	0.181	1	0	0	1	1	0	1	1	1	1	1	1	0.043	0.5663	0.4677	0	0	0	0	0	0	0	0	0	0	0	0	0	0	1	0	0	0	0	0	0	0	0	0	0
group_3239	0.00846757	0.3187	0	0	0	0	0.3558	0	0	0.046	0	0	0	0	0.4141	0	0	0.211	0	0	0	0	0	0.3524	0.3524	0	0	0	0	0	0	0.2222	0.1874	0.2256	0.2155	0	0.1504	0.3636	0	0	0	0.1897	0	0	0	0	0.1594	0.2907	0
group_620	0.00846757	0	0	0	0	0	0	0.0536	0	0.7471	0	0	1	0.4604	0	0.9149	0.9627	0.2214	0.2914	0	0	0	0	0	0	0	0	0	0	0	0	0	0	0	0	0	0	0	0.458	0	0	0	0	0	0	0	0	0	0
group_10613	0.00826105	0	0.6453	0.5994	0.3547	0.2813	0.6544	0.6453	0.3547	0	0.6636	0.3547	0.107	0	0	0.104	0	0.6453	0.6453	0.7523	0.6544	0	0	0	0.6453	0	0	0	0	0	0	0	0	0	0	0	0	0.6453	0	0.3547	0.2018	0	0.2477	0	0	0	0	0	0.3547
group_11885	0.00826105	1	1	1	1	1	1	1	1	1	1	1	1	1	1	1	1	1	1	1	1	1	1	1	1	1	1	1	1	1	1	1	1	1	1	1	1	1	1	1	1	1	1	1	1	1	1	1	1
group_38343	0.00826105	0	0	0	0.1193	0.1988	0.5902	0.5994	0.4801	1	0.5229	0.5933	1	1	0.2141	1	1	0.9908	1	1	1	0	0.4618	0.1988	0.4526	0	0	0	0	0	0.1713	0.107	0.1927	0.1927	0	0.1713	0	0	0.9908	0	0	0	0.4526	0.896	0.8532	0.2783	0	0	0
group_4326	0.00826105	0	0	0	0	0	0.2986	0.2218	0.0199	0	0.0168	0	0	0	0	0	0	0.3204	0.1909	0.8427	0.8305	0	0	0	0	0	0	0	0.5086	0.5758	0.0149	0.0149	0.0149	0	0	0	0	0	0	0	0	0	0	0.0588	0	0	0	0	0
group_4423	0.00826105	0	0	0	0	0	0.8269	0	0	0.5801	0	0	0.6923	0.508	0	0.6843	0.4183	0.3654	0.2372	0.7804	0.6747	0	0	0	0	0	0	0	0	0	0	0	0	0	0	0	0	0	0.3734	0	0	0	0	0	0	0	0	0	0
group_1225	0.00805452	0	0	0	0	0	0	0	0	0.9688	0	0	0.8802	0.9479	0	1	0.9896	0.526	0.526	0.9844	0.6667	0	0	0	0	0	0	0	0	0	0	0	0	0	0	0	0	0	0	0	0	0	0	0	0	0	0	0	0
group_14846	0.00805452	0	0.3531	0	0.9559	0	1	0.7033	0.9559	0.2329	0.9643	0.9502	0.3371	0.108	0.4995	0.0948	0	0	0	0.1765	0	0.9559	0.9315	0.9502	0	0	0	0	0	0	0	0	0	0	0	0	0	0	0	0.9502	0.9502	0.9502	0.9502	0	0	0	0	0	0.9502
group_1847	0.00805452	1	1	1	1	1	1	1	1	1	1	1	1	1	1	1	1	1	1	1	1	1	1	1	1	1	1	1	1	1	1	1	1	1	1	1	1	1	1	1	1	1	1	1	1	1	1	1	1
group_2352	0.00805452	0.9506	0.9941	0.9296	0.0261	0.9703	0.9955	0.6524	0.9251	0.9282	0.9905	0.9102	0.9057	0.908	0.979	0.8855	0.908	0.9411	0.9635	0	0	0.8718	0.6263	0.9012	0.8614	0.984	0.9865	0.9666	0.9607	0.9924	0	0	0	0	0	0	0	0.5264	0.7657	0.9888	0.9961	0.9153	0.9068	0.0895	0.2587	0.1787	0.982	0.9921	0.9234
group_25022	0.00805452	0	0	0	0	0	1	1	0	1	0.9944	0	1	1	0.8556	1	1	1	1	0	0	0	0	0	0	0	0	0	0	0	0	0	0	0	0	0	0	0	1	0	0	0	0	0	0	0	0	0	0
group_2517	0.00805452	0.0139	0	0	0.0618	0.0757	0.9695	0.0242	0.0942	1	0.351	0.0652	1	1	0.2369	1	1	0.9996	0.99	1	1	0.0149	0	0	0	0.0219	0.0187	0.0152	0	0	0	0	0	0.0186	0.0337	0	0	0	0.9972	0.0139	0	0.0204	0.0109	0	0	0.0187	0.0186	0.009	0.012
group_25578	0.00805452	1	1	1	1	1	1	1	1	1	1	1	1	1	1	1	1	1	1	1	1	1	1	1	1	1	1	1	1	1	1	1	1	1	1	1	1	1	1	1	1	1	1	1	1	1	1	1	1
group_347	0.00805452	0	0	0	0	0	0.031	0	0	0.9599	0.0257	0	1	0.9888	0	1	0.9508	0.7935	0.611	0	0	0	0	0	0	0	0	0	0	0	0	0	0	0	0	0	0	0	0.344	0	0	0	0	0	0	0	0	0	0
group_10751	0.007848	0	0	0	0	0	0.9963	0.0402	0.158	1	0.0921	0.0439	1	1	0.1029	1	0.9995	1	1	1	1	0	0	0	0	0	0	0	0	0	0	0	0	0	0	0	0	0	0.9991	0	0	0	0	0	0	0	0	0	0
group_23919	0.007848	1	1	1	1	1	1	1	1	1	1	1	1	1	1	1	1	1	1	1	1	1	1	1	1	1	1	1	1	1	1	1	1	1	1	1	1	1	1	1	1	1	1	1	1	1	1	1	1
group_24891	0.007848	1	1	1	1	1	1	1	1	1	1	1	1	1	1	1	1	1	1	1	1	0.9266	0.7336	1	0.8906	1	1	1	0.9202	0.7722	1	1	1	1	1	1	1	1	1	1	1	1	1	0.9228	0.991	0.9344	1	1	1
group_28844	0.007848	1	1	1	1	1	1	1	1	1	1	1	1	1	1	1	1	1	1	1	1	1	0.9907	0.9907	0.9907	1	1	1	0.9907	0.9907	1	1	1	1	1	1	1	0.9919	1	1	1	1	1	1	1	1	1	1	1
group_3135	0.007848	0	0.5709	0	0	0	0	0.3554	0	0.9908	0	0	1	0.9963	0.8085	0.989	0.965	0.965	0.9079	0	0	0	0	0	0	0	0	0	0	0	0	0	0	0	0	0	0	0	0.5064	0	0	0	0	0	0	0	0.2615	0.3923	0
group_3561	0.007848	0.135	0.3633	0.4667	0	0	1	0.04	0	0.345	0.23	0	0.175	0.1683	0.175	0.1733	0.18	0.9833	0.8217	0	0	0	0	0.1333	0	0	0	0	0.3167	0.305	0	0	0	0	0	0	0	0	0	0	0	0	0	0.845	0.86	0.815	0.405	0.5433	0
group_4337	0.007848	0	0	0.4212	0	0	0.3026	0.0642	0	0	0	0	0	0	0	0	0	0.2608	0.2796	0.1583	0.143	0	0	0	0.2266	0	0	0	0.099	0.1123	0	0	0	0	0	0	0	0	0	0	0	0	0.2127	0	0	0	0	0	0
group_4993	0.007848	0	0	0	0.3021	0.0672	0.0612	0.0526	0.31	0.1603	0.3107	0.31	0.171	0.0699	0.1257	0.0472	0	0.4198	0.2522	0.4265	0.3659	0.3027	0	0	0	0	0	0	0	0	0	0	0	0	0	0	0	0	0	0.31	0.31	0	0.3027	0	0	0	0	0	0.31
group_752	0.007848	0	0	0	0	0	0	0.0268	0	0.7739	0	0	1	0.7739	0	0.9709	0.6375	0.5886	0.2972	0	0	0	0	0	0	0	0	0	0	0	0	0	0	0	0	0	0	0	0.6282	0	0	0	0	0	0	0	0	0	0
group_19286	0.00764147	0	0.4943	0	0	0	0	0	0	0.9971	0	0	1	0.9971	0	1	0.9971	0.9971	0.9885	0.9971	0.9971	0	0	0	0	0	0	0	0	0	0	0	0	0	0	0	0	0	0.8247	0	0	0	0	0	0	0	0	0	0
group_19596	0.00764147	0.9722	0.9786	0.9786	0.9722	0.9786	0.9808	0.9786	0.9786	0.9786	0.9808	0.9786	0.9786	0.9786	0.9786	0.9722	0.9722	0.9744	0.9722	0.9786	0.9786	0.9786	0.9679	0.9679	0.9679	0.9786	0.9786	0.9786	0.9679	0.9679	0.9722	0.9722	0.9722	0.9786	0.9722	0.9786	0.9786	0.9786	0.9722	0.9786	0.9786	0.9722	0.9722	0.9722	0.9722	0.9722	0.9786	0.9786	0.9722
group_20244	0.00764147	1	1	1	1	1	1	1	1	1	1	1	1	1	1	1	1	1	1	1	1	1	1	1	1	1	1	1	1	1	1	1	1	1	1	1	1	1	1	1	1	1	1	1	1	1	1	1	1
group_27005	0.00764147	0.4604	0	0	0	0	0.4396	0.1104	0	0	0	0	0	0	0.3146	0	0	0.2021	0	0	0	0	0	0	0	0	0	0	0	0	0.2667	0.2875	0.2812	0.3	0.2896	0.2938	0.2979	0	0	0	0	0.1896	0	0	0	0	0.4625	0.2958	0
group_27975	0.00764147	0	0.3744	0	0	0	0	0.1974	0	1	0	0	1	1	0	1	1	1	1	1	1	0	0	0	0	0	0	0	0	0	0	0	0	0	0	0	0	0	1	0	0	0	0	0	0	0	0	0	0
group_29571	0.00764147	1	1	1	1	1	1	1	1	1	1	1	1	1	1	1	1	1	1	1	1	1	1	1	1	1	1	1	1	1	1	1	1	1	1	1	1	1	1	1	1	1	1	1	1	1	1	1	1
group_4533	0.00764147	0	0.284	0	0	0.0243	0.3487	0.5332	0	0	0.0599	0	0	0	0	0.0291	0.0348	0.445	0.3649	0.4846	0.4757	0	0	0	0.4466	0	0	0	0	0	0	0	0	0	0	0	0	0.4701	0	0	0	0	0	0	0	0	0	0	0
group_7371	0.00764147	0	0	0	0	0	0	0.1378	0.119	1	0.3286	0.1178	1	1	0	0.9988	0.9965	0.98	1	1	1	0	0.5889	0.5465	0	0	0	0	0	0	0	0	0	0	0	0	0	0	0.9046	0	0	0	0	0	0	0	0	0	0
group_9355	0.00764147	0	0	0	0	0	0	0	0	0	0	0	0	0	0	0	0	0	0	0.9603	0.9603	0	0	0	0	0	0	0	0	0	0	0	0	0	0	0	0	0	0	0	0	0	0	0	0	0	0	0	0
group_12223	0.00743494	0	0	0	0	0	0.1084	0.1033	0.1222	0.9888	0	0	1	0.9801	0.0516	0.9888	0.9888	0.9888	0.8287	0	0	0	0	0.0133	0	0	0	0	0	0	0	0	0	0	0	0	0	0	0.9412	0	0	0	0	0.0128	0	0	0	0	0
group_16242	0.00743494	0	0.7683	1	0.5447	0	1	1	0.1789	0.3333	1	0.9431	0	0	0	0	0	0	0	1	0.9919	0.7195	0	0	0	0	0	0	0	0	0	0	0	0	0	0	0	0.7073	0	0	0	0	0	0	0	0	0	0	0
group_22616	0.00743494	1	1	1	1	1	1	1	1	1	1	1	1	1	1	1	1	1	1	1	1	1	1	1	1	1	1	1	1	1	1	0.9308	1	1	1	1	1	1	1	1	1	1	1	1	1	1	1	1	1
group_24213	0.00743494	1	0	0.7992	1	1	1	0	1	1	1	1	1	1	1	0.2169	0	1	1	1	1	1	0	0	0	1	1	1	0	0	1	1	1	1	1	1	1	0	0	1	1	1	1	0	0	0	1	1	1
group_27032	0.00743494	0	0	0	0	0	1	0	0	0	0	0	0	0	0	0	0	0	0	0	0	0	0	0	0	0	0	0	0	0	0	0	0	0	0	0	0	0	0	0	0	0	0	0	0	0	0	0	0
group_7362	0.00743494	0	0.1811	0	0	0	0.2244	0	0.03	1	0.2244	0	1	0.9989	0	1	0.9989	1	0.9756	1	1	0	0.83	0.93	0	0	0	0	0	0	0	0	0	0	0	0	0	0	0.9544	0	0	0	0	0	0	0	0	0	0
group_10820	0.00722842	0.9973	1	0.9918	1	1	1	1	1	1	1	1	1	1	1	1	1	1	1	1	1	1	0.5823	0.9946	0.9959	0.9973	1	1	0.8816	0.9646	1	0.9918	1	0.9959	0.9973	0.9918	1	1	0.9714	0.9973	0.9959	0.9837	0.9891	0.9619	0.9088	0.9946	0.9959	0.9986	0.9837
group_12339	0.00722842	0	0	0	0	0	1	0	0.2776	1	0.0847	0	1	1	0.3394	1	1	1	1	1	1	0	0	0	0	0	0	0	0	0	0	0	0	0	0	0	0	0	1	0	0	0	0	0	0	0	0	0	0
group_15902	0.00722842	1	1	1	1	1	1	1	1	1	1	1	1	1	1	1	1	1	1	1	1	1	1	1	1	1	1	1	1	1	1	1	1	1	1	1	1	1	1	1	1	1	1	1	1	1	1	1	1
group_18041	0.00722842	0	0.396	0	0	0	0.2225	0.0772	0	1	0	0.1544	1	1	0.0772	1	1	1	1	1	1	0	0	0	0	0	0	0	0	0	0	0	0	0	0	0	0	0	1	0	0	0	0	0	0	0	0	0	0
group_21395	0.00722842	1	1	1	1	1	1	1	1	1	1	1	1	1	1	1	1	1	1	1	1	1	1	1	1	1	1	1	1	1	1	1	1	1	1	1	1	1	1	1	1	1	1	1	1	1	1	1	1
group_21542	0.00722842	1	1	0.9937	1	0.9727	1	1	1	1	1	1	1	1	1	1	1	1	1	1	1	1	0.8113	1	1	1	1	1	0.9371	1	0.8637	0.8931	1	1	1	1	1	1	1	1	1	0.9329	1	0.9979	0.9979	0.9979	1	1	1
group_27903	0.00722842	1	1	1	1	1	1	1	1	1	1	1	1	1	1	1	1	1	1	1	1	1	1	1	1	1	1	1	1	1	1	1	1	1	1	1	1	1	1	1	1	1	1	1	1	1	1	1	1
group_29921	0.00722842	0	0	0.2545	0	0	0.3455	0	0	0	0	0	0	0	0	0	0	0	0.3394	0	0	0	0	0	0	0	0	0	0	0	0	0	0	0	0	0	0	0	0	0	0	0	0	0	0	0	0	0	0
group_3041	0.00722842	0	0	0	0	0.1305	0.806	0	0	0.9753	0	0	1	0.97	0	1	0.9806	0.9259	0.9295	1	1	0	0	0	0	0	0	0	0	0	0	0	0	0	0	0	0	0	0.8483	0	0	0	0	0	0	0	0	0	0
group_10261	0.00702189	0	0.8512	0.8512	0.8512	0.8512	0.8512	0.8512	0.8512	0.5268	0.9315	0.8512	0.503	0.5774	0.9345	0	0	0.8512	0.8512	0	0	0.8571	0.8512	0.8512	0.8512	0.8512	0.8512	0.8512	0	0	0.8512	0.6756	0.8512	0.8512	0.8512	0.8512	0.8512	0	0	0.8512	0.8512	0	0.8512	0.9375	0.8512	0.994	0.2768	0.8304	0.8512
group_125	0.00702189	0	0	0	0	0	0.054	0	0	0.9064	0	0	1	1	0	0.9866	0.9989	0.6287	0.381	0	0	0.0123	0	0	0	0	0	0	0	0	0	0	0	0	0	0	0	0	0.3665	0	0	0	0	0	0	0	0	0	0
group_16898	0.00702189	0.9956	1	0.9971	0.9956	0.9956	1	1	0.9956	0.9985	1	0.9956	1	0.9971	1	1	1	1	0.9782	1	1	0.9956	0.9913	1	1	0.9956	1	0.9956	1	1	0.9796	0.9956	0.9825	0.9956	0.9913	0.9956	0.9956	1	0.9985	0.9956	0.9956	0.9956	1	0.9971	0.9956	1	1	0.9985	0.9869
group_18569	0.00702189	1	1	1	1	1	1	1	1	1	1	1	1	1	1	1	1	1	1	1	1	1	1	1	1	1	1	1	1	1	1	1	1	1	1	1	1	1	1	1	1	1	1	1	1	1	1	1	1
group_2044	0.00702189	0.5836	0.778	0.6381	0.5174	0.3822	0.399	0.6952	0.4773	0.644	0.7509	0.4988	0.5188	0.6611	0.4632	0.3319	0.2827	0.3637	0.2335	0.6729	0.6885	0.682	0.293	0.4997	0.4664	0.5506	0.5733	0.5262	0.4511	0.3875	0.2909	0.2677	0.3422	0.3855	0.3239	0.3619	0.265	0.5253	0.1999	0.5153	0.4084	0.4125	0.3969	0.4022	0.4918	0.419	0.3943	0.472	0.4022
group_27646	0.00702189	1	1	1	1	1	1	1	1	1	1	1	1	1	1	1	1	1	1	1	1	1	1	1	1	1	1	1	1	1	1	1	1	1	1	1	1	1	1	1	1	1	1	1	1	1	1	1	1
group_29508	0.00702189	1	1	1	1	1	1	1	1	1	1	1	1	1	1	1	1	1	1	1	1	1	1	1	1	1	1	1	1	1	1	1	1	1	1	1	1	1	1	1	1	1	1	1	1	1	1	1	1
group_30847	0.00702189	0	0.8479	0	0	0.2366	0.5269	0.5576	0	0.6129	0.3902	0.1336	0.2381	0.6897	0.4316	0	0.2381	0	0	0	0	0.0553	0	0	0	0.1889	0.298	0.4885	0	0.1813	0	0	0	0	0	0	0	0.3625	0	0.2719	0.0661	0	0	0	0	0	0	0.1644	0
group_3243	0.00702189	0	0.3127	0	0	0	0	0.2085	0	0	0	0	0	0	0.1091	0	0	0	0	0	0	0.2594	0	0	0	0	0	0	0	0	0.0327	0	0.0436	0	0	0	0	0	0	0	0	0	0	0	0	0	0	0	0
group_5003	0.00702189	0	0	0	0.2967	0	0	0	0.2894	0	0.337	0.2308	0	0	0	0	0	0.7399	0	0	0	0	0	0	0	0	0	0	0	0	0	0	0	0	0	0	0	0	0	0	0	0	0	0	0	0	0	0	0
group_599	0.00702189	0	0.9154	0.9507	0	0	0.9852	0.8596	0.0405	0.984	0.0405	0.1155	0.9988	0.998	0.0309	0.998	0.998	0.9743	0.9691	0.994	0.998	0	0	0	0.3245	0	0	0	0	0	0	0	0	0	0	0	0	0	0.913	0	0	0	0.4926	0.3594	0.2635	0.3121	0	0.2118	0
group_9676	0.00702189	0	0	0	0	0	0.8667	0.8182	0	0.8667	0	0	0.8667	0.8667	0.8727	0.8667	0.8667	0.8242	0.8606	0	0	0	0	0.8	0.6848	0	0	0	0.8545	0.8485	0	0	0	0	0	0	0	0.8727	0.8303	0	0	0	0	0	0	0	0.6909	0.8182	0
group_23645	0.00681537	0	0	0	0	0	0.2011	0.4603	0.7196	0.7672	0.5767	0	0.873	0.7672	0.2116	0.7672	0.7672	0.7672	0.7513	0.7937	0.7778	0	0	0	0	0	0	0	0.2487	0.2698	0.2751	0.2434	0.2963	0	0	0	0	0.2804	0.7672	0	0	0	0.2116	0	0	0.254	0	0	0
group_25269	0.00681537	1	1	1	1	1	1	1	1	1	1	1	1	1	1	1	1	1	1	1	1	1	1	1	1	1	1	1	1	1	1	1	1	1	1	1	1	1	1	1	1	1	1	1	1	1	1	1	1
group_29630	0.00681537	1	1	1	1	1	1	1	1	1	1	1	1	1	1	1	1	1	1	1	1	1	1	1	1	1	1	1	1	1	1	1	1	1	1	1	1	1	1	1	1	1	1	1	1	1	1	1	1
intS_4	0.00681537	0	0.8519	0.8519	0	0	0.2707	0	0	0.9687	0	0	0.1595	1	0	0.1595	0.1595	0	0	0	0	0	0	0	0	0	0	0	0	0	0	0	0	0	0	0	0	0	0	0	0	0	0	0	0	0	0	0	0
group_390	0.00681537	0	0	0	0	0	0	0.0268	0	0.5186	0	0	1	0.7506	0	0.9184	0.9988	0.683	0.2354	0	0	0	0	0	0	0	0	0	0	0	0	0	0	0	0	0	0	0	0.0466	0	0	0	0	0	0	0	0	0	0
group_4330	0.00681537	0	0	0	0	0	0.1567	0.1808	0	0	0.0246	0	0	0	0	0.0499	0	0.1273	0.615	1	1	0	0	0.0604	0.0775	0	0	0	0.1755	0.2054	0	0	0	0	0	0	0	0.0622	0	0	0	0	0	0	0	0	0.0452	0	0
group_849	0.00681537	0	0	0.247	0	0.1518	1	0.0863	0	1	0.5298	0.0982	1	0.997	0.4732	1	1	0.747	0.7589	1	1	0	0	0	0	0	0	0.5565	0.6131	0.6339	0.3185	0.3155	0.3185	0	0	0.1845	0.128	0	0.744	0	0	0	0	0	0	0.2024	0	0	0
group_8850	0.00681537	0	0	0	0	0	0.9939	0.0885	0	1	0	0.0825	1	0.9939	0.0877	1	1	0.9939	0.9488	1	1	0	0	0	0	0	0	0	0	0	0	0	0	0	0	0	0	0	0.9505	0	0	0	0	0	0	0	0	0	0
group_8892	0.00681537	0.3483	1	0.7416	0.3146	0.6479	1	0.9288	0.2921	1	0.97	0.2921	1	1	1	1	1	1	0.9813	1	1	0	0	0.2959	0.588	0.3483	0	0	0.5918	0	0	0	0	0.3071	0.2772	0.3483	0	0.5693	0.6966	0.6704	0	0	0.382	0	0	0	0.3071	0	0
group_123	0.00660884	0	0	0	0	0	0	0.054	0.0824	0.8422	0	0.1081	1	1	0	0.977	0.9888	0.7127	0.4564	0	0	0	0	0	0	0	0	0	0	0	0	0	0	0	0	0	0	0	0.2172	0	0	0	0	0	0	0	0	0	0
group_22390	0.00660884	0	0	0.6688	0	0	0.5385	0.2885	0.2094	1	0.1368	0.1079	1	1	0.25	1	1	1	1	1	1	0	0	0	0	0	0	0	0	0	0	0	0	0	0	0	0	0	1	0	0	0	0	0	0	0	0	0	0
group_22836	0.00660884	0.9249	0.9249	0.9189	0.9279	0.9369	0.9369	0.9309	0.9279	0.9369	0.9369	0.9249	0.9369	0.9339	0.9339	0.9249	0.9249	0.9249	0.9249	1	0.9249	0.9339	0.9129	0.9129	0.9189	0.9249	0.9249	0.9249	0.9189	0.9129	0.9249	0.9189	0.9249	0.9249	0.9189	0.9189	0.9189	0.994	0.9189	0.9189	0.9189	0.9189	0.9189	0.9189	0.9249	0.9189	0.9249	0.9249	0.9189
group_25076	0.00660884	1	1	1	1	1	1	1	1	1	1	1	1	1	1	1	1	1	1	1	1	1	1	1	1	1	1	1	1	1	1	1	1	1	1	1	1	1	1	1	1	1	1	1	1	1	1	1	1
group_25154	0.00660884	1	1	1	1	1	1	1	1	1	1	1	1	1	1	1	1	1	1	1	1	1	1	1	1	1	1	1	1	1	1	1	1	1	1	1	1	1	1	1	1	1	1	1	1	1	1	1	1
group_26591	0.00660884	1	1	1	1	1	1	1	1	1	1	1	1	1	1	1	1	1	1	1	1	1	1	1	1	1	1	1	1	1	1	1	1	1	1	1	1	1	1	1	1	1	1	1	1	1	1	1	1
group_27787	0.00660884	1	0	0.9633	1	1	1	0	1	1	1	1	1	1	1	1	1	1	1	1	1	1	0	0	0	1	1	1	0	0	1	1	1	1	1	1	1	0.42	1	1	1	1	1	0	0	0	1	1	1
group_29487	0.00660884	1	1	1	1	1	1	1	1	1	1	1	1	1	1	1	1	1	1	1	1	1	1	1	1	1	1	1	1	1	1	1	1	1	1	1	1	1	1	1	1	1	1	1	1	1	1	1	1
group_34192	0.00660884	0	1	0	0	0.1282	0.1267	0.1176	0	0.0618	0	0	0	0	0.1614	0	0	0.1176	0.0422	0	0	0.0422	0	0.0679	0.092	0	0	0	0	0	0	0	0	0	0	0	0	0.092	0	0	0	0	0	0.0814	0.0694	0.0814	0	0	0
group_4325	0.00660884	0	0	0	0	0	0	0.0164	0	0	0	0	0	0.0603	0	0	0	0.0951	0.0653	0.3604	0.2955	0	0	0	0.0187	0	0	0	0	0	0	0	0	0	0	0	0	0.0183	0	0	0	0	0	0.0221	0	0	0.0122	0	0
group_19505	0.00640231	1	1	1	1	1	1	1	1	1	1	1	1	1	1	1	1	1	1	1	1	1	1	1	1	1	1	1	1	1	1	1	1	1	1	1	1	1	1	1	1	1	1	0.9956	1	1	1	1	1
group_2320	0.00640231	0.71	0.3377	0.2251	0	0.8831	0.8831	0.8831	0.8831	0.8831	0.8831	0.8831	0.8831	0.8831	0.8918	0.8831	0.8831	0.8701	0.8701	0	0	0.632	0	0.8701	0.4762	0.5801	0.8831	0.8485	0.8182	0.7662	0	0	0	0	0	0	0	0.8831	0	0.8312	0.6926	0.6277	0.8831	0	0	0	0.6623	0.6104	0.6753
group_23750	0.00640231	0.7571	0.8814	0.8814	0.9661	0.6723	0.9661	0.9831	0.9831	1	0.9831	0.9661	1	0.9944	0.9831	1	1	0.9944	0.887	1	0.8588	0.8814	0.6215	0.8927	0.8814	0.9661	0.9153	0.8814	0.904	0.9887	0.8814	0.8814	0.9153	0.8814	0.8814	0.8814	0.8814	0.8814	0.7175	0.8814	0.8814	0.8814	0.8814	0.2881	0.791	0.8644	0.9831	0.8927	0.8814
group_24678	0.00640231	0	0	0.4837	0	0	0.9978	0.8802	0.1743	0	0	0	0	0	0.0959	0	0	0.7778	0.6275	1	1	0	0	0	0.7625	0	0	0	0	0	0	0	0	0	0	0	0	0.9237	0	0	0	0.1351	0	0	0	0	0	0	0
group_24687	0.00640231	1	1	1	1	1	1	1	1	1	1	1	1	1	1	1	1	1	1	1	1	1	1	1	1	1	1	1	1	1	1	1	1	1	1	1	1	1	1	1	1	1	1	1	1	1	1	1	1
group_24988	0.00640231	1	1	1	1	1	1	1	1	1	1	1	1	1	1	1	1	1	1	1	1	1	1	1	1	1	1	1	1	1	1	1	1	1	1	1	1	1	1	1	1	1	1	1	1	1	1	1	1
group_26516	0.00640231	0	0.5667	0	0	0	0.1619	0.3524	0	1	0.2143	0	1	1	0.4286	1	1	1	1	1	1	0	0	0	0	0	0	0	0	0	0	0	0	0	0	0	0	0	1	0	0	0	0	0	0	0	0	0	0
group_27829	0.00640231	1	1	1	1	1	1	1	1	1	1	1	1	1	1	1	1	1	1	1	1	1	1	1	1	1	1	1	1	1	1	1	1	1	1	1	1	1	1	1	1	1	1	1	1	1	1	1	1
group_3141	0.00640231	0	0.6059	0	0	0	0	0.5249	0.1786	0.9853	0	0	1	0.9484	0.8656	0.9853	0.9908	0.9245	0.9871	0.3094	0	0	0	0	0	0	0	0	0	0	0	0	0	0	0	0	0	0	0.5691	0	0	0	0	0	0	0	0.4715	0	0
group_16630	0.00619579	0.9447	0	0.4581	0.9422	0.9456	1	0.9992	0.9439	1	0.9472	0.9447	1	1	0.9472	1	1	1	1	1	1	0.9615	0	0	0	0.9447	0.9456	0.9447	0	0	0.9447	0.9422	0.9422	0.9422	0.9447	0.9422	0.9422	0	1	0.9422	0.9422	0.9447	0.9422	0	0	0	0.9456	0.9456	0.9422
group_17266	0.00619579	0	0.7627	0	0	0	0.1102	0.1956	0	1	0.0692	0.1412	1	1	0.2119	1	1	1	1	1	1	0.0177	0	0	0	0	0	0	0	0	0	0	0	0	0	0	0	0	1	0	0	0	0	0	0	0	0	0	0
group_20773	0.00619579	0.0145	0.4363	0.5142	0	0	0	0.0241	0	0.1586	0	0	0.4104	0.1647	0.0145	0.1726	0.2887	0.1099	0.124	0	0	0	0	0	0	0	0	0	0	0	0	0	0	0	0	0	0	0.074	0	0	0	0	0	0	0	0	0	0	0
trmJ_1	0.00619579	1	1	1	1	1	1	1	1	1	1	1	1	1	1	1	1	1	1	1	1	1	0.9636	1	1	1	1	1	1	1	1	1	1	1	1	1	1	1	1	1	1	1	1	1	1	0.9848	1	1	1
group_25179	0.00619579	0	0.5913	0	0	0	0	0	0.1336	1	0.205	0	1	1	0.0913	1	1	1	1	1	1	0.0344	0	0	0	0	0	0	0	0	0	0	0	0	0	0	0	0	1	0	0	0	0	0	0	0	0.2315	0.2553	0
group_25532	0.00619579	0	0.5253	0.5253	0	1	1	1	0.6397	0.7879	0.4983	0.4781	0.6566	0.8721	0.8653	0.5286	0.5286	0.8889	0.8788	1	1	0.4747	0.4949	0.4714	0.5219	0.9966	0.9966	1	0.5253	0.5253	0.9125	0.4781	0.9966	0.9966	0.9865	0.9966	0.9966	0.5219	0.5286	0	0.4377	0.9865	0.4613	0.4074	0.5152	0.532	0.5219	0.5219	0
group_269	0.00619579	0	0	0	0	0	0	0	0	0.771	0	0	1	0.9888	0	1	0.9995	0.6506	0.5329	0	0	0.015	0	0	0	0	0	0	0	0	0	0	0	0	0	0	0	0	0.656	0	0	0	0	0	0	0	0	0	0
group_3450	0.00619579	0.8279	0.8279	0.9564	0.8279	0.8214	0.8279	0.8279	0.8279	0.8126	0.9521	0.9521	1	0.9913	0.8279	0.9891	1	1	1	0.8671	0.8671	0.8279	0.7255	0.8279	0.8279	0.8214	0.8279	0.8279	0.8279	0.8279	0.6013	0.8279	0.8279	0.8279	0.8279	0.8279	0.817	0.8388	1	0.8214	0.9434	0.8279	0.8279	0.695	0.8279	0.6601	0.8279	0.8279	0.8214
group_8249	0.00619579	0	0	0	0.1247	0	0.9957	0.8691	0	0.9241	0.0623	0.0623	1	0.9469	0	0.9926	0.987	1	0.9228	0	0	0	0	0	0	0	0	0	0	0	0	0	0	0	0	0	0	0	0.658	0	0	0	0.2568	0.2537	0.187	0	0	0	0
group_12218	0.00598926	0	0	0	0	0	0	0.0427	0	1	0	0	1	1	0	1	1	0.981	0.9332	0	0	0.0102	0	0	0	0	0	0	0	0	0	0	0	0	0	0	0	0	0.9141	0	0	0	0	0	0	0	0	0	0
group_15617	0.00598926	1	0	0	0	1	1	0.3326	0.2929	1	0.4343	0.237	1	1	0.4048	1	1	1	1	1	1	0	0	0	0	1	1	1	0	0	1	1	1	1	1	1	1	0	1	0	0	1	0	0	0	0	1	1	0.1958
group_4241	0.00598926	0.3916	0.4919	0.7799	0.8285	0.7055	0.6343	0.7929	0.8285	0.8155	0.8382	0.8285	0.8285	0.7767	0.8285	0.8188	0.8188	0.8285	0.8285	0.8285	0.7379	0.8285	0.7896	0.4563	0.7832	0	0.3495	0.7346	0	0	0	0	0.7638	0.8188	0	0.5825	0.8058	0.4563	0.8285	0.8285	0.8285	0	0.8285	0.6861	0.5793	0.7929	0.8285	0.8285	0.8285
group_775	0.00598926	0	0.2644	0	0	0	0.3371	0	0	1	0	0	1	1	0	1	1	1	1	1	1	0	0	0	0	0	0	0	0	0	0	0	0	0	0	0	0	0	1	0	0	0	0	0	0	0	0	0	0
group_1486	0.00578273	0.4558	0.4558	0.5034	0.5034	0.5034	1	0.5034	0.5034	1	0.517	0.5034	1	1	1	1	1	0.4558	0.4558	0.585	0.517	0.5034	0.4558	0.4558	0.4558	0.4558	0.9932	0.5034	0.7959	0.9864	0.4558	0.4558	0.4558	0.4558	0.4558	0.4558	0.4558	1	0.9456	0.4558	0.4558	0.4558	0.4558	0.4558	0.4558	0.4558	0.4558	0.5034	0.4558
group_18206	0.00578273	0	0.9518	1	0	0	1	1	0.1557	0	0	0	0.3684	0	0	0	0	1	1	1	1	0	0	0	1	0	0	0	0	0	0	0	0	0	0	0	0	1	0	0	0	0	0.9276	0.9627	0.9167	0.5439	0	0	0
group_20054	0.00578273	0	0	0	0.0173	0	0.0219	0	0	0	0.0363	0.0173	0	0	0	0	0	0	0	0	0	0.0105	0	0	0	0	0	0	0	0	0	0	0	0	0	0	0	0	0	0	0.0325	0	0	0	0	0	0	0	0
group_21433	0.00578273	1	1	1	1	1	1	1	1	1	1	1	1	1	1	1	1	1	1	1	1	1	1	1	1	1	1	1	1	1	1	1	1	1	1	1	1	1	1	1	1	1	1	1	1	1	1	1	1
group_23592	0.00578273	1	1	1	1	1	1	1	1	1	1	1	1	1	1	1	1	1	1	1	1	1	0.987	0.987	0.987	1	1	1	0.987	0.987	1	1	1	1	1	1	1	0.987	1	1	1	1	1	0.587	0.587	0.587	1	1	1
group_2514	0.00578273	0.0343	0	0	0.1349	0.0582	0.927	0.0219	0.174	0.9805	0.2723	0.0753	0.9811	0.9813	0.2488	0.9811	0.9813	0.9741	0.9689	0.9864	0.9813	0.0385	0	0.0698	0.0277	0.0181	0.0239	0.014	0	0	0	0	0	0	0.0281	0	0.0285	0	0.9763	0.0193	0.0413	0	0.0419	0.0126	0.0072	0.0072	0	0.0285	0.0193
group_26397	0.00578273	1	1	1	1	1	1	1	1	1	1	1	1	1	1	1	1	1	1	1	1	1	1	1	1	1	1	1	1	1	1	1	1	1	1	1	1	1	1	1	1	1	1	1	1	1	1	1	1
group_26513	0.00578273	0	0	0	0	0	0.4179	0.4667	0.259	1	0	0	1	1	0.259	1	1	1	1	1	1	0	0	0	0	0	0	0	0	0	0	0	0	0	0	0	0	0	1	0	0	0	0	0	0	0	0	0	0
colE7	0.00578273	0	0	0	0	0.0404	0.8862	0.0983	0.2404	0.068	0	0	0	0	0	0.0189	0	0	0	0	0	0.0182	0	0	0	0	0	0	0	0	0	0	0	0	0	0	0	0	0	0	0	0	0	0	0.0189	0	0	0	0
group_29425	0.00578273	1	1	1	1	1	1	1	1	1	1	1	1	1	1	1	1	1	1	1	1	1	1	1	1	1	1	1	1	1	1	1	1	1	1	1	1	1	1	1	1	1	1	1	1	1	1	1	1
group_429	0.00578273	0	0	0	0	0	0	0	0	0.8261	0	0	1	0.9647	0	1	0.9674	0.8818	0.4644	0	0.0166	0	0	0	0	0	0	0	0	0	0	0	0	0	0	0	0	0	0.7298	0	0	0	0	0	0	0.152	0	0	0
group_431	0.00578273	0	0	0	0	0	0	0	0	0.9767	0	0	0.9802	0.9406	0	1	0.9301	0.1807	0.6002	0	0	0	0	0	0	0	0	0	0	0	0	0	0	0	0	0	0	0	0.6422	0	0	0	0	0	0	0	0	0	0
group_5045	0.00578273	0.6383	0.8279	0.8889	0.817	0.3965	0.6863	0.8279	0.7625	0.8366	0.9434	0.8366	0.8039	0.8366	0.5272	0.7843	0.8366	0.7843	0.7843	0.817	0.8279	0.9216	0.4466	0.5861	0.7386	0.8083	0.8257	0.7887	0.7734	0.7211	0	0	0	0	0	0	0	0.5991	0.8366	0.8998	0.7691	0.1198	0.7974	0	0	0	0.7865	0.8126	0.7778
group_547	0.00578273	0	0.1202	0	0	0	0	0.3372	0	0.3178	0.3411	0	0	0	0.2984	0	0	0	0	0.3217	0.3372	0	0	0	0	0	0	0.2752	0	0	0	0	0	0	0	0	0	0	0	0	0	0	0.3178	0	0	0	0	0	0
group_814	0.00578273	0	0	0	0	0	0	0.1081	0	0.9032	0	0	1	0.9797	0	0.9952	0.9904	0.2525	0.5334	0	0	0	0	0	0	0	0	0	0	0	0	0	0	0	0	0	0	0	0.152	0	0	0	0	0	0	0	0	0	0
group_1023	0.00557621	0	0	0	0	0	0	0.0268	0	0.9417	0	0	1	0.9207	0	0.9289	0.9219	0.5699	0.5804	0	0	0	0	0	0	0	0	0	0	0	0	0	0	0	0	0	0	0	0.7389	0	0	0	0	0	0	0	0	0	0
group_12321	0.00557621	0	0	0	0	0	0.2004	0.0813	0.9008	0.998	0.4643	0	1	0.998	0.5615	1	1	0.998	0.998	0	0	0	0	0	0	0	0	0	0	0	0	0	0	0	0	0	0	0	0.998	0	0	0	0	0	0	0	0	0	0
group_13967	0.00557621	0	1	1	0	0	0.5218	1	0.5428	1	0.2792	0.3072	0.459	1	0.5846	0	0.0558	0.2565	0	0	0	0	0	0	0	0	0	0	0	0	0	0	0	0	0	0	0	0	1	0	0	0	0	0	0	0	0	0	0
group_14251	0.00557621	0.9769	0	0	0	0.9769	0.8287	0.5	0	0.9954	0	0	0.9769	0.9074	0	0.9769	0.9769	0.9676	0.8981	0.9907	0.9769	0	0	0	0	0.8657	0.9491	0.9583	0	0	0.7731	0	0.9722	0.7546	0.1435	0.7037	0.7963	0	0.25	0	0	0.9722	0	0	0	0	0.9444	0.8981	0
group_14304	0.00557621	0.8657	0.8657	0	0	0.8756	0.8756	0.8507	0.8657	1	0.8756	0.8657	1	1	0.8856	1	0.8657	0.8657	0.8657	0	0	0.1144	0.8657	0.8657	0.8657	0.8657	0.8657	0.8657	0.99	0.8657	0	0	0	0	0	0	0	0	0.8657	0.8657	0.8657	0.8657	1	0	0.7562	0	0.8657	0.8657	0.8657
group_27775	0.00557621	1	1	1	1	1	1	1	1	1	1	1	1	1	1	1	1	1	1	1	1	1	1	1	1	1	1	1	1	1	1	1	1	1	1	1	1	1	1	1	1	1	1	1	1	1	1	1	1
group_27877	0.00557621	1	1	1	1	1	1	1	1	1	1	1	1	1	1	1	1	1	1	1	1	1	1	1	1	1	1	1	1	1	1	1	1	1	1	1	1	1	1	1	1	1	1	1	1	1	1	1	1
group_3139	0.00557621	0	0.6077	0	0	0	0	0.6077	0	0.9705	0.186	0	1	0.9908	0.8085	0.965	0.9963	1	0.9319	0	0	0	0	0	0	0	0	0	0	0	0	0	0	0	0	0	0	0	0.7937	0	0	0	0	0	0	0	0	0.4328	0
group_37965	0.00557621	0	0	0	0	0	0	0	0	0.9841	0	0	1	0.9603	0	1	1	0.8016	0.6111	1	1	0.1825	0	0	0	0	0	0	0	0	0	0	0	0	0	0	0	0	0	0	0	0	0	0	0	0	0	0	0
group_4834	0.00557621	0	0.0258	0.0658	0	0	0.1008	0.0943	0.7933	0.0758	0.9638	0.7929	0.0208	0.122	0.077	0.0385	0.0242	0	0	0	0	0	0	0	0	0	0	0	0	0	0	0	0	0	0	0	0	0	0	0.8075	0.7598	0	0	0	0	0	0	0	0
group_1013	0.00536968	0	0	0	0	0	0	0	0	0.863	0	0	1	0.9642	0.0728	1	1	0.779	0.6522	0	0	0	0	0	0	0	0	0	0	0	0	0	0	0	0	0	0	0	0.6865	0	0	0	0	0	0	0	0	0	0
group_1596	0.00536968	0	0	0	0	0	0	0.0268	0	0.9079	0	0	0.9977	0.9545	0	0.8065	0.9755	0	0.1107	0	0	0	0	0	0	0	0	0	0	0	0	0	0	0	0	0	0	0	0.5385	0	0	0	0	0	0	0	0	0	0
group_24888	0.00536968	1	1	1	1	1	1	1	1	1	1	1	1	1	1	1	1	1	1	1	1	1	1	1	1	1	1	1	1	1	1	1	1	1	1	1	1	1	1	1	1	1	1	1	1	1	1	1	1
group_25812	0.00536968	0	1	1	0	0.2865	0.298	0	0	0	0.0258	0	0.1605	0	0	0	0	0	0	0	0	0	0	0.0239	0	0	0	0	0	0	0	0	0	0	0	0	0	0	0	0	0	0	0	0	0	0	0	0	0
group_26492	0.00536968	1	1	1	1	1	1	1	1	1	1	1	1	1	1	1	1	1	1	1	1	1	0.5808	1	1	1	1	1	0.9771	1	1	1	1	1	1	1	1	1	1	1	1	1	1	0.8522	0.8877	0.9336	1	1	1
group_27622	0.00536968	1	1	1	1	1	1	1	1	1	1	1	1	1	1	1	1	1	1	1	1	1	1	1	1	1	1	1	1	1	1	1	1	1	1	1	1	1	1	1	1	1	1	1	1	1	1	1	1
group_27813	0.00536968	1	1	1	1	1	1	1	1	1	1	1	1	1	1	1	1	1	1	1	1	1	1	1	1	1	1	1	1	1	1	1	1	1	1	1	1	1	1	1	1	1	1	1	1	1	1	1	1
group_49552	0.00536968	0	0	0	0	0	0	0	0	0	0	0	0	0	0	0	0	0	0	0	0	0	0	0	0	0	0	0	0	0	0	0	0	0	0	0	0	0	0	0	0	0	0	0	0	0	0	0	0
group_8843	0.00536968	0	0	0	0	0	0.9005	0.0682	0	0.9787	0	0	0.9986	0.9936	0	0.995	0.995	0.9538	0.9168	1	1	0	0	0	0	0	0	0	0	0	0	0	0	0	0	0	0	0	0.9218	0	0	0	0	0	0	0	0	0	0
group_10475	0.00516316	0.9929	0.5493	0.7751	0.5129	0.9849	1	0.9938	0.7093	1	0.9084	0.4947	1	1	1	1	1	1	1	1	1	0.1787	0.984	0.984	1	1	1	1	0.984	1	1	0.9858	1	1	1	1	1	1	1	0.252	0.2067	1	0.4276	0.2604	0.2791	0.2271	1	1	0.2347
group_1127	0.00516316	0.9929	0.1158	0	0.9981	0.9981	0.9619	0.1902	0.9981	0.9981	0.9981	0.9967	0.9981	0.9981	0.9981	0.9948	0.9915	0.9972	0.9873	0.9981	0.9981	0.9915	0	0	0	0.9958	0.9981	0.9948	0	0	0.9779	0.9181	0.992	0.9972	0.9727	0.9967	0.9849	0	0.9148	0.9981	0.9925	0.9878	0.9906	0.6657	0.8489	0.8074	0.9958	0.9972	0.9906
group_14881	0.00516316	0	0	0	0	0	0	0	0	0	0	0	0	0	0	0	0	0	0	0	0	0	0	0	0	0	0	0	0	0	0	0	0	0	0	0	0	0	0	0	0	0	0	0	0	0	0	0	0
group_16435	0.00516316	0	0	0.6466	1	0.506	1	1	1	1	1	1	1	1	1	1	1	1	1	1	1	1	1	1	1	0	0	0.4378	1	1	0	0	0.4016	0.2651	0.1205	0.4739	0	1	1	1	1	0	1	1	1	1	0.9558	1	1
group_20669	0.00516316	1	1	1	1	1	1	1	1	1	1	1	1	1	1	1	1	1	1	1	1	1	1	1	1	1	1	1	1	1	1	1	1	1	1	1	1	1	1	1	1	1	1	1	1	1	1	1	1
group_21386	0.00516316	1	1	1	1	1	1	1	1	1	1	1	1	1	1	1	1	1	1	1	1	1	1	1	1	1	1	1	1	1	1	1	1	1	1	1	1	1	1	1	1	1	1	1	1	1	1	1	1
caiT_1	0.00516316	0.2237	0.3904	0.2237	0.4912	0.2237	0.7456	0.4825	0.4912	0.9956	0.4912	0.4386	0.4912	1	0.2237	0.4912	0.4912	0.4605	0.8421	0.7807	0.7807	0.5526	0.1974	0.2325	0.2237	0.4605	0.4825	0.4693	0.2237	0.2237	0.2237	0	0.2237	0.2237	0	0.2237	0.2237	0.2237	0.3202	0.2237	0.4342	0.2237	0.4167	0.2237	0.2237	0.1974	0.2237	0.2237	0.4737
group_26605	0.00516316	0.9848	0.1951	0	0.6023	0.8163	1	0.8239	0.6818	1	1	0.6061	1	1	1	1	1	1	0.9602	1	1	0.5549	0	0	0	0.9981	0.9867	0.9867	0	0	0.7898	0.8617	0.8883	0.9867	0.9489	0.9148	0.9848	0	1	0.8447	0.8049	0.8466	0.6136	0	0	0	0.9848	1	0.8049
group_27231	0.00516316	0	0	0	0	0	0	0	0	0.5519	0	0	0	0	0	0	0	0	0	0	0	0	0	0	0	0	0	0	0	0	0	0	0	0	0	0	0	0	0	0	0	0	0	0	0	0	0	0	0
group_28166	0.00516316	1	1	1	1	1	1	1	1	1	1	1	1	1	1	1	1	1	1	1	1	1	1	1	1	1	1	1	1	1	1	1	1	1	1	1	1	1	1	1	1	1	1	1	1	1	1	1	1
group_28698	0.00516316	0	0	0	0.0367	0.0367	0.4833	0.5742	0.3285	0.2887	0.2616	0.0431	0.4705	0.1754	0.9904	0.0431	0.0383	0	0	0.0367	0.0383	0	0	0	0	0	0	0	0	0	0	0	0	0	0	0	0	0	0	0	0	0	0	0	0	0	0	0	0
group_31489	0.00516316	1	1	1	1	1	1	1	1	1	1	1	1	1	1	1	1	1	1	1	1	1	1	1	1	1	1	1	1	1	1	1	1	1	1	1	1	1	1	1	1	1	1	1	1	1	1	1	1
group_322	0.00516316	0	0	0	0	0	0.9381	0	0	1	0.0796	0.0398	1	1	0.0796	1	1	0.9334	0.9177	1	1	0	0	0	0	0	0	0	0	0	0	0	0	0	0	0	0	0	0.9685	0	0	0	0	0	0	0	0	0	0
ralR	0.00516316	0	1	1	0	1	0	1	0	0.6496	0	0	0	0	0	0	0	1	0.7564	1	0.9658	0	0	0	0	0	0	0	0	0	0	0	0	0	0	0	0	0	0	0	0	0	0	1	1	1	0	0	0
ydhY_1	0.00516316	0.845	0.8372	0.8372	0.8372	0.8372	0.8372	0.845	0.845	0.8527	0.8527	0.8372	0.8527	0.8372	0.907	0.8372	0.8372	0.8372	0.8372	0.907	0.8992	0.8372	0.8372	0.8372	0.8372	0.8372	0.845	0.845	0.8372	0.8372	0.8372	0.8372	0.8372	0.8372	0.845	0.8372	0.8372	0.845	0.8372	0.8372	0.8372	0.8372	0.8372	0.8372	0.8372	0.8372	0.845	0.845	0.8372
group_47382	0.00516316	0.7733	0.7733	0.7733	1	1	1	1	0.7733	1	1	1	1	1	1	1	1	1	0.7733	1	1	0.7733	0.7733	0.7733	0.7733	0.7767	0.9567	1	0.7733	0.7733	0.7733	0.7733	0.7733	0.7733	0.7733	0.7733	0.7733	0.7733	0.7733	0.7733	0.7733	0.7733	0.7733	0.7733	0.7733	0.7733	1	0.7733	0.7733
cadC_2	0.00516316	1	1	1	1	1	1	1	1	1	1	1	1	1	1	1	1	1	1	1	1	1	0.9062	1	1	1	1	1	1	1	1	1	1	1	1	1	1	1	1	1	1	1	1	1	1	0.9924	1	1	1
group_14762	0.00495663	1	0.9907	1	0.9989	1	1	1	1	1	1	0.9993	1	1	1	1	1	1	1	1	1	0.9713	0.9731	0.9989	0.9634	1	1	1	0.9533	0.9765	1	1	1	1	1	1	0.9993	0.9989	1	0.9261	0.9537	0.9981	0.9854	0.9261	0.9574	0.9496	1	1	0.9881
group_19100	0.00495663	0	0.9227	0.9227	0	0	0	0.9372	0	0	0	0	0	0.8551	0	0	0	0	0	0	0	0	0	0	0	0	0	0	0	0	0	0	0	0	0	0	0	0	0	0	0	0	0	0	0	0	0	0	0
group_19790	0.00495663	0.8746	0.7436	0.7123	0.8746	0.8718	0.8718	0.8803	0.8718	0.8775	0.8718	0.8718	0.8946	0.8718	0.8746	0.8718	0.8718	0.8718	0.8718	0.8746	0.8946	0.8718	0.8718	0.8718	0.8718	0.8718	0.8718	0.8775	0.8718	0.8718	0.8718	0.8718	0.8718	0.8718	0.8718	0.8718	0.8718	0.8718	0.8718	0.8718	0.8718	0.8718	0.8718	0.8718	0.8718	0.8718	0.8889	0.8718	0.8718
group_2793	0.00495663	0	0.3482	0.1012	0	0	0.0684	0.0454	0.0454	1	0.085	0.1228	1	1	0.1264	1	1	1	1	0	0	0	0	0	0	0	0	0	0	0	0	0	0	0	0	0	0	0	1	0	0	0	0	0	0	0	0	0	0
group_29014	0.00495663	0	0.6127	0	0	0	0.0587	0	0	0	0	0	0	0	0	0	0	0	0	0	0	0	0	0	0	0	0	0	0	0	0	0	0	0	0	0	0	0	0	0	0	0	0	0	0	0	0	0	0
group_29043	0.00495663	0.8074	0.672	0.8061	0	1	1	0.9708	0.7782	0.8991	1	0.7782	0.9615	0.9124	1	0.7689	0.7304	0.9788	0.7782	0	0	0	0.7344	0.8274	0.749	0.6653	0.7078	0.8327	0.3519	0.336	0	0	0	0	0	0	0	0.5817	0	0.8672	0.7517	0.822	0.7663	0	0	0.259	0.7517	0.9548	0.741
group_5193	0.00495663	0	0	0	0	0	0	0	0	0	0.0761	0	0	0	0	0	0	0	0	0	0	0	0	0	0	0	0	0	0	0	0	0	0	0	0	0	0	0	0	0	0	0	0	0	0	0	0	0	0
group_772	0.00495663	0	0.1949	0	0	0	0.211	0.1646	0.2414	1	0.1165	0	1	1	0.2371	1	1	1	1	1	1	0	0	0	0	0	0	0	0	0	0	0	0	0	0	0	0	0	1	0	0	0	0	0	0	0	0	0	0
group_8007	0.00495663	0	0	0	0	0	0.7482	0.6342	0.0722	1	0.1659	0	0.9971	1	0.0873	1	1	0.961	0.8463	1	1	0	0	0	0	0	0	0	0	0	0	0	0	0	0	0	0	0	0.925	0	0	0	0	0	0	0	0	0	0
group_11091	0.0047501	0	0	0	0.9884	0.1227	0.098	0.0779	0.9761	0.0779	1	0.9614	0.3364	0.2778	0.348	0	0.0185	0	0	0	0	0.0301	0	0	0	0	0	0	0	0	0	0	0	0	0	0	0	0	0	0.7461	0.9352	0	0.9298	0	0	0	0	0	0.9398
group_16173	0.0047501	0.935	0.9266	0.9266	0.935	0.935	0.935	0.9266	0.9266	0.9308	0.9413	0.9266	0.9371	0.9266	0.9811	0.9308	0.9266	0.9266	0.9266	1	0.9916	0.9308	0.9266	0.9266	0.9266	0.9266	0.9266	0.9266	0.9266	0.9266	0.9266	0.9266	0.9266	0.9266	0.9266	0.9266	0.9266	0.9266	0.9266	0.9266	0.9266	0.9266	0.9266	0.9266	0.9266	0.9266	0.9266	0.9266	0.9266
group_18767	0.0047501	1	1	1	1	1	1	1	0.9987	1	1	1	1	1	1	1	1	1	1	1	1	0.982	1	1	1	1	1	1	1	1	1	1	1	1	1	1	1	1	1	1	1	0.9331	1	1	1	1	1	1	1
group_19347	0.0047501	1	1	1	1	1	1	1	1	1	1	1	1	1	1	1	1	1	1	1	1	0.9948	1	1	1	1	1	1	1	1	1	1	1	1	1	1	1	1	1	1	1	1	1	1	1	1	1	1	1
group_23368	0.0047501	0	0	0	0	0	0.0395	0	0	0	0	0	0	0	0	0	0	0	0	0	0	0	0	0	0	0	0	0	0	0	0	0	0	0	0	0	0	0	0	0	0	0	0	0	0	0	0	0	0
group_26227	0.0047501	1	1	1	1	1	1	1	1	1	1	1	1	1	1	1	1	1	1	1	1	1	1	1	1	1	1	1	1	1	1	1	1	1	1	1	1	1	1	1	1	1	1	1	1	1	1	1	1
group_27730	0.0047501	1	1	1	1	1	1	1	1	1	1	1	1	1	1	1	1	1	1	1	1	1	1	1	1	1	1	1	1	1	1	1	1	1	1	1	1	1	1	1	1	1	1	1	1	1	1	1	1
group_28743	0.0047501	0	0	0	0.0739	0	0.0497	0	0.08	0	0.0862	0.0848	0	0	0.0279	0	0	0	0	0.0279	0	0	0.9157	0.9238	0	0	0	0	0	0	0	0	0	0	0	0	0	0	0	0.0672	0	0.9219	0	0	0	0	0.0431	0.0279	0
group_30298	0.0047501	0	0	0	0	0	0	0	0	0	0	0	0	0	0	0	0	0	0.5077	1	1	0.038	0	0	0	0	0	0	0	0	0	0	0	0	0	0	0	0	0	0	0	0	0	0	0	0	0	0	0
group_34071	0.0047501	0.9736	1	1	0.9039	0.9736	0.9736	0.9736	0.9721	0.9736	0.9736	0.9411	0.9736	0.9736	0.9736	0.9736	0.9736	0.9736	0.9736	0.9736	0.9736	0.8047	0.9628	0.9736	0.9736	0.955	0.9736	0.9736	0.9612	0.9736	0.9519	0.8915	0.9659	0.9736	0.9659	0.9581	0.9705	0.9736	0.9736	0.9287	0.9736	0.9736	0.9504	0.9659	0.9736	0.9209	0.9736	0.9736	0.969
group_740	0.0047501	0	0	0	0	0	0.1617	0.077	0.0198	1	0	0	1	1	0.0648	1	1	0	0	0	0	0.0267	0	0	0	0	0	0	0	0	0	0	0	0	0	0	0	0	0	0	0	0	0	0	0	0	0	0	0
hcpA_3	0.0047501	0	0	0	0	0.0504	0.979	0.1008	0.1537	1	0.0489	0.1008	1	1	0	1	1	1	1	1	1	0	0	0	0	0	0	0	0	0	0	0	0	0	0	0	0	0	1	0	0	0	0	0	0	0	0	0	0
group_8873	0.0047501	1	1	1	1	1	1	1	1	1	1	1	1	1	1	1	1	1	1	1	1	1	0.9888	1	1	1	1	1	1	1	1	0.9557	1	1	1	1	1	0.5373	1	1	1	1	1	0.9782	1	1	1	1	1
group_12808	0.00454358	0	0	0	0	0	1	1	0.6629	1	0.8063	0.1874	1	1	0.6314	1	1	1	1	0	0	0	0	0	0	0	0	0	0	0	0	0	0.2956	0	0	0	0	0	1	0	0	0	0	0.1925	0.1396	0	0	0	0
group_1475	0.00454358	0	0	0	0	0	0	0.0268	0	0.9662	0	0	1	0.7098	0	1	1	0.5921	0.3916	0	0	0	0	0	0	0	0	0	0	0	0	0	0	0	0	0	0	0	0.5921	0	0	0	0	0	0	0	0	0	0
group_16819	0.00454358	0.4242	0.4007	0.4377	0.431	0.4377	0.5522	0.4377	0.7003	0.4377	0.7003	0.4377	0.4377	0.4377	0.7003	0.4377	0.4377	0.4377	0.3805	0.4377	0.4377	0.3973	0	0	0	0.6936	0.4276	0.6902	0	0	0.3737	0.3805	0	0.431	0.3805	0.4343	0.4377	0.3333	0.3771	0.4848	0.5892	0.3872	0.4074	0	0	0	0.4377	0.4377	0.3805
group_22683	0.00454358	0.9984	1	0.9968	1	1	1	1	1	1	1	0.9984	1	1	1	1	1	1	0.9921	1	1	0.9842	0.9226	0.9968	0.9921	1	0.9984	0.9984	0.9968	0.9921	1	0.9953	0.9968	0.9953	1	0.981	0.9953	1	0.9716	0.9637	1	0.9921	0.9968	0.9668	0.9684	0.9968	1	1	0.9968
group_24791	0.00454358	1	1	1	0.9992	1	1	1	1	1	1	1	1	1	1	1	1	1	1	1	1	0.8468	0.988	1	1	1	1	1	1	1	1	1	1	1	1	1	1	1	1	0.961	1	1	0.9962	1	1	1	1	1	1
group_2516	0.00454358	0.0175	0	0.021	0.0895	0.0646	0.9641	0.0393	0.1224	1	0.3186	0.102	1	1	0.2033	1	1	1	1	1	1	0.0245	0	0.0608	0	0	0.0121	0.0133	0	0	0	0	0	0.0242	0	0	0	0	0.9975	0.0341	0.0322	0	0.0126	0	0.006	0.0253	0.0237	0.0173	0.0168
group_25257	0.00454358	1	1	1	1	1	1	1	1	1	1	1	1	1	1	1	1	1	1	1	1	1	1	1	1	1	1	1	1	1	1	1	1	1	1	1	1	1	1	1	1	1	1	1	1	1	1	1	1
group_27566	0.00454358	1	1	1	1	1	1	1	1	1	1	1	1	1	1	1	1	1	1	1	1	1	1	1	1	1	1	1	1	1	1	1	1	1	1	1	1	1	1	1	1	1	1	1	1	1	1	1	1
group_2830	0.00454358	0	0.0912	0.0731	0	0	0.6651	0.7092	0	0	0	0	0.0798	0	0	0	0	0.1099	0.0985	0.0964	0.0399	0	0	0	0	0	0	0	0	0	0	0	0	0	0	0	0	0.156	0	0	0	0	0.0985	0	0	0	0	0	0
group_34177	0.00454358	0	0	0	0	0	0	0	0	0	0	0	0	0	0	0	0	0	0	0	0	0.1543	0	0	0	0	0	0	0	0	0	0	0	0	0	0	0	0	0	0	0	0	0	0	0	0	0	0	0
group_8849	0.00454358	0	0	0	0	0	0.9545	0.1436	0	1	0	0	1	1	0.1429	1	0.978	0.995	0.9886	1	1	0	0	0	0	0	0	0	0	0	0	0	0	0	0	0	0	0	0.9488	0	0	0	0	0	0	0	0	0	0
group_1218	0.00433705	0	0	0	0	0	0	0.0268	0	0.6445	0	0	1	0.8846	0.1748	0.8077	0.965	0.3357	0.345	0	0	0	0	0	0	0	0	0	0	0	0	0	0	0	0	0	0	0	0	0	0	0	0	0	0	0	0	0	0
group_16273	0.00433705	1	1	1	1	1	1	1	1	1	1	1	1	1	1	1	1	1	1	1	1	1	0.8876	1	1	1	1	1	1	0.9486	1	1	1	1	1	1	1	1	1	1	1	1	1	1	1	1	1	1	1
group_2548	0.00433705	0	0	0	0	0	0.4678	0.5985	0.1654	0.9949	0	0	1	0.9937	0.0549	0.9886	0.9842	0.9451	0.9261	0	0	0	0.1793	0.1951	0	0	0	0	0	0	0	0	0	0.0379	0	0	0	0	0.8043	0.0745	0.0606	0	0	0	0	0	0	0	0.1622
group_2859	0.00433705	0	0	0	0	0	0.0933	0.2862	0	0.9935	0	0	1	1	0.0905	0.9852	1	1	0.8698	1	1	0	0	0	0	0	0	0	0	0	0	0	0	0	0	0	0	0	0.8144	0	0	0	0	0	0	0	0	0	0
group_41948	0.00433705	0.7424	0.7121	0.6818	0.7424	0.7424	0.7424	0.7424	0.7424	0.7424	0.7424	0.7424	0.9773	0.7424	0.7424	0.7424	0.7424	0.7424	0.8561	0.7652	0.7424	0.7197	0.5606	0	0	0	0.7424	0.7121	0	0	0.7424	0	0.6818	0.6742	0	0	0	0.7424	0	0	0	0	0	0	0	0	0	0.6136	0
group_4332	0.00433705	0	0	0	0	0	0.3658	0.0745	0	0.0386	0	0	0.0367	0	0	0	0.0386	0.3116	0.3013	0.8289	0.79	0	0	0	0.1485	0	0	0	0.5388	0.5819	0	0	0	0	0	0	0	0	0	0	0	0	0	0	0	0.092	0	0	0
group_7688	0.00433705	0.1989	0.2723	0.1577	0.3409	0.3527	0.7657	0.4298	0.5122	1	0.5451	0.2974	1	1	0.5394	1	1	1	1	1	1	0.1549	0	0.0216	0.0094	0.1496	0.172	0.2037	0	0	0.1278	0.0327	0.0813	0.1609	0.1687	0.1404	0.1457	0.1123	1	0.2049	0.177	0.1766	0.0886	0	0	0	0.1752	0.1724	0.1791
group_1181	0.00413053	0	0	0	0	0	0.19	0.0268	0.1177	0.9044	0	0	1	0.9301	0	0.8275	1	0.4172	0.1177	0	0	0	0	0	0	0	0	0	0	0	0	0	0	0	0	0	0	0	0	0	0	0	0	0	0	0	0	0	0
group_12531	0.00413053	0.919	0.872	0.658	1	0.068	0.9964	0.6833	1	0.9335	1	0.9993	0.3369	0.9356	1	0	0.2697	0.9826	0.0817	0.0571	0.1135	0.9935	0.368	0.8872	0.0477	0.9978	0.9942	1	0.6956	0.7816	0.9942	0.9602	0.9877	1	0.9986	1	0.9986	0	0	1	0.9986	0.9957	1	0.7614	0.9017	0.7939	0.9125	0.9125	0.9957
group_13561	0.00413053	1	1	0.934	0	0.1736	1	1	0.309	1	0.1753	0.1701	0.2656	1	0.4062	0	0.3576	0	0	0.0417	0	0.0399	0	0	0	1	1	1	1	1	0	0	0	0	0	0	0	1	0	1	1	0	0	0	0	0	0	0	0
group_14330	0.00413053	0.9898	0	0	0.2687	0.9966	0.9252	0.9898	0.9898	1	1	0.9898	1	1	0.9966	1	0.9898	1	1	0	0	0	0	0	0.9898	0.9966	0.9898	0.9898	0.9898	0.9898	0	0	0	0	0	0	0	0.9932	0	0.9898	0.9898	0.9898	0.9898	0.9898	0.9898	0.9898	0.9898	0.9898	0.9898
group_1610	0.00413053	0	0	0	0	0	0	0	0	0.9592	0	0	1	0.5256	0	0.9545	0.9767	0.2401	0.2506	0	0	0	0	0	0	0	0	0	0	0	0	0	0	0	0	0	0	0	0.4406	0	0	0	0	0	0	0	0	0	0
group_21662	0.00413053	1	1	1	1	1	1	1	1	1	1	1	1	1	1	1	1	1	1	1	1	1	1	1	1	1	1	1	1	1	1	1	1	1	1	1	1	1	1	1	1	1	1	1	1	1	1	1	1
group_22331	0.00413053	0.9692	0.9692	0.9692	1	0.9692	1	0.9946	0.9692	0.9692	1	1	1	1	1	1	1	0.9692	1	1	1	0.9692	0.9692	0.9692	0.9692	0.9764	0.9692	0.9692	0.9692	0.9692	0.9692	0.9692	0.9692	0.9692	0.9692	0.9692	0.9692	0.9692	0.9692	0.9692	0.9692	0.9692	0.9692	0.9692	0.9692	0.9692	0.9692	0.9764	0.9692
group_23939	0.00413053	1	1	1	1	1	1	1	1	1	1	1	1	1	1	1	1	1	1	1	1	1	1	1	1	1	1	1	1	1	1	1	1	1	1	1	1	1	1	1	1	1	1	1	1	1	1	1	1
group_27556	0.00413053	0	0	1	0	0	0	0	0	0	0	0	0	0	0	0	0	0	0	0	0	0	0	0	0	0	0	0	0	0	0	0	0	0	0	0	0	0	0	0	0	0	0	0	0	0	0	0.61	0
group_29489	0.00413053	1	1	1	1	1	1	1	1	1	1	1	1	1	1	1	1	1	1	1	1	1	1	1	1	1	1	1	1	1	1	1	1	1	1	1	1	1	1	1	1	1	1	1	1	1	1	1	1
group_29786	0.00413053	1	1	1	0.9979	1	1	1	1	1	1	1	1	1	1	0.9375	1	1	1	1	1	1	1	1	1	1	1	1	1	1	1	1	1	1	1	1	1	1	1	1	1	1	1	1	1	1	1	1	1
group_33817	0.00413053	0	0	0	0	0	0	0.7222	0	0	0	0	0	0	0	0	0	0	0	0	0	0.0556	0	0	0	0	0	0	0	0	0	0	0	0	0	0	0	0	0	0	0	0	0	0	0	0	0	0	0
group_34054	0.00413053	0.7353	0.7353	0	0	0.7353	1	0.7353	0.7353	0	0.8333	0.8333	0	0.7353	0.7451	0.7353	0.2745	0.7353	0.7353	0	0	0	0.7353	0.7353	0.7353	0	0	0	0.7353	0.7353	0	0	0	0	0	0	0	0.7353	0.7353	0.7353	0.7353	0.7353	0.7353	0	1	0.7157	0.7451	1	0.7353
group_3603	0.00413053	0	0	0	0.0192	0.0201	0.1514	0.0324	0.1911	0.99	0.0675	0.073	0.9936	0.9936	0.1104	0.9936	0.9936	0.9818	0.9608	0.0201	0.0201	0	0	0.0296	0	0	0	0	0	0	0	0	0	0.0187	0.0192	0	0	0.0201	0.1295	0	0	0	0.0192	0.8641	0.9512	0.9156	0	0	0
group_39177	0.00413053	1	1	1	1	1	1	1	1	1	1	1	1	1	1	1	1	1	1	1	1	1	1	1	1	1	1	1	1	1	1	1	1	1	1	1	1	1	1	1	1	1	1	1	1	1	1	1	1
group_4323	0.00413053	0	0.0133	0.4331	0	0	0.1996	0	0	0	0.0171	0	0	0	0	0	0	0.1695	0.077	0.1314	0.227	0	0	0.0213	0.1638	0	0	0	0.053	0.0575	0	0	0	0	0	0	0	0.029	0	0	0	0	0.109	0.0724	0	0	0.021	0.0293	0
group_1006	0.003924	0	0	0	0	0	0	0	0	0.6643	0	0	1	0.8601	0	0.8566	0.7063	0.2855	0.4895	0	0	0	0	0	0	0	0	0	0	0	0	0	0	0	0	0	0	0	0	0	0	0	0	0	0	0	0	0	0
group_11024	0.003924	0	0.2209	0	0.3876	0	0.0291	0.0299	0.3475	0.3569	0.5055	0.3231	0.0739	0.4332	0.1329	0.0739	0.0763	0	0	0	0	0	0	0.0299	0	0	0	0	0.6164	0.6164	0	0	0	0	0	0	0	0	0	0.4819	0.5267	0.6745	0.3789	0	0	0	0.4497	0.4481	0.5079
group_1152	0.003924	0	1	1	0	0.2443	1	1	0.7102	1	0.7178	0.2027	1	1	0.2746	1	1	1	1	1	1	0	0	0	0	0	0	0	0	0	0	0	0	0	0	0	0	0	1	0	0	0	0	0	0	0	0	0	0
group_12584	0.003924	0	0.1215	0	0	0	0.9445	0.1342	0.1509	0.046	0.056	0.0605	0.1852	0.0133	0.162	0.0133	0.0133	0	0	0	0	0	0	0	0	0	0	0	0	0	0	0	0	0	0	0	0	0	0	0	0	0	0	0	0	0	0	0	0
group_12853	0.003924	0	0.8016	0.7721	0.0726	0.6054	1	0.7596	0.3503	0.4444	0.2891	0.1825	0.4218	0.3537	0.3696	0	0.2245	0.6417	0.6417	0.6474	0.6474	0.4104	0.6417	0.9977	0.7313	0	0.2676	0.5816	0.6474	0.6474	0	0	0	0	0	0	0	0.6417	0.6179	0	0	0.1066	0.7041	0.8503	0.9206	0.966	0.4966	0.8424	0
group_1319	0.003924	0	0	0.0155	0	0	0	0	0	0.9155	0	0	1	1	0	0.9952	1	0.5655	0.6442	0	0	0	0	0	0	0	0	0	0	0	0	0	0	0	0	0	0	0	0.6822	0	0	0	0	0	0	0	0	0	0
mdtF_1	0.003924	0.9224	0.9772	1	0.2603	1	1	0.9954	1	1	1	1	1	1	0.9954	1	1	1	1	1	1	0.2603	0.2603	0.9817	0.9726	1	1	1	1	1	1	1	1	0.8082	0.9224	1	0.9498	1	0.9224	0.9087	0.2603	0.895	1	1	1	1	0.2603	0.9498	0.2603
espC_1	0.003924	0.8624	0.8624	0.8624	0.8624	0.8624	0.9434	0.8624	0.8685	0.8624	0.8731	0.8624	0.867	0.8624	0.867	0.8624	0.8624	0.8624	0.8624	0.8639	0.8624	0.8624	0	0.6391	0.555	0.8624	0.8624	0.8624	0.4924	0.5107	0.8609	0.8624	0.8624	0.8624	0.8624	0.8624	0.8624	0.7706	0.8624	0.8624	0.8624	0.8624	0.8624	0.711	0.7217	0.6789	0.8624	0.8624	0.8624
group_178	0.003924	0	0	0	0	0	0	0	0	0.6072	0	0	1	0.9441	0	0.9837	0.9814	0.5559	0.4394	0	0	0	0	0	0	0	0	0	0	0	0	0	0	0	0	0	0	0	0.6434	0	0	0	0	0	0	0	0	0	0
group_17871	0.003924	1	0.999	0.999	1	1	1	1	1	1	1	1	1	1	1	1	1	1	1	1	1	1	0.9959	0.999	0.999	1	1	1	0.9959	0.999	1	1	1	1	1	1	1	0.999	1	1	1	1	1	0.999	0.999	0.999	1	1	1
group_19445	0.003924	0	0	0	0	0	0.8843	1	0.5152	1	0	0	1	1	0.5565	1	1	1	1	0	0	0	0	0	0	0	0	0	0	0	0	0	0	0	0	0	0	0	1	0	0	0	0	0.686	0.5785	0	0	0	0
group_21217	0.003924	0	0	0.8586	0.8586	0	0.8283	0.5556	0.8586	0	0.8788	0.8586	0	0	0.8687	0	0	0.8586	0.8586	0	0	0.6465	0	0	0.7778	0	0	0	0	0	0	0	0	0	0	0	0	0.8586	0.4949	0	0	0	0.8586	0	0	0	0.8586	0.7475	0
group_22732	0.003924	1	1	1	1	1	1	1	1	1	1	1	1	1	1	1	1	1	1	1	1	1	1	1	1	1	1	1	1	1	1	1	1	1	1	1	1	1	1	1	1	1	1	1	1	1	1	1	1
group_23858	0.003924	1	1	1	1	1	1	1	1	1	1	1	1	1	1	1	1	1	1	1	1	1	0.9916	1	1	1	1	1	1	1	1	1	1	1	1	1	1	1	1	1	1	1	1	0.767	0.7969	0.7993	1	1	1
group_25389	0.003924	1	1	1	1	1	1	1	1	1	1	1	1	1	1	1	1	1	1	1	1	1	1	1	1	1	1	1	1	1	1	1	1	1	1	1	1	1	1	1	1	1	1	1	1	1	1	1	1
caf1A_1	0.003924	0	0	0	0	0	0	0	0	0	0	0	0	0	0	0	0	0	0	0	0	0.0244	0	0	0	0	0	0	0	0	0	0	0	0	0	0	0	0	0	0	0	0	0	0	0	0	0	0	0
group_26395	0.003924	1	1	1	1	1	1	1	1	1	1	1	1	1	1	1	1	1	1	1	1	1	1	1	1	1	1	1	1	1	1	1	1	1	1	1	1	1	1	1	1	1	1	1	1	1	1	1	1
group_30862	0.003924	0	0	0	0	0	0	0.3371	0	1	0	0	1	1	0.3144	1	1	1	1	0	0	0	0	0	0	0	0	0	0	0	0	0	0	0	0	0	0	0	1	0	0	0	0	0	0	0	0	0	0
group_40684	0.003924	0	0	0	0.0807	0.0815	0	0.1017	0	0.0202	0	0	0.0541	0	0.117	0	0	0	0	0	0	0.0242	0	0	0	0	0	0	0.381	0.3398	0	0	0	0	0	0	0	0	0	0	0	0	0	0.2292	0	0	0	0	0
group_40685	0.003924	0	0	0	0	0	0	0	0	0.0451	0.0451	0.0451	0.0451	0.0451	0	0	0	0.0451	0.0451	0	0	0.0922	0	0	0	0	0	0.0549	0	0	0	0	0	0	0	0	0	0	0	0	0	0	0	0	0	0	0	0	0
group_41475	0.003924	0	0	0	0	0	0	0	0	0	0	0	0	0	0	0	0	0	0.0565	0	0	0.0419	0	0	0	0	0	0	0	0	0	0	0	0	0	0	0	0	0	0	0	0	0	0	0	0.5264	0	0	0
group_41476	0.003924	0.6127	0.9314	0.9069	0.5343	0.6127	0.6078	0.6127	0.5784	0.6127	0.6127	0.5833	0.5441	0.9069	0.6275	0	0.2843	0.9265	0.9265	0.5588	0.5294	0.549	0.902	0.902	0.902	0.6127	0.6127	0.6127	0.902	0.902	0.6127	0.6127	0.6127	0.6127	0.6127	0.6127	0.6127	0.9216	0	0.5294	0.5294	0.6127	0.5294	0.8775	0.902	0.8775	0.6127	0.6127	0.5294
group_42605	0.003924	0	0	0	0	0	0	0	0	0	0	0	0	0	0	0	0	0	0	0	0	0	0	0	0	0	0	0	0	0	0	0	0	0	0	0	0	0	0	0	0	0	0	1	1	1	0	0	0
group_4938	0.003924	1	1	1	0.0703	1	1	0.9516	1	1	1	1	1	1	1	0.975	1	1	1	0	0	0.9352	1	1	1	1	1	1	1	1	0	0	0	0	0	0	0	0	1	1	1	1	1	0	0.5699	0.5347	1	1	1
group_5001	0.003924	0	0	0	0	0	0	0	0.1256	0	0	0	0	0	0.2295	0	0	0	0	0	0	0	0	0	0	0	0	0	0	0	0	0	0	0	0	0	0	0	0	0	0	0	0	0	0	0	0	0	0
group_10245	0.00371747	0	0	0	0	0	0.2264	0.1187	0.0637	1	0.0332	0	1	1	0.1643	1	1	0	0	0	0	0.0072	0	0	0	0	0	0	0	0	0	0	0	0	0	0	0	0	0	0	0	0	0	0	0	0	0	0	0
group_1047	0.00371747	0	0.4268	0	0	0	0	0.1573	0.0389	1	0.3692	0	1	1	0	1	1	1	1	1	1	0	0	0	0	0	0	0	0	0	0	0	0	0	0	0	0	0	1	0	0	0	0	0	0	0	0	0	0
group_12535	0.00371747	1	0.9032	0.4716	1	0.0698	0.9177	0.6024	1	1	1	1	0.4053	0.9087	1	0.0698	0.1024	0.8831	0	0.0546	0.0546	1	0.8299	0.9723	0.3624	1	1	1	0.7566	0.8582	0.9212	0.9108	0.9295	0.9219	0.9205	0.9212	0.9426	0.0726	0	1	1	1	1	1	0.9488	0.9848	1	1	1
group_15974	0.00371747	0	0	0.3842	0.1069	0	0.6069	0.1221	0.7214	1	0.5623	0.1285	1	1	0.7163	1	1	0.9936	1	1	1	0	0.4733	0.6959	0	0	0	0	0.2684	0.6578	0	0.1743	0.3499	0	0	0.1781	0	0	1	0	0	0	0	0	0.3677	0.3982	0	0	0
group_17349	0.00371747	0	0	0	0.2183	0	1	0.9941	0	1	0.4248	0	1	1	0.7227	1	0.9941	1	0.9794	1	1	0	0.9735	0.9823	1	0	0	0	0.9971	0.9853	0	0	0	0	0	0	0	1	0.9292	0	0	0	0	0.9646	0.9646	0.9646	0	0	0
group_19905	0.00371747	0.7415	0	0	0	0	0.3231	1	0	0	0	0	0	0	0	0	0	0	0	0	0	0.7483	0.6088	0.8571	0	0	0	0	0	0	0	0	0	0	0	0	0	0	0	0	0	0	0	0	0	0	0.7279	0.7347	0.7415
group_22249	0.00371747	1	1	1	1	1	1	1	1	1	1	1	1	1	1	1	1	1	1	1	1	1	1	1	1	1	1	1	1	1	1	1	1	1	1	1	1	1	1	1	1	1	1	1	1	1	1	1	1
group_2370	0.00371747	0.9572	0.991	0.8375	0.0284	0.9698	0.986	0.6699	0.968	0.9896	0.9986	0.9928	0.9968	0.9781	0.9989	0.9953	0.991	0.972	0.9608	0	0	0.735	0.8116	0.9026	0.9385	0.9982	0.9942	0.9986	0.8968	0.977	0	0	0	0	0	0	0	0.4617	0.9468	0.9968	0.9817	0.7889	0.918	0.1474	0.2783	0.1007	0.9292	0.9968	0.9195
group_24231	0.00371747	0	0.9107	0.9107	0	0	0.9588	0.378	0.3711	0.9107	0	0	0.9347	0.9107	0	0.9107	0.9107	0	0	0	0	0.1615	0	0	0	0	0	0	0	0	0	0	0	0	0	0	0	0	0	0	0	0	0	0	0	0	0	0	0
group_26343	0.00371747	0.95	0.95	0.975	0.975	0.95	0.975	0.975	0.9833	0.975	0.9833	0.975	0.975	0.975	0.975	0.975	0.975	0.9333	0.975	0.975	0.975	0.9583	0.9	0.9417	0.975	0.925	0.975	0.975	0.9333	0.9417	0.975	0.925	0.9333	0.9667	0.975	0.7	0.9417	0.975	0.8	0.975	0.8917	0.9583	0.8917	0.975	0.975	0.9333	0.9667	0.95	0.6167
group_29247	0.00371747	1	0.185	0.9338	1	1	1	1	1	1	1	1	1	1	1	1	1	1	1	1	1	1	0	0	0	1	1	1	0	0	1	1	1	1	1	1	1	0	1	1	1	1	1	0	0	0	1	1	1
group_29703	0.00371747	1	1	1	1	1	1	1	1	1	1	1	1	1	1	1	1	1	1	1	1	1	1	1	1	1	1	1	1	1	1	1	1	1	1	1	1	1	1	1	1	1	1	1	1	1	1	1	1
group_39396	0.00371747	0.5066	0.3319	0.313	0	0.3814	0.2489	0.4105	0.2838	0.1354	0.5386	0.2737	0.2882	0	0.3523	0	0.2038	0.2518	0.1121	0.3086	0.048	0	0.0815	0.2445	0.099	0.5095	0.4833	0.5051	0.329	0.6929	0	0.048	0.048	0	0	0	0	0	0	0.099	0.4585	0.2504	0.4469	0.1965	0.0539	0	0.5284	0.2751	0.0902
group_40686	0.00371747	0.0404	0	0	0	0	0	0	0.0579	0	0	0	0	0	0	0	0	0	0	0	0	0.0544	0	0	0	0	0	0	0	0	0	0	0	0	0	0	0	0	0	0	0	0	0	0	0	0	0	0	0
group_4335	0.00371747	0	0	0	0	0	0.2447	0.2921	0	0	0.024	0	0	0.0527	0	0	0.0203	0.12	0.1221	0.6933	0.7595	0	0	0	0.0386	0	0	0	0.3751	0.469	0	0	0.0203	0	0	0	0	0	0	0	0	0	0	0	0	0	0	0	0
group_5317	0.00371747	0.5938	0	0.6458	0	0.6458	0.6146	0.4688	0	1	0	0	0.6458	0.8646	0	0.6458	0.6458	0.6458	0	0	0	0	0	0	0	0	0	0	0	0	0	0	0	0	0	0	0	0	0	0	0	0	0	0	0	0	0	0	0
group_621	0.00371747	0	0	0	0	0	0	0.053	0	0.8973	0	0	1	1	0	0.9872	1	0.6923	0.4436	0	0	0	0	0	0	0	0	0	0	0	0	0	0	0	0	0	0	0	0.3274	0	0	0	0	0	0	0	0	0	0
group_716	0.00371747	0	0	0	0	0	0	0.0268	0	0.81	0	0	1	0.6492	0	0.9196	0.9825	0.669	0.5524	0	0	0	0	0	0	0	0	0	0	0	0	0	0	0	0	0	0	0	0.7203	0	0	0	0	0	0	0	0	0	0
group_7678	0.00371747	1	0.9856	0.9856	1	1	1	1	1	1	1	1	1	1	1	1	1	1	1	1	1	1	0.9506	1	0.9938	1	1	1	1	1	1	0.8601	1	1	1	1	1	1	1	1	1	1	1	0.9897	0.9547	1	1	1	1
group_9881	0.00371747	1	0.8933	0.9736	1	1	1	1	1	1	1	0.9868	1	1	1	1	1	1	1	1	1	0.9829	1	1	1	1	1	1	1	1	1	1	1	1	1	1	1	1	1	1	1	1	1	0.9697	0.9987	0.9987	1	1	1
group_1349	0.00351095	0	0	0	0	0	0	0	0	1	0	0	1	1	0	1	1	0	0	0	0	0	0	0	0	0	0	0	0	0	0	0	0	0	0	0	0	0	0	0	0	0	0	0	0	0	0	0	0
group_16632	0.00351095	0.8984	0	0.4449	0.9033	0.9033	0.9814	0.9802	0.9046	0.9827	0.9033	0.8971	0.9814	0.9827	0.9033	0.9715	0.9827	0.9789	0.9356	0.9827	0.9827	0.9318	0	0	0.1747	0.886	0.9021	0.9046	0	0	0.8872	0.891	0.9021	0.8947	0.8947	0.881	0.8934	0	0.9207	0.8798	0.8761	0.886	0.8191	0	0	0	0.891	0.9021	0.8984
group_17517	0.00351095	0	0.2828	0.2238	0	0.2341	0.6826	0.1152	0.9747	1	0.0459	0.2182	1	1	0.9747	1	1	1	1	1	1	0.0459	0.9747	0.9747	0	0	0.0234	0.2594	0.5131	0.5215	0	0	0	0	0	0	0	0.0403	1	0	0	0.029	0.5674	0	0	0	0.897	0.6114	0
group_18619	0.00351095	1	1	1	1	1	1	1	1	1	1	1	1	1	1	1	1	1	1	1	1	1	0.9915	1	1	1	1	1	1	1	1	0.7265	1	1	1	1	1	1	1	1	1	1	1	1	1	1	1	1	1
group_19081	0.00351095	0	0	0	0	0	0	0	0	0	0	0	0	0	0	0	0	1	0.9982	0	0	0	0	0	0	0	0	0	0	0	0	0	0	0	0	0	0	0	0	0	0	0	0	0	0	0	0	0	0
group_19776	0.00351095	0	0	0	0	0	0	1	0	1	0.1683	0	1	1	1	1	1	1	1	0	0	0	0	0	0	0	0	0	0	0	0	0	0	0	0	0	0	0	0.9933	0	0	0	0	0	0	0	0.4533	0.6533	0
group_21831	0.00351095	0	0	0	0	0	0	0	0	0	0	0	0	0	0	0	0	0	0	0	0	0	0	0	0	0	0	0	0	0	0	0	0	0	0	0	0	0	0	0	0	0	0	0	0	0	0	0	0
group_22354	0.00351095	0.8957	0	0.5624	0.8222	0.8957	0.6308	0.8581	0.9778	1	0.8957	0.9436	1	1	1	1	1	1	1	1	1	0.7043	0	0	0	0.8957	0.8957	0.9897	0	0	0.8547	0.4991	0.5487	0.8291	0.8889	0.8598	0.7573	0	1	0.841	0.8957	0.6103	0.8479	0	0	0	0.8957	0.8957	0.8957
group_22628	0.00351095	1	1	1	1	1	1	1	1	1	1	1	1	1	1	1	1	1	1	1	1	1	1	1	1	1	1	1	1	1	1	1	1	1	1	1	1	1	1	1	1	1	1	1	1	1	1	1	1
group_26084	0.00351095	1	1	1	1	1	1	1	1	1	1	1	1	1	1	1	1	1	1	1	1	1	0.9557	1	1	1	1	1	1	1	1	1	1	1	1	1	1	1	1	1	1	1	1	0.9551	0.9606	0.9721	1	1	1
group_29635	0.00351095	1	1	1	1	1	1	1	1	1	1	1	1	1	1	1	1	1	1	1	1	1	1	1	1	1	1	1	1	1	1	1	1	1	1	1	1	1	1	1	1	1	1	1	1	1	1	1	1
group_3035	0.00351095	0	0	0	0.1376	0	0.7831	0	0	0.9683	0	0	0.9965	0.9806	0.4868	1	0.9841	0.7619	0.7284	1	0.9982	0	0	0	0	0	0	0	0	0	0	0	0	0	0	0	0	0	0.9312	0	0	0	0	0	0	0	0	0	0
group_31077	0.00351095	0	0	0	0	0	0	0	0	0	0	0	0	0	0	0	0	0.8387	0.8817	0	0	0	0	0	0	0	0	0	0	0	0	0	0	0	0	0	0	0	0	0	0	0	0	0	0	0	0	0	0
group_35247	0.00351095	0	0	0	0	0	0	0	0	0	0	0	0	0	0	0	0	0	0	0	0	0	0	0	0	0	0	0	0	0	0	0	0	0	0	0	0	0	0	0	0	0	0	0	0	0	0.1343	0	0
group_37170	0.00351095	0	0	0	0.2451	0	0	0	0.2569	0	0.3824	0.2647	0	0	0	0	0	0	0	0.0471	0	0.2373	0	0	0	0	0	0	0	0	0	0	0	0	0	0	0	0	0	0	0.1137	0	0	0	0	0	0	0	0
group_6355	0.00351095	0.992	1	0.9621	0.9541	1	1	1	0.978	0.996	1	0.996	1	1	1	0.998	0.998	1	0.9142	1	0.9701	0.9701	0.5509	0.984	0.7824	0.986	1	1	0.8403	0.9501	0.8603	0.6906	0.7425	0.988	0.9721	0.9741	0.9561	1	0.994	1	1	0.9661	0.9561	0	0	0	1	0.99	0.996
group_786	0.00351095	0	0	0	0	0	0	0	0.3131	1	0	0	1	1	0.1308	1	1	1	1	1	1	0	0	0	0	0	0	0	0	0	0	0	0	0	0	0	0	0	1	0	0	0	0	0	0	0	0	0	0
group_921	0.00351095	0.8212	0.9823	0.8035	0.8212	1	1	1	0.9845	0.8212	0.8212	0.8212	0.9227	0.8212	0.8212	0.8079	0.9382	1	1	1	1	0.9647	0.2892	0.6291	0.6137	0.8124	0.8079	1	0.3488	0.3974	0.8124	0.4812	0.8212	0.8896	0.8124	0.8366	0.8212	1	0.9912	0.7991	0.8146	0.7219	0.5099	0.7351	0.5364	0.6799	0.9845	1	0.7042
group_11769	0.00330442	0.0246	0.0233	0.2563	0	0	0.9087	0.0421	0.8498	1	0.0155	0.2117	1	1	0.934	1	1	1	1	1	1	0	0.6816	0.7812	0.0265	0	0.1935	0.1709	0.6951	0.4971	0.1722	0	0.2583	0.1515	0	0	0	0.0304	1	0	0	0	0.679	0.356	0.1599	0.4524	0.6945	0.4162	0
xylG_2	0.00330442	0	0	0	0	0.0356	0.8828	0.2039	0.7845	1	0.3392	0	1	1	0.9573	1	1	1	1	1	1	0	0.8188	0.7922	0.0304	0	0	0	0.5327	0.6362	0.2537	0	0.4207	0	0	0	0	0.0317	1	0	0	0	0.844	0.288	0.3307	0.5709	0.6958	0.5832	0
group_11902	0.00330442	0.9398	0	0.5125	0.696	0.9266	0.8032	0	0.7063	1	1	0.79	1	1	1	1	1	0.9618	0.9501	0.9618	1	0.7004	0.6564	0.9354	0.7063	0.9824	0.975	1	0.9016	0.8311	0.815	0.6828	0.9134	0.9794	0.9604	0.9809	0.9325	0.9383	0.9618	0.7254	0.4714	0.9251	0.6814	0.4038	0.6579	0.649	0.9941	0.953	0.5653
group_12620	0.00330442	1	1	1	1	1	1	1	1	1	1	1	1	1	1	1	1	1	1	1	1	1	0.9829	1	1	1	1	1	1	1	1	1	1	1	1	1	1	1	1	1	1	1	1	1	1	1	1	1	1
group_14487	0.00330442	1	1	1	1	1	1	1	1	1	1	1	1	1	1	1	1	1	1	1	1	1	1	1	1	1	1	1	1	1	1	1	1	1	1	1	1	1	1	1	1	1	1	1	1	1	1	1	1
group_16941	0.00330442	1	1	1	1	1	1	1	1	1	1	1	1	1	1	1	1	1	0.9955	1	1	1	1	1	1	1	1	1	1	1	1	1	1	1	1	1	1	1	1	1	1	1	1	1	1	1	1	1	1
group_17263	0.00330442	0	0.8333	0	0	0	0.3	0	0	0.9939	0.5424	0	1	0.9909	0.4455	1	1	0.9667	0.9667	1	1	0	0	0	0	0	0	0	0	0	0	0	0	0	0	0	0	0	0.9576	0	0	0	0	0	0	0	0	0	0
group_17351	0.00330442	0.7313	0.3642	0.37	0.4743	0.4273	1	0.6799	0.7577	1	0.8752	0.5595	1	1	0.8341	1	1	1	1	1	1	0.4993	0.7885	0.9192	0.9192	0.6476	0.9442	0.9178	0.9853	0.9192	0.5991	0.3172	0.7709	0.8708	0.7592	0.7533	0.7416	0.9883	1	0.5007	0.7841	0.58	0.7166	0.884	0.953	0.7885	0.7372	0.8194	0.8238
group_19440	0.00330442	0	0	0	0	0	1	0.8127	0.2782	0.7245	0	0	0.73	0.6722	0	0.7052	0.5868	0.5565	0.2617	0	0	0	0	0	0	0	0	0	0	0	0	0	0	0	0	0	0	0	0	0	0	0	0	0	0	0	0	0	0
group_24125	0.00330442	1	1	1	1	1	1	1	1	1	1	1	1	1	1	1	1	1	1	1	1	1	1	1	1	1	1	1	1	1	1	1	1	1	1	1	1	1	1	1	1	1	1	1	1	1	1	1	1
group_27574	0.00330442	0	0	0	0.046	0	0.0446	0	0	0	0.108	0.0363	0	0	0	0	0	0	0	0	0	0	0	0	0	0	0	0	0	0	0	0	0	0	0	0	0	0	0	0	0.0837	0	0	0.0179	0	0	0	0	0
group_27640	0.00330442	0	1	1	0.1445	0	1	0.3877	0	0.1874	0	0.2861	0.2303	0.1817	0	0	0.2847	1	1	0.0458	0	0.0415	1	1	0	0	0	0	1	1	0	0	0	0	0	0	0	0	0	0	0	0	0	0	0	0	1	1	0
group_30557	0.00330442	0.0166	0	0	0	0	0	0	0	0.0166	0	0	0.0166	0.0166	0	0	0.0166	0	0	0	0	0.0188	0	0	0	0	0	0	0	0	0	0	0	0	0	0	0	0	0	0	0	0	0	0	0	0	0	0	0
group_30907	0.00330442	0.1028	0	0	0	0.117	0.4362	0.1277	0.922	0.117	0.1454	0.0816	0.117	0.0993	0.1525	0.1064	0.117	0	0	0	0	0	0	0	0	0	0	0.117	0	0	0	0	0	0	0	0	0	0	0	0	0	0.156	0	0	0	0	0	0	0
group_30938	0.00330442	0	0	0	0	0	1	0	0	0	0	0	0	0	0	0	0	0	0	0	0	0	0	0	0	0	0	0	0	0	0	0	0	0	0	0	0	0	0	0	0	0	0	0	0	0	0	0	0
group_31786	0.00330442	1	1	1	1	1	1	1	1	1	1	1	1	1	1	1	1	1	1	1	1	1	1	1	1	1	1	1	1	1	1	1	1	1	1	1	1	1	1	1	1	1	1	1	1	1	1	1	1
group_33500	0.00330442	0	0.7436	0.7897	0	0.2	0.9897	0.9897	0.4462	0.5179	0.2	0.7795	0.7026	0.2564	0.8513	0.441	0.3795	0.9897	0.9897	0.9897	0.7897	0.5128	0.5744	0.6872	1	0	0	0.5692	0.7897	0.7333	0	0	0	0	0	0	0	0.7949	0.7897	0	0.2	0	0.5897	0.559	0.5641	0	0.7949	0.8513	0
group_33695	0.00330442	0	0	0	0	0	0.0508	0	0.0467	0	0	0	0.1423	0.0772	0	0	0	0	0	0	0	0.0549	0	0	0	0	0	0	0	0	0	0	0	0	0	0	0	0	0	0	0	0	0	0	0	0	0	0	0
group_34003	0.00330442	0	0	0	0	0	0.8626	1	0	0.998	0	0	1	1	0.202	1	1	1	0.9838	0	0	0	0	0	0	0	0	0	0	0	0	0	0	0	0	0	0	0	1	0	0	0	0.5192	0.9677	0.6444	0.4162	0	0	0
group_36054	0.00330442	0	0	0	0	0	0	0	0	0	0	0	0	0	0	0	0	0	0	0	0	0	0	0	0	0	0	0	0	0	0	0	0	0	0	0	0	0	0	0	0	0	0	0	0	0	0	0	0
intQ_2	0.00330442	0.1448	0.1203	0.164	0.1456	0.1885	0.1686	0.1632	0.1747	0.2169	0.213	0.1648	0.5548	0.305	0.2	0.3464	0.3563	0.2345	0.1456	0.2483	0.1946	0.1716	0.1218	0.1218	0.1218	0.1448	0.1456	0.1456	0.1218	0.1218	0.0996	0.0996	0.1448	0.1448	0.1448	0.1701	0.1448	0.1226	0.1448	0.1456	0.1448	0.0996	0.1448	0.4475	0.4521	0.5402	0.1448	0.1448	0.1448
group_36253	0.00330442	0	0	0	0	0	0	0	0.0935	0	0	0	0	0	0	0	0	0	0	0	0	0.0935	0	0	0	0	0	0	0	0	0	0	0	0	0	0	0	0	0	0	0	0	0	0.1098	0.7114	0.9837	0	0	0
group_36709	0.00330442	0.9866	0.9981	0.9904	0.9904	0.9923	0.9981	0.9923	0.9981	1	0.9981	0.9904	1	1	0.9943	1	1	0.9923	0.9962	1	1	0.9693	0.954	0.9943	0.9732	0.9655	0.9904	0.9751	0.9444	0.9732	0.9425	0.9636	0.9483	0.9904	0.9923	0.9923	0.9923	0.9904	0.9272	0.9904	0.9904	0.9789	0.9713	0.9655	0.9751	0.9847	0.9904	0.9904	0.9713
group_603	0.00330442	0	0	0	0	0	0	0.0268	0	0.7762	0	0	1	1	0	0.9289	0.9779	0.2343	0.3345	0	0	0	0	0	0	0	0	0	0	0	0	0	0	0	0	0	0	0	0.6818	0	0	0	0	0	0	0	0	0	0
group_9466	0.00330442	0.5219	0	0	0.5355	0.5328	0.2678	0.3115	0.7568	0.6585	0.4781	0	0.7514	0.8388	0.7377	0.2923	0.377	0.6366	0	0	0	0	0	1	0	0.377	0.5	1	0.9481	0.7104	0	0	0	0	0.2131	0.3743	0	0.4071	0	0	0.5137	0	1	1	1	1	0.4617	0.4426	0
group_1278	0.00309789	0.8412	0.1627	0.4392	0.8412	0.8412	0.8412	0.9804	0.8412	0.8412	0.8451	0.8412	0.9843	0.8412	0.8412	0.8412	0.9745	0.8412	0.8412	0.8412	0.8431	0.8431	0	0	0	0.8431	0.8412	0.8412	0	0	0.8412	0.8412	0.8412	0.8412	0.8412	0.8412	0.8412	0.1392	0.8412	0.8412	0.8412	0.8412	0.8412	0	0	0	0.8412	0.8412	0.8412
group_1353	0.00309789	0	0	0	0	0	0	0	0	0.9401	0	0	1	0.9128	0.061	0.9963	1	0.717	0.3874	0	0	0	0	0	0	0	0	0	0	0	0	0	0	0	0	0	0	0	0.8871	0	0	0	0	0	0	0	0	0	0
group_19091	0.00309789	0.9906	1	0.9981	1	1	1	1	0.9794	1	1	1	1	1	1	1	1	1	1	1	1	1	0.8202	0.9906	1	1	0.9981	1	0.9888	0.9925	0.9944	0.9775	0.9419	0.9963	0.9963	0.9906	0.9794	1	0.9981	0.9775	1	0.9963	0.9888	0.9438	0.9906	0.9944	0.9906	0.9963	1
group_20279	0.00309789	1	1	1	1	1	1	1	1	1	1	1	1	1	1	1	1	1	1	1	1	1	1	1	1	1	1	1	1	1	1	1	1	1	1	1	1	1	1	1	1	1	1	1	1	1	1	1	1
group_21113	0.00309789	0	0.8653	0.8889	0	0	0.3833	0.9597	0.2611	0.9625	0.1236	0.2792	0.9625	0.9625	0.1056	0.9625	0.9597	0.9417	0.9597	0	0	0	0.9347	0.9528	0.9528	0	0	0	0.9556	0.9528	0	0	0	0	0	0	0	0.9556	0.9597	0	0	0	0	0	0.2167	0.3264	0	0	0
group_22993	0.00309789	0	0	0	0.039	0	0	0	0	0	0	0	0	0	0	0	0	0	0	0	0	0	0	0	0	0	0	0	0	0	0	0	0	0	0	0	0	0	0	0	0	0	0	0	0	0	0	0	0
group_24952	0.00309789	1	1	1	1	1	1	1	1	1	1	1	1	1	1	1	1	1	1	1	1	1	1	1	1	1	1	1	1	1	1	1	1	1	1	1	1	1	1	1	1	1	1	1	1	1	1	1	1
group_25229	0.00309789	1	1	1	1	1	1	1	1	1	1	1	1	1	1	1	1	1	1	1	1	1	1	1	1	1	1	1	1	1	1	1	1	1	1	1	1	1	1	1	1	1	1	1	1	1	1	1	1
group_25378	0.00309789	1	1	1	1	1	1	1	1	1	1	1	1	1	1	1	1	1	1	1	1	1	1	1	1	1	1	1	1	1	1	1	1	1	1	1	1	1	1	1	1	1	1	1	1	1	1	1	1
group_25932	0.00309789	0	0	0.1667	0	0	0.064	0	0	0	0	0	0	0.0806	0	0.1755	0.1501	0	0	0	0	0	0	0	0	0	0	0	0	0.0486	0	0	0	0	0	0	0	0	0	0	0	0	0	0	0.2649	0.1049	0	0	0
group_26025	0.00309789	0	0	0	0	0	0	0.0485	0	0	0.1982	0	0	0	0	0.1072	0.072	0	0	0	0	0	0	0	0	0	0	0	0	0	0	0	0	0	0	0	0	0	0	0	0	0	0	0	0	0	0	0	0
group_28065	0.00309789	1	1	1	1	1	1	1	1	1	1	1	1	1	1	1	1	1	1	1	1	1	1	1	1	1	1	1	1	1	1	1	1	1	1	1	1	1	1	1	1	1	1	1	1	1	1	1	1
group_29376	0.00309789	1	1	1	1	1	1	1	1	1	1	1	1	1	1	1	1	1	1	1	1	1	1	1	1	1	1	1	1	1	1	1	1	1	1	1	1	1	1	1	1	1	1	1	1	1	1	1	1
group_3140	0.00309789	0	0.8606	0.4205	0.5086	0.4232	0.7596	0.628	0.767	0.9244	0.8372	0.6117	0.9586	0.8745	0.822	0.8318	0.8206	0.8352	0.8206	0.8176	0.8481	0.1228	0.2279	0.2845	0.1685	0.0485	0.1767	0.0956	0.1726	0.1994	0.1333	0.1275	0.1499	0.0275	0.0302	0.1394	0	0.0244	0.7911	0.37	0.3499	0	0.4825	0.3171	0.2808	0.2879	0.6365	0.8016	0.2825
group_3233	0.00309789	0	0	0	0	0	0	0	0.2464	0	0.4755	0.2654	0	0	0	0	0	0	0	0	0	0	0	0	0	0	0	0	0.3681	0	0	0	0	0	0	0	0	0	0	0	0	0	0	0	0	0	0	0	0
group_33590	0.00309789	0.8583	0.6115	0	0	1	0	0.8871	0.6929	1	0	0	1	1	0.2598	1	1	1	0.9816	0	0	0	0.3701	0.5486	0.6535	0.8688	0.6535	0.7848	0.5617	0.6535	1	1	1	1	1	1	1	0.9186	1	0	0	0.9291	0	0	0	0	0.9501	0.9318	0
group_34633	0.00309789	0	0	0	0	0	0	0	0.0604	0	0	0	0	0	0	0	0	0	0	0	0	0.0583	0	0	0	0	0	0	0	0	0	0	0	0	0	0	0	0	0	0	0	0	0	0	0	0	0	0	0
group_42055	0.00309789	0.7812	0	0	0.8125	0.7812	1	0.3958	0.7812	0.7812	0.8229	0.7812	0.8125	0.8229	0.8229	0.7812	0.7812	0.7812	0.7812	0.8125	0.8229	0.8229	0	0	0	0.8125	0.7812	0.8125	0	0	0.7812	0.7812	0.7812	0.7917	0.7812	0.7812	0.7812	0	0.7812	0.7812	0.7812	0.7917	0.7812	0	0.2604	0.2604	0.8125	0.7812	0.7812
group_45401	0.00309789	0	0	0	0	0	0	0	0	0	0	0	0	0	0	0	0.0251	0.2998	0	0.4619	0.4642	0.0175	0	0	0	0	0	0	0	0	0	0	0	0	0	0	0	0	0	0	0	0	0	0	0	0	0	0	0
group_45405	0.00309789	0	0	0	0	0	0	0	0.1282	0	0	0	0	0	0	0	0	0	0	0	0	0	0	0	0	0	0	0	0	0	0	0	0	0	0	0	0	0	0	0	0	0	0	0	0	0	0	0	0
group_45406	0.00309789	0	0	0	0	0	0	0	0	0	0	0	0	0	0	0	0	0	0	0	0	0	0	0	0	0	0	0	0	0	0	0	0	0	0	0	0	0	0	0	0	0	0	0	0	0	0	0	0
group_45408	0.00309789	0	0	0	0	0	0	0	0	0	0	0	0	0	0	0	0	0	0	0	0	0	0	0.4109	0	0	0	0	0	0	0	0	0	0	0	0	0	0	0	0	0	0	0	0	0	0	0	0	0
group_45409	0.00309789	0	0	0	0	0	0.0598	0.0188	0.3276	0	0	0	0	0.0557	0	0	0	0	0	0	0	0.0737	0	0	0	0	0.045	0	0	0	0	0	0	0	0	0	0	0	0	0	0	0	0	0	0	0	0	0	0
group_45410	0.00309789	0	0	0	0	0	0	0	0.1436	0	0	0	0	0	0	0	0	0	0	0	0	0.0615	0	0	0	0	0	0	0	0	0	0	0	0	0	0	0	0	0	0	0	0	0	0	0	0.0923	0	0	0
group_45411	0.00309789	0	0	0	0	0	0	0	0.0225	0.0498	0	0	0	0	0	0	0	0	0	0	0	0	0	0	0	0	0	0	0	0	0	0	0	0	0	0	0	0	0	0	0	0	0	0	0	0	0	0	0
group_46	0.00309789	0	0	0	0	0	0	0	0	0.8636	0	0	1	0.9825	0	0.9033	0.8147	0.3497	0.3089	0	0	0	0	0	0	0	0	0	0	0	0	0	0	0	0	0	0	0	0.1655	0	0	0	0	0	0	0	0	0	0
group_47379	0.00309789	0	0	0	0	0.0786	0	0	0	0	0	0	0	0	0	0	0	0	0	0	0	0	0	0	0	0	0	0	0	0	0	0	0	0	0	0	0	0	0	0	0	0	0	0	0	0	0	0	0
group_49002	0.00309789	0.8021	0.8021	0.8125	0.8021	0.8229	0.8021	0.8021	0.8021	0.8021	0.8229	0.8021	0.8021	0.8021	0.8125	0.8021	0.8021	0.8021	0.8021	1	0.8125	0.8021	0.7396	0.8021	0.8021	0.8021	0.8646	0.8021	0.7708	1	0.8021	0.7708	0.8021	0.8021	0.8021	0.8021	0.8021	0.8542	0.7708	0.8021	0.8021	0.8021	0.8021	0.7396	0.7708	0.7396	0.8542	0.8125	0.8021
group_571	0.00309789	0.3333	0.3333	0.3333	0.3667	0.875	0.9417	0.3667	0.3667	0.8917	0.45	0.3667	0.9667	1	0.3667	1	0.3333	0.3333	0.3333	0.7	0.45	0.3667	0	0	0	0.3333	0.35	0.35	0	0	0.3333	0.3333	0.3333	0.3333	0.3333	0.3333	0.3333	0	0.3333	0.3333	0.3333	0.3333	0.3333	0.975	0.3333	0.975	0.375	0.3333	0.3333
group_1226	0.00289137	0.9163	0	0.5396	0.9507	0.9596	1	0.9507	1	1	0.9791	0.9955	1	1	1	1	1	1	1	1	1	0.9522	0	0	0	0.9365	0.9477	0.9365	0	0	0.9477	0.8274	0.9163	0.938	0.938	0.9163	0.9163	0	1	0.9507	0.9507	0.9365	0.9507	0	0	0	0.92	0.9365	0.9507
group_12276	0.00289137	0.8116	0.8261	0.8116	0	0.8116	0.8116	0.9493	0.8587	0.6051	0.9493	0.8623	0.7246	0.529	0.9493	0.1232	0	0.8116	0.8188	0	0	0	0.8116	0.8116	0.8116	0	0	0	0.8116	0.8116	0	0	0	0	0	0	0	0	0	0.8116	0.8116	0.8116	0.8116	0	0.6848	0	0.8152	0.8116	0.8116
group_1361	0.00289137	0	0	0	0	0	0	0.0268	0	0.6282	0	0	1	0.6853	0	1	0.845	0.4802	0.4592	0	0	0	0	0	0	0	0	0	0	0	0	0	0	0	0	0	0	0	0.6189	0	0	0	0	0	0	0	0	0	0
trpB_2	0.00289137	1	1	1	1	1	1	1	1	1	1	1	1	1	1	1	1	1	1	1	1	1	1	1	1	1	1	1	1	1	1	1	1	1	1	1	1	1	1	1	1	1	1	1	1	1	1	1	1
group_14521	0.00289137	0.0482	0.8609	0.1267	0.1501	0.1295	0.843	0.4738	0.5647	0.9105	0.2149	0.3127	0.9146	0.9132	0.2782	0.8871	0.9174	0.8898	0.916	0.9174	0.9683	0.1405	0	0	0	0	0	0	0	0	0	0	0	0	0	0	0	0.0455	0.7727	0	0	0	0	0	0	0	0	0	0
group_14822	0.00289137	0	0	0	0.122	0	0	0	0	0	0.187	0	0	0	0	0	0.0467	0	0	0	0	0	0	0	0	0	0	0	0	0	0	0	0	0	0	0	0	0	0	0	0	0	0	0	0	0	0	0	0
group_1531	0.00289137	0	0.5067	0	0.5556	0.3333	0.9156	0.8311	0	1	0.6311	0.2178	0.64	0.64	0.6311	0.64	0.64	0.64	0.64	1	0.5733	0.3378	0	0	0	0	0	0	0	0	0	0	0	0	0	0	0	0	0.6044	0.4622	0	0	0	0.64	0.5867	0.64	0.3556	0.64	0
group_21259	0.00289137	0	0.0976	0	0	0	0.2053	0.2053	0.1931	0.9959	0	0	1	1	0.3293	1	1	0.9329	1	1	1	0	0	0	0	0	0	0	0	0	0	0	0	0	0	0	0	0	0.937	0	0	0	0	0	0	0	0	0	0
group_23263	0.00289137	0	0	0	0	0	0.5451	0	0.3507	1	0	0	0	1	0	0	0	0	0	0	0	0.1458	0	0	0	0	0	0	0	0	0	0	0	0	0	0	0	0	0	0	0	0	0	0	0	0	0	0	0
group_23746	0.00289137	1	0	0	0	1	1	0	0	0.1002	0	0	0	0	0	0	0.0496	1	1	1	1	0	0.0208	0.0218	0	1	1	1	0	0	1	1	1	1	1	1	1	0	1	0	0	1	0	0	0	0	1	1	0
group_251	0.00289137	0	0	0	0	0	0.0606	0.0268	0	0.5711	0	0	1	0.7191	0	0.8648	1	0.648	0.2308	0	0	0	0	0	0	0	0	0	0	0	0	0	0	0	0	0	0	0	0.331	0	0	0	0	0	0	0	0	0	0
group_30770	0.00289137	0	0	0	0	0	0.8608	0.066	0.0307	0.066	0	0	0	0.1294	0.1301	0	0	0	0	0	0	0	0	0	0	0	0	0	0	0	0	0	0	0	0	0	0	0	0	0	0	0	0	0	0	0	0	0	0
group_32248	0.00289137	0.8851	1	1	0.9977	0.9494	1	1	1	1	1	0.9954	1	1	1	1	1	1	1	1	1	0.9954	0.8667	1	1	1	1	1	0.8897	1	1	0.8897	1	1	1	1	1	1	1	0.9862	0.9977	1	0.9977	0.5701	0.7908	0.6667	1	1	0.9862
group_3352	0.00289137	0	0.0748	0.2	0	0	0	0	0	0	0.043	0	0.0204	0	0	0	0	0	0	0	0.0541	0	0	0	0	0	0	0	0	0	0	0	0	0	0	0	0	0	0	0	0	0	0	0	0	0	0.0114	0	0
group_36361	0.00289137	0	0	0	0	0	0.3009	0	0	0	0	0	0	0	0	0	0	0	0	0	0	0	0	0	0	0	0	0	0	0	0	0	0	0	0	0	0	0	0	0	0	0	0	0	0.2198	0.2198	0	0	0
group_37522	0.00289137	0	0.2091	0.2526	0	0	0.2153	0.2588	0	0	0.1656	0.2091	0	0	0.2029	0	0	0.2443	0	0.089	0.0911	0.2153	0	0	0	0	0	0	0	0	0	0	0	0	0	0	0	0	0	0	0	0	0	0	0.2443	0	0	0	0
group_38810	0.00289137	0.0231	0.0133	0.0208	0	0.0387	1	0.0524	0.1797	0.0387	0	0.0085	0.2878	0.0651	0.0075	0.2617	0.2354	1	1	1	1	0.0319	0	0	0	0	0	0	0	0.0641	0	0	0	0.5218	0.0924	0.6309	0.0615	0	0	0	0	0	0	0.7559	0.7484	0.5837	0	0	0
group_40587	0.00289137	1	1	1	1	1	1	1	1	1	1	1	1	1	1	1	1	1	1	1	1	1	1	1	1	1	1	1	1	1	1	1	1	1	1	1	1	1	1	1	1	1	1	1	1	1	1	1	1
group_493	0.00289137	0	0	0	0	0	0.054	0	0	0.9706	0.107	0	1	0.9711	0	0.9989	1	0.7405	0.8197	0	0	0	0	0	0	0	0	0	0	0	0	0	0	0	0	0	0	0	0.5778	0	0	0	0	0	0	0	0	0	0
group_6385	0.00289137	0.9462	0.8978	0.7688	0.7581	0.9462	0.9409	0.3405	0.9462	0.8208	1	0.9373	0.9462	1	0.9982	0.9462	0.9462	0.8566	0.6505	1	1	1	0	0	0.0448	0.8369	0.8925	0.948	0	0	0.6953	0.6953	0.6237	0.9373	0.9373	0.6953	0.8781	0	0.8333	0.8961	0.6953	0.8799	0.6505	0	0.0448	0	0.7975	0.9176	0.9373
group_6596	0.00289137	0	0.8637	0.5631	0	0	0.2696	1	0.1204	1	0.0341	0.0678	1	0.9993	0.3559	1	0.999	0.9946	0.9922	0.1154	0.0752	0.0091	0	0	0	0	0	0	0.1235	0.2119	0	0	0	0	0	0	0	0	1	0	0	0	0	0	0	0	0	0	1
group_6813	0.00289137	0	0	0	0	0	0.4141	0	0	1	0	0	1	1	0.1345	1	1	1	1	1	1	0	0	0	0	0	0	0	0	0	0	0	0	0	0	0	0	0	1	0	0	0	0	0	0	0	0	0	0
group_7665	0.00289137	1	0.9856	1	1	1	1	1	1	1	1	1	1	1	1	1	1	1	1	1	1	1	1	1	1	1	1	1	1	1	1	1	1	1	1	1	1	1	0.9835	1	1	1	1	1	1	1	1	1	1
group_1003	0.00268484	0	0	0	0	0	0	0	0	0.8898	0	0	1	0.9834	0	0.9754	0.9963	0.7507	0.427	0	0	0.0123	0	0	0	0	0	0	0	0	0	0	0	0	0	0	0	0	0.4216	0	0	0	0	0	0	0	0	0	0
group_11025	0.00268484	0	0.4719	0.0364	0.3832	0	0.076	0.1283	0.407	0	0.4964	0.4402	0.2003	0	0	0	0.0871	0	0.023	0	0	0.0333	0	0	0	0	0	0	0	0	0	0	0	0	0	0	0	0	0	0.4386	0.4592	0	0.403	0	0	0	0.1449	0.1441	0.4711
group_12713	0.00268484	0	0	0	0	0	0.8333	0	0	0	0	0	0	0	0	0	0.3137	0.7353	0	0	0	0	0	0	0	0	0	0.7353	0.7353	0.7157	0	0	0	0	0	0	0	0	0	0	0	0	0	0	0	0.7353	0	0	0
group_13698	0.00268484	1	0.8006	0.8006	0.972	0	0.271	0.8442	0.972	0.972	1	1	0.9283	1	0.5016	0.8474	1	1	0.9626	0.9159	0.9097	1	0.4424	0.486	0.5047	1	1	1	1	1	0	0	0	0	0	0	0	0.6262	1	0.9907	1	1	0.9907	1	1	1	0.972	1	0.9907
atsA_1	0.00268484	0	0	0	0	0	0	0.0535	0	0.9636	0	0	1	1	0	0.9813	1	0.7929	0.3349	0	0	0.0123	0	0	0	0	0	0	0	0	0	0	0	0	0	0	0	0	0.4928	0	0	0	0	0	0	0	0	0	0
group_16748	0.00268484	1	0.9725	0.9725	1	1	1	1	1	1	1	1	1	1	1	1	1	1	1	1	1	1	0.9725	1	1	0.9725	0.9725	0.9725	1	1	0.9725	0.9725	0.9725	1	0.9674	0.9725	0.9725	1	1	0.9674	0.9674	0.9725	0.9691	0.9725	0.9725	0.9725	0.9725	1	0.9725
group_172	0.00268484	0	0	0	0	0	0	0.0268	0	1	0	0	1	0.9394	0	0.8963	0.7646	0.3834	0.6096	0	0	0	0	0	0	0	0	0	0	0	0	0	0	0	0	0	0	0	0.6259	0	0	0	0	0	0	0	0	0	0
group_17511	0.00268484	0	0	0.4331	0	0	0.5768	0.148	0.4452	1	0	0	1	1	0.8004	1	1	0.9989	1	1	1	0	0.4254	0.6458	0	0	0	0	0	0	0.2434	0	0.2763	0	0	0	0	0	0.9923	0	0	0	0.3684	0	0	0	0.4254	0.2906	0
group_19219	0.00268484	0	0	0	0	0	0	0.664	0	0	0	0	0	0	0	0	0	0	0	0	0	0	0	0	0	0	0	0	0	0	0	0	0	0	0	0	0	0	0	0	0	0	0	0	0	0	0	0	0
group_1991	0.00268484	0.6842	0.7952	0.6488	0.3552	0.1363	0.6373	0.7952	0.4343	1	0.5042	0.4176	1	1	0.4334	1	1	1	1	0.3492	0.407	0.3089	0.7314	0.9638	0.8237	0.3785	0.3641	0.3704	0.9304	0.9474	0.2962	0.2824	0.2632	0.3236	0.2994	0.3276	0.308	1	0.6195	0.3353	0.2962	0.6169	0.289	0.6201	0.7147	0.6693	0.985	0.9738	0.9246
group_22994	0.00268484	0	0	0	0	0	0	0	0	0	0	0	0	0.01	0	0	0.0152	0	0	0	0	0	0	0	0	0	0	0	0	0	0	0	0	0	0	0	0	0	0	0	0	0	0	0	0	0	0	0	0
group_23333	0.00268484	0	0	0	0	0	0	0	0	0.0066	0	0	0	0.0066	0	0	0	0	0	0	0	0.0076	0	0	0	0	0	0	0	0	0	0	0	0	0	0	0	0	0	0	0	0	0	0	0	0	0	0	0
group_23732	0.00268484	1	1	1	1	1	1	1	1	1	1	1	1	1	1	1	1	1	1	1	1	1	1	1	1	1	1	1	1	1	1	1	1	1	1	1	1	1	1	1	1	1	1	1	1	1	1	1	1
group_23894	0.00268484	1	1	1	1	1	1	1	1	1	1	1	1	1	1	1	1	1	1	1	1	1	0.9956	0.9956	1	1	1	1	1	1	1	1	1	1	1	1	1	1	1	1	1	0.9956	0.9956	1	1	1	1	1	0.9956
group_24676	0.00268484	0	0.5425	0.6122	0	0	0.9608	0.61	0.2113	0	0	0	0	0	0	0	0	0.7625	0.5033	1	1	0	0	0	0.5556	0	0	0	0	0	0	0	0	0	0	0	0	1	0	0	0	0.1351	0	0	0	0	0	0	0
group_25255	0.00268484	1	1	1	1	1	1	1	1	1	1	1	1	1	1	1	1	1	1	1	1	1	1	1	1	1	1	1	1	1	1	1	1	1	1	1	1	1	1	1	1	1	1	1	1	1	1	1	1
group_27030	0.00268484	0	0.3356	0	0.8311	0	0.6324	0.2831	0.8676	0.7945	0.8676	0.8219	0.4315	0.1393	0.2466	0.0616	0.0616	0	0	0.0616	0.0548	0.8676	0.8219	0.8219	0	0	0	0	0	0	0	0	0	0	0	0	0	0	0	0.8219	0.8219	0	0.8219	0	0	0	0	0	0.8219
group_27560	0.00268484	1	0.997	0.9955	0.9894	1	1	0.9321	1	1	1	1	1	0.9985	1	1	1	1	0.997	1	1	0.9653	0.813	0.9955	0.9864	0.9985	0.9985	0.9985	0.9246	0.9819	0.9894	0.8899	1	1	0.9894	0.994	1	0.9834	0.994	0.9864	0.9864	0.8974	0.9578	0.8763	0.902	0.8763	1	1	1
group_27665	0.00268484	1	1	1	1	1	1	1	1	1	1	1	1	1	1	1	1	1	1	1	1	1	1	1	1	1	1	1	1	1	1	1	1	1	1	1	1	1	1	1	1	1	1	1	1	1	1	1	1
group_33125	0.00268484	0	0	0	0	0	0	0	0	0	0	0	0.1059	0	0	0	0	0	0	0	0	0	0	0	0	0	0	0	0	0	0	0	0	0	0	0	0	0	0	0	0	0	0	0	0	0	0	0	0
group_34001	0.00268484	0	0	0	0	0	0.8606	1	0	1	0.204	0.204	1	1	0.204	1	1	0.9939	0.9758	0	0	0	0	0	0	0	0	0	0	0	0	0	0	0	0	0	0	0	1	0	0	0	0	0.9697	0.903	0.5859	0	0	0
group_34380	0.00268484	0	0.8326	0.8636	0	0.1871	0.9895	0.0956	0	0.019	0.071	0	0.9107	0.0921	0.2637	0.8608	0.8193	0.0232	0	0	0.0218	0	0.9684	0.9684	0	0	0	0	0.1083	0.0288	0	0	0	0	0	0	0	0	0	0	0	0	0	0.7145	1	1	0	0	0
group_351	0.00268484	0.9529	0.7071	0.7273	0.7273	0.7273	1	0.9293	0.7273	0.8889	0.9158	0.7273	0.9259	0.7273	0.8788	0.7273	0.7273	0.7273	0.7273	1	1	0.7273	0.5387	0.6532	0.6498	0.7273	0.7273	0.7273	0.4478	0.8047	0.7273	0.7273	0.7273	0.7273	0.7273	0.7273	0.7273	0.7441	0.7273	0.7273	0.7273	0.7273	0.7273	0.6061	0.5825	0.5623	0.7273	0.7273	0.7273
group_36766	0.00268484	0	0	0	0	0	0	0	0	0	0	0	0	0	0	0	0	0	0	0	0	0	0	0	0	0	0	0	0	0	0	0	0	0	0	0	0	0	0	0	0	0	0	0	0	0	0	0	0
group_41773	0.00268484	0	0	0	0	0	0	0	0	0	0	0	0	0	0	0	0	0	0	0.0737	0	0.1603	0	0	0	0	0	0	0	0	0	0	0	0	0	0	0	0	0	0	0	0	0	0	0	0	0	0	0
group_4396	0.00268484	0	0	0	0	0	0.6756	0	0	0.6368	0	0.151	0.8191	0.6353	0.151	0.6771	0.5949	0.5531	0.3617	0.725	0.6771	0	0	0	0	0	0	0	0	0	0	0	0	0	0	0	0	0	0.3019	0	0	0	0	0	0	0	0	0	0
group_45403	0.00268484	0	0	0.0141	0	0	0	0	0	0	0	0	0.0244	0	0	0	0	0	0	0	0	0.0184	0	0	0	0	0	0	0	0	0	0	0	0	0	0	0	0	0	0	0	0	0	0	0	0	0	0	0
group_45404	0.00268484	0	0	0	0	0	0	0	0	0	0	0	0	0.0399	0	0	0	0	0	0	0	0.0486	0	0	0	0	0	0	0	0	0	0	0	0	0	0	0	0	0	0	0	0	0	0	0	0	0	0	0
group_52777	0.00268484	1	1	1	1	1	1	1	1	1	1	1	1	1	1	1	1	1	1	1	1	1	1	1	1	1	1	1	1	1	1	1	1	1	1	1	1	1	1	1	1	1	1	1	1	1	1	1	1
group_53263	0.00268484	1	1	1	1	1	1	1	1	1	1	1	1	1	1	1	1	1	1	1	1	1	1	1	1	1	1	1	1	1	1	1	1	1	1	1	1	1	1	1	1	1	1	1	1	1	1	1	1
group_8937	0.00268484	0.0175	0.0128	0	0	0.058	0.0124	0.0088	0.0113	0.0168	0	0	0.0226	0.0084	0	0.0452	0.0084	0	0	0.0084	0.0084	0.0835	0	0	0	0	0	0	0	0	0	0	0	0	0	0	0	0	0	0	0	0	0	0	0	0	0.5372	0.8559	0
group_12031	0.00247832	0.2017	0	0	0	0	0	0.2976	0	0	0	0	0	0	0.269	0	0	0	0	0	0	0	0	0	0	0	0	0	0	0	0.2031	0	0	0.1874	0.2303	0	0.2031	0.1044	0	0	0	0.2461	0	0	0	0	0.1917	0.2232	0
group_12989	0.00247832	0.9625	0.2483	0.894	0.9614	0.9614	0.9614	0.8764	0.9614	0.9614	0.9702	0.9614	0.9614	0.9614	0.9625	0.9614	0.9614	0.9614	0.9614	0.9625	0.9614	0.9614	0	0	0.0883	0.9614	0.9614	0.9625	0	0.106	0.9614	0.9614	0.9614	0.9614	0.9614	0.9614	0.9614	0	0.9614	0.9614	0.9614	0.9614	0.9614	0	0	0	0.9614	0.9614	0.9614
group_1455	0.00247832	0	0.8736	0.9675	0	0	0.9964	0.7938	0.1183	0.998	0	0	0.9988	0.9952	0.0746	0.998	0.998	0.9583	0.9655	0.9988	0.998	0	0	0	0.2262	0	0	0	0	0	0	0	0	0.0919	0	0	0	0	0.9703	0	0	0	0.2996	0.5608	0.3	0.4067	0	0.2238	0
group_15262	0.00247832	0	0	0	0	0	0	0	0	0	0	0	0	0	0	0	0	0	0	0	0	0	0	0	0	0	0	0	0	0	0	0	0	0	0	0	0	0.3944	0	0	0	0	0	0	0	0	0	0	0
group_1632	0.00247832	0	0	0	0	0	0	0	0.0685	0.9294	0	0	1	0.9679	0.054	0.9556	1	0.7212	0.6849	0	0	0.0123	0	0	0	0	0	0	0	0	0	0	0	0	0	0	0	0	0.4007	0	0	0	0	0	0	0	0	0	0
group_16509	0.00247832	1	1	1	1	1	1	1	1	1	1	1	1	1	1	1	1	1	1	1	1	1	1	1	1	1	1	1	1	1	1	1	1	1	1	1	1	1	1	1	1	1	1	1	1	1	1	1	1
group_17197	0.00247832	0	0	0	0	0.2885	1	1	0.6921	1	0.151	0.3423	1	1	0.7519	1	1	1	1	0	0	0	0	0	0	0	0	0	0	0	0	0	0	0	0	0	0	0	1	0	0	0	0	0.9746	0.9193	0.722	0	0	0
group_19447	0.00247832	0	0	0	0	0	0.9256	0.8072	0.2231	0.7466	0	0	0.8154	0.7658	0	0.7989	0.8567	0.7521	0.6832	0	0	0	0	0	0	0	0	0	0	0	0	0	0	0	0	0	0	0	0	0	0	0	0	0.686	0	0	0	0	0
group_19690	0.00247832	0.4444	0.731	0.7193	0.5789	0.6959	0.6784	0.5731	0.5673	0.848	0.5497	0.538	0.8596	0.8363	0.5263	0.8129	0.7602	0.6316	0.7368	0.4269	0.4386	0.614	0	0	0	0	0.1579	0.152	0	0	0	0	0	0.1579	0.152	0.152	0.152	0	0.2807	0	0	0.1462	0	0	0.2105	0.2749	0.2807	0.2749	0
group_1996	0.00247832	0.0203	0.8788	0.3477	0.5351	0.1284	0.2835	0.6762	0.5905	1	0.5666	0.5351	1	1	0.2935	1	0.9996	1	0.996	0.3465	0.3437	0.4972	0.3449	0.2843	0.3401	0.4071	0.4262	0.4637	0.3082	0.4852	0	0	0	0	0	0	0	1	0.9948	0.4645	0.4286	0	0.3868	0.319	0.3648	0.3497	0.8776	0.8931	0.8353
group_19985	0.00247832	0	0	0	0	0	1	1	0.1681	0.5913	0	0.3942	0	0.0696	0.2551	0	0	0	0	0	0	0.0928	0	0	0	0	0	0	0	0	0	0	0	0	0	0	0	0	0	0	0	0	0	0	0	0	0	0	0
group_19992	0.00247832	0	0	0	0	0	0	0	0	0.1007	0	0	0.1111	0.191	0	0.0972	0.1215	0.8819	0.8819	0	0	0	0	0	0	0	0	0	0.1042	0.0938	0	0	0	0	0	0	0	0	0	0	0	0	0	0	0	0	0	0	0
hspQ_1	0.00247832	1	1	1	1	1	1	1	1	1	1	1	1	1	1	1	1	1	1	1	1	1	0.9541	1	1	1	1	1	1	1	1	1	1	1	1	1	1	1	1	1	1	1	1	1	1	1	1	1	1
group_25001	0.00247832	1	1	1	1	1	1	1	1	1	1	1	1	1	1	1	1	1	1	1	1	1	1	1	1	1	1	1	1	1	1	1	1	1	1	1	1	1	1	1	1	1	1	1	1	1	1	1	1
group_27253	0.00247832	0	0	0	0	0	0	0.0235	0	0.047	0	0	0	0	0	0	0	0	0	0	0	0.0235	0	0	0	0	0	0	0	0	0	0	0	0	0	0	0	0	0	0	0	0	0	0	0	0	0	0	0
group_2895	0.00247832	0	0	0	0	0	0.025	0	0	1	0	0	1	0.9836	0.2582	0.9961	0.9971	0.8844	0.9441	0.9701	0.9701	0	0	0	0	0	0	0	0	0.027	0	0	0	0	0	0	0	0	0.8218	0	0	0	0	0	0	0	0.0347	0.0328	0
group_29329	0.00247832	1	1	1	1	1	1	1	1	1	1	1	1	1	1	1	1	1	1	1	1	1	1	1	1	1	1	1	1	1	1	1	1	1	1	1	1	1	1	1	1	1	1	1	1	1	1	1	1
group_31362	0.00247832	1	1	1	1	1	1	1	1	1	1	1	1	1	1	1	1	0	1	1	1	0.9889	0	0.5	1	1	1	1	0.6778	1	0.9222	1	0.5889	1	1	1	1	1	1	0.9778	1	0.6778	1	1	1	1	1	1	1
group_33389	0.00247832	0	0	0	0.2753	0.1785	0.9978	0.0538	0	0	0	0	0.0538	0.0538	0	0.0538	0.0538	0	0	0.0538	0.0538	0	0	0	0	0.3054	0.8989	0.9699	0	0	0	0	0	0	0	0	0	0	0	0	0	0	0.3656	0.9978	0.9978	0.9978	0	0.3914	0
group_33855	0.00247832	0	0	0	0	0	0	0	0	0	0	0	0	0	0	0	0.2041	0	0	0	0	0	0	0	0	0	0	0	0	0	0	0	0	0	0	0	0	0	0	0	0	0	0	0	0	0	0	0	0
ltxC	0.00247832	0	0	0	0	0	0	0	0	0	0	0	0	0	0	0	0	0	0	0	0	0	0	0	0	0	0	0	0	0	0	0	0	0	0	0	0	0	0	0	0	0	0	0	0	0	0	0	0.2784
group_35168	0.00247832	1	1	1	1	1	1	1	1	1	1	1	1	1	1	1	1	1	1	1	1	1	1	1	1	1	1	1	1	1	1	1	1	1	1	1	1	1	1	1	1	1	1	1	1	1	1	1	1
group_37497	0.00247832	0	0	0	0	0	0	0	0	0.2436	0	0	0	0.2436	0	0	0	0	0	0	0	0	0	0	0	0	0	0	0	0	0	0	0	0	0	0	0	0	0	0	0	0	0	0	0	0	0	0	0
group_39191	0.00247832	0	0	0	0.0744	0.2846	0	0	0	0	0	0	0	0	0	0	0	0	0	0	0	0	0	0	0	0	0	0	0	0	0	0	0	0	0	0	0	0	0	0	0	0	0	1	1	1	0	0	0
group_41944	0.00247832	0	0	0	0.3468	0.4407	1	1	0.8277	1	0.5011	0.2282	1	1	0.7047	1	1	1	1	1	1	0	0	0.094	0	0	0	0	0	0	0	0	0	0.1678	0	0	0	0.1678	1	0.1588	0	0	0.2013	0	0	0	0	0	0
group_41979	0.00247832	0.7176	0.7176	0.4213	0.7176	0.7176	0.7176	0.7176	0.7176	0.9491	0.7176	0.7176	0.7176	0.9491	0.7176	0.7176	0.7176	0.7176	0.7176	0.7269	0.7222	0.6991	0	0.4306	0	0.6389	0.7176	0.7176	0	0.1204	0.7176	0	0.6389	0.7176	0.7176	0.7176	0.7176	0.7176	0.6667	0.7176	0.7176	0.7176	0.662	0	0	0	0.7176	0.7176	0.7176
group_42112	0.00247832	0.4762	0	0.4762	0.4762	0.4762	0.5143	0.4952	0.4571	0.4952	0.5048	0.4952	0.4952	0.4476	0.4952	0.4762	0.4952	0.4762	0.4762	0.4952	0.4762	0.3524	0.3905	0.4667	0.3048	0.4	0.419	0.3238	0	0	0	0	0	0	0	0	0.4667	0.4667	0	0	0.4571	0	0	0	0	0	0.4571	0.4762	0
group_43998	0.00247832	0.9906	0.9981	0.9775	0.9869	1	1	1	0.9813	1	1	1	1	1	1	1	1	0.9888	0.9738	1	1	0.9176	0.9757	0.9963	0.9963	0.9588	0.9963	0.9944	0.8933	0.9813	0.9944	0.5655	0.9457	0.9831	0.9981	0.9738	0.9906	0.9925	0.8801	0.9794	0.9082	0.9513	0.9888	0.9719	0.9663	0.9963	0.9963	0.9963	0.9438
group_4409	0.00247832	0	0	0	0	0	0.988	0	0.3244	1	0.151	0	1	1	0.151	1	1	0.9806	0.9836	1	1	0	0	0	0	0	0	0	0	0	0	0	0	0	0	0	0	0	0.9761	0	0	0	0	0	0	0	0	0	0
group_45279	0.00247832	0	0	0	0	0	0	0	0	0	0	0	0	0	0	0	0	0	0	0	0	0	0	0	0	0	0	0	0	0	0	0	0	0	0	0	0	0	0	0	0	0	0	0	0	0	0	0	0
group_4838	0.00247832	0	0.0631	0	0	0	0.1226	0.1103	0.8036	0.1415	0.9118	0.8646	0.1344	0.1087	0.1554	0.0513	0.0492	0.0477	0	0	0	0.0118	0	0	0	0	0	0	0	0	0	0	0	0	0	0	0	0	0	0.9754	0.9805	0	0	0	0	0	0	0	0
group_568	0.00247832	0	0	0	0	0	0.1573	0	0	1	0	0	1	1	0.1324	1	1	1	1	1	1	0	0	0	0	0	0	0	0	0	0	0	0	0	0	0	0	0	1	0	0	0	0	0	0	0	0	0	0
group_694	0.00247832	0.5545	0.7545	0.7545	0.7545	0.7545	1	0.7576	0.7545	0.8636	0.9515	0.7394	1	0.9091	0.9697	0.9848	0.9	0.7545	0.7545	1	1	0.5394	0.2333	0.5545	0.7424	0.5515	0.6818	0.7333	0.5424	0.5545	0.5515	0.4152	0.5333	0.5545	0.5545	0.5242	0.5485	0.9485	0.6758	0.5545	0.5545	0.5545	0.7545	0.7273	0.7545	0.7515	0.6364	0.7242	0.5515
group_7197	0.00247832	0.8511	0.7242	0.11	0	0.9746	0.3283	0.8257	0.8037	0.6108	1	0.8105	0.8985	0.4196	1	0.6447	0.2826	0.5651	0.11	0	0	0.1168	0.6785	0.8511	0.7445	0.9983	1	1	0.8511	0.8511	0	0	0	0	0	0	0	0.9239	0.7445	0.8342	0.8511	0.8511	0.8511	0	0	0	0.8562	0.8511	0.7783
group_721	0.00247832	0	0	0	0	0	0.2311	0.1541	0.1083	1	0	0	1	1	0.1602	1	1	0	0	0	0	0.0412	0	0	0	0	0	0	0	0	0	0	0	0	0	0	0	0	0	0	0	0	0	0	0	0	0	0	0
group_846	0.00247832	0	0	0	0	0	0	0.0268	0	0.9825	0	0	1	0.7179	0	0.9184	0.8671	0.1841	0.5524	0	0	0	0	0	0	0	0	0	0	0	0	0	0	0	0	0	0	0	0.331	0	0	0	0	0	0	0	0	0	0
group_968	0.00247832	0	0	0	0	0	0.8471	0	0.052	1	0.0705	0	1	1	0.0693	1	1	0.9677	0.9878	1	1	0	0	0	0	0	0	0	0	0	0	0	0	0	0	0	0	0	0.985	0	0	0	0	0	0	0	0	0	0
group_1069	0.00227179	0	0	0	0	0	0	0.0268	0	0.6049	0	0	1	0.7214	0	0.9709	0.9499	0.1935	0.5513	0	0	0	0	0	0	0	0	0	0	0	0	0	0	0	0	0	0	0	0.2191	0	0	0	0	0	0	0	0	0	0
group_1157	0.00227179	0.2278	0.0642	0.4924	0	0	0.1972	0.1407	0.0887	0.4847	0	0.0856	0.5398	0.5138	0.1284	0.4648	0.3976	1	1	0.578	0.5076	0.0367	0.4388	0.7446	0	0	0	0.2859	1	1	0	0.078	0	0	0	0	0	1	1	0	0	0	0.081	1	1	1	0.419	0.2645	0
group_12035	0.00227179	0	0.0861	0	0	0	0	0	0	0	0	0	0	0	0	0	0	0	0	0	0	0	0	0	0	0	0	0	0	0	0	0	0	0	0	0	0	0	0	0	0	0	0	0	0	0	0	0	0
group_13977	0.00227179	0	0.8698	0.8398	0	0	0.289	1	0.2546	0.8097	0.1459	0.1445	0.1202	0.9041	0.289	0.0372	0.1445	0	0.1288	0.1617	0	0	0	0	0	0	0	0	0	0	0	0	0	0	0	0	0	0	0.8312	0	0	0	0	0	0	0	0	0	0
group_14511	0.00227179	0.9688	0.9861	0.7292	0.9757	0.9861	0.9861	0.9861	0.9826	0.9896	0.9757	0.9757	0.9861	0.9861	0.9757	0.9861	0.9861	0.9479	0.8368	0.9931	0.9861	0.8924	0	0.5069	0.5278	0.8299	0.9757	0.9688	0.4236	0.9792	0.4931	0	0.9722	0.9861	0.9479	0.8229	0.9375	0.9861	0	0.9375	0.9306	0.4931	0.4931	0.7257	0.3403	0.7049	0.9757	0.9757	0.6597
group_17810	0.00227179	1	1	0.9977	1	1	1	1	1	1	1	1	1	1	1	1	1	1	0.9977	1	1	0.9965	0.9885	0.9931	0.9931	0.9988	0.9988	0.9988	0.9931	0.9931	0.9965	0.9965	0.9919	1	1	1	1	0.9977	0.9942	1	0.9931	0.9942	0.9827	0.9931	0.9839	0.9908	1	0.9977	0.9977
group_20332	0.00227179	0.9286	0.923	0.923	0.9398	0.9384	0.965	0.9734	0.9706	0.9524	0.9762	0.965	0.9566	0.9566	0.9622	0.9566	0.9384	0.9286	0.9286	0.9608	0.9384	0.9384	0.9188	0.9244	0.923	0.93	0.9286	0.9314	0.9286	0.9286	0.9286	0.9286	0.9286	0.9286	0.9286	0.9286	0.9286	0.9258	0.9286	0.9286	0.9286	0.9286	0.9286	0.9258	0.9258	0.9258	0.93	0.9286	0.9286
group_208	0.00227179	0	0	0	0	0	0	0.0268	0	0.7552	0	0	1	0.9126	0	0.9744	0.8683	0.6853	0.3601	0	0	0	0	0	0	0	0	0	0	0	0	0	0	0	0	0	0	0	0.0711	0	0	0	0	0	0	0	0	0	0
group_21228	0.00227179	1	0.1355	0.362	0.3244	1	0.9674	1	1	1	1	1	1	1	1	1	1	1	1	0.0277	0	0	1	1	1	1	1	1	1	1	0	0	0	0	0.184	0	0	0.4896	1	1	1	1	1	0	0.6449	0.55	1	1	1
group_23417	0.00227179	1	1	1	1	0.9993	1	1	1	1	1	1	1	1	1	1	1	1	1	1	1	1	0.9979	1	1	1	1	1	1	1	1	1	1	1	1	1	1	1	1	1	1	1	1	1	1	1	1	1	1
group_24677	0.00227179	0	0.7974	0	0	0.2854	0.8061	1	0	0	0	0	0	0	0	0	0	0.719	0.6318	1	1	0	0	0	1	0	0	0	0	0	0	0	0	0	0	0	0	1	0	0	0	0	0	0	0	0	0	0	0
group_24783	0.00227179	0	0	0	0	0	0	0	0	0	0	0	0	0	0	0	0	0	0	0	0	0	0.0419	0.0369	0.0563	0	0	0	0	0	0	0	0	0	0	0	0	0.1717	0	0	0	0	0	0	0	0	0.1578	0.182	0
group_24905	0.00227179	1	1	1	1	1	1	1	1	1	1	1	1	1	1	1	1	1	1	1	1	1	1	1	1	1	1	1	1	1	1	1	1	1	1	1	1	1	1	1	1	1	1	1	1	1	1	1	1
group_25477	0.00227179	1	0.8221	1	1	1	1	1	1	1	1	1	1	1	1	1	1	1	1	1	1	1	0.8323	0.9243	0.7955	1	1	1	0.9223	0.728	1	1	1	1	1	1	1	1	1	1	1	1	1	0.8466	0.9591	0.8916	1	1	1
group_26756	0.00227179	1	1	1	1	1	1	1	1	1	1	1	1	1	1	1	1	1	1	1	1	1	1	1	1	1	1	1	1	1	1	1	1	1	1	1	1	1	1	1	1	1	1	1	1	1	1	1	1
group_26841	0.00227179	1	1	1	1	1	1	1	1	1	1	1	1	1	1	1	1	1	1	1	1	1	1	1	1	1	1	1	1	1	1	1	1	1	1	1	1	1	1	1	1	1	1	1	1	1	1	1	1
group_28069	0.00227179	0.9919	1	1	1	1	1	1	1	0.9919	1	1	1	1	1	1	1	1	1	1	1	0.9268	0	0.8618	0.9593	0.9431	0.9919	0.9756	0.9919	0.9919	1	0	0.6016	0.9756	0.935	0.9431	0.9919	1	0.6748	1	1	0.9756	0.6179	0	0.9024	0	1	0.9837	0.9431
group_28183	0.00227179	1	1	1	1	1	1	1	1	1	1	1	1	1	1	1	1	1	1	1	1	1	1	1	1	1	1	1	1	1	1	1	1	1	1	1	1	1	1	1	1	1	1	1	1	1	1	1	1
group_29450	0.00227179	1	1	1	1	1	1	1	1	1	1	1	1	1	1	1	1	1	1	1	1	1	1	1	1	1	1	1	1	1	1	1	1	1	1	1	1	1	1	1	1	1	1	1	1	1	1	1	1
group_29809	0.00227179	1	1	1	1	1	1	1	1	1	1	1	1	1	1	1	1	1	1	1	1	1	1	1	1	1	1	1	1	1	1	1	1	1	1	1	1	1	1	1	1	1	1	1	1	1	1	1	1
group_30504	0.00227179	0	0	0	0	0	0	0	0	0	0	0	0.1292	0	0	0	0	0	0	0	0	0	0	0	0	0	0	0	0	0	0	0	0	0	0	0	0	0	0	0	0	0	0	0	0	0	1	1	0
group_31122	0.00227179	0.7807	1	1	0.7675	0.7675	0.8874	1	0.7675	1	0.7807	0.7675	1	1	0.7895	1	1	1	1	0.8143	0.7807	0.7807	1	1	1	0.7807	0.7807	0.7807	1	1	0.7807	0.7675	0.7675	0.7807	0.7807	0.9561	0.8143	1	1	0.7807	0.7675	0.7675	0.7675	0.7675	0.9444	1	0.7807	0.7675	0.7675
group_31235	0.00227179	0	0.0263	0	0	0	0	0.0333	0.0394	0.0657	0	0	0	0.0525	0.0232	0	0	0	0	0	0.0333	0	0	0	0	0	0	0	0	0	0	0	0	0	0	0	0	0	0	0	0	0	0	0	0	0	0	0	0
group_31236	0.00227179	0	0	0	0	0	0	0	0	0	0	0	0	0	0	0	0	0	0	0	0	0	0	0	0	0	0	0	0	0	0	0	0	0	0	0	0	0	0	0	0	0	0	0	0	0	0	0	0
group_3124	0.00227179	0	0.6022	0.5562	0	0	0	0.4346	0	0.9429	0	0	0.9982	0.9816	0.8085	0.9926	0.9963	0.8471	0.9853	0	0	0	0	0	0	0	0	0	0	0	0	0	0	0	0	0	0	0	0.7385	0	0	0	0	0	0	0	0	0	0
group_314	0.00227179	0	0	0	0	0	0.9241	0.5485	0.4262	0.8987	0	0	0.9241	0.9241	0	0.9241	0.9241	0.903	0.903	0.9241	0.9241	0	0	0	0	0	0	0	0	0	0	0	0	0	0	0	0	0	0.8354	0	0	0	0	0	0	0	0	0	0
group_3227	0.00227179	0.4466	0	0	0	0	0.2844	0	0.0856	0.1467	0.0937	0.0872	0	0	0.4466	0.0562	0.0587	0.1646	0	0	0	0	0	0.2722	0.26	0	0	0	0.0644	0.0774	0.4352	0.4425	0.4466	0.4393	0.4466	0.4466	0.4417	0.2445	0	0.0359	0	0.4466	0	0	0	0	0.4466	0.4466	0
group_32690	0.00227179	0.0217	0	0	0	0	0	0.0255	0	0.0255	0	0	0.0349	0.0349	0	0.0415	0.0349	0	0	0.0255	0.0255	0.0708	0	0	0	0	0	0	0	0	0	0	0	0	0	0	0	0	0	0	0	0	0	0	0	0	0	0	0
group_3331	0.00227179	0	0.8111	0.5839	0.1102	0	0.4219	0.3083	0.0253	0.0235	0.2311	0.0531	0.0556	0.0302	0	0	0	0	0.0253	0.1084	0.2616	0.1136	0.0348	0	0.0449	0.3581	0.4786	0.5272	0	0	0	0	0	0	0	0	0	0.0504	0	0	0.0354	0	0	0	0	0	0	0	0
papH_2	0.00227179	0	0	0	0.1009	0	0	0	0	0	0.3573	0	0	0	0.0564	0	0	0	0	0.5915	0.4103	0	0	0	0	0	0	0	0	0	0	0	0	0	0	0	0	0	0	0	0	0	0	0	0	0	0	0	0
group_34836	0.00227179	0	0.7273	1	0	0	1	0.7273	0.2525	0.7273	0.4141	0.6768	0.7475	0.7273	0.3939	0.7273	0.7273	0.7475	0.7273	1	0.7273	0.3131	0	0	0	0	0	0	0	0	0	0	0	0	0	0	0	0	0.7273	0	0	0	0	0.2626	0.303	0	0	0	0
group_3498	0.00227179	0	0.7024	0	0	0	0.869	0	0.8881	0	0.8881	0.8952	0.4595	0.2405	0.8881	0	0.3929	0	0	0	0	0	0	0	0	0.8881	0.8881	0.8952	0	0	0	0	0	0	0	0	0	0	0	0.8833	0.8857	0.819	0	0	0	0	0.8881	0.881	0
group_417	0.00227179	0	0	0	0	0	0	0	0	0.8363	0	0	1	0.9567	0	0.9642	1	0.4131	0.6875	0	0	0	0	0	0	0	0	0	0	0	0	0	0.1482	0	0	0	0	0	0.5843	0	0	0	0	0	0	0	0	0	0
group_44	0.00227179	0	0	0	0	0	0	0.1422	0	0.9988	0	0	1	0.9301	0	0.9755	0.8473	0.4196	0.4359	0	0	0.0361	0	0	0	0	0	0	0	0	0	0	0	0	0	0	0	0	0.0944	0	0	0	0	0	0	0	0	0	0
mngA_2	0.00227179	0	0.207	0.488	0	0	0.6972	0.5251	0.2702	0.8366	0.3333	0.0632	0.9325	0.7734	0.22	0.7647	0.7821	0.7647	0.7429	0.7908	0.7908	0	0	0	0	0	0	0	0	0	0	0	0	0	0	0	0	0	0.6863	0	0	0	0	0.0784	0	0.0784	0	0	0
group_771	0.00227179	0	0	0	0	0	0	0.2737	0.2575	1	0.2737	0	1	1	0	1	1	0.7913	0.7832	0.8753	0.8211	0	0	0	0	0	0	0	0.2249	0.2249	0	0	0	0	0	0	0	0.2249	0.9566	0	0	0	0	0	0	0	0	0	0.1626
group_8008	0.00227179	0	0	0	0	0	0.8322	0.3991	0	0.9967	0	0	0.9967	0.9967	0.1107	0.9967	0.9967	0.9967	0.989	0.9967	0.9967	0	0	0	0	0	0	0	0	0	0	0	0	0	0	0	0	0	0.784	0	0	0	0	0	0	0	0	0	0
gspA_1	0.00227179	0	0	0	0	0	0.0995	0	0	0.7935	0	0	1	0.9856	0	0.9872	1	0.6533	0.5297	0.0139	0	0	0	0	0	0	0	0	0	0	0	0	0	0	0	0	0	0	0.4858	0	0	0	0	0	0	0	0	0	0
group_9356	0.00227179	0	0	0	0	0	0	0	0	0.1399	0	0	0	0	0	0	0	0	0	0.9383	0.9259	0	0	0	0	0	0	0	0	0	0	0	0	0	0	0	0	0	0	0	0	0	0	0	0	0	0	0	0
group_10248	0.00206526	0	0	0.296	0.8879	0.7632	0.7632	0.4206	0.8879	0.5202	0.8879	0.8879	0	0.6106	0.7383	0	0	0.4361	0.3832	0	0	0.8879	0	0.4268	0	0.7134	0.405	0.7103	0	0	0.3988	0	0.4361	0.4361	0.4361	0	0.4081	0	0	0.8879	0.8879	0	0.8879	0.4143	0.4361	0.433	0	0	0.891
group_10784	0.00206526	0	0.8655	0.9485	0	0.2339	0.1181	0	0.1181	1	0	0	1	1	0.1883	1	1	1	1	1	1	0	0	0	0	0	0	0	0	0	0	0	0	0	0	0.2398	0	0	1	0	0	0	0	0	0	0	0	0	0
group_12210	0.00206526	0	0	0	0	0	0	0	0	0.9756	0.0984	0	1	1	0	1	1	0.9113	0.8314	0	0	0	0	0	0	0	0	0	0	0	0	0	0	0	0	0	0	0	0.7788	0	0	0	0	0	0	0	0	0	0
cia_2	0.00206526	0	0.878	0.878	0	0	0	0.878	0	0	0	0	0	0	0.1089	0	0	0	0	0	0	0.8475	0	0	0	0	0	0	0	0	0	0	0.2004	0	0	0	0	0	0	0	0	0	0	0	0	0	0	0	0
group_1260	0.00206526	0.592	1	0.9055	0.597	0.597	0.9204	1	0.597	1	0.597	0.592	1	1	1	1	1	0.5871	0.5672	1	1	1	0.592	0.592	0.5821	0.597	0.597	0.8507	0.6716	0.9801	0.5124	0.4726	0.5721	0.5871	0.5323	0.592	0.5871	1	0.9801	0.4925	0.592	0.5672	0.5871	0.7463	0.7114	0.7313	0.5871	0.5871	0.5771
group_13317	0.00206526	1	0	0	0	0	0.2469	1	0	0.448	0	0.0441	0	0.3845	0	0	0	0	0.6772	1	1	1	0	0	0	0	0	0	1	1	0	0	0	0	0	0	0	0	1	0	0	1	0	0	0	0	1	1	0
group_16124	0.00206526	0	0	0	0	0	0.1445	0	0	1	0	0	1	1	0.2389	1	1	0.9757	0.9442	1	1	0.0658	0	0	0	0	0	0	0	0	0	0	0	0	0	0	0	0	0.9084	0	0	0	0	0	0	0	0	0	0
group_16628	0.00206526	0.8959	0	0	0.8996	0.8996	0.9827	0.9814	0.8934	0.9814	0.9083	0.8971	0.9839	0.9827	0.9033	0.9827	0.9827	0.9827	0.9628	0.9827	0.9827	0.8984	0	0	0	0.886	0.8872	0.8934	0	0	0.8971	0.8278	0.891	0.8947	0.8897	0.8996	0.8897	0	0.9616	0.8897	0.9009	0.8984	0.8699	0	0	0	0.9021	0.8724	0.8971
group_19936	0.00206526	0	0.5461	0	0	0	0.5662	0	0	0	0	0	0.0771	0	0	0	0	0.057	0.072	0	0	0	0	0	0	0	0	0	0	0	0	0	0	0	0	0	0	0	0	0	0	0	0	0	0	0	0	0	0
srpB	0.00206526	0	0	0.8732	0.8732	0	0.6854	0.8732	0.8732	0.8967	0.8967	0.8732	0	0.8732	0.4742	0	0	0.8732	0.8732	0	0	0.8732	0.8732	0.8732	0.8732	0	0	0	0	0	0	0	0	0	0	0	0	0	0	0.8732	0.8732	0	0.8732	0.8732	0.8732	0.8732	0	0	0.8732
group_22356	0.00206526	0.9436	0	0.6462	0.8256	0.8308	0.5179	0.8462	0.8188	1	1	0.947	1	1	0.9744	1	1	1	1	1	1	0.8479	0	0	0	0.7453	0.8957	0.8957	0	0	0.8957	0.2376	0.7795	0.8957	0.6427	0.8735	0.8957	0	1	0.7385	0.7111	0.8376	0.4598	0	0	0	0.8957	0.8957	0.7863
group_2296	0.00206526	0.8311	0.8311	0.7626	0	0.863	0.968	0.8174	0.863	0.863	0.863	0.8539	0.863	0.863	0.863	0.863	0.863	0.863	0.8447	0	0	0.8082	0	0.7215	0.7945	0.4749	0.79	0.8584	0.3242	0.6758	0	0	0	0	0	0	0	0	0.6256	0.8311	0.863	0.6027	0.7626	0.21	0.8037	0.7671	0.653	0.7945	0.8265
group_22983	0.00206526	0.9928	0.5507	0.9493	1	1	0.9928	0.9928	0.9928	0.9928	1	0.9928	0.6812	0.9928	1	0.7681	0.9783	0.9928	0.6159	1	0.9964	0.9928	0	0.7971	0	0.9928	0.9928	0.9928	0.3333	0	0.9928	0.9928	0.9928	0.9928	0.9928	0.9928	0.9928	0	0	0.9928	0.9928	0.9928	0.9928	0	0.7899	0.6993	0.9928	0.9928	0.9928
group_23046	0.00206526	0.4906	0.7491	0.367	0.7715	0.206	0.985	0.9963	0.7715	0.7828	0.9963	0.7828	0.206	0.7828	0.206	0	0.206	0	0	0.4457	0.1873	0.8689	0.5581	0.5543	0	0	0.221	0	0	0	0	0	0	0	0	0	0	0	0	0.7715	0.7715	0.4045	0.7715	0	0	0	0.4007	0.4232	0.7715
ftsI_2	0.00206526	1	1	1	1	1	1	1	1	1	1	1	1	1	1	1	1	1	1	1	1	1	1	1	1	1	1	1	1	1	1	1	1	1	1	1	1	1	1	1	1	1	1	1	1	1	1	1	1
group_27108	0.00206526	0	0.3904	0	0.9276	0	0.6382	1	0.943	0.8662	0.9408	0.943	0.5965	0.3377	0.807	0.3202	0.6316	0.1689	0.6842	0.943	0.943	0	0.9276	0.9276	0.9276	0	0	0	0	0.1031	0	0	0	0	0	0	0	0	0	0.9276	0.9276	0	0.9276	0	0	0	0	0	0.9276
group_27455	0.00206526	0	0	0	0	0	0	0.6952	0.2405	0	0.2524	0	0	0	0.319	0	0	0	0	0	0	0.8214	0	0	0	0	0	0	0	0	0	0	0	0	0	0	0	0	0	0	0	0	0	0	0	0	0	0	0
group_28251	0.00206526	1	1	1	1	1	1	1	1	1	1	1	1	1	1	1	1	1	1	1	1	1	0.9872	0.9872	0.9872	1	1	1	0.9872	0.9872	1	1	1	1	1	1	1	0.9957	1	1	1	1	1	0.9872	0.9872	0.9872	1	1	1
group_298	0.00206526	0	0	0	0	0	0	0	0	0.8263	0	0	1	0.9802	0	0.8415	0.979	0.7214	0.2995	0	0	0	0	0	0	0	0	0	0	0	0	0	0	0	0	0	0	0	0.1655	0	0	0	0	0	0	0	0	0	0
group_3137	0.00206526	0	0.5378	0.5562	0	0	0	0.512	0	0.9853	0	0	0.9926	1	0.8085	0.9853	0.9669	0.8711	0.9853	0	0	0	0	0	0	0	0	0	0	0	0	0	0	0	0	0	0	0	0.9576	0	0	0	0	0	0	0	0	0	0
group_315	0.00206526	1	1	1	1	1	1	1	1	1	1	1	1	1	1	1	1	1	1	1	1	1	0.9975	0.9975	0.9975	1	1	1	0.9975	1	1	1	1	1	1	1	1	0.9975	1	1	1	1	1	0.9975	0.9975	0.9975	1	1	1
group_31676	0.00206526	1	1	1	1	1	1	1	1	1	1	1	1	1	1	1	1	1	1	1	1	1	0.8004	0.9744	0.961	1	1	1	0.8305	0.9699	1	1	1	1	1	1	1	0.8551	1	1	1	1	1	0.8551	0.7258	0.8082	1	1	1
group_32195	0.00206526	0	0	0	0	0	0.4551	0	0	0	0	0	0	0.1603	0	0	0	0.5385	0.2756	0	0	0	0.2821	0.25	0	0	0	0	0	0	0	0	0	0	0	0	0	0	0	0	0	0.4936	0	0.1859	0	0	0	0	0
group_32686	0.00206526	0	0	0	0	0	0	0	0	0	0	0	0	0	0	0	0	0	0	0	0	0	0	0	0	0	0	0	0	0	0	0	0	0	0	0	0	0	0	0	0	0	0	0	0	0	0	0	0
group_34118	0.00206526	0	0	0	0	0	0.2778	0.2685	0	0	0	0	0	0	0	0	0	0	0	0	0	0	0	0.213	0	0	0	0	0.287	0.287	0.2454	0	0.287	0	0	0	0	0	0	0	0	0	0.2685	0	0.25	0.287	0	0	0
group_34311	0.00206526	0.847	0.6721	0.8415	0.8525	0.8525	0.8361	0.8306	0.8525	1	0.8525	0.8525	1	1	0.8525	1	1	0.8197	0.8525	0.9781	0.8525	0.8142	0	0	0	0.8525	0.8361	0.8525	0	0	0.694	0.7104	0.8415	0.847	0.847	0.8361	0.623	0	0.8087	0.8415	0.8197	0.7541	0.8033	0.6776	0.765	0.7705	0.847	0.7596	0.7978
group_36062	0.00206526	0	1	1	0	0	1	0.201	0.3431	1	0	0.9706	1	1	0	1	1	1	1	0	0	0.598	1	1	0	0	0	0	1	1	0	0	0	0	0	0	0	0	1	0	0	0	0	0	0	0	0	0	1
group_37858	0.00206526	0.866	0.866	0.8366	0.866	0.866	0.9902	0.8464	0.866	0.866	0.866	0.866	0.866	0.866	0.866	0.866	0.866	0.866	0.8595	0.866	0.866	0.866	0	0.2484	0.866	0.866	0.866	0.866	0	0	0.866	0.866	0.866	0.866	0.866	0.866	0.866	0	0.8301	0.9967	0.9837	0.866	0.866	0.866	0.8301	0.7255	0.866	0.866	0.866
group_4322	0.00206526	0	0	0	0	0	0	0	0	0	0	0	0	0	0	0	0	0.0767	0.0206	0.3391	0.4009	0	0	0.0168	0.0149	0	0	0	0	0.0409	0	0	0	0	0	0	0	0.0531	0	0	0	0	0	0	0	0	0.0172	0.0164	0
group_43326	0.00206526	0	0	0	0.0973	0.0184	0.0585	0.1034	0.0973	0	0.1082	0.0435	0.0578	0	0.1347	0.1027	0.1245	0	0	0	0	0.0313	0	0	0	0	0	0.0163	0	0	0	0	0	0	0.0707	0	0	0	0	0.0537	0.081	0	0	0	0	0	0	0	0
group_43335	0.00206526	0	0	0	0	0.7407	0	0	0	0	0	0	0.9321	0.5247	0	0.5185	0.784	0	0	0	0	0	0	0	0	0	0	0	0	0	0	0	0	0	0	0	0	0	0	0	0	0	0	0	0	0	0	0	0
group_51057	0.00206526	1	1	1	1	1	1	1	1	1	1	1	1	1	1	1	1	1	1	1	1	1	1	1	1	1	1	1	1	1	1	1	1	1	1	1	1	1	1	1	1	1	1	1	1	1	1	1	1
group_6817	0.00206526	0	0	0	0	0	0	0	0	0	0	0	1	1	0	1	0.9238	0.381	0	1	1	0	0	0	0	0	0	0	0	0	0	0	0	0	0	0	0	0	0	0	0	0	0	0	0	0	0	0	0
group_766	0.00206526	1	0.2025	0	1	1	1	0.1411	1	1	1	1	1	1	1	1	1	0.9921	0.9665	1	1	1	0	0	0	1	1	1	0	0	1	0.9637	0.9544	1	1	1	1	0	0.9088	1	0.9758	1	0.9995	0.7868	0.9842	0.9283	1	1	0.9544
group_767	0.00206526	0	0	0	0	0	0	0	0.054	0.9155	0	0	1	0.9374	0	0.9872	1	0.5516	0.5286	0	0	0.0123	0	0	0	0	0	0	0	0	0	0	0	0	0	0	0	0	0.152	0	0	0	0	0	0	0	0	0	0
group_8015	0.00206526	0	0	0	0	0	0.8807	0.4427	0.0599	1	0.0729	0.0648	1	1	0.1003	1	1	1	1	1	1	0	0	0	0	0	0	0	0	0	0	0	0	0	0	0	0	0	1	0	0	0	0	0	0	0	0	0	0
gatD_2	0.00206526	0.7599	0.7599	0.7599	0.7599	0.7712	0.7599	1	0.7599	0.7797	0.7684	0.7599	0.7684	0.7797	0.7797	0.7938	0.7684	0.7599	0.7599	1	0.7797	0.7514	0.5932	0.7599	0.7571	0.7684	0.7599	0.7684	0.7458	0.7599	0.7599	0.7599	0.7599	0.7599	0.7599	0.7599	0.7599	0.7599	0.7599	0.7599	0.7599	0.7429	0.7542	0	0	0	0.7684	0.7599	0.7599
group_8708	0.00206526	0	0	0	0	0	0.2915	0.1429	0.7994	0.2107	0.8701	0.7287	0.3377	0.1457	0.1313	0	0	0	0	0	0	0	0.9423	1	0	0	0	0	0	0	0	0	0	0	0	0	0	0	0	0	0	0	0	0	0	0	0	0	0
group_917	0.00206526	1	1	1	1	1	1	1	1	1	1	1	1	1	1	1	1	1	1	1	1	1	0.3473	0.7246	0.3693	1	1	1	0.483	0.6008	1	1	1	1	1	1	1	0.9301	1	1	1	1	1	0.9561	1	1	1	1	1
group_964	0.00206526	0	0.9988	0.9438	1	0	1	0.5714	1	1	1	1	1	1	1	1	1	0.9988	0.989	0	0	0.9927	0.9976	0.9976	0.9988	0	0	0	0.9951	0.9963	0	0	0	0	0	0	0	0.9988	0.9609	0.9976	0.9988	0	0.9951	0.9927	1	0.9915	0.9988	1	1
putA_1	0.00185874	0.828	1	0.9709	1	0.8836	1	1	1	1	1	1	1	1	1	1	1	0.9868	1	1	1	0.9974	0.2196	0.9074	0.9841	0.2434	0.7804	0.7354	0.418	0.6455	0.2381	0.2249	0.5661	0.6587	0.5741	0.2381	0.5926	1	0.6825	0.9206	0.9577	0.2328	0.828	0.7937	0.8439	0.8307	0.5899	0.5926	0.9392
group_12005	0.00185874	0	0.5631	0.5707	0	0	0.5606	0.5909	0	0.5859	0	0	0	0.5682	0.2551	0	0	0.5682	0.4621	0	0	0.5682	0	0	0	0	0	0	0	0	0	0	0	0	0	0	0	0.5833	0	0	0	0	0.1692	0.5429	0.5631	0.5227	0	0	0
group_12522	0.00185874	0	1	0.8578	0.1394	0.5848	1	0.1351	0.1279	0.069	0.2859	0	0	0	0.5905	0	0	0.6537	0	0.9555	0.944	0	0	0.3003	0	0	0.4784	0.4626	0	0	1	0.9224	0.9943	1	1	1	0.9928	0	0	0	0	0.9784	0	0.4296	0.204	0.283	0	0.319	0
group_1277	0.00185874	0.2356	0	0	0.4	0	0.7911	0.7333	0	0.64	0.64	0	1	0.64	0.6267	0.64	0.64	0.6356	0.64	1	0.6311	0	0	0	0.3333	0	0	0	0	0	0	0	0	0	0	0	0	0	0.64	0	0	0	0	0.5289	0.64	0.64	0	0.5467	0.4089
group_16121	0.00185874	0	0	0	0	0.1445	0	0	0	1	0	0	1	1	0	1	1	1	0.9056	1	1	0.0329	0	0	0	0	0	0	0	0	0	0	0	0	0	0	0	0	1	0	0	0	0	0	0	0	0	0	0
group_16963	0.00185874	1	1	1	1	1	1	1	1	1	1	1	0.8442	1	1	0	0.3984	1	1	1	1	1	1	1	1	1	1	1	1	1	1	1	1	1	1	1	1	1	1	1	1	1	1	1	1	1	1	1	1
lgoR_1	0.00185874	0.8021	0.9361	0.6925	0.8417	0.7047	0.9178	0.8417	0.8387	0.7808	0.8417	0.8387	0.8174	0.9285	0.8417	0.79	0.8843	0.9635	0.9361	0.8417	0.9452	0.5358	0.8371	0.7549	0.6454	0.8082	0.6819	0.8219	0.7382	0.6971	0.4414	0.5342	0.4414	0.7275	0.6377	0.6728	0.7473	0.6332	0.4353	0.8417	0.8417	0.6088	0.8143	0.7489	0.7595	0.7519	0.8371	0.7976	0.8295
group_20	0.00185874	0	0.8789	0.9955	0	0	0.9806	0.9492	0.3318	0.8864	0.3468	0.1809	0.8804	0.8804	0.7384	0.8789	0.8789	0.8789	0.8789	0.8879	1	0.5516	0	0	0	0	0	0	0	0	0	0	0	0	0	0	0	0.0374	0.8789	0	0	0	0	0	0	0	0	0	0
group_20410	0.00185874	1	1	1	1	1	1	1	1	1	1	1	1	1	1	1	1	1	1	1	1	1	1	1	1	1	1	1	1	1	1	1	1	1	1	1	1	1	1	1	1	1	1	1	1	1	1	1	1
group_23235	0.00185874	0	0	0	0	0	0	0	0	0	0	0	0	0	0	0	0	0	0	0	0	0	0	0	0	0	0	0	0	0	0	0	0	0	0	0	0	0	0	0	0	0	0	0	0	0	0	0	0
group_24235	0.00185874	0	1	1	0.2235	0	1	1	0.6902	1	0.3882	0	1	1	0.6353	1	1	0	0	0	0	0.8392	0	0	0	0	0	0	0	0	0	0	0.549	0	0	0	0	0	0	0	0	0	0	0	0	0	0	0	0
group_24282	0.00185874	0	0	0	0	0	0.0472	0.1645	0	0	0	0.0372	0	0	0.176	0	0	0.0372	0	0	0	0.0329	0	0	0	0	0	0	0	0	0	0	0	0.1073	0	0	0	0	0	0	0	0	0	0	0	0	0	0	0
group_25019	0.00185874	1	1	1	1	0.9894	1	1	1	1	1	1	1	1	1	1	1	1	1	1	1	1	1	1	1	1	1	1	1	1	0.9894	0.9894	0.9894	1	1	0.9894	1	1	1	1	1	0.9894	1	1	1	1	1	1	1
group_25756	0.00185874	0	0	0	0	0	0	0	0	0.523	0	0	0	0.3333	0	0	0.0559	0	0	0	0	0	0	0	0	1	1	1	0	0	0	0	0	0	0	0	0	0	0	0	0	0	0	0	0	0	1	1	0
group_26660	0.00185874	1	1	1	1	1	1	1	1	1	1	1	1	1	1	1	1	1	1	1	1	1	1	1	1	1	1	1	1	1	1	1	1	1	1	1	1	1	1	1	1	1	1	1	1	1	1	1	1
group_29149	0.00185874	0	0.8174	0.741	0.1635	0.121	1	1	0.7495	1	0.6539	0.1868	1	1	0.983	1	1	1	1	1	1	0	0.1423	0.3227	0.9023	0	0	0	0	0	0.4607	0	0.2166	0	0.1656	0	0	0	1	0	0	0	0.9703	0.6561	0.6327	0.8132	0.3949	0.9002	0
group_31052	0.00185874	0	0.9423	0	0	0.9231	1	0.9936	0.9231	1	1	0.891	1	0.9872	1	1	1	0.8974	1	0	0	0	0	0.1795	0.5641	0.5641	0.2051	0.3013	0	0.3718	0	0	0	0	0	0	0	0	0	0	0.609	0	0	0	0	0	0.3846	0.3846	0
group_31068	0.00185874	0	0	0	0	0	0.0389	0.0423	0	0	0	0	0	0	0	0	0	0	0	0.9949	1	0	0	0	0	0	0	0	0	0	0	0	0	0	0	0	0	0	0	0	0	0	0	0	0	0	0	0	0
group_31357	0.00185874	1	0.7556	1	1	1	1	1	1	1	1	1	1	1	1	1	1	1	1	1	1	1	0.6778	0.3333	0.4222	1	1	1	1	0.9222	1	0	1	1	1	1	1	1	0	1	1	0	1	0.8111	0.3778	1	1	1	0.9222
group_3220	0.00185874	0	0.3436	0	0	0	0.0974	0	0.2154	0	0.2436	0.0692	0	0	0	0	0	0	0	0	0	0	0	0	0	0	0	0	0	0.0744	0	0	0	0	0	0	0	0	0	0	0	0	0	0	0	0	0	0	0
group_33061	0.00185874	0	0	0	0	0	0	0	0	0	0	0.4157	0	0	0	0	0	0	0	0	0	0	0	0	0	0	0	0	0	0	0	0	0	0	0	0	0	0	0	0	0	0	0	0	0	0	0	0	0
group_33588	0.00185874	1	1	1	1	1	1	1	1	1	1	1	1	1	1	1	1	1	0.9515	1	1	1	0.9912	1	1	1	1	1	1	1	1	1	1	1	1	1	1	1	1	1	1	1	1	1	1	1	1	1	1
group_33865	0.00185874	0	0	0	0	0	0	0.2712	0.026	0	0	0	0	0	0	0	0.1141	0	0	0	0	0.1051	0	0	0	0	0	0	0	0	0	0	0	0	0	0	0	0	0	0	0	0	0	0	0	0	0	0	0.1548
group_37261	0.00185874	0.6996	1	1	0.6996	0.6996	0	0.6996	0.6996	0.6996	0.7215	0.6996	0	0.6996	0	0	0.2215	0.8684	0	0.6996	0.6996	0.6996	0.6996	0.6996	0.6996	0.6996	0.6996	0.6996	0	0	1	1	1	1	1	1	1	0	0	0.6996	0.6996	1	0.6228	0.6996	0.6996	0.6996	0.6996	0.6996	0.6996
group_40529	0.00185874	0	0	0	0	0	0	0	0	0	0	0	0	0	0.4516	0	0	0	0	0	0	0.2473	0	0	0	0	0	0	0	0	0	0	0	0	0	0	0	0	0	0	0	0	0	0	0	0	0	0	0
group_40998	0.00185874	0.2252	0.2252	0.2252	0.2713	0.2252	0.227	0.1684	0.3351	0.2713	0.328	0.2713	0.2713	0.2713	0.328	0.2252	0.2252	0.2252	0.2252	0.2713	0.2713	0.2252	0	0	0	0.2252	0.2252	0.2252	0	0	0.2252	0.2234	0.2252	0.2252	0.2252	0.2252	0.2252	0	0.2252	0.2252	0.2252	0.2252	0.2252	0	0	0	0.2252	0.2252	0.2252
group_40999	0.00185874	0	0	0	0	0	0	0	0	0.0335	0	0	0	0	0	0	0	0	0	0	0	0	0	0	0	0	0	0	0	0	0	0	0	0	0	0	0	0	0	0	0	0	0	0	0	0	0	0	0
group_41000	0.00185874	0	0	0	0	0	0	0	0	0	0	0.0392	0	0.0429	0	0	0	0	0	0	0	0.0282	0	0	0	0	0	0	0	0	0	0	0	0	0	0	0	0	0	0	0	0	0	0	0	0	0	0	0
group_43143	0.00185874	0	0	0	0	0	0	0	0	0	0	0	0	0.0244	0	0	0	0	0	0	0	0	0	0	0	0	0	0	0	0	0	0	0	0	0	0	0	0	0	0	0	0	0	0	0	0	0	0	0
group_4333	0.00185874	0	0	0	0	0	0.1678	0.1942	0	0	0.0299	0	0	0	0	0	0	0	0	0.6772	0.6766	0	0	0	0	0	0	0.0223	0.2876	0.1667	0	0	0.0229	0	0	0	0	0	0	0	0	0	0	0	0	0	0	0	0
group_44203	0.00185874	0	0	0	0	0	0	0	0.04	0	0	0	0	0	0	0	0	0	0	0	0	0	0	0	0	0	0	0	0	0	0	0	0	0	0	0	0	0	0	0	0	0	0.79	0	0	0	0	0	0
group_460	0.00185874	0	0	0	0	0	0	0	0	0.8578	0	0	0.993	0.9079	0	0.9953	0.7296	0.4114	0.2879	0	0	0	0	0	0	0	0	0	0	0	0	0	0	0	0	0	0	0	0.3765	0	0	0	0	0	0	0	0	0	0
group_4739	0.00185874	0.8662	0.8662	0.8662	0.8662	0.8687	0.8662	0.899	0.8662	0.6944	0.8889	0.8662	0.3939	0.0682	0.8914	0.0682	0.3232	0.8662	0.8662	0.8864	0.8687	0.8662	0.8662	0.8662	0.8662	0.8662	0.8662	0.8662	0	0	0.8662	0.8662	0.8662	0.8662	0.8662	0.8662	0.8662	0	0	0.8662	0.8662	0.8662	0.8662	0.8662	0.8662	0.8662	0.8662	0.8662	0.8662
group_731	0.00185874	0	0	0	0	0	0	0.0268	0	0.8566	0	0	1	1	0	0.8648	0.9697	0.0664	0.5723	0	0	0.028	0	0	0	0	0	0	0	0	0	0	0	0	0	0	0	0	0.331	0	0	0	0	0	0	0	0	0	0
group_8014	0.00185874	0	0	0	0	0	0.9609	0.768	0.0331	0.8324	0.0614	0	0.9227	0.8294	0	0.9132	0.8477	0.7284	0.7513	0.9577	0.92	0	0	0	0	0	0	0	0	0	0	0	0	0.0205	0	0	0	0	0.765	0	0	0	0	0	0	0	0	0	0
group_9341	0.00185874	0	0	0	0	0	0	0	0	0.2963	0	0	0	0.2672	0	0	0	0	0	0.9683	0.9286	0	0	0	0	0	0	0	0	0	0	0	0	0	0	0	0	0	0	0	0	0	0	0	0	0	0	0	0
group_10788	0.00165221	0	1	0.9708	0	0	0.0351	0	0.2234	1	0	0	1	1	0	1	1	1	1	1	1	0	0	0	0	0	0	0	0	0	0	0	0	0	0	0.669	0	0	1	0	0	0	0	0	0	0	0	0	0
group_11503	0.00165221	0	0.9961	0.9357	0	0	0.5127	0.538	0	0	0	0	0	0	0.2807	0	0	0.4133	0.4133	0.9961	0.9961	0	0	0	0.4133	0	0	0	0	0	0	0	0	0	0	0	0	0.4152	0	0	0	0	0.3762	0.3645	0.3509	0.3801	0	0	0
group_12127	0.00165221	1	0	0.2492	1	1	0.9851	1	1	1	1	0.9917	1	1	1	0.9983	1	1	1	1	1	0.962	0	0	0	0.9472	0.9967	0.9967	0	0	0.9983	0.8861	0.9851	0.9967	0.9356	0.9422	0.9835	0	0.9967	0.9884	0.9472	0.9983	0.9719	0	0	0	0.9967	1	0.9884
group_12228	0.00165221	0	0	0	0	0	0	0	0.0516	0.9888	0	0.0516	1	0.9888	0.0312	0.9888	0.9888	0.9586	0.9744	0	0	0	0.0128	0	0	0	0	0	0	0	0	0	0	0	0	0	0	0	0.8338	0	0	0	0	0.0133	0	0	0	0	0
group_1230	0.00165221	0	0	0	0	0	0	0.0268	0	0.4895	0	0	1	0.796	0	0.8228	0.8939	0.5641	0.451	0	0	0.028	0	0	0	0	0	0	0	0	0	0	0	0	0	0	0	0	0	0	0	0	0	0	0	0	0	0	0
group_12446	0.00165221	0	0	0	0	0	0	0	0	0.9569	0	0	1	1	0	1	1	0.4392	0.4275	1	1	0	0	0	0	0	0	0	0	0	0	0	0	0	0	0	0	0	0.8235	0	0	0	0	0	0	0	0	0	0
creC_1	0.00165221	0.8389	0.8389	0.9278	0.9389	1	1	1	1	1	1	1	1	1	1	1	1	0.8389	1	1	1	0.9111	0.8389	0.8389	0.8389	0.9278	0.9278	0.9278	0.8389	0.8389	0.8389	0.8389	0.8389	0.8389	0.8389	0.8389	0.8389	1	0.8389	0.8389	0.8389	0.8389	0.8389	0.8389	0.8389	0.8389	0.9278	0.9278	0.8389
group_1276	0.00165221	0	0.6357	0	0	0	0	0	0	1	0	0	1	1	0.7597	1	1	1	1	0	0	0	0	0	0	0	0	0	0	0	0	0	0	0	0	0	0	0	1	0	0	0	0	0	0.4109	0	1	1	0
group_12768	0.00165221	0.8889	0.8889	0.8889	0.8889	0.8889	0.8889	0.8889	0.8889	0.8889	0.8889	0.8889	0.9028	0.9167	0.8889	0.8889	0.8889	0.8889	0.8889	0.8958	0.9583	0.9028	0.8889	0.8889	0.8889	0.8889	0.8958	0.8889	0.8889	0.8889	0.8889	0.8889	0.8889	0.8889	0.8889	0.8889	0.8889	0.8889	0.8889	0.8889	0.8889	0.8889	0.8889	0.8889	0.8889	0.8889	0.8889	0.8889	0.8889
group_1295	0.00165221	1	0.2095	0	1	1	1	0.1369	1	1	1	1	1	1	1	1	1	1	0.9902	1	1	1	0	0	0	1	1	1	0	0	0.9474	0.8939	1	1	1	0.9935	1	0	0.9497	1	1	1	1	0.9129	0.9972	0.9423	1	1	1
fabG_4	0.00165221	0	0	0	0	0.218	0.7281	0	0.1842	1	0	0.114	1	1	0.084	1	1	1	1	1	1	0.0451	0	0	0	0	0	0	0.7957	0.6541	0.6103	0	0.6805	0	0	0	0	0	1	0	0	0	0.3684	0.4486	0.2782	0.5263	0	0	0
group_14167	0.00165221	0	0.5194	0	0	0.5504	0	0.5504	0.5504	0.5504	0.5504	0	0.5504	0.5504	0.5504	0.5504	0.5504	0.5504	0	0.6047	0.4884	0.5194	0	0	0	0	0	0.5504	0	0	0	0	0	0	0	0	0	0.5504	0	0.4884	0.5504	0	0	0	0	0	0	0	0
group_1559	0.00165221	0	0	0	0	0	0.8822	0.0394	0	1	0	0	1	1	0	1	1	0.9701	0.9768	1	1	0	0	0	0	0	0	0	0	0	0	0.0394	0	0	0	0	0	0	0.9511	0	0	0	0	0	0	0	0	0	0
group_16010	0.00165221	0	0	0	0	0	0	0	0	0.6	0	0	0.1383	0.442	0	0.1383	0.1383	0	0	0.3185	0.2148	0	1	1	0	0	0	0	0	0	0	0	0	0	0	0	0	0	0	0	0	0	0	0	0	0	0	0	0.9926
group_1958	0.00165221	0	0	0	0	0	0.3167	0	0	0.8333	0	0	0.6333	0.9917	0.4	0	0.6083	0	0	0	0	0	0	0	0	0	0	0	0	0	0	0	0	0	0	0	0	0	0.4	0	0	0	0	0	0	0	0	0.25	0.4
group_19921	0.00165221	0	1	1	0	0	1	1	0.4069	1	0.5057	0.3379	1	1	0.7103	1	1	1	1	0	0	0.4299	0	0	0	0	0	0	0	0	0	0	0	0	0	0	0	0	1	0	0	0	0	0	0	0	0	0	1
group_21115	0.00165221	0	0.9434	0.6828	0.2101	0	0	1	0.2586	1	0	0.1758	1	1	0	1	1	1	0.996	0	0	0	0.8909	0.9899	1	0	0	0	0.9859	0.9879	0	0	0	0	0	0	0	0.996	0.9939	0	0	0	0	0	0	0	0	0	0
mdtL_2	0.00165221	1	1	1	1	1	1	1	1	1	1	1	1	1	1	1	1	1	1	1	1	1	1	1	1	1	1	1	1	1	1	1	1	1	1	1	1	1	1	1	1	1	1	1	1	1	1	1	1
group_22006	0.00165221	0	0	0	0	0	0	0	0	0	0	0	0	0	0	0	0	0	0	0	0	0.0513	0	0	0	0	0	0	0	0	0	0	0	0	0	0	0	0	0	0	0	0	0	0	0	0	0	0	0
group_23119	0.00165221	1	1	0.965	0.7842	0.9974	1	1	0.9911	1	1	0.8652	1	1	1	1	1	1	1	1	1	0.6917	0.9446	1	0.9478	1	1	1	1	1	1	0.9441	1	1	1	1	1	0.8866	1	0.6463	0.8161	1	1	1	1	1	1	1	0.6834
group_23406	0.00165221	1	1	1	1	1	1	1	1	1	1	1	1	1	1	1	1	1	1	1	1	1	1	1	1	1	1	1	1	1	1	1	1	1	1	1	1	1	1	1	1	1	1	1	1	1	1	1	1
group_23990	0.00165221	1	1	1	1	1	1	1	1	1	1	1	1	1	1	1	1	1	1	1	1	1	0.9981	0.9981	0.9981	1	1	1	0.9981	0.9981	1	1	1	1	1	1	1	0.9981	1	1	1	1	1	1	1	1	1	1	1
group_24867	0.00165221	1	1	1	1	1	1	1	1	1	1	1	1	1	1	1	1	1	1	1	1	1	1	1	1	1	1	1	1	1	1	1	1	1	1	1	1	1	1	1	1	1	1	1	1	1	1	1	1
group_26818	0.00165221	0.9574	0.9314	0.87	0.9953	1	1	1	0.9976	1	1	0.9929	0.9976	0.9976	1	0.9976	0.9953	0.9953	0.9976	0.9976	1	1	0.87	0.87	0.87	0.87	0.87	0.9314	0.87	0.9314	0.87	0.87	0.87	0.87	0.87	0.87	0.87	0.9314	0.87	0.87	0.9314	0.87	0.87	0.87	0.87	0.87	0.9314	0.8771	0.9314
group_27391	0.00165221	0.0347	0.1523	0	0	0.1237	0	0.1116	0.1523	0.9985	0	0	0.3077	0.9985	0.1523	0	0	0	0	0	0	1	0.7647	0.7934	0	0	0	0.0573	0	0	0	0	0	0	0	0	0	0	0	0	0	0	0	0	0	0	0	0	0
group_28506	0.00165221	0	0	0	0	0	0	0.0256	0	0	0	0	0	0	0	0	0	0.3194	0.2575	0	0	0.031	0	0	0	0	0	0	0	0	0	0	0	0	0	0	0	0	0	0	0	0	0	0	0	0	0	0	0
group_29434	0.00165221	1	1	1	1	1	1	1	1	1	1	1	1	1	1	1	1	1	1	1	1	1	1	1	1	1	1	1	1	1	1	1	1	1	1	1	1	1	1	1	1	1	1	1	1	1	1	1	1
group_29892	0.00165221	0	0	0	0	0	0	0	0	0	0	0	0	0	0	0	0	0	0	0	0	0	0	0	0	0	0	0	0	0	0	0	0	0	0	0	0	0	0	0	0	0	0	0	0	0	0	0	0
group_30356	0.00165221	0	0	0	0	0	0	0	0	0	0	0	0	0	0	0	0	0	0	0	0	0	0	0	0	0	0	0	0	0	0	0	0	0	0	0	0	0	0	0	0	0	0	0.0662	0.0921	0.0662	0	0	0
group_3126	0.00165221	0	0.7311	0.6943	0	0	0	0.1271	0	1	0	0	1	0.9613	0.8085	0.9853	1	0.9374	0.9171	0	0	0	0	0	0	0	0	0	0	0	0	0	0	0	0	0	0	0	0.9797	0	0	0	0	0	0	0	0	0	0
group_31475	0.00165221	1	1	1	1	1	1	1	1	1	1	1	1	1	1	1	1	1	1	1	1	1	1	1	1	1	1	1	1	1	1	1	1	1	1	1	1	1	1	1	1	1	1	1	1	1	1	1	1
group_33310	0.00165221	1	1	1	1	1	1	1	1	1	1	1	1	1	1	1	1	1	1	1	1	1	1	1	1	1	1	1	1	1	1	1	1	1	1	1	1	1	1	1	1	1	1	1	1	1	1	1	1
group_3339	0.00165221	0	0.0308	0.0829	0	0	0	0	0	0	0	0	0	0	0	0	0	0	0	0	0	0	0	0	0	0	0	0	0	0	0	0	0	0	0	0	0	0	0	0	0	0	0	0	0	0	0	0	0
group_33805	0.00165221	0	0.3893	0.9642	0	0.6018	0.0626	0	0.1051	0	0	0.0626	0	0	0	0	0	0.0626	0	0	0	0.0515	0	0	0	0	0	0	0	0	0	0	0	0	0	0	0	0	0	0	0	0	0	0	0	0	0	0	0
group_34066	0.00165221	0	0.4548	0	0	0.0285	0.2873	0.4548	0.206	0.1692	0.1951	0	0.1089	0	0.5611	0.0846	0.1256	0.4548	0	0	0	0.2077	0	0	0.273	0	0	0	0	0	0	0	0	0	0	0	0	0	0	0	0	0	0.273	0	0	0	0.4548	0.4548	0
group_345	0.00165221	0	0	0	0	0	0	0.0268	0	0.7506	0	0	1	0.9441	0	0.9079	0.803	0	0.359	0	0	0	0	0	0	0	0	0	0	0	0	0	0	0	0	0	0	0	0.331	0	0	0	0	0	0	0	0	0	0
group_36848	0.00165221	0	0.4217	0	0	0	0	0	0	0	0	0	0	0	0.1285	0	0	0	0	0	0	0	0	0	0	0	0	0	0	0	0	0	0	0	0	0	0	0	0	0	0	0	0	0	0	0	0	0	0
group_39050	0.00165221	1	0	0.4775	1	1	1	0.1892	1	1	1	1	1	1	1	1	1	1	1	1	1	1	0	0	0	1	1	1	0	0	1	1	1	1	1	1	1	0	1	1	1	1	1	0	0	0	1	1	1
group_40386	0.00165221	0.3711	0.2483	0.1957	0	0	0.5452	0.0702	0.1242	0	0.3671	0	0	0	0.5425	0	0	0	0	0	0	0	0	0	0	0	0	0	0	0	0.5196	0	0.4089	0.5493	0.3846	0.3833	0.4723	0	0	0	0	0.2294	0.1107	0	0	0	0.4696	0	0
group_40389	0.00165221	0	0	0	0	0	0	0	0	0	0	0	0	0.0446	0	0	0	0	0	0	0	0	0	0	0	0	0	0	0	0	0	0	0	0	0	0	0	0	0	0	0	0	0	0	0	0	0	0	0
group_40390	0.00165221	0	0	0	0	0	0	0	0	0	0	0	0	0	0	0	0	0	0	0	0	0	0	0	0	0	0	0	0	0	0	0	0	0	0	0	0	0	0	0	0	0	0	0	0	0	0	0	0
lpfB	0.00165221	0	0	0	0	0	0	0	0	0	0	0	0	0	0	0	0	0	0	0	0	0	0	0	0	0	0	0	0	0	0	0	0	0	0	0	0	0	0	0	0	0	0	0	0	0	0	0	0.2539
sfaA_2	0.00165221	0	0	0	0	0	0.0397	0	0.0397	0	0	0	0	0	0	0	0	0	0	0	0	0	0	0	0	0	0	0	0	0	0	0	0	0	0	0	0	0	0	0	0	0	0	0	0	0	0	0	0
group_4416	0.00165221	0	0	0	0	0	0.4303	0	0.1455	1	0	0	1	1	0.3591	1	1	0.9939	0.9667	1	1	0	0	0	0	0	0	0	0	0	0	0	0	0	0	0	0	0	1	0	0	0	0	0	0	0	0	0	0
group_488	0.00165221	0	0	0	0	0	0	0	0	0.8963	0	0	1	0.8427	0	1	0.8601	0.4604	0	0	0	0	0	0	0	0	0	0	0	0	0	0	0	0	0	0	0	0	0	0	0	0	0	0	0	0	0	0	0
group_6809	0.00165221	0	0	0	0	0	0.5546	0	0	1	0	0.1151	1	1	0	1	1	1	1	1	1	0	0	0	0	0	0	0	0	0	0	0	0	0	0	0	0	0	1	0	0	0	0	0	0	0	0	0	0
group_7209	0.00165221	0.9578	0.9578	0.3939	0	0.9578	0.8986	0.9578	0.9578	0.8182	0.9592	0.9592	0.9684	0.8841	0.9592	0.6601	0.6601	0.9539	0.4822	0	0.2661	0	0.9578	0.9578	0.9578	0.9578	0.9592	0.9592	0.9578	0.9578	0	0	0	0	0.0487	0	0	0.9447	0.9447	0.9578	0.9578	0.9578	0.9578	0	0.5692	0.3742	0.9578	0.9578	0.9578
group_7469	0.00165221	0	0	0	0	0	0.127	0	0.0289	0.9962	0.0289	0.0289	0.9962	0.9962	0	0.9962	0.9962	0.956	0.9673	0.9962	0.9962	0.0314	0	0	0	0	0	0	0	0	0	0	0	0	0	0	0	0	0.8264	0	0	0	0	0	0	0	0	0	0
group_8776	0.00165221	0	0.3774	0	0	0	0	0	0	0.9748	0.1572	0	1	1	0	1	1	0.9465	0.9811	1	1	0.0723	0.4465	0	0	0	0	0	0	0	0	0	0	0	0	0	0	0	0.6509	0	0	0	0	0	0	0	0	0	0
group_9111	0.00165221	0.8444	0.8317	0.8317	0	0.8444	0.8508	0.8444	0.8444	0.9429	0.8508	0.8444	0.9333	0.8444	0.8508	0.4476	0.7111	0.8317	0.8317	0	0	0.8508	0.8381	0.8444	0.8317	0.8381	0.8444	0.8444	0.8317	0.8381	0	0	0	0	0	0	0	0.8381	0.8317	0.8381	0.8381	0.8317	0.8317	0.4095	0.4508	0.5873	0.9429	0.8444	0.8317
group_10683	0.00144568	0	0	0	0	0	0.024	0.0146	0.0396	0.0108	0.0127	0.0377	0.0226	0.0108	0	0.0108	0.0108	0.0118	0	0	0	0.0509	0	0	0	0	0	0	0	0	0	0	0	0	0	0	0	0	0	0	0	0	0	0	0	0	0	0	0
group_10781	0.00144568	0	0.9993	0.4077	0	0	0	0.0515	0.1445	1	0.068	0	1	1	0	1	1	1	0.9828	1	1	0	0	0	0	0	0	0	0	0	0	0	0	0	0	0	0	0	1	0	0	0	0	0	0	0	0	0	0
group_1215	0.00144568	0.25	0	0	0	0	0.9444	0.7407	0	0.25	1	0	0.6667	0.25	1	0.25	0.3241	0.25	0.25	0.3056	0.5741	0	0	0.4907	0	0.25	0	0.25	0.4907	0.5	0	0	0	0	0	0	0	0.5648	0.6944	0	0	0	0	0	0	0	0	0.25	0
group_12558	0.00144568	0	1	0.807	0	0	0.9298	1	0.5848	0.9942	0.6374	0	0.9942	0.8012	0	0.9942	0.9942	0.6725	0.6316	0	0	0	0	0	0	0	0	0	0	0	0	0	0	0	0	0	0	0	0.7836	0	0	0	0	0	0	0	0	0	0
group_12769	0.00144568	0.8889	0.8889	0.8889	0.8889	0.8889	0.9028	0.8889	0.8889	0.9167	0.9028	0.8889	0.8889	0.8889	0.9167	0.8889	0.8889	0.8889	0.8889	0.9028	0.8889	0.8889	0.8889	0.8889	0.8889	0.8889	0.8889	0.8889	0.8889	0.8889	0.8889	0.8889	0.8889	0.8889	0.8889	0.8889	0.8889	0.8889	0.8889	0.8889	0.8889	0.8889	0.8889	0.8889	0.8889	0.8889	0.8889	0.8889	0.8889
group_1446	0.00144568	0	0	0	0	0	0.9188	0	0.0398	1	0	0	1	1	0	1	1	1	0.9515	1	1	0	0	0	0	0	0	0	0	0	0	0	0	0	0	0	0	0	0.9681	0	0	0	0	0	0	0	0	0	0
group_1519	0.00144568	0	0	0	0	0	0	0.0268	0	0.7308	0	0	1	0.8228	0	0.9685	0.9977	0.6119	0.7681	0	0	0	0	0	0	0	0	0	0	0	0	0	0	0	0	0	0	0	0.331	0	0	0	0	0	0	0	0	0	0
group_16900	0.00144568	1	1	1	0.9516	1	1	1	1	1	1	0.91	1	1	1	1	1	1	1	1	1	0.7647	0.9919	1	1	0.985	1	1	1	1	0.9965	0.9331	0.9988	1	0.985	0.9988	0.91	1	1	1	1	0.9839	1	0.9919	1	1	0.9965	1	0.9631
group_1881	0.00144568	0.3039	0.2843	0.2843	0.3039	0.3039	0.3431	0.3431	0.3039	1	0.3137	0.3039	1	1	1	1	1	0.3039	0.3039	0.3725	0.3039	0.3039	0.2843	0.2843	0.2843	0.3039	0.3039	0.3039	0.2843	0.2843	1	1	0.9608	1	1	1	1	0.3039	0.3039	0.3039	0.3039	0.3039	0.3039	0.2843	0.2843	0.2843	0.3039	0.3039	0.3039
group_19997	0.00144568	0	0.4514	0.1115	0.8353	0.2672	0.131	0.3489	0.8677	1	0.9909	0.869	1	1	0.7588	0.9248	0.9611	0.8703	0.8288	0.5486	0.6407	0.8651	0	0.1012	0.3658	0.869	0.8872	0.9455	0	0	0.179	0	0	0	0	0	0	0.9598	0.856	0.8833	0.8599	0	0.9209	0.6057	0.6654	0.4501	0.8612	0.8949	0.8625
group_21203	0.00144568	0.0721	1	1	0.4602	1	1	1	0.1493	0.1418	0.4577	0.1368	0.0821	0.3706	0.6642	0.0746	0.1816	1	1	1	1	1	1	1	1	1	1	1	1	1	1	1	1	1	1	1	1	1	1	0.0672	0.0672	1	0.0672	0	0.2612	0.0697	1	1	0.0672
group_22024	0.00144568	0	1	0.313	0	0.0957	0	0.3565	0.371	0.7594	0.4841	0	1	0.9507	0.3971	0.7449	0.8609	0.3565	0.0667	0	0	0	0	0	1	0	0	0	1	1	0	0	0	0	0	0	0	1	0.7449	0	0	0	0	0	0	0	0	0	0
group_2215	0.00144568	0	0.8601	0.7679	0.1964	0.4048	0.7679	0.7738	0.1756	0.4077	0.9345	0.1577	0.8006	0.7649	0.4851	0.5208	0.8006	0.494	0.5179	1	1	0.7679	0.6071	0.7679	0.7679	0	0	0	0.7679	0.7738	0	0	0.1429	0	0	0	0	0.7679	0.2024	0.3244	0.1756	0.0774	0	0.7679	0.7679	0.7679	0.1964	0.4732	0
group_23265	0.00144568	0	0	0	0	0	0.3021	0.1667	0.2396	1	0.6458	0	0	1	0.3472	0	0	0	0	0	0	0.1319	0	0	0	0	0	0	0	0	0	0	0	0	0	0	0	0	0	0	0	0	0	0	0	0	0	0	0
group_24373	0.00144568	0	0	0	0	0	1	0	0	0	0	0	0	0	0	0	0	0.6566	0	0	0	0	0	0	0	0	0	0	0	0	0	0	0	0	0	0	0	0	0	0	0	0	0	0	0	0	0	0	0
group_2523	0.00144568	0.0318	0	0	0.0899	0.0482	0.9618	0.0282	0.0345	0.999	0.2204	0.0399	1	0.9998	0.148	0.9975	0.9954	0.999	0.984	1	1	0.0224	0	0.0365	0	0	0	0	0	0	0.0295	0	0	0.0299	0.0589	0	0	0	0.9687	0.0237	0.061	0	0.0224	0	0.0075	0.044	0.0295	0	0.0125
group_25934	0.00144568	0	0	0	0	0	0	0.1602	0	0	0.2312	0.028	0.2052	0.1451	0	0.1411	0.1411	0.2382	0	0	0	0	0	0	0	0	0	0	0	0	0	0	0	0	0	0	0	0	0	0.2863	0.3453	0	0	0	0	0	0	0	0
group_26013	0.00144568	0	0.0591	0	0	0.0092	0	0	0.0325	0.015	0.1915	0.0297	0.0205	0.0164	0.0157	0.0106	0	0	0	0	0	0.0092	0	0	0	0	0	0	0	0	0	0	0	0	0	0	0	0	0	0	0.0352	0	0	0	0	0	0.2315	0.2397	0
group_26816	0.00144568	1	1	1	1	1	1	1	1	1	1	1	1	1	1	1	1	1	1	1	1	0.9935	1	1	1	1	1	1	1	1	1	1	1	1	1	1	1	1	1	1	1	1	1	1	1	1	1	1	1
group_27493	0.00144568	0	0.5091	0.3333	0	0.1301	0.2306	0.1393	0	0.3447	0	0	0.7534	0.605	0	0.3973	0.5479	0	0	0	0.1301	0	0.1142	0	0	0	0.0913	0.3493	0	0.1301	0	0	0	0	0	0	0	0	0	0	0	0	0	0	0	0	0	0	0
group_28125	0.00144568	1	1	1	1	1	1	1	1	1	1	1	1	1	1	1	1	1	1	1	1	1	1	1	1	1	1	1	1	1	1	1	1	1	1	1	1	1	1	1	1	1	1	1	1	1	1	1	1
group_28452	0.00144568	0	0.3981	0.1892	0	0	0	0	0.0807	0	0.1071	0.0952	0	0	0	0	0	0.1323	0	0.4074	0.4048	0	0	0	0	0	0	0	0	0	0	0	0	0	0	0	0	0	0	0	0	0	0	0	0.1521	0.1521	0	0.0807	0
group_28608	0.00144568	1	1	1	1	1	1	0.7635	1	1	1	1	1	1	1	1	1	1	1	1	1	1	0	0	0	1	1	1	0	0	1	1	1	1	1	1	1	0	1	1	1	1	1	0.9702	0.9702	0.9702	1	1	1
group_28817	0.00144568	0.9387	0.7778	0.9004	1	1	0	0.5019	1	0	1	0.9387	0.3563	0.6284	1	0	0.4904	0	0	0.6973	0.1188	0	0	0.9004	0.908	0.7356	0.9464	1	0.2567	0	0	0	0	0	0	0	0	0	0	0.9464	0.8506	0	0.8506	0.5441	0	0.5441	0.8736	0.7165	0.8966
group_29752	0.00144568	1	1	1	1	1	1	1	1	1	1	1	1	1	1	1	1	1	1	1	1	1	1	1	1	1	1	1	1	1	1	1	1	1	1	1	1	1	1	1	1	1	1	1	1	1	1	1	1
group_31016	0.00144568	0	0.3926	0.4911	0.0403	0	0	0	0	0.0828	0	0	0	0	0	0	0	0	0	0	0	0.2908	0	0	0	0	0	0	0	0	0	0	0	0	0	0	0	0	0	0	0	0	0	0	0	0	0	0	0
group_32060	0.00144568	0	1	1	0	0	0.9981	1	0.92	0.1924	1	1	0.3505	0.24	1	0.3733	0	1	0.5371	0	0	1	0	0	0	0	0	0	0	0	0	0	0	0	0	0	0	0	0	0	0	0	0	0.44	0	0.2552	0	0	0
group_3277	0.00144568	0.4961	0.5538	0.7402	0.4856	0.769	0.5486	0.4856	0.4856	0.8845	0.4856	0.4856	1	0.937	0.7795	1	0.9764	0.9633	0.748	0.7979	0.5486	0.5459	0.4882	0.4882	0.4961	0.4961	0.5486	0.5486	0	0	0.4882	0.4882	0.4882	0.6982	0.4961	0.4882	0.4961	0	0.5538	0.4856	0.4856	0.4882	0.4856	0.399	0.399	0.3963	0.5538	0.5538	0.4856
group_33709	0.00144568	0	0.5459	0.2857	0	0	1	0.7522	0.6764	0.5723	0.4383	0.2884	0.694	0.5935	0.4444	0	0	0.3386	0.2769	0	0	0.1296	0.2504	0.5379	0.3827	0	0	0	0.4727	0.3536	0	0	0	0	0	0	0	0.5511	0	0	0	0	0	0.3536	0.5035	0.3827	0	0	0
group_34702	0.00144568	0.4691	0	0	0	1	0.642	0	0.3611	1	0.2068	0	1	0.4414	1	0.8056	1	0.9012	0.5432	1	1	0	0	0	0.3642	1	1	1	0	0	0.9815	0.6636	0.6574	1	0.9815	0.8457	0.966	0.4907	0	0	0	0.7963	0	0	0	0	0	0	0
group_37320	0.00144568	0.2394	0.6901	0.7512	0	1	0.9765	0.2488	0.2394	0.723	0.2254	0	0.2488	0.7418	0.2254	0.2488	0.2394	0.9906	0.2394	0.7512	0.7512	0	0.2394	0.6432	0.2394	0.5023	0.6667	0.5681	0.9953	0.9953	0.7512	0.723	0.7512	0.7512	0.6667	0.6667	0	0.2488	0.2394	0	0	0.9531	0.7512	0.7512	0.9953	0.9953	0.2394	0.2394	0
cadA_1	0.00144568	0.0686	0.1627	0.1913	0.0729	0.1213	0.1537	0.1603	0.0686	0.102	0.213	0.0827	0.1194	0.1331	0.2464	0.0559	0.0729	0.102	0.0959	0.1641	0.2186	0.0686	0.0559	0.1255	0.0964	0.0724	0.0686	0.1236	0.1119	0.0559	0.0672	0.0559	0.0672	0.1189	0.1246	0.0672	0.1133	0.1175	0.0672	0.0672	0.0677	0.1063	0.0672	0.063	0.0672	0.0672	0.1246	0.0686	0.0672
faeG_1	0.00144568	0	0	0	0	0	0	0	0	0	0	0	0	0	0	0	0	0	0	0	0	0	0	0	0	0	0	0	0	0	0	0	0	0	0	0	0	0	0	0	0	0	0	0	0	0	0	0	0
group_39209	0.00144568	0	0	0	0	0	0	0	0.1263	0	0	0	0	0	0	0	0	0	0	0	0	0	0	0	0	0	0	0	0	0	0	0	0	0	0	0	0	0	0	0	0	0	0	0	0	0	0	0	0
group_40267	0.00144568	0	0.8702	0	0	0	0	0	0	0	0	0	0	0	0	0	0	0	0	0	0	0	0	0	0	0	0	0	0	0	0	0	0	0	0	0	0	0	0	0	0	0	0	0	0	0	1	1	0
group_41837	0.00144568	0	0	0	0	0	0	0	0	0	0	0	0	0	0	0	0	0	0	0	0	0	0	0	0	0	0	0	0	0	0	0	0	0	0	0	0	0	0	0	0	0	0	0	0	0	0	0	0
group_42477	0.00144568	0	0.4406	0	0	0	0	0	0	0	0	0	0	0	0	0	0	0	0	0	0	0	0	0	0	0	0	0	0	0	0	0	0	0	0	0	0	0	0	0	0	0	0	0	0	0	0	0	0
mbtB	0.00144568	1	1	1	1	1	1	1	1	1	1	1	1	1	1	1	1	1	1	1	1	1	0.9698	1	0.9757	1	1	1	0.9715	1	1	1	1	1	1	1	1	0.8396	1	1	1	0.9639	1	0.9715	0.9673	0.9689	1	1	1
group_4344	0.00144568	0	0	0	0	0	0.0401	0	0	0	0	0	0	0	0	0	0	0	0	0.9969	0.9979	0	0	0	0.0586	0	0	0	0	0	0	0	0	0	0	0	0	0	0	0	0	0	0	0	0	0	0	0	0
group_43661	0.00144568	0	0.9679	0	0	0	1	0	0	1	0.3141	0.8782	1	0.9103	0	0.9103	1	0.9744	0.8718	0	0	0	0	0	0	0	0	0	0	0.7436	0	0	0	0	0	0	0	0	0	0	0	0	0	0	0	0	0	0	0
group_43832	0.00144568	0.8333	0.9926	0.5519	0	0.5667	1	1	0.5481	1	0.5667	0.5259	1	1	0.5667	0.5667	0.5481	0.3444	0.1444	0	0	0	0	0	0	1	0.8333	1	0.8333	1	0	0	0	0	0	0	0	1	0	0.9481	1	0.3815	0	0	0	0	0.3815	0.2889	0.3407
group_4399	0.00144568	0	0	0	0	0	0.8526	0	0	0.4808	0	0	0.6635	0.4936	0	0.6186	0.75	0.5705	0.4583	0.8429	0.7196	0	0	0	0	0	0	0	0	0	0	0	0	0	0	0	0	0	0.3429	0	0	0	0	0	0	0	0	0	0
group_44874	0.00144568	0.6963	0.6963	0.7111	0.7111	0.7185	0.9778	0.7259	0.7704	0.7704	0.8444	0.7259	0.7704	0.7704	0.7704	0.7259	0.7111	0.7111	0.6963	0.7704	0.7704	0.7111	0.6963	0.6963	0.6963	0.7111	0.7111	0.7704	0.6963	0.7111	0.6963	0.6963	0.6963	0.6963	0.7111	0.6963	0.6963	0.7111	0.6963	0.6963	0.6963	0.6963	0.6963	0.6963	0.6963	0.6963	0.6963	0.6963	0.6963
group_44922	0.00144568	0	0	0	0	0	0.9218	0	0	0.5926	0	0	0.7695	0.5823	0	0.7407	0.8292	0.7449	0.8025	0	0	0	0	0	0	0	0	0	0	0	0	0	0	0	0	0	0	0	0	0	0	0	0	0	0	0	0	0	0
group_44923	0.00144568	0	0	0	0	0	0.9588	1	0	0.9877	0	0	1	1	0	0.9856	0.9568	0.9938	0.9897	0	0	0	0	0	0	0	0	0	0	0	0	0	0	0	0	0	0	0	0.9383	0	0	0	0	0	0	0	0	0	0
group_45832	0.00144568	0	1	1	0	0	1	1	1	0.8741	1	1	0.5408	0.3147	1	0.2354	0.3869	1	0.8811	0	0	1	0	0	0	0	0	0	0	0	0	0	0	0	0	0	0	0	0	0	0	0	0	0	0	0	0	0	0
group_45837	0.00144568	0	0	0	0	0	0	0.0319	0	0	0.0296	0	0	0.0262	0	0	0	0	0	0	0	0.0273	0	0	0	0	0	0	0	0	0	0	0	0	0	0	0	0	0	0	0	0	0	0	0	0	0	0	0
group_637	0.00144568	0	0	0	0	0	0	0.0268	0	0.8741	0	0	1	0.9685	0	0.9266	0.7902	0.5758	0.3485	0	0	0	0	0	0	0	0	0	0	0	0	0	0	0	0	0	0	0	0.4965	0	0	0	0	0	0	0	0	0	0
group_7544	0.00144568	0.6835	0.9804	0.9804	0	0.7031	0.8852	0.7843	0.8824	0.8852	0.7619	0.7031	0.8852	0.8852	0.8852	0.8852	0.8852	0.7563	0.8235	0	0	0.7619	0.3978	0.6891	0.507	0.7059	0.7563	0.8235	0.8852	0.8852	0	0	0	0	0	0	0	0.8852	0.8459	0.7451	0.7031	0.6527	0.7031	0.549	0.6639	0.6611	0.8852	0.8852	0.6695
group_784	0.00144568	0	0	0	0	0	0	0	0.0535	0.9599	0	0	1	0.9952	0	0.9856	0.9872	0.5222	0.3922	0	0	0	0	0	0	0	0	0	0	0	0	0	0	0	0	0	0	0	0.7624	0	0	0	0	0	0	0	0	0	0
group_7999	0.00144568	0.035	0.0753	0.0708	0.0619	0.0626	0.4773	0.0619	0.0798	0.0798	0.0619	0.0798	0.079	0.079	0.0447	0.0798	0.0619	0.0455	0.0619	0.047	0.047	0.0843	0	0	0	0	0	0	0	0	0	0	0	0	0	0	0	0	0	0	0	0	0	0	0	0	0.9172	0.9202	0
group_934	0.00144568	0	0	0	0	0	0	0	0.1352	0.8508	0	0	1	0.8007	0	0.669	0.9674	0.5979	0.3881	0	0	0	0	0	0	0	0	0	0	0	0	0	0	0	0	0	0	0	0.1655	0	0	0	0	0	0	0	0	0	0
group_9349	0.00144568	0	0	0	0	0	0	0.1013	0	0	0	0	0	0	0	0	0	0.1013	0	0.8565	0.9916	0	0	0	0	0	0	0	0	0	0	0	0	0	0	0	0	0.1013	0	0	0	0	0	0	0	0	0	0	0
group_9359	0.00144568	0	0	0	0	0	0	0	0	0.211	0	0	0	0	0	0	0	0	0	0.8945	0.9494	0	0	0	0	0	0	0	0	0	0	0	0	0	0	0	0	0	0	0	0	0	0	0	0	0	0	0	0
group_9440	0.00144568	0	0	0.3813	0	0	1	0.7424	0.0467	1	0	0	1	1	0.0783	1	1	1	1	1	1	0	0	0	0	0	0	0	0	0	0	0	0	0	0	0	0	0	1	0	0	0	0	0	0	0	0	0	0
group_1000	0.00123916	0	0	0	0	0	0	0.0268	0	0.9114	0	0	1	0.9883	0	0.9685	0.9021	0.1177	0.331	0	0	0	0	0	0	0	0	0	0	0	0	0	0	0	0	0	0	0	0.331	0	0	0	0	0	0	0	0	0	0
group_10332	0.00123916	0.8909	0.9939	0.8939	1	0.9667	0.9939	1	0.9121	1	1	0.9485	1	0.9485	1	1	1	0.9697	0.8606	1	1	0.8939	0	0.8242	0.8061	0.7394	0.8667	0.8818	0.7242	0.6848	0.5212	0.6152	0.6636	0.8667	0.8909	0.8606	0.8606	0.9121	0.4879	0.8061	0.7818	0.8455	0.8	0.503	0.5727	0.6697	0.9	0.8848	0.8727
group_1098	0.00123916	0	0	0	0	0	0.054	0	0	0.9856	0	0	1	0.9069	0.054	0.993	1	0.6972	0.4735	0	0	0	0	0	0	0	0	0	0	0	0	0	0	0	0	0	0	0	0.2884	0	0	0	0	0	0	0	0	0	0
group_1129	0.00123916	0	0	0	0	0	0	0.0268	0	0.6608	0	0	1	1	0	0.986	0.9382	0.5268	0.2086	0	0	0	0	0	0	0	0	0	0	0	0	0	0	0	0	0	0	0	0.331	0	0	0	0	0	0	0	0	0	0
group_12283	0.00123916	0	0.3486	0	0	0	0.2215	0.0289	0.0967	0.9901	0.1545	0.1157	0.9992	0.9901	0.1575	0.9627	0.9962	0.9589	0.9422	0.9627	0.9635	0	0	0	0	0	0	0	0	0	0	0	0	0	0	0	0	0	0.9444	0	0	0	0	0	0	0	0.0342	0.0388	0
yjeM_1	0.00123916	0.989	0.989	0.989	0.989	0.989	0.9906	0.989	0.989	0.989	0.9906	0.9906	0.989	0.989	0.9906	0.989	0.989	0.9906	0.9874	0.989	0.9906	0.989	0.9418	0.989	0.989	0.989	0.989	0.989	0.9843	0.989	0.989	0.9591	0.989	0.989	0.989	0.989	0.989	0.989	0.989	0.989	0.989	0.989	0.989	0.978	0.9544	0.9843	0.989	0.989	0.989
group_13515	0.00123916	1	0.9992	0.9992	0.9992	0.9992	0.9992	0.9934	0.9992	0.9992	0.9992	0.9992	0.9992	0.9992	0.9992	1	0.9992	0.9992	0.9992	1	0.9992	0.9992	0.7054	0.9233	0.8284	0.9992	0.9992	0.9992	0.8944	0.9109	0.9992	0.9992	0.9992	0.9992	0.9992	0.9992	0.9992	0.9876	0.9992	0.9992	0.9992	0.9992	0.9992	0.854	0.8284	0.7814	0.9992	0.9992	0.9992
group_1479	0.00123916	0	0	0	0	0	0	0.0268	0	0.8939	0	0	1	0.986	0	0.9709	0.7844	0.8648	0.6084	0	0	0	0	0	0	0	0	0	0	0	0	0	0	0	0	0	0	0	0	0	0	0	0	0	0	0	0	0	0
group_1535	0.00123916	0	0	0	0	0	0	0	0	0.8999	0.054	0	1	0.8785	0	0.9995	1	0.7833	0.5725	0	0	0	0	0	0	0	0	0	0	0	0	0	0	0	0	0	0	0	0.2772	0	0	0	0	0	0	0	0	0	0
group_1591	0.00123916	0	0	0	0	0	0.0813	0	0	0.8373	0	0	0.9957	0.9513	0	0.8678	0.8571	0.4971	0.4109	0	0	0	0	0	0	0	0	0	0	0	0	0	0	0	0	0	0	0	0.3617	0	0	0	0	0	0	0	0	0	0
group_16084	0.00123916	0.8588	0.8588	0.6627	0.8588	0.8588	0.8627	0.6235	0.8588	0.8588	0.8627	0.8588	0.8588	0.8588	0.8588	0.8588	0.8588	0.8431	0.8431	1	0.8627	0.8118	0.7804	0.851	0.8588	0.8039	0.8588	0.8588	0.8314	0.8549	0.8314	0.8275	0.7176	0.8431	0.8588	0.8314	0.8431	0.8588	0	0.8431	0.8314	0.8353	0.8353	0.8078	0.8314	0.8549	0.8588	0.8588	0.851
group_165	0.00123916	0	0	0	0	0	0	0.0712	0.1011	0.8941	0	0	1	0.9658	0.0856	1	0.9888	0.7608	0.5431	0	0	0	0	0	0	0	0	0	0	0	0	0	0	0	0	0	0	0	0.5415	0	0	0	0	0	0	0	0	0	0
group_17050	0.00123916	0.4638	0.4251	0.9952	0.4686	0.4734	1	0.6232	0.4348	1	0.4734	0.4444	1	1	0.4734	1	1	0.4106	0.4734	0.4734	0.4734	0.4589	0.57	0.57	0.4976	0.4444	0.4686	0.4638	0.4541	0.6522	0.4686	0	0.372	0.4686	0.4734	0.4686	0.4686	0.9952	0.4541	0.4686	0.4686	0.4493	0	0.1449	0.7874	0.9275	0.4686	0.6908	0.4734
group_18482	0.00123916	0	0	0	0	0	1	0.9871	0	1	0.5591	0	1	1	0.1871	1	1	1	1	1	1	0.1075	0	0	0	0	0	0	0	0	0	0	0	0	0	0	0	0	0.9763	0	0	0	0	0	0	0	0	0	0
group_19062	0.00123916	0	0	0	0	0	0.3442	0	0	1	0.1905	0	1	1	0	0.9978	1	1	0.9719	1	1	0	0	0	0	0	0	0	0	0	0	0	0	0	0	0	0	0	0.9978	0	0	0	0	0	0	0	0	0	0
group_19444	0.00123916	0	0	0	0	0	0.7328	1	0.3333	1	0	0.4738	1	1	0	1	1	1	1	0	0	0	0	0	0	0	0	0	0	0	0	0	0	0	0	0	0	0	1	0	0	0	0	0.6832	0	0	0	0	0
group_19448	0.00123916	0	0	0	0	0	1	0.8099	0	0.5702	0	0	0.8044	0.7163	0	0.7576	0.7824	0.7576	0.8402	0	0	0	0	0	0	0	0	0	0	0	0	0	0	0	0	0	0	0	0.4242	0	0	0	0	0.6419	0	0	0	0	0
group_19452	0.00123916	0	0	0	0	0	0.7143	1	0	0.9927	0.2857	0	1	0.9853	0	1	0.989	0.9414	0.9927	0	0	0	0	0	0	0	0	0	0	0	0	0	0	0	0	0	0	0	0.9927	0	0	0	0	0	0	0	0	0	0
group_19608	0.00123916	1	0.9991	1	1	1	1	1	1	1	1	1	1	1	1	1	1	1	1	1	1	1	0.9991	0.9991	0.9991	1	1	1	0.9991	0.9991	1	1	1	1	1	1	1	0.9991	1	1	1	1	1	0.9991	0.9991	0.9991	1	1	1
group_19791	0.00123916	0.8718	0.641	0.3846	0.8718	0.8889	0.8718	0.8718	0.8718	0.8718	0.8946	0.8718	0.8946	0.8718	0.8946	0.8718	0.8718	0.8718	0.8718	0.8746	0.8718	0.8718	0.8718	0.8718	0.8718	0.8718	0.8718	0.8718	0.8718	0.8718	0.8718	0.8718	0.8718	0.8718	0.8718	0.8718	0.8718	0.8718	0.8718	0.8718	0.8718	0.8718	0.8718	0.8718	0.8718	0.8718	0.8889	0.8718	0.8718
group_2055	0.00123916	0.6921	0	0.2684	0.7938	0.7938	0.9831	0	0.7486	0.7938	0.7938	0.7938	0.7938	0.8136	0.7938	0.7938	0.7938	0.7938	0.7938	0.7994	0.7938	0.6723	0	0	0	0.661	0.6695	0.7006	0	0	0.6723	0.6695	0.6808	0.7062	0.6977	0.6723	0.6921	0	0.7938	0.6921	0.6977	0.6921	0.661	0	0	0	0.9718	0.7797	0.6186
group_20665	0.00123916	1	1	0.8642	1	1	1	1	1	1	1	1	1	1	1	1	1	1	1	1	1	1	0.8642	0.8642	1	1	1	1	0.8642	0.8642	1	0.8642	1	1	1	1	1	0.8673	0.8642	1	1	1	1	0.8642	1	1	1	1	1
group_21464	0.00123916	1	1	1	1	1	1	1	1	1	1	1	1	1	1	1	1	1	1	1	1	1	0.8085	1	1	1	1	1	1	1	1	1	1	1	1	1	1	1	1	1	1	1	1	1	1	1	1	1	1
group_22004	0.00123916	0	0	0	0	0	0	0	0.1439	0	0.1079	0.1079	0	0	0	0	0	0	0	0	0	0.0552	0	0	0	0	0	0	0	0	0	0	0	0	0	0	0	0	0	0	0	0	0	0	0	0	0	0	0
group_25534	0.00123916	0	0.5253	0.5253	0	0.9966	1	0.8316	0.3367	0.5825	0	0.3401	0.5657	0.8754	0.835	0.5286	0.5387	1	0.5286	1	1	0.4781	0.5219	0.5084	0.5084	1	1	1	0.5253	0.5253	0.9865	0.9865	0.9865	0.9865	0.9865	0.9865	0.9966	0.5354	0.5286	0	0	0.9865	0.4242	0.532	0	0.532	0.5219	0.5219	0
group_25558	0.00123916	0.1643	0.3613	0.2343	0	0.155	0.2354	0.3042	0.2354	0.3205	0.1026	0.1294	0.0746	0.2646	0.0268	0.0758	0.0583	0	0.0408	0.0851	0.1235	0.028	0	0	0	0	0	0	0	0	0	0	0	0	0	0	0	0	0	0	0	0	0	0.0315	0	0	0	0	0
group_26130	0.00123916	0.1513	0.1317	0	0	0.2829	0.1317	0.1317	0	0.1905	0.1317	0.1317	0.5042	0.2745	0.1905	0.1905	0.4482	0	0	0	0	0	0	0	0.2913	0.1317	0	0	0	0	0.1485	0	0	0	0.1401	0	0	0	0	0	0	0	0	0	0	0	0.1597	0.1541	0.1317
group_26402	0.00123916	1	1	1	1	1	1	1	1	1	1	1	1	1	1	1	1	1	1	1	1	1	1	1	1	1	1	1	1	1	1	1	1	1	1	1	1	1	1	1	1	1	1	1	1	1	1	1	1
group_27616	0.00123916	0	0.8833	0.8833	0	0.8833	0.975	0.8833	0.7333	0	0	0.625	0	0	0.9833	0	0	0.8833	0	0.9	0.8917	0	0	0	0	0.8833	0.8833	0.8833	0	0	0.7667	0	0.7083	0.8583	0.8917	0.5417	0.625	0	0	0	0	0.85	0	0	0	0	0	0	0
yihP_4	0.00123916	0	1	1	0	0	1	1	0.2976	1	0.1469	0	0.7345	1	0.1733	0.4614	0.725	1	0.8776	0.1168	0	0.0433	1	1	1	0	0	0	1	1	0	0	0	0.4124	0.4407	0	0	1	0	0	0	0	0.5047	1	1	1	0	0	0
group_28453	0.00123916	0	0.3158	0.2256	0	0	0	0.2093	0	0	0.1003	0	0	0	0	0	0	0	0	0.2043	0.1228	0	0	0	0	0	0	0	0	0	0	0	0	0	0	0	0	0	0	0	0	0	0	0	0	0	0	0	0
group_2867	0.00123916	0.0122	0	0	0	0	0	0	0.1028	1	0	0	1	1	0.0943	1	1	0.9534	0.8908	1	1	0	0	0	0	0	0	0	0	0	0	0	0	0	0	0	0	0	0.9475	0	0	0	0	0	0	0	0	0	0
group_29123	0.00123916	0.9455	0.7169	0.8589	0.9775	0.9775	0.9775	0.9333	0.9775	0.9775	0.9775	0.9766	1	1	0.6442	1	0.9775	1	1	0.9775	0.9775	0.9671	0	0.5567	0.5108	0.9455	0.9472	0.9463	0.245	0.1212	0.9411	0.9472	0.9455	0.9472	0.9429	0.9351	0.9429	0.6788	0.9636	0.9455	0.9385	0.942	0.942	0.3186	0.2372	0.4338	0.9455	0.9437	0.9455
group_29223	0.00123916	0	0	0	0	0	0	0	0	0	0	0	0	0	0	0	0	0	0	0	0	0	0	0	0	0	0	0	0	0	0	0	0	0	0	0	0	0	0	0	0	0	0	0	0	0	0	0	0
group_29248	0.00123916	0	0.1294	0	0	0	0	0.2177	0	0.9938	0.1256	0	1	0.9963	0	1	0.9963	0.9876	1	0	0	0	0	0	0	0	0	0	0	0	0	0	0	0	0	0	0	0	0.9204	0	0	0	0	0	0	0	0	0	0
group_3039	0.00123916	0	0	0	0	0	0.8621	0.1352	0	0.9451	0	0	0.9491	0.9545	0	0.9357	0.9518	0.9009	0.9143	0.9558	0.9558	0	0	0	0	0	0	0	0	0	0	0	0	0	0	0	0	0	0.8501	0	0	0	0	0	0	0	0	0	0
group_30994	0.00123916	0	1	0.7035	0.0561	0	1	1	0.5281	0	0.0667	0	0	0.3544	0.1772	0	0	0.986	0.8684	1	1	0	0	0	0.986	0	0	0	0	0	0	0	0	0	0	0	0	1	0	0	0	0	0.4	0.6649	0.186	0.1404	0	0	0
group_31146	0.00123916	0	0	0.8657	0.8657	0	0.5262	0.8657	0.8657	0.8657	0.8673	0.8657	0.5648	0.4491	0.5972	0.4954	0	0.8657	0.8657	0	0	0.8657	0.8657	0.8657	0.8657	0	0	0	0	0	0	0	0	0	0	0	0	0	0	0.8657	0.8657	0	0.8657	0.8657	0.8657	0.8657	0.8596	0.8333	0.8657
group_31330	0.00123916	1	1	1	0	0	1	1	0.4127	1	0	0	0	1	0	0	0	0	0	0	1	0	1	1	1	1	1	1	1	1	0	0	0	0	0	0	0	1	1	0	0	1	0	1	1	1	1	1	0
group_33252	0.00123916	1	0.9916	0.9916	0	0	0.9916	1	0.1519	1	0.8059	0	1	1	0	1	1	1	1	0	0	1	1	1	1	0	0	0	1	1	0	0	0.3713	0	0	0	0	1	1	0	0	1	0	0	0	0	1	1	0
group_33553	0.00123916	0.1306	0	0	0	0	1	1	0.3919	1	0.518	0.1577	1	1	0	1	1	1	1	0	0	0	0	0	0	0	0	0	0	0	0	0	0	0	0	0	0	0	1	0	0	0	0	0	0	0	0	0	0
fucA_4	0.00123916	0.0491	0	0	0	0.2045	0.0675	0	0	0	0	0	0.8569	0	0	0.2065	0.4806	1	0	0	0	0	0	0	0	0	0	0	0	0	0	0	0.8589	0	0	0	0	0	0	0	0	0	0	0	0	0	0	0	0
group_34685	0.00123916	0.75	0	0	0	0	0.25	0.2708	0.7083	0.8333	0	0	0.8333	0.7708	0.2604	0.7708	0.8333	0.6458	0.6979	0	0	0	0.6875	0.7708	0.7292	0	0	0	0.7396	0.7188	0	0	0	0	0	0	0	0.7708	0.6458	0	0	0.5104	0	0	0	0	0.7708	0.7708	0
group_34757	0.00123916	0	0	0	0	0	0	0	0	0	0	0	0.0202	0	0	0	0	0	0	0	0	0.0463	0	0	0	0	0	0	0	0	0	0	0	0	0	0	0	0	0	0	0	0	0	0	0	0	0	0	0
group_34765	0.00123916	0	0	0	0	0	0	0	0	0	0	0	0	0	0	0	0	0	0	0	0	0	0	0	0	0	0	0	0	0	0	0	0	0	0	0	0	0	0	0	0	0	0	0	0	0	0	0	0
group_3599	0.00123916	0	0.0405	0.5393	0	0	0.1102	0	0.1122	0.9996	0.0594	0	1	0.9996	0.1482	0.9996	1	0.9975	0.982	0	0	0	0	0	0	0	0	0	0	0	0	0	0	0	0	0	0	0	0	0	0	0	0	0.9857	0.9717	0.9713	0	0	0
group_36369	0.00123916	0	0	0	0	0	0	0	0	0	0	0	0	0	0	0	0	0	0	0	0	0.0394	0	0	0	0	0	0	0	0	0	0	0	0	0	0	0	0	0	0	0	0	0	0	0	0	0	0	0
group_37860	0.00123916	0	0	0	0	0	0.0564	0	0	0	0	0	0	0	0	0	0	0	0	0	0	0	0	0	0	0	0	0	0	0	0	0	0	0	0	0	0	0	0	0	0	0	0	0	0	0	0	0	0
group_41612	0.00123916	0	0.9852	0.888	0.998	0.1662	0.4857	0.4611	0.9898	0.4453	1	1	0.5879	0.3978	0.6196	0.0158	0.0997	0.9826	0.9376	0.9867	0.9857	0.9857	0.0128	0	0	0	0	0	0	0	0	0	0	0	0	0	0	0.9842	0	0.998	0.9903	0	0.9852	0.931	0.9284	0.9673	0	0	0.9903
group_41671	0.00123916	0	0	0	0	0	0	0	0	0	0	0	0	0	0	0	0	0	0	0	0	0	0	0	0	0	0	0	0	0	0	0	0	0	0	0	0	0	0	0	0	0	0	0	0	0	0	0	0
group_41860	0.00123916	0.9389	0.9695	0.8719	0.8821	0.9644	0.877	0.955	0.9194	0.9779	1	0.9635	0.5293	1	1	0.0857	0.2163	0.9228	0.81	1	1	0.8363	0.726	1	0.894	1	1	1	0.9118	0.8685	0.8185	0.8923	0.8609	0.9474	0.9042	0.9992	0.9618	0.9975	0.9864	0.9618	0.9593	0.877	0.8923	0.7769	0.8049	0.8126	0.9415	0.9084	0.8914
group_42492	0.00123916	0	0	0	0	0	0	0	0	0	0	0	0	0	0	0	0	0	0	0	0	0.0941	0	0	0	0	0	0	0	0	0	0	0	0	0	0	0	0	0	0	0	0	0	0	0	0	0	0	0
group_45306	0.00123916	0	0	0	0	0	0	0	0	0	0	0	0	0	0	0	0	0	0	0	0	0	0	0	0	0	0	0	0	0	0	0	0	0	0	0	0	0	0	0	0	0	0	0	0	0	0	0	0
group_45308	0.00123916	0	0	0	0	0	0	0	0	0	0	0	0	0	0	0	0	0	0	0	0	0	0	0	0	0	0	0	0	0	0	0	0	0	0	0	0	0	0	0	0	0	0	0	0	0	0	0	0
group_464	0.00123916	0	0	0	0	0	0	0	0	0.9165	0	0	1	1	0	0.9995	0.9727	0.5564	0.2937	0	0	0	0	0	0	0	0	0	0	0	0	0	0	0	0	0	0	0	0.8127	0	0	0	0	0	0	0	0	0	0
group_47150	0.00123916	0	0.5301	0	0	0	0	0	0	0	0	0	0	0	0.0602	0	0	0	0	0	0	0.0602	0	0	0	0	0	0	0	0	0	0	0	0	0	0	0	0	0	0	0	0	0	0	0	0	0	0	0
group_47461	0.00123916	0	0.1413	0.1335	0	0	0.6511	0.3635	0.422	0.3343	0.3216	0.0936	0.5351	0.501	0.8216	0.3645	0.384	0.4094	0	0.1296	0.038	0.2505	0	0.346	0	0	0	0.153	0	0	0	0	0	0	0	0	0	0	0	0	0	0.2027	0	0	0	0	0	0	0
group_478	0.00123916	0.5909	0.5909	0.5909	0.5909	0	0.5909	0.9899	0.5909	0.5909	0.9848	0.5909	0.596	0.5909	0.5909	0.5909	0.5909	0.5909	0.5909	1	0.596	0.5909	0.5909	0.5909	0.5909	0.5909	0.5909	0.5909	0.5909	0.5909	0	0	0.4798	0	0	0	0	0.5909	0.5909	0.5909	0.5909	0.5909	0.5909	0.4798	0.4798	0.4798	0.5909	0.5909	0.5909
group_49448	0.00123916	0.8972	0.8972	0.7819	0.8567	0	0.7321	0.9128	0.9034	0.8972	0.9034	0.9159	0.9034	0.9034	0.4766	0.8972	0.9034	0.9065	0.8349	0.9034	0.9003	0.8131	0.7321	0.8131	0.2679	0.8629	0.7913	0.9034	0.7477	0.9034	0	0	0	0	0	0	0	0.6449	0.7726	0.7913	0.7913	0.7477	0.7913	0.729	0.7477	0.7477	0.8972	0.8972	0.8972
group_501	0.00123916	0	0	0	0	0	0.0267	0.0252	0.1724	1	0	0	1	1	0	1	1	0	0	0	0	0.0214	0	0	0	0	0	0	0	0	0	0	0	0	0	0	0	0	0	0	0	0	0	0	0	0	0	0	0
group_51049	0.00123916	1	1	0	1	1	1	1	1	1	1	1	1	1	1	1	1	1	1	1	1	1	0	0	0	0.8073	1	1	0	0	0.8021	1	1	1	0.9219	0.7969	1	0	0.9323	1	1	0.7969	0.9531	0	0	0	1	1	1
group_51060	0.00123916	0.9444	0.8827	0.8827	0.9383	0.9444	0.9444	0.9444	0.9259	0.9444	0.9815	0.9444	0.9444	0.9444	0.9506	0.9383	0.9444	0.9444	0.9444	0.9506	0.9815	0.9321	0.8765	0.821	0.9321	0.9321	0.9383	0.9444	0.5802	0.8889	0.9259	0.9012	0.9321	0.9444	0.9383	0.9321	0.9321	0.9444	0.6605	0.8765	0.858	0.8519	0.9136	0.642	0.9321	0.9321	0.9444	0.9321	0.7654
rhlE_2	0.00123916	0.7304	1	0.7353	1	1	1	1	0.7304	1	1	1	1	1	1	1	1	0.7353	0.8922	1	1	1	0.7304	1	1	0.7353	1	0.7353	0.7157	0.7157	0.7353	0.7353	0.7353	0.7353	0.7353	0.7353	0.7353	1	0.7353	0.7304	0.9804	0.7304	0.9804	0.9804	1	1	0.7304	0.9804	0.7304
group_6598	0.00123916	0	1	0.7823	0	0	0.2965	1	0.2973	0.9996	0.2397	0.0428	1	1	0.324	0.9979	0.9996	1	0.9966	0.0724	0.0644	0	0	0.0119	0	0	0	0	0.155	0.155	0	0	0	0	0	0	0	0	0.9966	0	0	0	0	0	0	0	0	0	1
group_8267	0.00123916	0	0	0	0	0	0.9852	0.8747	0.0512	0.813	0.0494	0.079	0.9265	0.8488	0.1784	0.8728	0.871	0.9568	0.8407	0	0	0	0	0	0	0	0	0	0	0	0	0	0	0	0	0	0	0	0.5025	0	0	0	0.1735	0.4537	0	0.3204	0	0	0
group_8271	0.00123916	0	0	0	0	0	0.937	1	0.1173	0.9617	0	0	0.9531	0.9605	0	0.9469	0.9852	0.9772	0.9395	0	0	0	0	0	0	0	0	0	0	0	0	0	0.1747	0	0	0	0	0	0.9216	0	0	0	0	0.4802	0	0	0	0	0
group_8390	0.00123916	0	0	0	1	0.1791	0.4628	0.3387	0.9929	1	1	1	1	1	0.7004	1	0.9947	1	1	0	0	0	0	0	0	0	0	0	0	0	0.2128	0.4043	0	0	0	0	0	0	0.9982	0.9947	0.9823	0	1	0	0	0	0.9965	0.9894	0.9965
group_8780	0.00123916	0	0	0	0	0	0	0.2494	0	0.964	0.0552	0	0.964	0.964	0	0.964	0.964	0.9568	0.9592	0.964	0.964	0.06	0	0	0	0	0	0	0	0	0	0	0	0	0	0	0	0	0.9305	0	0	0	0	0	0	0	0	0	0
group_887	0.00123916	0	0	0	0	0	0	0	0	0.9438	0	0	1	0.9668	0.054	0.8791	1	0.3066	0.3617	0	0	0	0	0	0	0	0	0	0	0	0	0	0	0	0	0	0	0	0.4917	0	0	0	0	0	0	0	0	0	0
group_9476	0.00123916	0.8602	0.8548	0.8548	0.8548	0.8548	0.7742	0.8548	0.8548	0.8602	0.8602	0.8548	0.8548	0.8548	0.8548	0.8548	0.8548	0.8548	0.8548	0	0	0.8548	0.8548	0.8548	0.8548	0.8548	0.8548	0.8548	0.8548	0.8548	0	0	0	0	0	0	0	0.8548	0.8548	0.8548	0.8548	0.8548	0.8548	0	0	0	0.8548	0.8602	0.8548
group_1019	0.00103263	0	0	0	0	0	0	0	0.0503	0.8839	0	0	1	1	0	0.9813	0.9599	0.7303	0.3151	0	0	0	0	0	0	0	0	0	0	0	0	0	0	0	0	0	0	0	0.7737	0	0	0	0	0	0	0	0	0	0
group_10744	0.00103263	0	1	0.7908	0	0.117	0.3582	0.8652	0	0.4397	0.2128	0.2128	0	0.422	0.2837	0	0	0.422	0	0	0	0	0	0	0	0	0	0	0	0	0.9397	0	0	0.9468	0.8617	0	0.5035	1	0	1	1	0	0.9149	0	0	0	0	0	0
group_11767	0.00103263	0	0	0	0	0.0807	0.8921	0.0562	0.876	1	0.0607	0.0155	1	0.9845	0.9419	1	1	0.98	0.9477	1	1	0	0.7448	0.8185	0.0304	0	0	0.1667	0.6447	0.6434	0.1783	0	0.385	0	0	0	0	0.0349	0.9716	0	0	0	0.5388	0.4076	0.4212	0.6202	0.6848	0.2771	0
group_12222	0.00103263	0	0	0	0	0	0	0	0	0.9624	0	0	0.9892	1	0	1	1	1	0.6989	0	0	0	0	0	0	0	0	0	0	0	0	0	0	0	0	0	0	0	0	0	0	0	0	0	0	0	0	0	0
group_12287	0.00103263	0	0	0	0	0	0	0.1467	0	0	0	0	0	0	0	0	0	0	0	0	0	0	0	0	0	0	0	0	0	0	0	0	0	0	0	0	0	0	0	0	0	0	0	0	0	0	0	0	0
dhaR_2	0.00103263	1	0.9922	0.9969	1	1	1	1	0.9914	1	1	1	1	1	1	1	1	1	0.9937	1	1	0.9945	0.9553	0.9875	0.9984	1	1	1	0.9796	0.9875	0.9922	0.9843	0.9984	1	1	0.9961	1	0.9984	0.9875	0.9976	0.9984	0.9843	0.9859	0.9898	0.9945	0.989	1	1	0.9984
group_13334	0.00103263	0.9991	0.9991	1	0.9467	0.9991	1	1	0.9991	1	0.9991	0.9083	1	1	1	1	1	1	1	1	1	0.8197	0.9664	0.9846	0.9801	1	1	1	0.945	0.9977	0.9991	0.9991	0.9991	0.9991	0.9991	0.9991	0.9991	0.9484	1	0.8587	0.8661	0.9991	0.9786	0.9792	0.9983	0.9835	0.9991	0.9991	0.8758
group_13632	0.00103263	1	0.8566	0.8742	0.9968	1	1	1	1	1	1	0.996	1	1	1	1	1	1	1	1	1	0.9808	0.5817	0.9527	0.8926	1	1	1	0.5753	0.6611	0.996	0.9736	0.9768	1	0.992	1	1	0.8542	1	1	0.996	1	1	0.7716	0.9543	0.9335	1	1	1
group_14875	0.00103263	0	0	0	0	0	0	0	0	0	0	0	0	0	0	0	0	0	0	0	0	0.0471	0	0	0	0	0	0	0	0	0	0	0	0	0	0	0	0	0	0	0	0	0	0	0	0	0	0	0
group_1549	0.00103263	0	0	0	0	0	0.8798	0	0	1	0.0788	0	1	1	0	1	1	1	0.9484	1	1	0	0	0	0	0	0	0	0	0	0	0	0	0	0	0	0	0	0.9606	0	0	0	0	0	0	0	0	0	0
group_15616	0.00103263	1	0	0	0.0564	1	1	0	0	1	0	0	1	1	0.1675	1	1	1	1	1	1	0	0	0	0	1	1	1	0	0	1	1	1	1	1	1	1	0	1	0	0	1	0	0	0	0	1	1	0
group_15886	0.00103263	0	0.5946	0.6463	0	0	0.8776	0.8272	0	0	0.1374	0.1714	0.1429	0	0	0	0	0.7905	0.3633	0.9986	1	0	0	0	0.8762	0	0	0	0	0	0	0	0	0	0	0	0	0.6871	0	0	0	0	0.3374	0	0	0	0	0	0
group_16123	0.00103263	0	0	0	0	0	0.0544	0	0.1388	1	0	0	1	1	0	1	1	1	1	1	1	0.0329	0	0	0	0	0	0	0	0	0	0	0	0	0	0	0	0	0.9928	0	0	0	0	0	0	0	0	0	0
group_17385	0.00103263	0.9897	0.9763	0.4244	0.9885	0.9891	0.9763	0.9846	0.9891	0.9968	1	0.9891	1	0.9891	1	0.9859	0.9891	0.991	0.9885	1	1	0.9872	0	0	0	0.9885	0.9897	0.9878	0	0	0.9891	0.984	0.9891	0.9891	0.9885	0.9846	0.9891	0	0.9647	0.984	0.9853	0.9885	0.9878	0	0	0	0.9872	0.9878	0.9756
group_17729	0.00103263	1	1	1	1	1	1	1	1	1	1	1	1	1	1	1	1	1	1	1	1	1	1	1	1	1	1	1	1	1	1	1	1	1	1	1	1	1	1	1	1	1	1	1	1	1	1	1	1
group_17883	0.00103263	0.7124	0.1371	0.1371	0.1411	0.1411	0.1747	0.1411	0.1411	0.2272	0.1411	0.1371	0.1801	0.2231	0.1371	0.1237	0.1761	0.8602	0.9946	0.1411	0.172	0	0.8602	0.8602	0	0.1048	0	0.172	0	0	0	0	0	0.0323	0	0.1304	0	0.1196	0	0	0	0	0	0	0	0	0.1492	0.2554	0.1909
group_17899	0.00103263	0.8485	0.572	0.2917	0.8371	0.8636	0.928	0.8712	0.8561	1	0.8712	0.9773	1	1	1	1	1	1	0.9432	1	1	0.8182	0	0.9205	0.9015	0.7841	0.9773	0.9508	0.6477	0.625	0.8371	0.5833	0.7311	0.8295	0.8182	0.7652	0.7955	0.75	0.9773	0.8258	0.8182	0.8598	0.9773	0.9432	0.9242	0.9773	0.8523	0.9508	0.7652
group_18752	0.00103263	1	1	1	1	1	1	1	1	1	1	1	1	1	1	1	1	1	1	1	1	1	1	1	1	1	1	1	1	1	1	1	1	1	1	1	1	1	1	1	1	1	1	1	1	1	1	1	1
group_19438	0.00103263	0	0	0	0	0	0.7383	1	0	1	0	0	1	1	0	1	1	1	1	0	0	0	0	0	0	0	0	0	0	0	0	0	0	0	0	0	0	0	1	0	0	0	0	0.7879	0.5537	0	0	0	0
group_19450	0.00103263	0	0	0	0	0	1	0.4738	0	0.4435	0	0	0.708	0.2645	0	0.6639	0.6612	0	0.4022	0	0	0	0	0	0	0	0	0	0	0	0	0	0	0	0	0	0	0	0	0	0	0	0	0.5702	0	0	0	0	0
yciV_3	0.00103263	1	1	1	1	1	1	1	1	1	1	1	1	1	1	1	1	1	0.9985	1	1	0.9836	1	1	1	1	1	1	1	1	1	1	1	1	1	1	1	1	1	1	1	1	1	0.9926	1	1	1	1	1
group_2012	0.00103263	0.5813	0.8165	0.7023	0.465	0.3542	0.3737	0.6602	0.4438	0.667	0.7388	0.5524	0.5686	0.6608	0.4882	0.3189	0.3307	0.3154	0.1826	0.7002	0.662	0.7061	0.1652	0.4809	0.369	0.5327	0.5727	0.5789	0.4093	0.4267	0.3242	0.0412	0.2777	0.4499	0.3104	0.3124	0.3298	0.5221	0.2792	0.5035	0.4158	0.4002	0.3342	0.4249	0.5115	0.571	0.4962	0.4423	0.4605
group_20132	0.00103263	0	0	0	0	0	0	0	0	0	0	0	0	0	0.04	0	0	0.5543	0.4694	0	0	0	0	0	0	0	0	0	0	0	0	0	0	0	0	0	0	0	0	0	0	0	0	0	0	0	0	0	0
group_20970	0.00103263	0	0	0	0	0	1	1	0.9419	1	1	0.3089	1	1	1	1	1	0	0.1254	0	0	0	0	0	1	0	0	0	0	0	0	0	0	0	0	0	0	0	0	0	0	0	0	0	0	0	0	0	0
group_22323	0.00103263	0.9961	1	1	1	1	1	1	1	1	1	1	1	1	1	1	1	1	1	1	1	1	1	1	1	1	1	1	1	1	1	0.9961	0.9961	0.9961	0.998	0.9961	0.9961	1	1	1	1	0.9961	1	0.9961	0.9961	0.9961	0.9961	0.9961	1
group_22673	0.00103263	1	1	1	1	1	1	1	1	1	1	1	1	1	1	1	1	1	1	1	1	1	1	1	1	1	1	1	1	1	1	1	1	1	1	1	1	1	1	1	1	1	1	1	1	1	1	1	1
group_23278	0.00103263	0.1726	0	0	0	0	0	0.1667	0	0	0	0	0	0.625	0	0	0	0	0	0	0.1726	0	0	0	0	0	0	0	0	0	0	0	0	0	0	0	0	0	0	0	0	0	0	0	0	0	0	0	0
group_23370	0.00103263	0	0	0	0	0	0	0	0	0	0	0	0	0	0	0	0	0	0	0	0	0.0193	0	0	0	0	0	0	0	0	0	0	0	0	0	0	0	0	0	0	0	0	0	0	0	0	0	0	0
group_23802	0.00103263	1	1	1	1	1	1	1	1	1	1	1	1	1	1	1	1	1	1	1	1	1	1	1	1	1	1	1	1	1	1	1	1	1	1	1	1	1	1	1	1	1	1	1	1	1	1	1	1
yfiC_1	0.00103263	0.971	0.9734	0.9686	0.9734	0.9952	0.9952	0.9734	0.9734	0.9734	0.9952	0.9952	0.9734	0.9952	0.9952	0.9734	0.9734	0.9734	0.9734	0.9758	0.9734	0.901	0.7029	0.9686	0.971	0.9638	0.9589	0.9686	0.9541	0.9614	0.9614	0.9686	0.9638	0.9734	0.9517	0.9662	0.971	0.971	0.9614	0.9734	0.9734	0.9638	0.9734	0.9662	0.9589	0.971	0.9734	0.9638	0.971
group_24058	0.00103263	1	1	1	1	1	1	1	1	1	1	1	1	1	1	1	1	1	1	1	1	1	1	1	1	1	1	1	1	1	1	1	1	1	1	1	1	1	1	1	1	1	1	1	1	1	1	1	1
group_249	0.00103263	0	0	0	0	0	0	0.0268	0	0.6702	0	0	0.979	0.8252	0	0.9476	0.845	0.9406	0.5851	0	0	0	0	0	0	0	0	0	0	0	0	0	0	0	0	0	0	0	0.2156	0	0	0	0	0	0	0	0	0	0
group_24979	0.00103263	1	1	1	1	1	1	1	1	1	1	1	1	1	1	1	1	1	1	1	1	1	1	1	1	1	1	1	1	1	1	1	1	1	1	1	1	1	1	1	1	1	1	1	1	1	1	1	1
group_250	0.00103263	0	0	0	0	0	0	0	0	0.9033	0	0	1	1	0	0.8019	0.8077	0.324	0.0991	0	0	0	0	0	0	0	0	0	0	0	0	0	0	0	0	0	0	0	0.7156	0	0	0	0	0	0	0	0	0	0
group_25202	0.00103263	0	0	0	0	0	0.6095	0	0.5025	1	0.2512	0.6368	1	1	0.2512	1	1	1	1	1	1	0	1	1	0	0	0	0	0	0	0	0	0	0	0	0	0	0	1	0	0	0	0	0	0	0	0	0	0
group_25400	0.00103263	1	1	1	1	1	1	1	1	1	1	1	1	1	1	1	1	1	1	1	1	1	1	1	1	1	1	1	1	1	1	1	1	1	1	1	1	1	1	1	1	1	1	1	1	1	1	1	1
group_26314	0.00103263	1	1	1	1	1	1	1	1	1	1	1	1	1	1	1	1	1	1	1	1	1	0.9681	1	1	1	1	1	1	1	1	1	1	1	1	1	1	1	1	1	1	1	1	1	1	1	1	1	1
group_27632	0.00103263	0	0	0.9959	0	0	0	0.3004	0.2058	0.286	0	0	0.3004	0.3004	0	0.3025	0.2531	0.3004	0.3004	0	0	0	0	0	0.2963	0	0	0	0.2901	0.2963	0	0	0	0	0	0	0	0.3004	0	0	0	0	0	0	0	0	0	0	0
group_28181	0.00103263	0.8697	0.8697	0.8697	0.8697	0.8774	0.8697	0.8774	0.8774	0.8697	0.8774	0.8697	0.8774	0.8774	0.8774	0.8697	0.8697	0.8697	0.8697	0.8774	0.8774	0.8697	0.8697	0.8697	0.8697	0.8697	0.8697	0.8697	0.8697	0.8697	0.8697	0.8697	0.8697	0.8697	0.8697	0.8697	0.8697	0.8966	0.8697	0.8697	0.8697	0.8697	0.8697	0.8697	0.8697	0.8697	0.8697	0.8697	0.8697
group_29186	0.00103263	0	1	1	0.1174	0.1637	1	1	0.981	1	0.6987	0.4935	1	1	0.9929	1	1	1	1	1	1	0.1186	0.9739	1	1	0.6074	0.8126	0.6121	1	1	0.5267	0.2123	0.7521	0	0.2444	0.1803	0	1	1	0	0	0	0.8588	1	1	1	0.8956	0.3571	0
group_29235	0.00103263	0	1	1	0.1394	0.381	1	1	0.9965	1	0.7503	0.6063	1	1	1	1	1	1	1	1	1	0.4832	1	1	1	0.4321	0.9141	0.4402	1	1	0.4518	0.2706	0.5738	0.5993	0	0.2358	0.295	1	1	0	0.1312	0	1	1	1	1	1	0.957	0
group_30217	0.00103263	0	0.4714	0	0	0	0	0.0796	0.0361	0.0684	0.2102	0.0361	0.1468	0.0896	0	0.1393	0.0398	0	0	0	0	0	0	0	0	0	0	0	0	0	0.2015	0.1766	0.3085	0.7488	0.7027	0.5609	0.408	0	0	0	0	0	0	0.2201	0.1766	0.3495	0	0	0
group_30606	0.00103263	0	0	0	0	0	0	0	0	0.2782	0	0	0.3727	0	0	0.336	0.2415	0	0.252	0	0	0.0604	0	0	0	0	0	0	0	0	0	0	0	0	0	0	0	0	0	0	0	0	0	0	0	0	0	0	0
group_30885	0.00103263	0.4124	0.8889	0.8803	0	0	0.8889	0	0	0.5128	0	0	0	0	0	0.0513	0.1132	0.9615	0.8889	0.0513	0	0.2137	0	0	0	0	0.0534	0.0962	0.8889	0.9765	0	0	0	0	0	0	0	0	0	0	0	0	0	0.8547	0.8803	0.8718	0.8483	0.8462	0
group_30894	0.00103263	0	0.9717	0.61	0	0	0	0	0	0	0	0	0	0	0	0	0	0	0	0	0	0	0	0	0	0	0	0	0	0	0	0	0	0	0	0	0	0	0	0	0	0	0	0	0	0	0	0	0
group_30897	0.00103263	0	0	0	0	0	0	0	0	0	0	0	0	0	0	0	0	0	0	0	0	0	0	0	0	0	0	0	0	0	0	0	0	0	0	0	0	0	0	0	0	0	0	0	0	0	0	0	0
group_31048	0.00103263	0.9973	1	1	1	1	1	1	1	1	1	1	1	1	1	1	1	1	1	1	1	1	0	0	0.6574	1	1	1	0.0903	0	0.9973	0.9973	0.9973	0.9973	0.9973	0.9973	0.9973	0	1	1	1	0.9973	1	0.9575	0.9907	0.9907	0.9973	0.9973	1
group_31224	0.00103263	1	1	1	1	1	1	1	1	1	1	1	1	1	1	1	1	1	1	1	1	1	1	1	1	1	1	1	1	1	1	1	1	1	1	1	1	1	1	1	1	1	1	1	1	1	1	1	1
group_31363	0.00103263	1	1	0.9778	1	1	1	1	1	1	1	1	1	1	1	1	1	1	1	1	1	0.6556	0	0	0.7444	1	1	1	1	0	0.8889	0.5	1	1	1	1	1	1	1	1	1	0.8778	1	0.3778	0.8111	0.7667	1	1	0.8
group_3230	0.00103263	0	0	0	0	0	0	0	0	0	0.1357	0	0	0	0	0	0	0	0	0	0	0	0	0	0	0	0	0	0	0	0	0	0	0	0	0	0	0	0	0	0	0	0	0	0	0	0	0	0
group_33076	0.00103263	0	0	0	0	0	0	0	0.1065	0	0	0	0	0	0	0	0	0	0	0	0	0	0	0	0	0	0	0	0	0	0	0	0	0	0	0	0	0	0	0	0	0	0	0	0	0	0	0	0
group_33287	0.00103263	0.009	0.1433	0	0	0	0	0	0	0	0	0	0	0.0097	0	0	0	0	0	0	0	0	0	0	0	0	0	0	0	0	0	0	0	0	0	0	0	0	0	0	0	0	0	0	0	0	0	0	0
group_33292	0.00103263	0	0.0307	0	0	0	0	0	0	0.0197	0	0	0	0	0	0.033	0	0	0	0	0	0	0	0	0	0	0	0	0	0	0	0	0	0	0	0	0	0	0	0	0	0	0	0	0	0	0	0	0
group_33293	0.00103263	0	0.8529	0.3922	0	0.1529	0	0	0	0.0451	0	0	0	0	0	0	0	0	0	0	0	0	0	0	0	0	0	0	0	0	0	0	0	0	0	0	0	0	0	0	0	0	0	0	0	0	0	0	0
group_33302	0.00103263	0	0.8841	0.0886	0	0	0	0	0	0	0	0	0	0	0	0	0	0	0	0	0	0	0	0	0	0	0	0	0	0	0	0	0	0	0	0	0	0	0	0	0	0	0	0	0	0	0	0	0
group_33900	0.00103263	0.8587	0.8587	0.9348	0.9565	0.3007	0.9565	0.9891	0.9565	0.9565	0.9891	0.9565	0.9565	0.9638	0.9746	0.9565	0.9565	0.9565	0.9565	0.9819	0.9819	0	0	0	0	0	0	0	0	0	0	0	0	0	0	0	0	0.3587	0.9565	0.9565	0.9565	0.9565	0.9565	0	0	0	0.971	0.9565	0.9565
group_34259	0.00103263	0	0	0	0	0	0	0.0306	0	0.0204	0.0242	0.0159	0	0	0.0351	0	0.0166	0	0	0.0166	0	0	0	0	0	0	0	0	0	0	0	0	0	0	0	0	0	0	0	0	0	0	0	0	0	0	0	0	0
group_34507	0.00103263	0	0	0	0	0	0	0	0	0	0	0	0	0	0	0	0	0	0	0	0	0	0	0	0	0	0	0	0	0	0	0	0	0	0	0	0	0	0	0	0	0	0	0	0	0	0	0	0
group_34681	0.00103263	0	0	0	0	0	0.1613	0	0	0	0	0	0	0	0	0	0	0	0	0	0	0	0	0	0	0	0.1237	0	0	0	0	0	0	0	0	0	0	0	0	0	0	0	0	0	0	0	0	0	0
group_35318	0.00103263	0	0	0	0	0	0	0	0	1	0.5041	0	1	1	0	1	1	1	1	0	0	0	0	0	0	0	0	0	0	0	0	0	0	0	0	0	0	0	1	0	0	0	0	0	0	0	0	0	0
group_36489	0.00103263	0	0	1	0	0	0	0	0	0	0	0	0	0	0	0	0	1	1	0.6067	0	0	1	1	1	0	0	0	0	0.6067	0	0	0	0	0	0	0	0	0	0	0	0	0	0	0	0	0	0	0
group_36744	0.00103263	0.8006	0.9643	0.994	1	1	0.506	0.9613	0.9345	0.8065	1	1	0.6815	0.7054	0.6101	0.2083	0.1548	0.8095	0.5476	1	1	0.9673	0	0.1548	0.5179	0.8006	0.8006	0.8006	0	0	0.8006	0.7946	0.8006	0.8006	0.8006	0.7976	0.7976	0.1488	0	0.9405	0.8006	0.7976	0.7173	0.1548	0	0	0.8006	0.7976	0.7857
group_37752	0.00103263	0	0	0	0	0	0.8016	0.0456	0	0	0	0	0	0	0	0	0	0	0	0	0	0	0	0	0	0	0	0	0	0	0	0	0	0	0	0	0	0	0	0	0	0	0	0	0	0	0	0	0
yiaM_3	0.00103263	0.807	0	0	0.807	0.807	0.807	0.7807	0.807	0.8596	0.8596	0.8509	0.807	0.807	0.807	0.807	0.807	0.807	0.807	0.807	0.8596	0.807	0	0	0	0.807	0.807	0.807	0	0	0.807	0.807	0.807	0.807	0.807	0.807	0.807	0	0.807	0.807	0.807	0.807	0.807	0	0	0	0.807	0.807	0.807
group_38273	0.00103263	0.8188	1	0	1	0	1	1	1	1	1	1	1	1	1	1	1	1	1	1	1	0.7246	1	1	1	1	1	1	1	1	1	1	1	1	1	1	1	1	0	1	1	1	1	1	0.971	0.9638	1	1	1
group_38431	0.00103263	0	0	0	0	0.3009	0.9907	0.9907	0.9954	0.412	0.6944	0.8102	0.8009	0.2639	0.9954	0	0	0.963	0	0.9907	0.9491	0	0.9907	0.9907	0.9583	0.537	0.963	0.8611	0.9491	0.9491	0	0	0	0	0	0	0	0	0	0	0.5648	0	0.9907	0.9907	0.9769	0.9491	0.9907	0.9907	0
group_38843	0.00103263	0	0.2081	0	0	0	0	0	0	0	0	0	0	0	0.0107	0	0	0	0	0	0	0.0154	0	0	0	0	0	0	0	0	0	0	0	0	0	0	0	0	0	0	0	0	0	0	0	0	0	0	0
group_38845	0.00103263	0	0	0	0	0	0	0	0	0	0	0	0	0	0	0	0	0	0	0	0	0	0	0	0	0	0	0	0	0	0	0	0	0	0	0	0	0	0	0	0	0	0	0	0	0	0	0	0
group_38846	0.00103263	0	0	0	0	0	0	0	0	0	0	0	0	0	0	0	0	0	0	0	0	0	0	0	0	0	0	0	0	0	0	0	0	0	0	0	0	0	0	0	0	0	0	0	0	0	0	0	0
group_38847	0.00103263	0	1	0.561	0	0	0	0	0	0	0	0	0	0	0	0	0	0	0	0	0	0	0	0	0	0	0	0	0	0	0	0	0	0	0	0	0	0	0	0	0	0	0	0	0	0	0	0	0
group_38848	0.00103263	0	0	0	0	0	0	0	0	0	0	0	0	0	0	0	0	0	0	0	0	0	0	0	0	0	0	0	0	0	0	0	0	0	0	0	0	0	0	0	0	0	0	0	0	0	0	0	0
group_38849	0.00103263	0	0	0	0	0	0	0	0	0	0	0	0	0	0	0	0	0	0	0	0	0	0	0	0	0	0	0	0	0	0	0	0	0	0	0	0	0	0	0	0	0	0	0	0	0	0	0	0
group_40296	0.00103263	0.9716	1	1	0.9716	0.9645	0.9504	0.9787	0.9716	1	0.9929	0.9929	1	1	0.9929	1	1	1	1	1	1	0.9716	0.9291	0.9645	0.6879	0.9645	0.9645	0.9645	0.9645	0.9645	0.7447	0.8227	0.9574	0.9716	0.9362	0.9716	0.9929	0.9645	0.9433	0.9929	0.9716	0.9716	0.6596	0.9645	0.9645	0.9645	0.9716	0.9929	0.9716
group_41214	0.00103263	0	0	0	0	0	0	0	0	0	0	0	0	0	0	0	0	0	0	0	0	0	0	0	0	0	0	0	0	0	0	0	0	0	0	0	0	0	0	0	0	0	0	0	0	0	0	0	0
group_41999	0.00103263	0.7549	0.8382	0.8382	0.7696	0.7696	0.8725	0.7745	0.7696	0.8922	0.799	0.7696	0.8971	0.8922	0.8333	0.8971	0.8971	0.8922	0.8922	0.7745	0.7745	0.8725	0.8382	0.8382	0.8382	0.7696	0.7696	0.7696	0.8382	0.8382	0.7696	0.7549	0.7549	0.7549	0.7549	0.7549	0.7549	0.8578	0.8922	0.7696	0.7549	0.7549	0.7696	0.8333	0.7549	0.7598	0.7549	0.7696	0.7549
group_42360	0.00103263	0	0	0	0	0	0	0.1333	0	0	0	0	0.0556	0	0	0	0	0	0	0.0511	0.0511	0	0	0	0	0	0	0	0	0	0	0	0	0	0	0	0	0	0	0	0	0	0	0	0	0	0	0	0
group_43123	0.00103263	0	0.5422	0	0	0	0	0	0	0	0	0	0	0	0	0	0	0	0	0	0	0	0	0	0	0	0	0	0	0	0	0	0	0	0	0	0	0	0	0	0	0	0	0	0	0	0	0	0
group_43205	0.00103263	0.5	1	1	1	0.9177	1	1	1	1	1	1	1	1	1	1	1	0.9958	1	1	1	0.9388	0.9979	0.9979	1	0.4283	0.8101	0.711	0.9831	1	0.4958	0.1646	0.5063	0.5717	0.5169	0.5084	0.462	1	1	1	0.9873	0.2996	0.9873	0.9578	0.9831	0.9325	0.8122	0.9177	0.962
group_435	0.00103263	0	0	0	0	0	0	0	0	0.9604	0	0	1	1	0.0482	0.9695	0.9946	0.557	0.5367	0	0	0.015	0	0	0	0	0	0	0	0	0	0	0	0	0	0	0	0	0.5955	0	0	0	0	0	0	0	0	0	0
group_43843	0.00103263	1	1	1	1	1	1	0.8865	1	1	1	1	1	1	1	1	1	1	1	1	1	1	0	0	0	1	1	1	0	0	1	1	1	1	1	1	1	0	1	1	1	1	1	1	1	1	1	1	1
group_43934	0.00103263	1	1	1	1	1	1	1	1	1	1	1	1	1	1	1	1	1	1	1	1	1	1	1	1	1	1	1	1	1	1	1	1	1	1	1	1	1	1	1	1	1	1	1	1	1	1	1	1
group_44340	0.00103263	0	0.4628	0	0	0	0	0	0.4434	0.9579	0	0	0.9773	0.9741	0	0.9579	0.9741	0	0	0	0	0.7832	0	0	0	0	0	0	0	0	0	0	0	0	0	0	0	0	0.9579	0	0	0	0	0	0	0	0	0	0.9579
group_44504	0.00103263	0	0	0	0.246	0	0.9471	0	0.2322	1	0.4276	0.092	1	1	0.4161	1	0.9954	1	0.954	1	1	0	0	0	0	0	0	0	0	0	0	0	0	0	0	0	0	0	0.3264	0	0	0	0	0	0	0	0	0	0
group_44539	0.00103263	0	0	0	0	0	0	0	0	0	0	0	0	0	0	0	0	0	0	0	0	0	0	0	0	0	0	0	0	0	0	0	0	0	0	0	0	0	0	0	0	0	0	0	0	0	0	0	0
group_44542	0.00103263	0	0	0	0.1674	0.2908	0	0	0.284	0	0.0329	0.037	0	0	0	0	0	1	0	0	0	0	0	0	0	0	0	0	0	0	0	0	0	0	0	0	0	0	0	0	0	0	0	0.417	0.4321	0.177	0	0	0
group_45245	0.00103263	0.0154	0.0509	0	0.022	0.0231	0.2052	0.0228	0.0228	0.0262	0.022	0	0.061	0.0332	0.0231	0.0228	0.061	0.0598	0.0228	0.022	0.022	0	0.0135	0.015	0.0139	0	0.022	0	0.0131	0.015	0	0	0	0	0.022	0	0	0.0154	0.0131	0	0	0.015	0	0	0.0826	0	0.0154	0.0158	0
ydeN	0.00103263	0	0	0	0	0	0	0	0	0	0	0	0	0	0	0	0	0	0	0	0	0	0	0	0	0	0	0	0	0	0	0	0	0	0	0	0	0	0	0	0	0	0	0	0	0	0	0	0
group_45258	0.00103263	0	0	0	0	0	0	0	0	0	0	0	0	0	0	0	0	0	0	0	0	0.0443	0	0	0	0	0	0	0	0	0	0	0	0	0	0	0	0	0	0	0	0	0	0	0	0	0	0	0
group_45259	0.00103263	0	0	0	0.1121	0.0384	0.0584	0.0737	0.0384	0.0384	0.0415	0.0384	0.0384	0.0737	0.0384	0	0	0	0	0.0399	0	0	0	0.0384	0	0	0.0384	0.0384	0.0384	0.0384	0	0	0	0	0.0384	0	0	0	0	0	0	0	0	0	0	0	0.0384	0	0
group_45260	0.00103263	0	0	0	0	0	0	0	0	0.0594	0	0	0	0.0594	0	0	0	0	0	0	0	0	0	0	0	0	0	0	0	0	0	0	0	0	0	0	0	0	0	0	0	0	0	0	0	0	0	0	0
group_45261	0.00103263	0	0	0	0	0	0	0	0	0.0608	0	0	0.0608	0.0608	0	0	0	0	0	0	0	0	0	0	0	0	0.0529	0.0549	0	0	0	0	0	0	0	0	0	0	0	0	0	0	0	0	0	0	0	0	0
group_46489	0.00103263	0.9974	0.9987	0.9987	0.9949	0.9987	1	0.9987	0.9987	1	0.9987	0.9974	1	1	0.9987	1	1	0.9923	0.9923	1	1	0.9449	0.9321	0.9936	0.991	0.9974	0.9974	0.9974	0.9436	0.991	0.9641	0.8949	0.9603	0.9987	0.9833	0.9885	0.9808	0.9987	0.9744	0.9974	0.9962	0.859	0.9949	0.991	0.9949	0.8731	0.9974	0.9962	0.991
cmtB_2	0.00103263	0	0	0	0	0.0552	0	0	0.2059	0.1822	0.0111	0.0111	0.8217	0.1715	0.0252	0.5179	0.7064	1	0	0	0	0.0111	0	0	0	0	0	0	0	0	0	0.1376	0.516	0	0	0	0	0	0	0	0	0	0	0	0	0	0	0	0
group_5965	0.00103263	0.4828	0.4195	0.4195	0.4368	0.4713	0.8736	0.4828	0.4828	0.4828	0.4828	0.4828	0.477	0.4713	0.4828	0.4655	0.477	0.3333	0.408	0.4828	0.4828	0.4368	0.4828	0.4828	0.4368	0.4828	0.4828	0.4828	0.4828	0.4828	0.4828	0.4828	0.4828	0.4483	0.431	0.477	0.4368	0.4828	0.431	0.4253	0	0.3793	0.4828	0.4828	0.4828	0.4828	0.4828	0.4828	0.1839
group_739	0.00103263	1	0.0684	0	1	1	0.9939	0.094	1	1	1	1	1	1	1	1	1	1	0.9823	1	1	1	0	0	0	1	1	1	0	0	0.9809	0.6639	0.9935	1	1	1	1	0	1	1	1	1	1	0.7831	1	0.8878	1	1	1
group_760	0.00103263	0	0	0	0	0	0	0	0	0.9363	0	0	1	0.9711	0	0.9791	1	0.6158	0.5313	0	0	0.0123	0	0	0	0	0	0	0	0	0	0	0	0	0	0	0	0	0.428	0	0	0	0	0	0	0	0	0	0
group_776	0.00103263	0	0.3911	0	0	0	0.1601	0.1881	0.27	1	0	0.1248	1	1	0	1	1	1	1	1	1	0	0	0	0	0	0	0	0	0	0	0	0	0	0	0	0	0	1	0	0	0	0	0	0	0	0	0	0
group_9474	0.00103263	0	0.8646	0.8576	0.2743	0.2326	0.8819	0.8819	0	0.8264	0.4861	0	0.3507	0.875	0.5382	0.6181	0	0	0	0	0	0.8715	0.8333	0.8819	0.8681	0	0	0	0.8715	0.8299	0	0	0	0	0	0	0	0.8819	0	0.8819	0.8819	0.8438	0	0.8229	0.8785	0.8819	0	0	0
group_9493	0.00103263	0	0.9952	0.8824	0	0	0.7665	0.4815	0.2625	1	0.1546	0.161	1	1	0	1	1	1	1	0	0	0	0.8551	1	0	0.1481	0.2045	0.3011	0.9952	0.9952	0	0	0	0	0	0	0	0	1	0	0	0	0	0	0	0	0.3011	0.2609	1
group_9531	0.00103263	0	0.9473	0.6976	0	0	0.9026	0	0	0.2039	0	0.0389	0.4364	0.2234	0	0.2279	0.2348	0.1134	0.1019	0	0	0	0	0	0	0	0	0	0.9668	0.992	0	0	0	0	0	0	0	0	0.1031	0	0	0	0	0	0	0.0389	0	0	0
group_1002	0.000826105	0	0	0	0	0	0	0.0268	0	0.7949	0	0	1	0.6096	0	0.993	0.7949	0.683	0.176	0	0	0	0	0	0	0	0	0	0	0	0	0	0	0	0	0	0	0	0.331	0	0	0	0	0	0	0	0	0	0
group_10783	0.000826105	0	0.9192	0.091	0	0	0.2238	0.0938	0.0938	0.8914	0	0	1	0.9954	0.0938	0.9341	0.9461	0.9396	0.7948	1	0.9703	0	0	0	0	0	0	0	0	0	0	0	0	0	0	0	0	0	0.9201	0	0	0	0	0	0	0	0	0	0
hlyA_2	0.000826105	0	0.8483	0.8483	0	1	0.8483	0.4751	0.1368	0.7587	0.4602	0	0.2587	0.3955	1	0	0	1	0.6741	1	1	0.0597	0	0	0	0.8483	1	0.8483	0	0	1	0.8483	0.8483	0.8483	0.8483	0.8483	0.8483	0	0	0	0	0.8483	0	0	0	0	0.8483	0.8507	0
group_1189	0.000826105	0.7861	1	0.9861	1	1	1	1	1	1	1	1	1	1	1	1	1	1	1	1	1	0.9861	0.7861	0.7861	0.7861	1	0.9361	1	0.7861	0.7861	0.7861	0.7861	0.7861	0.9944	1	0.7861	0.7861	0.9917	0.9583	1	0.9	0.7861	0.8944	0.7861	0.7861	0.7861	0.7861	0.7861	0.8861
group_12096	0.000826105	0	0	0	0	0.093	0.261	0.1292	0	0.9961	0.199	0	1	1	0.1305	1	1	0.9961	0.9897	1	1	0	0	0	0	0	0	0	0	0	0	0	0	0	0	0	0	0	0.9897	0	0	0	0	0	0	0	0	0	0
group_12281	0.000826105	0	0.4651	0	0	0	0.2725	0.0304	0.2991	1	0.1977	0	1	0.9975	0.1622	1	1	0.9823	1	1	1	0	0	0	0	0	0	0	0	0	0	0	0	0	0	0	0	0	0.9442	0	0	0	0	0	0	0	0	0	0
group_12673	0.000826105	0	0	0	0	0.2065	0	0.1125	0.3067	1	0.5174	0.227	1	1	0.0838	1	1	1	1	1	1	0	0	0	0	0	0	0	0	0	0	0	0	0.274	0	0.6442	0	0	1	0	0	0	0	0	0.9059	0.9918	0	0	0
group_13078	0.000826105	0.1134	0.1088	0.125	0	0	0	0.1806	0	0.1181	0	0	0.1181	0.1181	0	0.1181	0.1181	0	0	0	0	0.0625	0	0	0	0.1134	0.1134	0.1134	0	0	0	0	0	0.1134	0	0	0	0.2245	0	0	0	0	0	0	0	0	0.0995	0.1134	0
group_14165	0.000826105	0	0.7123	0.7123	0	0	0.7215	0	0.4612	0.7215	0.347	0	0.7306	0.7215	0.7215	0.7306	0.7215	0.7123	0.7123	0.1461	0.2009	0	0	0	0	0.7215	0.726	0.726	0.7215	0.7215	0	0	0	0	0	0	0.1142	0.7306	0.7215	0	0	0	0	0	0	0	0.6986	0.7123	0
group_14166	0.000826105	0	0.3646	0.3646	0	0	0.3542	0	0.3646	0.375	0	0	0.375	0.7292	0	0.3646	0.3646	0.3646	0.3646	0	0.6562	0	0	0	0	0	0	0	0	0	0	0	0	0	0	0	0	0	0.3646	0	0	0	0	0	0	0	0	0	0
group_14231	0.000826105	0.7818	0.9003	0.8314	0.7355	0.6922	0.8044	0.894	0.8276	0.7914	0.9297	0.7702	0.5096	0.7404	0.9234	0.0959	0	0.8136	0.8121	0.9162	0.9037	0.7091	0.7163	0.8121	0.8699	0.7905	0.8584	0.83	0.7707	0.8444	0.7423	0.7693	0.789	0.7958	0.7693	0.7693	0.7423	0.9017	0.8487	0.7423	0.8015	0.8487	0.775	0.8699	0.8545	0.8473	0.7062	0.7288	0.7423
group_14603	0.000826105	0.119	0	0.6714	0	0.4476	0	0.4143	0	0.5143	0	0	0.8381	0.4476	0.8714	0.8571	0.9857	0.8524	0.4476	0.5143	0.5143	0	0	0	0	0	0	0.5143	0	0	0	0	0	0	0	0	0	0.4286	0.4476	0	0	0	0	0	0	0	0	0	0
group_14604	0.000826105	0.119	0	0	0	0.5143	0	0	0	0.4095	0	0	1	0.6857	0.8714	0.5095	0.5143	0.8714	0	0.5143	0.5143	0	0	0	0	0	0	0.6238	0	0	0.3	0	0.4381	0.319	0.7762	0	0	0.2	0	0	0	0	0	0	0	0	0	0	0
group_14889	0.000826105	0.9892	0.9398	0.9729	0.9892	1	1	1	1	0.9994	1	0.9898	1	1	1	1	1	0.985	0.9874	1	1	0.9735	0.8755	0.9868	0.9777	0.9868	0.9868	0.9874	0.9452	0.9753	0.9801	0.9735	0.9657	0.988	0.9801	0.9874	0.9856	0.8857	0.9729	0.9874	0.9862	0.9603	0.9856	0.9651	0.9771	0.9723	0.9826	0.9898	0.9801
group_16610	0.000826105	0	0.9755	0.9755	0.0442	0.2706	0.9755	0.9761	0.7939	0.9755	0.6099	0.3961	0.9755	0.9755	0.9671	0.9755	0.9755	0.9755	0.9755	0.9755	0.9755	0.4725	0.9665	0.9755	0.9755	0	0.6069	0.5155	0.9755	0.9755	0.1237	0.1404	0.3901	0.2587	0.1762	0.3178	0.1183	0.9755	0.9755	0	0	0	0.6804	0.9743	0.9755	0.9755	0.6768	0.687	0
group_17588	0.000826105	0	0	0	0	0	1	0.257	0.1959	0	0.1819	0.1094	0.285	0.201	0.2188	0.2061	0	0	0	0	0	0	0	0	0	0	0	0	0	0	0	0	0	0	0	0	0	0	0	0	0	0	0	0	0	0	0	0	0
group_17714	0.000826105	0	0	0	0	0	1	0	0	0	0.089	0	0.0946	0.1199	0	0.0899	0.2135	0	0	0	0	0	0	0	0	0	0	0	0	0	0	0	0	0	0	0	0	0	0	0	0	0	0	0	0	0	0	0	0
group_1845	0.000826105	1	1	1	1	1	1	1	1	1	1	1	1	1	1	1	1	1	1	1	1	1	0.9841	1	1	1	1	1	1	1	1	1	1	1	1	1	1	1	1	1	1	1	1	1	1	1	1	1	1
group_18654	0.000826105	1	1	1	1	1	1	1	1	1	1	1	1	1	1	1	1	1	1	1	1	1	1	1	1	1	1	1	1	1	1	1	1	1	1	1	1	1	1	1	1	1	1	1	1	1	1	1	1
potB_2	0.000826105	0.8789	0.8789	0.8789	0.9717	0.8506	0.978	0.9324	0.8931	0.9906	0.9764	0.9591	0.8616	0.9984	0.8695	0.8506	0.8522	0.8506	0.8506	0.8805	0.8679	0.9591	0.8789	0.8789	0.8789	0.8506	0.8538	0.8506	0.8789	0.8789	0.8506	0.8506	0.8506	0.8522	0.8506	0.8506	0.8506	0.8821	0.8506	0.9308	0.9638	0.9811	0.8506	0.8789	0.9764	0.8789	0.8569	0.8569	0.9513
group_19417	0.000826105	1	1	1	1	1	1	1	1	1	1	1	1	1	1	1	1	1	1	1	1	1	1	1	1	1	1	1	1	1	1	1	1	1	1	1	1	1	1	1	1	1	1	0.9921	0.9921	0.9921	1	1	1
group_19435	0.000826105	0	0	0	0	0	1	0.7107	0.416	0.686	0	0	0.719	0.6391	0	0.5702	0.6171	0.2865	0	0	0	0	0	0	0	0	0	0	0	0	0	0	0	0	0	0	0	0	0	0	0	0	0	0	0.5096	0	0	0	0
group_19640	0.000826105	0	0.8945	0	0	0	1	0.9747	0	0	0	0	0.4262	0	0	0	0	1	1	1	1	0	0	0	1	0	0	0	0	0	0	0	0	0	0	0	0	1	0	0	0	0	0	0	0	0	0	0	0
group_19778	0.000826105	0	0	0	0	0	0	0.9312	0	0.9891	0	0	0.9891	0.9891	0.9746	0.9891	0.9783	0.9891	0.2935	0	0	0	0	0	0	0	0	0	0	0	0	0	0	0	0	0	0	0	0.8333	0	0	0	0	0	0	0	0	0	0
yciV_2	0.000826105	1	1	1	1	1	1	1	1	1	1	0.9779	1	1	1	1	1	1	0.951	1	1	0.9804	0.7353	1	1	1	1	1	1	1	1	1	1	1	1	1	1	1	1	1	1	1	1	1	0.8799	1	1	1	1
group_20480	0.000826105	0	0.6845	0	0	0	0	0.1503	0	1	0	0.3616	1	1	0	1	1	1	1	1	1	0	0	0	0	0	0	0	0	0	0	0	0	0	0	0	0	0	1	0	0	0	0	0	0	0	0	0	0
group_21299	0.000826105	0.7744	0.7744	0.7744	0.7744	0.7744	0.7773	0.7773	0.7744	0.7744	0.7787	0.7744	0.7758	0.7744	0.7773	0.7744	0.7744	0.7744	0.7744	0.7773	0.7758	0.7744	0.7744	0.7744	0.7744	0.7744	0.7744	0.7744	0.7744	0.7744	0.7744	0.7744	0.7744	0.7744	0.7744	0.7744	0.7744	0.7744	0.7744	0.7744	0.7744	0.7744	0.7744	0.7744	0.7744	0.7744	0.8646	0.8632	0.7744
group_22346	0.000826105	1	1	1	1	1	1	1	1	1	1	1	1	1	1	1	1	1	1	1	1	1	1	1	1	1	1	1	1	1	1	1	1	1	1	1	1	1	1	1	1	1	1	1	1	1	1	1	1
group_22348	0.000826105	1	1	1	1	1	1	1	1	1	1	1	1	1	1	1	1	1	1	1	1	1	1	1	1	1	1	1	1	1	1	1	1	1	1	1	1	1	1	1	1	1	1	1	1	1	1	1	1
trxB_2	0.000826105	1	1	1	1	1	1	0.9805	1	1	1	1	1	1	1	1	1	1	1	1	1	1	0.9837	0.9913	0.9935	1	1	1	0.9967	0.9902	0.9978	0.9794	1	1	1	1	1	1	1	1	1	0.9946	0.9978	0.9902	0.9891	0.9989	1	1	1
group_22684	0.000826105	1	1	1	1	1	1	1	1	1	1	1	1	1	1	1	1	1	1	1	1	1	1	1	1	1	1	1	1	1	1	1	1	1	1	1	1	1	1	1	1	1	1	1	1	1	1	1	1
group_22915	0.000826105	0	0.1313	0	0	0	0	0	0	0	0	0	0	0	0	0	0	0	0	0	0	0	0	0	0	0	0	0	0	0	0	0	0	0	0	0	0	0	0	0	0	0	0	0	0	0	0	0	0
group_23236	0.000826105	0	0	0	0	0	0	0	0	0.0125	0	0	0.0125	0	0	0.0294	0.0125	0	0	0	0	0.025	0	0	0	0	0	0	0	0	0	0	0	0	0	0	0	0	0	0	0	0	0	0	0	0	0	0	0
group_23256	0.000826105	0	0.796	0.5373	0	0	0.2896	0.1603	0.7505	0.0583	0.184	0.1585	0.8962	0.2459	0.8944	0.5956	0.0583	0	0.3898	0.8944	0.8889	0.0546	0	0	0	0	0	0	0	0	0	0	0	0	0	0	0	0	0	0	0	0	0	0.8889	0.8889	0.8889	0.7413	0.8889	0
group_23367	0.000826105	0	0	0	0	0	0	0	0	0	0	0	0	0	0	0	0	0	0	0	0.0198	0	0	0	0	0	0	0	0	0	0	0	0	0	0	0	0	0	0	0	0	0	0	0	0	0	0	0	0
group_23430	0.000826105	0.951	0.952	0.951	0.951	0.951	0.951	0.951	0.951	0.951	0.951	0.951	0.951	0.951	0.952	0.951	0.951	0.951	0.951	0.951	0.951	0.951	0.951	0.951	0.951	0.951	0.952	0.952	0.951	0.951	0.951	0.951	0.951	0.951	0.951	0.951	0.951	0.952	0.951	0.951	0.951	0.951	0.951	0.951	0.951	0.951	0.952	0.952	0.951
group_23687	0.000826105	0	0.0947	0	0	0	0.4162	0	0.3925	1	0	0.1144	1	1	0.1992	1	1	1	1	0	0	0	0	0	0	0	0	0	0	0.0848	0	0	0	0	0	0	0	0	1	0	0	0	0	0	0	0	0	0	0.0927
group_24367	0.000826105	0.748	0.5	0.6504	0.6789	0	1	0.9959	0.6789	0.6626	0.6911	0.6789	0.3496	0.4431	0.9512	0.7602	0.1829	0.9309	0.6341	0.3496	0.3496	0.9675	0.6545	0.6382	0.4715	0	0	0.3943	0.6301	0.626	0.1992	0.2724	0	0	0	0	0.1829	1	0.5854	0.6789	0.6789	0.4472	0.9715	0.5528	0.6504	0.5813	0.6138	0.6504	0.6829
group_25517	0.000826105	1	0	0	0	1	0.9963	1	1	1	1	1	1	1	1	1	1	1	1	0	0	0	1	1	1	1	1	1	1	1	0	0	0	0	0.3222	0	0	1	0	1	1	1	1	1	1	1	1	1	1
group_26035	0.000826105	0	0	0	0	0.3725	0.3005	0.0563	0	0	0.6041	0.7543	0.205	0	0.5086	0	0.3005	0	0	0.8185	0.8592	0	0	0	0	0.4992	0.8638	0.8638	0.8638	0.8638	0.8638	0.6495	0.8013	0	0	0	0	0	0	0	0	0	0	0.5008	0.7246	0.7621	0	0	0.2097
group_26039	0.000826105	0	0.7097	0.5591	0	0.7097	0.7097	0.9032	0.5161	0.7097	0.7097	0.7097	0.7097	0.5484	0.7097	0	0.5806	0	0.7097	0.7097	0.7097	0	0	0	0	0	0	0	0	0	0	0	0	0	0	0	0	0	0	0	0	0	0	0	0	0	0	0	0
group_26304	0.000826105	0	0	0.4826	0.0841	0	0.9569	0.4732	0.6404	1	0.4784	0.2008	1	1	0.7918	1	1	1	1	1	1	0	0.7624	1	0	0	0	0.2566	0.9642	0.9611	0.837	0.2723	0.9905	0	0	0.3796	0	0	1	0	0.3996	0	0.9821	0.7708	0.7666	0.9495	0.6204	0.8822	0
group_26312	0.000826105	0.9956	1	0.9867	0.9933	1	1	1	1	1	1	0.9956	1	1	1	0.9889	1	1	0.9667	1	1	0.9778	0.7844	0.9867	0.9867	0.9978	0.9978	0.9844	1	0.96	1	0.98	0.9778	0.9956	1	1	0.9911	1	0.9956	0.9956	0.9933	0.9644	0.9822	0.98	1	0.9933	1	0.9978	1
group_26715	0.000826105	1	1	1	0.1622	1	1	1	1	1	1	0.2748	1	1	1	1	1	1	1	1	1	0.6216	1	1	1	1	1	1	1	1	1	1	1	1	1	1	1	1	1	0.1622	0.1622	1	0.1622	0	0	0	1	1	0.1622
group_26814	0.000826105	1	1	1	1	1	1	1	1	1	1	1	1	1	1	1	1	1	1	1	1	1	1	1	1	1	1	1	1	1	1	1	1	1	1	1	1	1	1	1	1	1	1	1	1	1	1	1	1
group_2712	0.000826105	0.7961	0.7882	0.8	0.8	0.8	0.8	0.7961	0.7961	0.8431	0.9922	0.7961	0.8	0.7961	0.8039	0.8	0.7961	0.7922	0.8	0.8	1	0.7922	0.7569	0.7961	0.749	0.7647	0.8039	0.8	0.7412	0.7686	0.7765	0.749	0.7765	0.7922	0.7961	0.7647	0.7765	0.7961	0.6431	0.8	0.7961	0.8	0.7843	0.6667	0.7804	0.7725	0.7961	0.8	0.7961
group_27321	0.000826105	0.9263	0.9407	0.9343	0.9535	0.9535	0.9535	0.9535	0.9551	0.9535	0.9728	0.9535	0.9728	0.9744	0.9535	0.9311	0.9535	0.9519	0.9263	0.9535	0.9551	0.9535	0.9263	0.9263	0.9311	0.9263	0.9311	0.9407	0.9263	0.9263	0.9263	0.9263	0.9263	0.9311	0.9311	0.9263	0.9311	0.9535	0.9263	0.9535	0.9263	0.9263	0.9263	0.9247	0.9247	0.9247	0.9311	0.9407	0.9263
group_27328	0.000826105	0	0.9411	0.9169	0	0	0.9411	0.1062	0.224	0.1062	0.1356	0.1062	0	0.2766	0	0.0463	0	0.9369	0.9264	0	0	0	0.9401	0.9411	0	0	0	0	0.9411	0.9348	0	0	0	0	0	0	0	0	0	0	0	0	0	0	0	0	0.9127	0.9054	0
group_2848	0.000826105	0	0	0	0	0	0	0	0	0.9745	0	0	1	1	0	1	1	0.9005	0.9931	1	1	0	0	0	0	0	0	0	0	0	0	0	0	0	0	0	0	0	0.8183	0	0	0	0	0	0	0	0	0	0
group_29068	0.000826105	0	0.9809	0.6707	0	0	1	0.9237	0.5392	0.3534	0.3825	0	0.1114	0.3133	0.9237	0.0763	0.1386	0.9669	0.8635	0.7058	0.3102	0	1	1	1	0	0	0	1	1	0	0	0	0.1365	0	0	0	1	0	0	0	0	0.5743	0.1717	0.3173	0.1757	0.7129	0.1406	0
argK	0.000826105	0	1	1	0.1717	0	1	1	0.6355	0.3675	0	0.3554	0.1878	0.4508	0.9558	0.0261	0.1857	0.505	0.2731	1	1	0.3715	0.3655	0.6847	0.3584	0	0	0	0.2982	0.2741	0	0	0	0	0	0	0	0.3725	0	0	0	0	0.1436	0	0.4789	0.4217	0.3313	0.0643	0
sdhA_2	0.000826105	1	1	1	1	1	1	1	1	1	1	1	1	1	1	1	1	1	1	1	1	1	1	1	1	1	1	1	1	1	1	1	1	1	1	1	1	0.9976	1	1	1	1	1	1	1	1	1	1	1
group_29166	0.000826105	1	1	1	1	1	1	1	1	1	1	1	1	1	1	1	1	1	1	1	1	1	0.8429	0.781	0.919	1	1	1	0.9619	0.3524	1	0.9905	1	1	1	1	1	0.9667	1	1	1	0.9048	1	0.8714	1	0.9333	1	1	0.9619
group_29273	0.000826105	0.047	1	0.9981	0	0.0222	1	0.6877	0.0967	0.3364	0.218	0.0797	0.46	0.3931	0.1322	0.161	0.1924	0.0426	0	0.9792	0.9738	0.1645	0	0	0.0071	0	0	0	0	0	0	0	0	0	0	0	0	0	0	0	0	0.0662	0.0213	0.8983	0.9697	0.9452	0	0	0
group_29274	0.000826105	0	0.8431	0.815	0.0441	0.1985	0.337	0.8762	0.3223	0.8824	0.2794	0.1225	0.8934	0.8848	0.5699	0.8775	0.8787	0.8431	0.8824	0.0993	0.0784	0	0.8125	0.8431	0.8431	0	0	0	0.8431	0.8431	0	0	0	0	0.0441	0	0	0.8431	0.8125	0	0	0	0	0	0	0	0	0	0
group_29287	0.000826105	0	0.84	0.7333	0.28	1	0.9933	0	0	0.9867	0.4667	1	0.5267	0.7533	0	0	0	0.68	0.34	0.76	0.78	0	0.8933	0.8933	0	0.8	0.8133	0.9933	0.94	1	1	0.7667	1	0.38	1	0.4533	0.4733	0	0	0	0	0.2867	1	1	1	1	0.9933	1	0
group_29561	0.000826105	1	1	1	1	1	1	1	1	1	1	1	1	1	1	1	1	1	1	1	1	1	1	1	1	1	1	1	1	1	1	1	1	1	1	1	1	1	1	1	1	1	1	1	1	1	1	1	1
group_29881	0.000826105	0	0.4514	0	0	0	0.5815	0.2182	0	0	0	0	0	0	0	0	0	0	0	0	0	0	0	0	0	0	0	0	0	0	0	0	0	0	0	0	0	0	0	0	0	0	0	0	0	0.2108	0	0	0
group_30037	0.000826105	0	0	0	0	0	1	0	0	0	0	0	0	0	0.6396	0	0	0	0	0	0	0.2072	0	0	0	0	0	0	0	0	0	0	0	0	0	0	0	0	0	0	0	0	0	0	0	0	0	0	0
group_30653	0.000826105	0	0	0	0	0	0	0.0747	0	0	0	0	0	0	0	0	0	0	0	0.3227	0.184	0.0747	0	0	0	0	0	0	0	0	0	0	0	0	0	0	0	0	0	0	0	0	0	0	0	0	0	0	0
group_30740	0.000826105	0	0	0	0	0	0	0	0	0	0	0	0	0	0	0	0	0	0	0	0	0	0	0	0	0	0	0	0	0	0	0	0	0	0	0	0	0	0	0	0	0	0	0	0	0	0	0	0
group_30898	0.000826105	0	0	0	0	0	0	0	0	0	0	0	0	0	0	0	0	0	0	0	0	0	0	0	0	0	0	0	0	0	0	0	0	0	0	0	0	0	0	0	0	0	0	0	0	0	0	0	0
group_31019	0.000826105	1	1	1	1	1	1	1	0.999	1	1	1	0.9866	1	1	0.9907	0.9907	1	1	1	1	1	0.999	1	1	1	1	1	1	1	1	1	1	1	1	1	1	1	1	1	1	1	1	0.999	0.999	0.999	1	1	1
group_31217	0.000826105	1	1	1	1	1	1	1	1	1	1	1	1	1	1	1	1	1	1	1	1	1	1	1	1	1	1	1	1	1	1	1	1	1	1	1	1	1	1	1	1	1	1	1	1	1	1	1	1
group_31339	0.000826105	1	1	1	1	1	1	1	1	1	1	1	1	1	1	1	1	1	1	1	1	1	0.9978	1	1	1	1	1	1	1	1	1	1	1	1	1	1	1	1	1	1	1	1	1	1	1	1	1	1
group_32032	0.000826105	0	0.7317	0.7317	0.7317	0	0.7805	0.2927	0.7236	0.3577	0.7317	0.7317	0	0.3252	0.4634	0	0	0	0	0	0	0.7886	0.4472	0.7073	0	0	0	0	0	0	0	0	0	0	0	0	0	0	0	0.6748	0.7317	0.7073	0.7073	0	0	0	0	0	0.6911
group_321	0.000826105	0	0	0	0	0	0	0.4104	0.5251	1	0	0	1	1	0.2258	1	1	1	1	1	1	0.0986	0.2545	0.5125	0	0	0	0	0	0	0	0	0	0	0	0	0	0	1	0	0	0	0	0	0	0	0	0	0
group_32697	0.000826105	0.1667	0.1124	0	0	0.1124	0.2812	0	0	0.1414	0	0	0.0454	0	0.276	0.0484	0.0454	0	0	0	0	0	0	0	0	0	0	0	0	0	0	0	0	0	0	0	0	0	0	0	0	0	0	0.1987	0.2359	0.1949	0.1719	0.3132	0
group_33272	0.000826105	0	0	0	0.5259	0	0	0	0	0	0	0	0	0	0	0	0	0	0	0	0	0	0	0	0	0	0	0	0	0	0	0	0	0	0	0	0	0	0	0.3284	0	0	0	0	0	0	0	0	0
group_33288	0.000826105	0	1	0.5724	0	0	0	0	0	0	0	0	0	0	0	0	0	0	0	0	0	0	0	0	0	0	0	0	0	0	0	0	0	0	0	0	0	0	0	0	0	0	0	0	0	0	0	0	0
group_33291	0.000826105	0	0.9588	0	0	0	0	0	0	0	0	0	0	0	0	0	0	0	0	0	0	0.0374	0	0	0	0	0	0	0	0	0	0	0	0	0	0	0	0	0	0	0	0	0	0	0	0	0	0	0
group_33296	0.000826105	0	0.7366	0	0	0	0	0	0	0	0	0	0	0	0	0	0	0	0	0	0	0	0	0	0	0	0	0	0	0	0	0	0	0	0	0	0	0	0	0	0	0	0	0	0	0	0	0	0
group_33298	0.000826105	0	0.2116	0	0	0	0	0	0	0	0	0	0	0	0	0	0	0	0	0	0	0	0	0	0	0	0	0	0	0	0	0	0	0	0	0	0	0	0	0	0	0	0	0	0	0	0	0	0
group_33299	0.000826105	0	0	0	0	0	0	0	0	0	0	0	0	0.1065	0	0	0	0	0	0	0	0	0	0	0	0	0	0	0	0	0	0	0	0	0	0	0	0	0	0	0	0	0	0	0	0	0	0	0
group_33303	0.000826105	0	0	0	0	0	0	0	0	0	0	0	0	0	0	0	0	0	0	0	0	0	0	0	0	0	0	0	0	0	0	0	0	0	0	0	0	0	0	0	0	0	0	0	0	0	0	0	0
group_33304	0.000826105	0	0.8384	0	0	0	0	0	0	0	0	0	0	0	0	0	0	0	0	0	0	0	0	0	0	0	0	0	0	0	0	0	0	0	0	0	0	0	0	0	0	0	0	0	0	0	0	0	0
paeR7IR	0.000826105	0	0	0	0	0	0.0337	0.0405	0.0432	0	0	0	0	0	0	0	0	0	0	0	0	0	0	0	0	0	0	0	0	0	0	0	0	0	0	0	0	0	0	0	0	0	0	0	0	0	0	0	0
group_3342	0.000826105	0.0271	0.3845	0.4189	0.2385	0	0.2065	0.2052	0.2379	0.4757	0.3333	0.3003	0.4853	0.4744	0.1146	0.4757	0.477	0.4252	0.4351	0.0975	0.4163	0.2263	0.3409	0.5111	0.5276	0.2104	0.2094	0.2722	0.0135	0.0648	0	0	0	0	0	0	0	0.6363	0.4318	0.2038	0.2019	0.0198	0.1863	0.0172	0.0231	0	0.5071	0.5101	0.2032
group_33644	0.000826105	0.6852	0.9778	0.9926	0.8852	1	1	1	0.7778	1	1	1	1	1	1	1	1	1	1	1	1	0.8222	0.2519	0.6111	0.6333	1	0.6556	0.8667	0.563	0.9185	0.6185	0.5222	0.9259	0.6556	0.5926	0.6556	0.637	0.8481	0.9111	0.6074	0.637	0.6333	0.9667	0.8556	0.9556	0.5556	0.6519	0.6333	0.537
group_33645	0.000826105	0	0	0	0	0	0	0	0	0	0	0	0	0	0	0	0	0	0	0	0	0	0	0	0	0	0	0	0	0	0	0	0	0	0	0	0	0	0	0	0	0	0	0.4595	0.3657	0	0	0	0
group_33674	0.000826105	0	0	0	0	0.0202	0	0	0	0	0	0	0	0	0	0	0	0	0	0	0	0	0	0	0	0	0	0	0	0	0	0	0	0	0	0	0	0.1098	0	0	0	0	0	0	0	0	0	0	0
group_33675	0.000826105	0	0	0	0	0	0	0	0	0	0	0	0	0	0	0	0	0	0	0	0	0	0	0	0	0	0	0	0	0	0	0	0	0	0	0	0	0	0	0	0	0	0	0	0	0	0	0	0
group_33719	0.000826105	1	1	1	1	1	1	1	1	1	1	1	1	1	1	1	1	1	1	1	1	1	1	1	1	1	1	1	1	1	1	1	1	1	1	1	1	1	1	1	1	1	1	1	1	1	1	1	1
group_33873	0.000826105	0	0.7742	1	0.7742	0.7742	0.7742	0.7742	0.6559	0.7742	0.7742	0.3763	0.7742	0.7742	0.7742	0.3441	0.7742	0.7742	0	0.7742	0.7742	0.3226	0	0	0.3011	0	0	0.7742	0	0	0	0	0	0.3656	0.7742	0	0	0	0	0	0	0	0.3226	0	0.3011	0.2903	0	0	0
group_33920	0.000826105	1	1	1	1	1	1	1	1	1	1	1	1	1	1	1	1	1	1	1	1	1	1	1	1	1	1	1	1	1	1	1	1	1	1	1	1	1	1	1	1	1	1	1	1	1	1	1	1
group_34	0.000826105	0	0	0	0	0	0	0	0	0.848	0	0	1	0.8967	0	0.9299	0.9716	0.5955	0.4842	0	0	0	0	0	0	0	0	0	0	0	0	0	0.1482	0	0	0	0	0	0.3408	0	0	0	0	0	0	0	0	0	0
group_34002	0.000826105	0	0	0	0	0	1	0.5818	0.5838	0.5939	0.4061	0.5313	0.7475	0.6566	0	0.6202	0.8081	0.7535	0.2465	0	0	0	0	0	0	0	0	0	0	0	0	0	0	0	0	0	0	0	0	0	0	0	0	0.4909	0.2646	0	0	0	0
group_34022	0.000826105	0	0	0	0	0	0	0	0	0	0	0	0	0	0	0	0	0	0	0	0	0	0	0	0	0	0	0	0	0	0	0	0	0	0	0	0	0	0	0	0	0	0	0	0	0	0	0	0
group_34146	0.000826105	0	0.3754	0	0	0	0	0	0	0	0	0	0.3657	0.343	0	0.1392	0.343	0	0	0	0	0	0	0	0	0	0	0.2751	0	0	0	0	0	0	0	0	0	0	0	0	0	0	0	0	0	0	0	0	0
group_34190	0.000826105	0	1	0.9873	0	0.6709	0.4262	0	0.3207	1	0.7553	0	1	1	0	1	1	1	1	1	1	0	0	0	0	0	0	0	0	0	0	0	0	0.5907	0	0.6118	0	0	1	0	0	0	0	0	0.5316	0.6709	0	0	0
group_34257	0.000826105	0	0	0	0	0	0	0	0	0	0	0	0	0	0	0	0	0	0	0	0	0	0	0	0	0	0	0	0	0	0	0	0	0	0	0	0	0	0	0	0	0	0	0	0	0	0	0	0
group_34261	0.000826105	0.7599	0.7348	0.6918	1	0.9964	1	1	0.9964	1	1	1	1	1	1	1	1	1	0.9785	1	1	0.6022	0.638	0.9821	0.9821	0	0.7312	0.8029	0	0.6953	0.6703	0	0.957	0.8746	0.8961	0.509	0.7133	1	0	0.8351	0.7384	0.4875	0.9892	0.5305	0.9319	0	0.8674	0.9534	0.8638
group_34320	0.000826105	0	0	0	0	0	0	0	0	0	0	0	0	0	0	0	0	0	0	0	0	0	0	0	0	0	0	0	0	0	0	0	0	0	0	0	0	0	0	0	0	0	0	0	0	0	0	0	0
glnL_1	0.000826105	1	1	1	1	1	1	1	1	1	1	1	1	1	1	1	1	1	1	1	1	1	1	1	1	1	1	1	1	1	1	1	1	1	1	1	1	1	1	1	1	1	1	1	1	1	1	1	1
group_34705	0.000826105	0.3419	0.812	0.7778	0	0.8034	1	0.812	0.812	0.8205	0.8803	0.812	0.812	0.812	1	0.812	0.8291	0.812	0.735	0.8205	0.812	0.812	0.7179	0.7778	0.7778	0.3333	0.3419	0.3419	0.7607	0.7778	0.2991	0	0.2991	0.3419	0.2991	0.3419	0.3419	0.8034	0.812	0.7778	0.7778	0.2991	0.8034	0.7521	0.7607	0.7607	0.7778	0.3248	0.7778
group_34738	0.000826105	0	0	0	0.2336	0	1	1	0	0.2993	0	0.1922	0.326	0.4915	0	0	0	0	0	0	0	0	0	0	0	0	0	0	0	0	0	0	0	0	0	0	0	0	0	0	0	0	0	0	0	0	0	0	0
group_34796	0.000826105	0	0	0	0	0	0.0684	0	0	0	0	0	0.1453	0	0	0	0	0	0	0	0	0	0	0	0	0	0	0	0	0	0	0	0	0	0	0	0	0	0	0	0	0	0	0.339	0.3333	0	0	0	0
glxK_1	0.000826105	0.8	1	0.8	0.8	0.9143	1	1	1	0.9048	1	1	0.9048	0.8286	1	0.8	0.9143	0.8	0.8	1	0.8476	0.8	0.8	0.8	0.8	0.8	0.8095	0.8095	0.8	0.8	0.8	0.8	0.8	0.8	0.8	0.8	0.8	0.8095	0.8	0.8	0.8	0.8	0.8	0.8	0.8	0.8	0.8	0.8	0.8
group_37558	0.000826105	0	0	0	0	0	0	0	0	0	0	0	0	0	0	0	0	0	0	0	0	0	0	0	0	0	0	0	0	0	0	0	0	0	0	0	0	0	0	0	0	0	0	0	0	0	0	0	0
group_38358	0.000826105	0	0	0	0	0	0	0	0	0	0	0	0	0	0	0	0	1	1	0	0	0	0	0	0	0	0	0	0	0	0	0	0	0	0	0	0	0	0	0	0	0	0	0	0	0	0	0	0
group_38741	0.000826105	0.9798	1	1	1	1	1	1	1	1	1	1	1	1	1	1	1	1	1	1	0.9966	1	0.2054	0.963	0.9226	0.3468	0.9731	0.963	1	1	1	1	0.9697	1	0.6633	0.9798	1	0.8047	1	1	1	0.8552	1	1	1	1	0.4781	0	0.9327
group_38863	0.000826105	0	0	0	0	0	0	0	0	0	0	0	0	0	0	0	0	0	0	0	0	0	0	0	0	0	0	0	0	0	0	0	0	0	0	0	0	0	0	0	0	0	0	0	0	0	0	0	0
group_38865	0.000826105	0	0.3924	0	0	0	0	0.1146	0	0	0	0	0	0	0	0	0	0	0	0	0	0	0	0	0	0	0	0	0	0	0	0	0	0	0	0	0	0	0	0	0	0	0	0	0	0	0	0	0
group_38870	0.000826105	0	1	0.8608	0	0	0	0	0	0.0809	0	0	0	0	0	0	0	0	0	0	0	0	0	0	0	0	0	0	0	0	0	0	0	0	0	0	0	0	0	0	0	0	0	0	0	0	0	0	0
group_38873	0.000826105	0	0.3186	0	0	0	0	0	0	0	0	0	0	0	0	0	0	0	0	0	0	0	0	0	0	0	0	0	0	0	0	0	0	0	0	0	0	0	0	0	0	0	0	0	0	0	0	0	0
group_38878	0.000826105	0	1	0	0	0	0	0	0	0	0	0	0	0	0	0	0	0	0	0	0	0	0	0	0	0	0	0	0	0	0	0	0	0	0	0	0	0	0	0	0	0	0	0	0	0	0	0	0
group_38879	0.000826105	0	0	0	0	0	0	0	0	0	0	0	0	0	0	0	0	0	0	0	0	0	0	0	0	0	0	0	0	0	0	0	0	0	0	0	0	0	0	0	0	0	0	0	0	0	0	0	0
group_38880	0.000826105	0	0.4167	0.3333	0	0	0	0	0	0	0	0	0	0	0	0	0	0	0	0	0	0	0	0	0	0	0	0	0	0	0	0	0	0	0	0	0	0	0	0	0	0	0	0	0	0	0	0	0
group_38881	0.000826105	0	0.4678	0.2105	0	0	0	0	0	0	0	0	0	0	0	0	0	0	0	0	0	0	0	0	0	0	0	0	0	0	0	0	0	0	0	0	0	0	0	0	0	0	0	0	0	0	0	0	0
group_38885	0.000826105	0	0	0	0	0	0	0	0	0	0	0	0	0	0	0	0	0	0	0	0	0.0661	0	0	0	0	0	0	0	0	0	0	0	0	0	0	0	0	0	0	0	0	0	0	0	0	0	0	0
polA_1	0.000826105	0	0.7199	0.1181	0	0	0	0.0102	0	0.0102	0	0	0	0.0102	0	0	0	0	0	0	0	0	0	0	0	0	0	0	0	0	0	0	0.0102	0.02	0	0	0.0102	0	0	0	0	0	0	0.0186	0.0102	0.0186	0	0	0
group_39944	0.000826105	1	1	1	1	1	1	1	1	1	1	1	1	1	1	1	1	1	1	1	1	1	1	1	1	1	1	1	1	1	1	1	1	1	1	1	1	1	1	1	1	1	1	1	1	1	1	1	1
group_39948	0.000826105	0	0	0	0	0	0	0.054	0	0.054	0	0	0	0.054	0	0	0	0	0	0	0	0	0	0	0	0	0	0	0	0	0	0	0	0	0	0	0	0	0	0	0	0	0	0	0	0	0	0	0
group_40519	0.000826105	1	1	1	1	1	1	1	1	1	1	1	1	1	1	1	1	1	1	1	1	1	1	1	1	1	1	1	1	1	1	1	1	1	1	1	1	1	1	1	1	1	1	1	1	1	1	1	1
group_41556	0.000826105	1	1	1	1	1	1	1	1	1	1	1	1	1	1	1	1	1	1	1	1	1	0.9855	1	0.9855	1	1	1	0.9855	0.9855	0.9855	0.9855	0.9855	0.9855	1	0.9855	1	1	1	1	0.9855	0.9855	0.9855	0.9855	0.9855	1	1	1	0.9855
group_42114	0.000826105	1	1	1	1	0.9457	1	1	0.8798	1	1	0.9922	1	1	1	1	1	1	1	1	1	0.8876	0.7733	1	1	0.9922	1	1	0.9767	1	1	0.8837	1	1	1	1	0.9748	1	1	1	0.9845	1	1	0.938	1	0.8818	1	1	1
group_42534	0.000826105	0.2865	0	0	0.2807	0.8012	0.8538	0.4444	0.2865	0.8713	0.8713	0.2865	0.8772	0.8713	0.2924	0.8713	0.8713	0.8713	0.8713	1	1	0.2632	0	0	0	0.2573	0.2924	0.2632	0	0.2924	0.1871	0	0.2573	0.2749	0.2047	0.269	0.2515	0.2573	0.8713	0.2924	0.1871	0.2047	0.1871	0	0.7661	0	0.3158	0.1871	0.2632
group_42634	0.000826105	0	0.6715	0	0	1	0	0	0	0	0	0	0	0.1739	0	0	0	0	0	0	0	0.7971	0	0	0	0	0	0	0	0	0	0	0	0	0	0	0	0	0	0	0	0	0	0	0	0	0	0	0
group_42718	0.000826105	0.7662	0.7662	0.7662	0.7861	0.791	1	0.7065	1	1	1	0.7662	1	1	0.2985	1	1	1	1	0	0	0.6716	0	0	0	0.7711	0.7662	0.7711	0	0	0.7662	0.7662	0.7662	0.7662	0.7662	0.7662	0.7662	0	1	0.7662	0.7662	0.7662	0.7662	0	0	0	0.7662	0.7662	0.7662
group_43110	0.000826105	0	0	0	0	0	0	0	0	0	0	0	0	0	0	0	0.7366	1	1	0	0	0	0	0	0	0	0	0	0	0	0	0	0	0	0	0	0	0	0	0	0	0	0	0	0	0	0	0	0
group_43201	0.000826105	1	1	1	1	1	1	1	1	1	1	1	1	1	1	1	1	1	1	1	1	1	1	1	1	1	1	1	1	1	1	1	1	1	1	1	1	1	1	1	1	1	1	1	1	1	1	1	1
group_43215	0.000826105	1	1	1	1	1	1	1	1	1	1	1	1	1	1	1	1	1	1	1	1	1	1	1	1	1	1	1	1	1	1	1	1	1	1	1	1	1	1	1	1	1	1	1	1	1	1	1	1
group_43343	0.000826105	0.1552	0	0	0	0	0	0	0	0.1437	0	0	0.1552	0.1552	0	0	0	0	0	0	0	0	0	0	0	0	0	0	0	0	0	0	0	0	0	0	0	0	0	0	0	0	0	0	0	0	0	0	0
group_4346	0.000826105	0	0.116	0.5108	0	0	0	0.0422	0	0	0	0	0	0	0	0	0	0.0338	0	0.0591	0.053	0	0	0	0	0	0	0	0	0	0	0	0	0	0	0	0	0	0	0	0	0	0	0	0	0	0	0	0
group_4382	0.000826105	0	1	0.998	0	0.123	0.9554	1	1	1	0.994	0.7639	1	1	1	1	1	1	1	0	0	0	1	1	1	0	0	0	1	1	0	0	0	0	0	0	0	1	0.2718	0	0	0	0	0	0	0	0	0	0
xylA_3	0.000826105	1	1	1	1	1	1	1	1	1	1	1	1	1	1	1	1	1	1	1	1	1	1	1	1	1	1	1	1	1	1	1	1	1	1	1	1	1	1	1	1	1	1	1	1	1	1	1	1
group_43951	0.000826105	1	1	1	1	1	1	1	0.9778	1	1	0.9481	1	1	1	1	1	1	1	1	1	1	1	1	1	1	1	1	1	1	1	1	1	1	1	1	1	1	1	0.9333	0.9111	1	0.9333	1	1	1	1	1	0.9333
group_43982	0.000826105	0.9946	0.914	0.9355	0.9946	0.9946	0.9946	0.9583	0.9946	0.9946	0.9946	0.9946	0.9946	0.9946	0.9946	0.9946	0.9946	0.9946	0.9946	0.996	0.996	0.9919	0	0.4637	0	0.9933	0.9946	0.9946	0	0.1774	0.9933	0.9946	0.9946	0.9946	0.9946	0.9946	0.9946	0.414	0.9946	0.9946	0.9946	0.9946	0.9825	0.4113	0.5753	0.7581	0.9946	0.9946	0.9946
group_44016	0.000826105	0	0	0	0	0	0.107	0	0	0	0	0	0	0	0	0	0	0	0	1	1	0	0	0	0	0	0	0	0	0	0	0	0	0	0	0	0	0	0	0	0	0	0	0	0	0	0	0	0
group_44392	0.000826105	0	0	0	0	0	0.9503	0.1636	0.3478	1	0.3023	0	1	0.9855	0	1	1	0.8965	0.9896	1	1	0	0	0	0	0	0	0	0	0.0973	0	0	0	0	0	0	0	0	0.9337	0	0	0	0	0	0	0	0	0	0
group_44393	0.000826105	0	0	0	0	0	0.9917	0.0787	0	0.9917	0	0	1	1	0	1	1	1	0.9689	1	1	0	0	0	0	0	0	0	0	0	0	0	0	0	0	0	0	0	0.9151	0	0	0	0	0	0	0	0	0	0
group_44450	0.000826105	0	1	1	0	0	0	0	0	0	0	0	0	0	0.2857	0	0	0	0	0	0.219	0	0	0	0	0	0	0	0	0	0	0	0	0	0	0	0	0	0	0	0	0	0	0	0	0	0	0	0
group_44666	0.000826105	0	0	0	0	0	0	0	0	0	0	0	0	0	0	0	0	0	0	0	0	0.2087	0	0	0	0	0	0	0	0	0	0	0	0	0	0	0	0	0	0	0	0	0	0	0	0	0	0	0
group_44826	0.000826105	0.4074	0	0.4	0	0.9259	0.4	0.4074	1	0.9852	1	1	0.9852	1	0.7778	0.9852	0.6148	0.3037	0	0	0	0	0	0.3556	0.4	0.8741	1	1	1	1	0	0	0	0	0	0	0	0.4074	0.4	0.4074	0.4074	0.4074	0.2889	1	0.8815	0.8444	0.4074	0.4074	0.3556
group_449	0.000826105	0	0.452	0	0	0	0.1658	0.1763	0	0.9721	0	0	1	1	0	1	1	1	0.9686	1	1	0	0	0	0	0	0	0	0	0	0	0	0	0	0	0	0	0	0.9546	0	0	0	0	0	0	0	0	0	0
group_45011	0.000826105	0.0132	0.1253	0	0.0442	0	0	0	0.0506	0	0.0764	0.0922	0	0	0	0	0	0	0	0	0	0	0	0	0	0	0	0	0	0	0	0	0	0	0	0	0	0	0	0	0	0	0	0	0	0	0	0	0
group_45057	0.000826105	0	0	0	0	0	0.439	0	0	0	0	0	0.6301	0	0	0	0	0	0	0	0	0	0	0	0	0	0	0	0.0813	0.2419	0	0	0	0	0	0	0	0	0	0	0	0	0	0	0	0	0.2195	0	0
group_45058	0.000826105	0	0	0	0	0	0.25	0	0	0	0.4722	0	0.2546	0.4537	0	0	0	0	0	0	0	0	0	0	0	0	0	0	0.6296	0.8565	0	0	0	0	0	0	0	0	0	0	0	0	0.1713	0	0	0	0	0.4861	0
group_45059	0.000826105	0	0	0	0	0	0	0	0	0	0	0	0	0	0	0	0	0	0	0	0	0	0	0	0	0	0	0	0	0	0	0	0	0	0	0	0	0	0	0	0	0	0	0	0	0	0	0	0
group_45060	0.000826105	0	0	0	0	0	0	0	0	0	0	0	0	0	0	0	0	0	0	0	0	0	0	0	0	0	0	0	0	0	0	0	0	0	0	0	0	0	0	0	0	0	0	0	0	0	0	0	0
relE3	0.000826105	0	0	0.3718	0	0	0	0	0	0	0	0	0	0	0	0	0	0	0	0	0	0	0	0	0	0	0	0	0	0	0	0	0	0	0	0	0	0	0	0	0	0	0	0	0	0	0	0	0
group_45062	0.000826105	0	0	0.5359	0	0	0	0	0.8231	0	0	0	0	0	0.059	0	0	0	0	0	0	0.0615	0	0	0	0	0	0	0	0	0	0	0	0	0	0	0	0	0	0	0	0	0	0	0	0	0	0	0
group_45390	0.000826105	0	1	1	0	0.7891	0.7177	1	0.449	1	0.2279	0.2211	1	1	0.0782	1	1	1	1	0	0	0	1	1	1	0	0	0	1	1	0.0952	0	0	0	0	0	0	1	1	0	0	0	0	0	0.3776	0.4898	0	0	0
group_45841	0.000826105	0	0	0	0	0	0	0.0532	0	0.045	0	0	0	0.0378	0	0	0	0	0	0	0	0.1626	0	0	0	0	0	0	0	0	0	0	0	0	0	0	0	0	0	0	0	0	0	0	0	0	0	0	0
group_45842	0.000826105	0	0.1758	0.3532	0	0	0	0	0	0	0	0	0	0	0	0	0	0	0	0	0	0	0	0	0	0	0	0	0	0	0	0	0	0	0	0	0	0	0	0.2676	0.4817	0	0	0	0	0	0	0	0
group_45962	0.000826105	0	0	0	0	0	0	0	0	0.8167	0	0	0	0.8167	0	0	0	0	0	0	0	0	0	0	0	0	0	0	0	0	0	0	0	0	0	0	0	0	0	0	0	0	0	0	0	0	0	0	0
group_47527	0.000826105	1	1	1	1	1	1	1	1	1	1	1	1	1	1	1	1	1	1	1	1	1	1	1	1	1	1	1	1	1	1	1	1	1	1	1	1	1	1	1	1	1	1	1	1	1	1	1	1
ldcA_2	0.000826105	0.8653	0.7239	0.8081	1	1	0.9966	1	0.9798	1	1	0.9865	1	1	1	0.9865	1	0.8721	0.8384	1	1	0.5926	0	0.697	0.8114	0.8249	0.8013	0.8485	0.5993	0.3401	0.734	0	0.5522	0.8384	0.8283	0.4781	0.5791	0.9865	0.4781	0.8283	0.7946	0.67	0.835	0.7845	0.7037	0.633	0.7138	0.8451	0.6902
group_51066	0.000826105	1	1	1	1	1	1	1	1	1	1	1	1	1	1	1	1	1	1	1	1	1	0.9947	1	1	1	1	1	1	1	1	0.934	1	1	1	1	1	1	0.934	1	1	1	1	0.9305	1	1	1	1	1
cmoA_1	0.000826105	0.9788	1	0.9788	0.9879	1	1	1	0.9879	1	1	1	1	1	1	1	1	1	1	1	1	0.9242	0.6333	0.6364	0.9788	0.6242	0.9667	0.9818	0.6242	0.6303	0.6242	0.6364	0.9152	0.897	0.9333	0.603	0.6606	0.8879	0.6758	0.8333	0.8909	0.9333	0.8788	0.6152	0.6364	0.6333	0.9636	0.7576	0.9788
group_52765	0.000826105	0.9227	0.7045	0.3985	0.9697	1	1	1	0.9939	1	1	0.9106	1	0.9955	1	1	1	0.9788	0.9833	1	1	0.8212	0.3242	0.7318	0.6182	0.7288	0.8758	0.8424	0.4303	0.1742	0.5818	0.3212	0.7182	0.7955	0.7424	0.7258	0.4818	0.7515	0.9439	0.7591	0.3258	0.7591	0.7727	0.1576	0.197	0.6364	0.7879	0.8727	0.5697
group_5946	0.000826105	0.7674	0.7674	0.7674	0	0.7597	0.7674	0.7209	0.7597	0.7674	0.7829	0.7132	0.7829	0.7674	0.7829	0.7674	0.7674	0	0	0.6977	0.3643	0	0	0.5969	0.6434	0.7209	0.7442	0.7519	0.5194	0	0	0	0	0	0	0	0	0	0	0.5659	0	0	0.4186	0	0	0	0.6512	0.6899	0.6822
group_6058	0.000826105	0.7857	0.7976	0.7302	0	0.7937	1	0.6667	0.7937	1	0.7976	0.7976	1	1	1	1	0.9286	0.7937	0.7937	0	0	0	0	0.75	0.5794	0.5913	0.7619	0.7937	0.7222	0.7937	0	0	0	0	0	0	0	0.7937	0.5635	0.7421	0.7421	0.6944	0.6032	0	0.5952	0.5675	0.7103	0.7698	0.5635
group_6105	0.000826105	0	0	0	0.108	0	0	0	0	0	0.1296	0	0	0	0	0	0	0.2253	0	0	0	0	0	0	0	0	0	0	0	0	0	0	0	0	0	0	0	0	0	0	0	0	0	0	0	0	0	0	0
group_6499	0.000826105	1	0.7719	0.7719	0.2193	1	1	0.7661	0.9912	0.9942	1	1	1	1	1	1	0.9912	1	0.7719	0.2193	0.2193	0.9532	0.7368	0.7573	0.7632	0.9795	0.9883	0.9942	1	0.9649	0	0	0	0	0	0	0.152	1	0.7632	1	1	0.9795	0.9737	0	0	0.2164	1	0.9825	0.7632
group_7471	0.000826105	0	0.1064	0.1124	0	0	0	0	0	0.9137	0.2028	0	0.9157	0.9137	0	0.9157	0.9157	0.8996	0.7631	0.9157	0.9157	0.0602	0	0	0	0	0	0	0	0	0	0	0	0	0	0	0	0	0.8293	0	0	0	0	0	0	0	0	0	0
group_754	0.000826105	0	0	0	0	0	0	0	0	0.8566	0	0	1	0.9856	0.046	0.9732	0.9839	0.5827	0.4425	0	0	0	0	0	0	0	0	0	0	0	0	0	0	0	0	0	0	0	0.4419	0	0	0	0	0	0	0	0	0	0
group_7677	0.000826105	1	0.9918	0.9918	1	1	1	1	1	1	1	1	1	1	1	1	1	1	1	1	1	1	0.9486	1	1	1	1	1	1	0.9753	0.9403	1	1	1	1	1	1	1	1	1	1	1	1	1	0.9712	1	1	1	1
group_795	0.000826105	0	0	0	0	0	0.8633	0	0.0796	1	0	0	1	1	0	1	1	0.9961	0.9878	1	1	0	0	0	0	0	0	0	0	0	0	0	0	0	0	0	0	0	0.9015	0	0	0	0	0	0	0	0	0	0
group_7998	0.000826105	0	0	0	0	0	0.4309	0	0.0063	0.0124	0	0.0063	0.0061	0.0061	0.0071	0.0061	0.0061	0.0097	0	0.0076	0	0.0442	0	0	0	0	0	0	0	0	0	0	0	0	0	0	0	0	0	0	0	0	0	0	0	0	0.9895	0.9866	0
group_803	0.000826105	1	0	0.9057	1	1	0.5572	1	1	1	1	1	1	1	1	1	1	1	1	1	1	1	0	0	0	1	1	1	0	0	1	1	1	1	1	1	1	0	1	1	1	1	1	0	0	0	1	1	1
rclA_2	0.000826105	0.8811	0.8223	0.9515	0.8811	0.8811	1	0.8414	0.8811	1	0.8811	0.8811	1	1	0.9721	1	1	0.8811	0.8811	0.8825	0.8811	0.8194	0	0	0.1131	0.859	0.8708	0.8811	0.1219	0.1219	0.8708	0.862	0.8811	0.8811	0.8811	0.862	0.8811	0.1307	0.9853	0.8811	0.8811	0.8811	0.8811	0	0.2085	0	0.8811	0.8708	0.859
group_82	0.000826105	0.9942	0.1251	0	0.9984	0.9984	0.9786	0	0.9844	0.9901	1	0.9984	1	0.9844	1	0.9984	0.9984	0.9835	0.9564	0.9984	0.9984	0.9753	0	0	0	0.9951	0.9942	0.9975	0	0	0.9416	0.8733	0.9284	0.9778	0.9926	0.9835	0.9926	0	0.9053	0.9745	0.9695	0.9942	0.9564	0.9457	0.9737	0.9473	0.9753	0.9926	0.9374
group_8247	0.000826105	0	0	0	0	0	0.8698	0.8179	0.1115	0.894	0	0	0.9349	0.8554	0.2472	0.8874	0.9007	0.9426	0.7528	0	0	0	0	0	0	0	0	0	0	0	0	0	0	0	0	0	0	0	0.2252	0	0	0	0.3091	0	0	0.1567	0	0	0
group_8845	0.000826105	0	0	0	0	0.0269	0.9621	0	0	1	0.1502	0.1003	1	1	0.0729	1	1	1	1	1	1	0	0	0	0	0	0	0	0	0	0	0	0	0	0	0	0	0	0.98	0	0	0	0	0	0	0	0	0	0
group_918	0.000826105	1	1	1	1	1	1	1	1	1	1	1	1	1	1	1	1	1	1	1	1	1	0.3693	0.8184	0.7665	1	1	1	0.2834	0.3952	1	1	1	1	1	1	1	0.8144	1	1	1	1	1	0.9561	1	1	1	1	1
group_930	0.000826105	0	0	0	0	0	0	0	0	0.8909	0	0	1	0.7919	0	1	0.9941	0.9417	0.6453	0	0	0.0123	0	0	0	0	0	0	0	0	0	0	0	0	0	0	0	0	0.5581	0	0	0	0	0	0	0	0	0	0
group_9544	0.000826105	0.8393	0	0.8393	0.8393	0.8512	1	0.8512	0.8512	0.9583	0.881	0.881	0.8512	0.8452	0.8631	0.8512	0.8512	0.8393	0.8393	0.8631	0.8571	0.8393	0.8393	0.9643	1	0.8631	0.8631	0.8631	0.7083	0.9821	0.8393	0.8393	0.8393	0.8393	0.8393	0.8393	0.8393	0.8631	0	0.8393	0.8393	0.8393	0.8393	0.8393	0.8393	0.8393	0.8393	0.8393	0.8393
group_9705	0.000826105	0	0	0	0	0	0.1049	0	0	1	0.1538	0	1	0.9961	0.2618	0.9992	1	0.9969	0.9984	1	1	0	0	0	0	0	0	0	0	0	0	0	0	0	0	0	0	0	0.9852	0	0	0	0	0	0	0	0	0	0
group_1050	0.000619579	0	0	0	0	0	1	0	0.119	1	0.2379	0	1	1	0.119	1	1	1	1	1	1	0	0	0	0	0	0	0	0	0	0	0	0	0	0	0	0	0	1	0	0	0	0	0	0	0	0	0	0
group_10756	0.000619579	0.0085	0	0	0	0	1	0.2518	0.2183	1	0.0932	0.2288	1	1	0.1832	1	1	1	1	1	1	0	0	0	0	0	0	0	0	0	0	0	0	0	0	0	0	0	1	0	0	0	0	0	0	0	0	0	0
group_11094	0.000619579	0	0	0.0143	0.9805	0.0968	0.5865	0.2234	0.9805	0.3889	0.9805	0.9805	0.354	0.311	0.4605	0.016	0.1151	0.0578	0	0	0	0.0298	0	0	0	0	0	0	0	0	0	0	0	0	0	0	0	0	0	0.9456	0.9679	0	0.9759	0	0	0	0	0	0.9765
group_11276	0.000619579	0.1221	0	0.17	0.2459	0.3498	0.2921	0.0974	0.3102	0.302	0.5149	0	0	0.2013	0	0	0	0.1865	0.4109	0.2459	0.2261	0	0	0	0	0.1221	0.1007	0.2756	0.2343	0	0.1023	0	0	0.104	0.2145	0	0	0.2789	0	0.1815	0	0	0	0	0	0.1089	0.2343	0	0.2904
group_1185	0.000619579	0	0	0	0	0	0	0.0268	0	0.9429	0	0	1	0.9242	0	0.824	1	0.3613	0.1958	0	0	0	0	0	0	0	0	0	0	0	0	0	0	0	0	0	0	0	0.6457	0	0	0	0	0	0	0	0	0	0
group_11904	0.000619579	0.9589	0	0.4435	0.8047	0.9912	0.9075	0.2467	0.8811	1	1	0.909	1	1	1	1	1	0.9618	0.8972	1	1	0.837	0.9427	1	0.9618	1	1	1	1	0.9618	0.9442	0.9369	0.9486	0.9618	1	0.928	0.9618	1	0.8811	0.9618	0.9369	1	0.9515	0.9471	0.9457	1	1	0.9618	0.9618
group_12131	0.000619579	0.9935	0	0.7892	0.9967	0.9984	0.9935	0.9951	0.9967	0.9967	1	0.9935	1	0.9967	0.9967	0.9935	0.9935	0.9967	0.9935	1	0.9967	0.9935	0	0	0	0.9935	0.9935	0.9935	0	0	0.9935	0.9069	0.9869	0.9935	0.9935	0.9935	0.9967	0	0.9886	0.9935	0.9935	0.9935	0.9935	0	0	0	0.9935	0.9935	0.9935
group_12212	0.000619579	0	0	0	0	0	0	0	0.0854	1	0.1223	0	1	1	0	1	1	0.9738	0.9061	0	0	0	0	0	0	0	0	0	0	0	0	0	0	0	0	0	0	0	0.9763	0	0	0	0	0	0	0	0	0	0
group_12448	0.000619579	0	0	0	0	0	0	0	0	1	0	0	1	0.9882	0	1	1	0.4706	0.3255	1	1	0	0	0	0	0	0	0	0	0	0	0	0	0	0	0	0	0	0.9725	0	0	0	0	0	0	0	0	0	0
group_12707	0.000619579	0.2342	0.8064	0.7026	0.9046	0.6916	0.9027	0.9055	0.9078	1	0.9811	0.9765	1	1	0.9198	1	1	0.9968	1	1	1	0.8677	0.2305	0.3361	0.6044	0.1107	0.5307	0.5237	0.414	0.4126	0.254	0.0987	0.3822	0.1415	0.326	0.0498	0.1425	0	1	0.8986	0.8963	0.0387	0.8852	0.4933	0.5357	0.4965	0.6833	0.888	0.8967
group_13539	0.000619579	1	0.9884	0.8353	0	0	0.9884	1	0	1	0.1957	0	0.1919	1	0.2267	0.1957	0	0	0	0	0	0	0	0	0	0.9826	1	1	0.8353	0.9826	0	0	0	0	0	0	0	0.9496	0	0.9787	1	0	0	0	0	0	0	0	0
group_14110	0.000619579	0	0.8506	0.8506	0	0	0.3305	0.4626	0.2902	0.8506	0	0	0.8506	0.8534	0.5402	0.8506	0.8534	0.8506	0.8506	0.1695	0	0	0	0	0	0	0	0	0	0	0	0	0	0	0	0	0	0	0.8506	0	0	0	0	0.3506	0.1207	0	0	0	0
group_14163	0.000619579	0	0	0.5504	0	0.5504	0	0.5504	0.3488	0.5504	0.5504	0	0.5504	0.5504	0.5504	0.5504	0.4729	0.5194	0	0.4884	0.4884	0	0	0	0	0	0	0	0	0	0	0	0	0	0	0	0	0	0	0.4496	0.5504	0	0	0	0	0	0	0	0
group_14253	0.000619579	0.9796	0	0	0	0.9959	0.9325	0	0.1922	0.9796	0.1636	0	1	0.9796	0	0.9775	0.9796	0.9796	0.9775	0.9939	0.998	0	0	0	0	0.9796	0.9796	0.9796	0	0	0.9264	0.9509	0.9162	0.7914	0.6851	0.82	0.728	0	0.9366	0	0	0.9693	0	0	0	0	0.9959	0.9714	0
pflB_1	0.000619579	1	1	0.9516	0.9989	1	1	1	0.9995	1	1	1	1	1	1	1	1	1	0.9978	1	1	1	0.9962	1	0.9967	0.9989	1	1	0.9973	0.9995	0.9962	0.9891	0.9967	1	1	0.9995	1	1	0.9984	0.9978	1	0.9913	0.9967	0.9859	0.9984	0.9984	1	1	1
pflB_2	0.000619579	0.9966	0.9932	0.9966	1	1	1	1	0.9966	1	1	0.9983	1	1	1	0.9991	0.9974	0.9889	0.953	1	1	0.9949	0.9872	1	0.994	0.9778	0.988	0.9991	0.9923	0.9897	0.9692	0.9821	0.9829	0.9846	1	0.9821	1	0.9966	0.9991	0.9829	0.9829	0.9889	0.9974	0.9812	0.9726	0.9923	1	0.953	1
rlmI_1	0.000619579	0.8904	0.9361	0.9954	0.9932	0.8836	0.9954	0.9954	0.9384	1	1	0.9909	0.9977	1	1	0.8881	1	0.8904	0.8037	1	1	0.8676	0.8676	0.8311	0.8493	0.8721	0.8858	0.9703	0.8311	0.8858	0.774	0.7717	0.8927	0.8653	0.8881	0.8858	0.879	0.8927	0.8014	0.8858	0.8699	0.8059	0.7466	0.7831	0.8562	0.8151	0.8927	0.8927	0.8493
group_14611	0.000619579	0.119	0	0.481	0	0.7952	0	0.1952	0.4762	0.4476	0	0	1	0.3095	0.8714	0.9	0.8571	0.3905	0.7714	0.5143	0.5143	0	0	0	0	0	0	0.3048	0	0	0	0	0	0	0	0	0	0	0	0	0	0	0	0	0	0	0	0	0
group_14876	0.000619579	0	0	0	0	0	0	0	0	0	0	0	0	0	0	0	0	0	0	0	0	0	0	0	0	0	0	0	0	0	0	0	0	0	0	0	0	0	0	0	0	0	0	0	0	0	0	0	0
group_15162	0.000619579	1	1	1	1	1	1	1	1	1	1	1	1	1	1	1	1	1	1	1	1	1	1	1	1	1	1	1	1	1	1	1	1	1	1	1	1	1	1	1	1	1	1	1	1	1	1	1	1
group_15197	0.000619579	0	0.7328	0.7328	0.7196	0.6984	0.7566	0.7778	0.7275	0.7249	0.6481	0.672	0.7275	0.7249	0.7196	0.7249	0.7249	0.7407	0.5344	0.7407	0.7249	0.6402	0.7249	0.7249	0.7434	0.7249	0.7249	0.7249	0.7222	0.7222	0.7328	0.7249	0.7328	0.7381	0.6243	0.7249	0	0.7196	0.7196	0	0	0	0.7434	0.7513	0.7513	0.7513	0.7513	0.7513	0
group_15514	0.000619579	0.9892	0	0.356	0.9869	0.9928	1	0.1207	0.994	0.9916	1	0.9797	1	0.9916	1	0.9821	0.9773	0.9319	0.8853	0.9988	0.9976	0.8817	0	0.129	0	0.9785	0.9964	1	0	0	0.9438	0.9546	1	1	1	0.9976	0.9821	0	0.5806	0.9737	1	1	0.9116	0	0.2079	0.0251	0.9821	1	0.9857
group_15530	0.000619579	0.9619	0.9619	1	0.9619	0.9619	0.9619	0.9619	0.9619	0.9619	0.9629	0.9619	0.9619	0.9619	0.9619	0.9619	0.9619	0.9619	0.9619	0.9619	0.9619	0.9619	0.9619	0.9619	0.9619	0.9619	0.9619	0.9619	0.9619	0.9619	0.9619	0.9619	0.9619	0.9619	0.9619	0.9619	0.9619	0.9619	0.9619	1	1	0.9619	0.9619	0.9619	0.9619	0.9619	0.9619	0.9619	0.9619
group_1554	0.000619579	0	0	0	0	0	0.0658	0	0	0.9246	0	0	1	0.931	0	1	0.939	0.5661	0.832	0	0	0	0	0	0	0	0	0	0	0	0	0	0	0	0	0	0	0	0.7881	0	0	0	0	0	0	0	0	0	0
group_15821	0.000619579	0	0.1621	0.2113	0	0	0	0	0	0.306	0	0	0	0.3224	0	0	0	0.2951	0.204	0	0	0	0	0	0	0	0	0	0	0	0	0	0	0	0	0	0	0	0	0	0	0	0	0	0	0	0	0	0
group_15970	0.000619579	1	1	1	1	1	1	1	1	1	1	1	1	1	1	1	1	1	1	1	1	1	1	1	1	1	1	1	1	1	1	1	1	1	1	1	1	1	1	1	1	1	1	1	1	1	1	1	1
group_16039	0.000619579	0.9846	1	1	1	0.9374	1	1	1	1	1	1	1	1	1	1	1	1	1	1	1	0.9576	0.975	1	1	1	0.974	0.9952	0.9942	0.9981	0.974	0.9518	0.974	0.974	0.9085	0.9634	0.9326	1	1	0.9846	1	0.9017	1	1	1	1	0.9355	0.9952	0.9827
group_1608	0.000619579	0	0	0	0	0	0	0.0268	0	0.9371	0	0	1	0.9627	0	0.9079	0.88	0.6096	0.3077	0	0	0	0	0	0	0	0	0	0	0	0	0	0	0	0	0	0	0	0	0	0	0	0	0	0	0	0	0	0
betT_2	0.000619579	1	1	1	1	1	1	1	1	1	1	1	1	1	1	1	1	1	1	1	1	1	1	1	1	1	1	1	1	1	1	1	1	1	1	1	1	1	1	1	1	1	1	1	1	1	1	1	1
group_16832	0.000619579	1	0	0.3902	0.7642	0.626	1	0.3415	0.9919	1	1	0.3902	1	1	1	0.9919	0.9837	0.626	1	1	1	0.3902	0.626	0.626	0.9675	0	0.626	0	0.626	1	0	0	0.561	0.626	0	0	0	0.9675	0	0.3252	0.374	0.3902	0	0	0.439	0.3984	0.626	0.8374	0.3089
priA_2	0.000619579	0.8548	0.8691	0.9836	0.8753	0.9939	1	1	0.9816	0.9673	1	0.9714	1	1	0.9939	1	1	1	0.8793	1	1	0.7914	0.8262	0.8569	0.8773	0.8425	0.9918	0.8712	0.8569	0.8384	0.9284	0.8241	0.8712	0.8793	0.8671	0.8507	0.8528	1	0.8528	0.8569	0.8446	0.7403	0.8793	0.8262	0.8671	0.82	0.8446	0.8691	0.7812
group_17309	0.000619579	0	1	0.3503	0	0	1	0.9548	0.2627	0	0.1243	0	0.3701	0.4322	0	0.3277	0.3277	0.6921	0.6921	0	0	0	0.3164	0.3051	0.2571	0	0.6582	0.4294	0.8559	0.7062	0	0	0	0	0	0	0	0.9915	0	0	0	0	0.4266	0.3023	0	0.6808	0.9322	0.6328	0
group_18040	0.000619579	0	0.4953	0	0	0	0	0	0.4097	1	0.1881	0	1	1	0	1	1	0.9702	1	1	1	0	0	0	0	0	0	0	0	0	0	0	0	0	0	0	0	0	0.9739	0	0	0	0	0	0	0	0	0	0
group_18537	0.000619579	0	0.8542	0.8542	0	0.8542	0.8542	0.8542	0.2396	0.8333	0	0	0	0	0.9062	0	0	0.8542	0.7604	0.9062	0.8646	0.6667	0	0	0	0.8542	0.8542	0.8542	0	0	0.8542	0.8542	0.8542	0.8542	0.8542	0.8542	0.8542	0	0	0	0	0.8542	0	0	0	0	0	0	0
group_18599	0.000619579	1	1	1	1	1	1	1	1	1	1	1	1	1	1	1	1	1	1	1	1	1	1	1	1	1	1	1	1	1	1	1	1	1	1	1	1	1	1	1	1	1	1	1	1	1	1	1	1
group_18719	0.000619579	0	0	0	0	0	0	0.1406	0.1672	1	0.4612	0	1	1	0.3923	1	1	1	1	1	1	0	0	0	0	0	0	0	0	0	0	0	0	0	0	0	0	0	1	0	0	0	0	0	0	0	0.3677	0.3658	0
group_18875	0.000619579	0	0.3404	0.3404	0	0	1	1	1	1	0.3404	0	1	1	0.3475	1	1	1	1	1	1	0	0.3404	0.9716	0.3404	0	0	0	0.3404	0.3404	0	0	0	0	0	0	0	1	0.3404	0	0	0	0	0.3404	1	0.3404	0	0	0
group_19095	0.000619579	1	1	1	1	1	1	1	1	1	1	1	1	1	1	1	1	1	1	1	1	1	1	1	1	1	1	1	1	1	1	1	1	1	1	1	1	1	1	1	1	1	1	1	1	1	1	1	1
group_19210	0.000619579	0	0.178	0	0	0	0.0162	0.0162	0.0198	0	0.0162	0	0.0162	0	0.029	0	0	0	0	0	0	0	0	0	0	0	0	0	0	0	0	0	0	0	0	0	0	0	0	0	0	0	0	0	0	0	0	0	0
group_19461	0.000619579	0	0	0	0	0	0.9316	0.9915	0.1311	0.9117	0.3903	0.4074	1	1	0.8462	1	1	0.9117	0.9117	0	0	0	0	0	0	0	0	0.0997	0	0	0	0	0	0	0	0	0	0	0.9117	0	0	0	0.4416	0	0	0	0	0	0
group_19639	0.000619579	0	0	0	0	0	0	0.9114	0	0	0	0	0	0	0	0	0	0.7089	0	1	1	0	0	0	0.3291	0	0	0	0	0	0	0	0	0	0	0	0	0.3291	0	0	0	0	0	0	0.5316	0	0	0	0
group_19990	0.000619579	0	0	0	0	0	0	0	0	0.1787	0	0	0.2174	0.1643	0	0.1594	0.1594	0.9275	0.8792	0	0	0	0	0	0	0	0	0	0	0	0	0	0	0	0	0	0	0	0	0	0	0	0	0	0	0	0	0	0
tnsC_2	0.000619579	0	0	0	0	0	0	0	0	0	0	0	0	0	0	0	0	0.9925	0.9925	0	0	0	0	0	0	0	0	0	0	0	0	0	0	0	0	0	0	0	0	0	0	0	0	0	0	0	0	0	0
group_20101	0.000619579	0.4769	0	0	0.4769	0.4769	0.412	0.4769	0.4769	0.4769	0.4769	0.4769	0.6713	0.4769	0.4769	0.4769	0.4769	0.4769	0.4769	0.4769	0.4769	0.4769	0	0	0	0.4769	0.4769	0.4769	0	0	0.4769	0.4769	0	0	0.412	0	0.4769	0	0.4769	0	0.4769	0.4769	0.4769	0	0	0	0.4769	0.4769	0.4769
group_20948	0.000619579	1	1	1	1	1	1	1	1	1	1	1	1	1	1	1	1	1	1	1	1	1	1	1	1	1	1	1	1	1	1	1	1	1	1	1	1	1	1	1	1	1	1	1	1	1	1	1	1
group_22010	0.000619579	0	0	0	0	0	0	0	0.1415	0	0.1079	0.1079	0	0	0	0	0	0	0	0	0	0.0552	0	0	0	0	0	0	0	0	0	0	0	0	0	0	0	0	0	0	0	0	0	0	0	0	0	0	0
group_22246	0.000619579	0.781	1	0.9804	0.7876	0.8693	0.8824	0.8725	0.8725	0.9673	0.8856	0.8758	0.8791	0.7876	0.8954	0.781	0.7876	0.8693	0.781	0.8889	0.8791	0.9216	0.781	0.7843	0.781	0.7876	0.7908	0.7876	0.781	0.781	0.781	0.781	0.781	0.781	0.781	0.781	0.781	0.7876	0.781	0.781	0.781	0.7876	0.781	0.781	0.781	0.781	0.7876	0.781	0.781
group_22247	0.000619579	1	1	1	1	1	1	1	1	1	1	1	1	1	1	1	1	1	1	1	1	1	0.959	1	1	1	1	1	0.9846	1	0.9897	0.9974	1	1	1	1	1	1	1	1	1	1	1	1	1	1	1	1	1
group_22342	0.000619579	1	1	1	1	1	1	1	1	1	1	1	1	1	1	1	1	1	1	1	1	1	1	1	1	1	1	1	1	1	1	1	1	1	1	1	1	1	1	1	1	1	1	1	1	1	1	1	1
group_22417	0.000619579	0.9376	0.9376	0.9376	0.9391	0.9376	1	0.9376	0.9376	0.9406	0.9437	0.9376	0.9376	0.9376	0.9406	0.9376	0.9376	0.9376	0.9391	0.9391	0.9376	0.9376	0.9376	0.9376	0.9376	0.9376	0.9376	0.9376	0.9376	0.9376	0.9376	0.9376	0.9376	0.9376	0.9376	0.9376	0.9376	0.9376	0.9376	0.9376	0.9376	0.9376	0.9376	0.9376	0.9376	0.9376	0.9376	0.9376	0.9376
group_22476	0.000619579	0.9261	1	1	0.9248	0.9236	0.9348	0.9323	0.9348	0.9323	0.9361	0.9261	0.9323	0.9223	0.9361	0.9248	0.9361	1	1	1	1	0.896	0.9173	0.9185	0.9198	0.9286	0.9286	0.9323	0.9261	0.9211	0.9261	0.8972	0.9248	0.9248	0.9123	0.9261	0.9223	0.9173	0.9135	0.9286	0.9123	0.9223	0.9173	0.9173	0.9198	0.9085	0.9261	0.9286	0.886
group_22883	0.000619579	1	1	0.4629	1	1	1	1	1	1	1	1	1	1	1	1	1	1	1	1	1	1	0	0	0	1	1	1	0	0	1	1	1	1	1	1	1	0	1	1	1	1	1	0	0	0	1	1	1
group_23239	0.000619579	0	0	0	0	0.0833	0.0833	0.0833	0.0833	0.0833	0.0833	0.0833	0.0833	0.0833	0.0833	0.0833	0.0833	0	0.1577	0	0	0	0	0	0	0	0	0	0	0	0	0	0	0	0	0	0	0	0	0	0	0	0	0	0	0	0	0	0
group_23336	0.000619579	0	0	0	0	0.3621	0	0	0	0.068	0	0	0	0	0	0	0	0.0797	0.0745	0	0	0.2471	0	0	0	0	0	0	0	0	0	0	0	0	0	0	0	0	0	0	0	0	0	0.1033	0.1869	0.149	0.0993	0	0
group_23371	0.000619579	0	0	0	0	0	0.0291	0	0	0	0	0	0	0	0	0	0	0.0606	0	0	0	0.0091	0	0	0	0	0.0138	0	0	0	0	0	0	0	0	0	0	0	0	0	0	0	0	0	0	0	0	0	0
flaB2	0.000619579	0	1	1	0.3008	0.2791	0.414	1	0.5488	1	0	0.1566	1	1	0.4372	1	1	1	1	0	0	0	1	1	1	0	0	0	1	1	0	0	0.1907	0.5225	0.2062	0.8295	0	1	1	0	0	0	0	0.2202	0.8884	0.845	0	0	0
group_2372	0.000619579	0.6145	0.7528	0.4354	0	0.6712	0.8322	0.9252	0.898	0.8662	0.7619	0.8141	0.8707	0.8639	0.9615	0.8549	0.8458	0.8231	0.5125	0	0	0.5986	0.8458	0.4943	0.8753	0.805	0.8118	0.8186	0.7937	0.7937	0	0	0	0	0	0	0	0.7914	0.7528	0.8231	0.8458	0	0	0	0	0	0.5351	0.4422	0.1701
group_23876	0.000619579	0.9763	0.9794	0.9763	1	1	1	1	1	1	1	1	1	1	1	1	1	1	0.9763	1	1	0.9794	0.9763	0.9763	0.9763	0.9763	0.9794	0.9763	0.9763	0.9763	0.9763	0.9763	0.9763	0.9763	0.9763	0.9763	0.9763	0.9794	0.9763	0.9763	0.9763	0.9763	0.9763	0.9763	0.9763	0.9763	0.9763	0.9763	0.9763
pheA_1	0.000619579	1	1	1	1	1	1	1	1	1	1	1	1	1	1	1	1	1	1	1	1	1	1	1	1	1	1	1	1	1	1	1	1	1	1	1	1	1	1	1	1	1	1	1	1	1	1	1	1
group_24578	0.000619579	0	0	0	0	0	1	0	0	0	0	0.0776	0	0	0	0	0	0	0	0	0	0.0891	0	0	0	0	0	0	0	0	0.9138	0.9339	1	0.3621	0	0.8391	0	0	0	0	0	0	0	0	0	0	0	0	0
murB_2	0.000619579	0.7452	0.965	0.7941	0.8047	0.88	1	0.9087	0.8524	1	0.9979	0.9066	1	1	0.9682	1	0.9703	0.9628	0.9883	1	1	0.5318	0.8949	0.8843	0.9628	0.7665	0.9299	0.8875	0.8609	0.8503	0.621	0.4894	0.5913	0.5998	0.5913	0.6529	0.6391	0.965	0.8885	0.6401	0.6635	0.5042	0.7113	0.4151	0.4565	0.6136	0.7707	0.8461	0.6645
group_24942	0.000619579	1	1	1	1	1	1	1	1	1	1	1	1	1	1	1	1	1	1	1	1	1	1	1	1	1	1	1	1	1	1	1	1	1	1	1	1	1	1	1	1	1	1	1	1	1	1	1	1
group_25240	0.000619579	1	1	1	1	1	1	1	1	1	1	1	1	1	1	1	1	1	1	1	1	1	1	1	1	1	1	1	1	1	1	1	1	1	1	1	1	1	1	1	1	1	1	1	1	1	1	1	1
group_25241	0.000619579	0.9976	1	1	1	1	1	1	0.9952	1	1	1	1	1	1	1	1	1	1	1	1	0.9976	0.9952	0.9952	1	0.9976	1	1	0.9952	0.9928	0.9541	0.9783	0.9976	1	0.9879	0.9928	1	1	0.9855	0.9928	1	0.9638	1	1	0.9855	1	1	1	0.9879
group_25468	0.000619579	1	1	0.8183	1	1	1	1	1	1	1	1	1	1	1	1	1	1	1	1	1	1	0	0	0	1	1	1	0	0	1	1	1	1	1	1	1	0	1	1	1	1	1	0	0	0	1	1	1
group_25831	0.000619579	0	0.8859	0.8859	0	0.2012	0.9249	0.8859	0.8138	0.6066	0	0	0	0	0.3033	0.2973	0	0.8859	0.8859	0.8859	0.9249	0	0.8859	0.8859	0.8859	0.8859	0.8859	0.8889	0.8859	0.8859	0	0	0	0	0	0	0	0.8859	0	0	0	0	0	0	0	0.1652	0	0	0
group_26044	0.000619579	0.7701	0.7793	1	0	0.2023	0.3816	0.6115	0	0.9862	0	0	1	1	0.6414	0.7287	0.9264	0.4414	0.2276	0	0	0.6483	0	0	0.1011	0.9609	0.9954	0.9954	0	0	0	0	0	0	0	0	0	0.1149	0	0.0874	0.0874	0	0	0	0	0	0	0.1954	0
group_26060	0.000619579	0	0	0	0	0	0	0	0	0	0	0	0	0	0	0	0	0	0	0	0	0	0	0	0	0	0	0	0	0	0	0	0	0	0	0	0	0	0	0	0	0	0	0	0	0	0	0	0
group_26359	0.000619579	1	1	1	1	1	1	1	1	1	1	1	1	1	1	1	1	1	0.9877	1	1	1	1	1	1	1	1	1	1	1	1	1	1	1	1	1	1	1	1	1	1	1	1	1	1	1	1	1	1
group_26366	0.000619579	1	1	1	1	1	1	1	1	1	1	1	1	1	1	1	1	1	1	1	1	1	1	1	1	1	1	1	1	1	1	1	1	1	1	1	1	1	1	1	1	1	1	1	1	1	1	1	1
group_26966	0.000619579	0	0	0	0	0	1	0	0	0	0	0	0	0	0	0	0	0	0	0	0	0	0	0	0	0	0	0	0	0	0	0	0	0	0	0	0	0	0	0	0	0	0	0	0	0	1	1	0
group_27517	0.000619579	0	0.9411	0.273	0	0	0	0	0	0	0	0	0	0	0	0	0	0	0	0	0	0.0161	0	0	0	0	0	0	0	0	0	0	0	0	0	0	0	0	0	0	0	0	0	0	0	0	0	0	0
group_2847	0.000619579	0.0122	0	0	0	0	0.0657	0	0	1	0.0535	0.0498	1	1	0.159	1	1	0.9205	0.8908	1	1	0	0	0	0	0	0	0	0	0	0	0	0	0	0	0	0	0	0.9459	0	0	0	0	0	0	0	0	0	0
group_28788	0.000619579	1	0	0	0	1	0	0	0	0	0	0	0	0	0	0	0	0	0.5	1	1	0.0399	0	0	0	1	1	1	0	0	1	1	1	1	1	1	1	0	0	0	0	1	0	0	0	0	1	1	0
group_28791	0.000619579	0	0.2255	0.1218	0.1008	0	0.3872	0.2355	0.4521	0	0	0	0	0	0	0	0	0	0	0	0	0.0259	0	0	0	0	0.0729	0	0.6896	0.6008	0	0	0	0	0	0	0	0	0	0	0	0	0	0.1347	0.1347	0.1347	0	0.0599	0
group_29121	0.000619579	1	1	1	1	1	1	1	1	1	1	1	1	1	1	1	1	1	1	1	1	1	1	1	1	1	1	1	1	1	1	1	1	1	1	1	1	1	1	1	1	1	1	1	1	1	1	1	1
wecC_1	0.000619579	0	0	0	0	0	0	0	0	0.0883	0.1339	0	0	0	0	0	0	0	0	0.114	0	0.114	0	0	0	0	0	0	0	0	0	0	0	0	0	0	0	0	0	0	0	1	0	0	0	0	0	0	0
group_29793	0.000619579	0	0.9931	0.9931	0	0	0.9931	0.3507	1	0.5521	1	1	0.3507	0	1	0	0	0	0	0	0	0.7396	0	0.309	0	1	1	1	0	0	0	0	0	0	0	0	0	0	0	0.9931	0.9931	1	0	0	0	0	1	1	0
group_30175	0.000619579	0.3037	0	0	0	0.242	0.1383	0.2519	0.2444	0.2519	0.2543	0.2346	0.2543	0.2519	0.2568	0.2346	0.2395	0.2173	0	0.3259	0.3259	0	0.1951	0.2346	0.2346	0.2395	0.2568	0.2519	0.2444	0.2444	0	0	0	0.2074	0	0	0	0.2346	0	0.2346	0.2346	0.2346	0.242	0.2395	0.2444	0.2395	0.2346	0.2519	0.2346
group_30470	0.000619579	0	0.2358	0	0.2506	0.6214	0	0.018	0	0.018	0	0	0	0.018	0.0195	0	0	0	0	0.018	0	0	0	0	0	0	0	0	0	0	0	0	0	0	0	0	0	0	0	0	0	0	0	0	0.5948	0.2217	0	0	0
group_3054	0.000619579	0.9242	0	0.6629	0.7879	0.8106	0.9962	0.9583	0.9583	0.9356	0.9621	0.9545	0.9621	0.9583	0.7652	0.9621	0.9583	0.6742	0.9583	0.8106	0.5871	0	0.5379	0.6742	0.6705	0.5265	0.5606	0.5189	0.6477	0.6742	0.5189	0	0.5341	0	0	0	0	0.9242	0.8409	0	0.2197	0.6326	0.5871	0.5455	0.6629	0.5189	0.6742	0.6742	0
group_30607	0.000619579	0	0	0	0	0	0.9807	0	0	0.0462	0.2736	0	0.0559	0.0462	0	0.0462	0.0462	0	0	0	0	0	0	0	0	0	0	0	0	0	0	0	0	0	0	0	0	0	0	0	0	0	0	0	0	0	0	0	0
group_30841	0.000619579	1	0.3269	0.6774	1	0.2094	1	1	1	1	1	1	1	1	1	1	1	1	1	0.188	0.1538	0	1	1	1	0	0.1368	0	1	1	0	0	0	0	0	0	0	1	1	1	1	1	1	0	0	0	1	1	1
group_30893	0.000619579	0	0.1526	0.0634	0	0	0.0116	0	0	0	0	0	0	0	0	0	0	0	0	0	0	0	0	0	0	0	0	0	0	0	0	0	0	0	0	0	0	0	0	0	0	0	0	0	0	0	0	0	0
group_31193	0.000619579	0	0	0	0	0	1	0.5305	0.5567	0.6789	0.7522	0.0908	0.555	0.3647	0.2635	0.0419	0.0419	0	0	0	0	0	0	0	0	0	0	0	0	0	0	0	0	0	0	0	0	0	0	0	0	0	0	0	0	0	0	0	0
group_31210	0.000619579	0	0.3995	0.258	0.4361	0.4007	1	0.8311	0.7603	0.4658	1	0.9692	0.847	0.847	1	0.8059	0.855	0.5696	0.0342	1	1	0.226	0.847	0.9566	0	0.9989	1	1	1	1	1	0.9966	1	0.9053	0.5057	0.8128	0.6838	0.2352	0	0	0	0	0.8756	1	1	1	0.8562	0.8687	0
group_31251	0.000619579	0	0	0	0	0	0.5903	0	0	0.2265	0	0	0.3817	0.2341	0	0.2875	0.2799	0	0	0	0	0	0	0	0	0	0	0	0	0	0	0	0	0	0	0	0	0	0	0	0	0	0	0	0	0	0	0	0
group_31264	0.000619579	0.4524	0.1865	0.2619	0.9881	0.9921	1	1	1	0.996	1	0.9405	1	1	1	1	1	0.9563	0.4683	1	1	0.4206	0	0.9206	1	0	0.881	0.8571	0	0	0	0	0	0.6548	0.3849	0.3016	0	0.2659	0	0.3333	0.9722	0	0.6667	0.5317	0.1468	0	0.8373	0.3373	0.2778
group_31280	0.000619579	0	1	1	1	0.8707	1	1	1	1	1	1	1	0.6735	0.5714	0.6939	0.9796	1	1	1	1	0.449	1	1	1	0.7075	0.9796	0.966	1	1	0	0	0.966	0	0	0	0	1	1	1	1	0	1	1	1	1	1	1	1
group_31295	0.000619579	0	0	0	0	0	0.0247	0	0	0	0	0	0	0	0	0	0	0	0	0	0	0.0935	0	0	0	0	0	0	0	0	0	0	0	0	0	0	0	0	0	0	0	0	0	0	0	0	0	0	0
group_31313	0.000619579	0	0	0	0	0	0	0	0	0	0	0	0	0	0	0	0	0	0	0	0	0	0	0	0	0	0	0	0	0	0	0	0	0	0	0	0	0	0	0	0	0	0	0	0	0	0	0	0
group_31314	0.000619579	0	0	0	0	0	0	0	0	0	0	0	0	0	0	0	0	0	0	0.1111	0	0	0	0	0	0	0	0	0	0	0	0	0	0	0	0	0	0	0	0	0	0	0	0	0	0	0	0	0
group_31315	0.000619579	0.932	0.932	0.932	0.932	0.932	0.932	0.932	0.932	0.932	0.932	0.932	0.9524	0.932	0.932	0.932	0.932	0.932	0.932	0.9456	0.932	0.932	0.9116	0.9456	0.932	0.932	0.932	0.932	0.932	0.932	0.932	0.932	0.932	0.932	0.932	0.932	0.932	0.932	0.932	0.932	0.932	0.932	0.932	0.932	0.932	0.932	0.932	0.932	0.932
group_31317	0.000619579	0.5291	0.6667	0.2249	0.7698	0.7646	0.9312	0.6614	0.8069	0.9974	0.8915	0.7989	0.9709	0.9921	0.9709	0.9709	0.8783	0.9233	0.8783	0.9709	0.9709	0	0	0.3757	0.8413	0.672	0.7593	0.6825	0.5952	0.5026	0.5847	0.5529	0.6481	0.6905	0.6905	0.6905	0.6481	0.3386	0.5741	0	0	0	0.7672	0.3545	0.3757	0.2857	0.8148	0.8069	0
group_31360	0.000619579	1	1	1	1	1	1	1	1	1	1	1	1	1	1	1	1	1	0.8333	1	1	1	0.3222	0.9889	1	1	1	1	0.5889	1	1	0	0.6333	1	1	1	1	1	0.6222	1	1	1	1	1	0.9667	1	1	1	1
group_320	0.000619579	0	0	0	0	0	0.8613	0.0504	0.078	1	0.0398	0	1	1	0	1	1	1	0.9626	1	1	0	0	0	0	0	0	0	0	0	0	0	0	0	0	0	0	0	0.9838	0	0	0	0	0	0	0	0	0	0
hxuA	0.000619579	0	0	0	0	0	0.0087	0.0185	0	0	0	0	0	0.005	0	0	0	0	0	0	0	0	0	0	0	0	0	0	0	0	0	0	0	0	0	0	0	0	0	0	0	0	0	0	0	0	0	0	0
group_32294	0.000619579	0.963	0	0	0	1	0.9583	0.1481	0	0	0	0	0	0	0	0	0	0.8981	0.9167	1	1	0	0	0	0	0.8472	0.9954	0.9676	0	0	0.9722	0.6713	0.8241	1	0.963	0.9306	0.8981	0	0.8611	0	0	0.9537	0	0	0	0	0.9815	0.9769	0
group_32670	0.000619579	1	1	1	1	1	1	1	0.9992	1	1	1	1	1	1	1	1	0.9977	1	1	1	1	0.9969	1	1	1	1	1	1	1	1	1	1	1	1	1	1	1	1	1	1	1	1	1	1	1	1	1	1
group_328	0.000619579	0	0	0	0	0	0.9239	0.535	0.1471	0.6775	0	0	0.911	0.6914	0.052	0.7716	0.6687	0.6523	0.5648	0.7845	0.8441	0	0	0	0	0	0	0	0	0	0	0	0	0	0	0	0	0	0.5813	0	0	0	0	0	0	0	0.0484	0	0
group_3282	0.000619579	0.6244	0	0.5869	0	0.8075	0.4554	0.7418	0	0.9953	0	0.4742	0.9859	0.784	0.8404	0.8873	0.9061	0.8404	0.7042	0.8075	0.6338	0	0	0	0	0.7324	0.8075	0.7746	0	0	0	0.6667	0.4038	0.77	0.6338	0.4507	0	0	0	0	0	0.5681	0	0	0	0	0.6667	0.6948	0
group_330	0.000619579	0	0	0	0	0	1	0	0	0	0	0	0	0	0	0	0	0	0.1532	0	0	0.034	0	0	0	0	0	0	0	0	0	0	0	0	0	0	0	0	0	0	0	0	0	0	0	0	0	0	0
ompG_2	0.000619579	0.8286	0.9357	1	1	1	1	1	1	1	1	1	1	1	1	1	1	1	0.8286	1	1	0.8286	0	0	0	0.8286	0.8286	0.9786	0.1738	0.181	0.8286	0.8286	0.8286	0.8286	1	0.8286	0.8286	0.1786	1	0.8286	1	0.8286	1	0.1714	0.1714	0.1714	0.8286	0.8286	1
group_33197	0.000619579	0	0	0	0	0	0	0	0.0767	0.04	0	0.05	0.075	0	0	0	0	0	0	0.0683	0	0.045	0	0	0	0	0	0	0	0	0	0	0	0	0	0	0	0	0	0	0	0	0	0	0	0	0	0	0
group_33701	0.000619579	1	0.9958	1	1	1	1	1	1	1	1	1	1	1	1	1	1	1	1	1	1	1	0	0	0	1	1	1	0	0	1	1	1	1	1	1	1	0	1	1	1	1	1	1	1	1	1	1	1
group_33792	0.000619579	0	0.0441	0	0	0.2328	0.5908	0.261	0.2063	0.612	1	0.9771	0.4198	0.7584	0.321	0.2751	0.3333	0	0.1781	1	1	0	0	0.2451	0	1	1	1	1	1	0.9524	0.97	1	0.7584	0.4568	0.8095	0.3333	0	0	0	0	0	0	1	1	1	0	0	0
group_34028	0.000619579	0	0	0	0	0	0	0	0	0	0	0	0	0	0	0	0	0	0	0	0	0	0	0	0	0	0	0	0	0	0	0	0	0	0	0	0	0	0	0	0	0	0	0	0	0	0	0	0
group_34083	0.000619579	0	0	0	0	0	1	0	0	0	0	0.3393	0	0.2553	0	0	0	0	0	0	0	0	0	0	0	0	0	0	0	0	0	0	0	0	0	0	0	0	0	0	0	0	0	0	0	0	0	0	0
group_34260	0.000619579	1	1	1	1	1	1	1	1	1	1	1	1	1	1	1	1	1	1	1	1	1	1	1	1	1	1	1	1	1	1	1	1	1	1	1	1	1	1	1	1	1	1	1	1	1	1	1	1
group_34327	0.000619579	0	0	0	0	0	0	0	0	0	0	0	0.034	0	0	0	0	0.0381	0	0	0	0.2599	0	0	0	0	0	0	0	0	0	0	0	0	0	0	0	0	0	0	0	0	0	0	0	0	0	0	0
group_34328	0.000619579	0	0	0	0	0.1672	0.0144	0	0.0144	0.0914	0	0	0	0.0149	0	0	0.0144	0	0	0	0	0.05	0	0	0	0	0	0	0	0	0	0	0	0	0	0	0	0	0	0	0	0	0	0	0	0	0	0	0.0138
group_34333	0.000619579	0	0	0	0	0.869	0	0	0	0	0	0	0	0	0	0	0	0	0	0	0	0	0	0	0	0	0	0	0	0	0	0	0	0	0	0	0	0	0	0	0	0	0	0	0	0	0	0	0
group_34362	0.000619579	1	1	1	1	1	1	1	1	1	1	1	1	1	1	1	1	1	1	1	1	1	1	1	1	1	1	1	1	1	1	1	1	1	1	1	1	1	1	1	1	1	1	1	1	1	1	1	1
group_34364	0.000619579	1	1	1	1	1	1	1	1	1	1	1	1	1	1	1	1	1	1	1	1	1	1	1	1	1	1	1	1	1	1	1	1	1	1	1	1	1	1	1	1	1	1	1	1	1	1	1	1
group_34369	0.000619579	0.9438	0.9925	1	0.9981	1	1	1	0.9551	1	1	0.9551	1	1	1	1	1	1	1	1	1	0.9419	1	0.9494	0.9944	0.9831	1	0.9551	1	0.9963	0.9026	0.5112	1	0.9401	0.9382	0.9345	0.9045	1	1	0.9382	0.9139	0.8727	0.9438	1	1	1	1	1	0.9082
group_34424	0.000619579	0	0.0178	0.0495	0.0426	0	0	0.0119	0.0312	0.0144	0	0.0119	0	0.0144	0	0.05	0	0	0	0	0	0.0272	0	0	0	0	0	0	0	0	0	0	0	0.1352	0	0	0	0	0	0	0	0	0	0	0	0	0	0	0
group_34465	0.000619579	0.9116	0.898	0.898	0.898	0.898	0.9116	0	0.9184	0.9252	0.9524	0.9116	0.9116	0.9116	0.9184	0.898	0.9116	0.9116	0.898	0.9184	0.9116	0.9116	0	0	0.898	0.898	0.9116	0.9116	0	0	0.898	0.898	0.9116	0.898	0.898	0.898	0.898	0	0.898	0.898	0.898	0.898	0.898	0.8707	0.8707	0.8707	0.898	0.9184	0.898
group_34502	0.000619579	0.9988	1	1	1	1	1	1	1	1	1	1	1	1	1	1	1	1	1	1	1	1	1	1	1	1	1	1	1	1	1	1	1	1	1	1	1	1	1	1	1	1	1	1	1	1	1	1	1
group_34510	0.000619579	0.0947	0	0	0	0	0	0.4156	0	1	0	0	1	1	0	1	1	1	1	1	1	0	0	0	0	0	0	0	0	0	0	0	0	0	0	0	0	0	1	0	0	0	0	0	0	0.9136	0	0	0
group_34512	0.000619579	0	0	0	0	0	0.1743	0.1667	0.1494	0	0.1858	0.1264	0	0	0.1494	0	0	0	0	0.1284	0.09	0	0	0	0	0	0	0	0.1916	0	0	0	0	0	0	0	0	0	0	0	0	0	0	0	0	0	0	0	0
group_34736	0.000619579	0.0292	0	0	0.0672	0.1597	0.0482	0	0	0.1572	0	0	0	0.1255	0	0	0	0	0	0	0	0	0	0	0	0	0	0	0	0	0	0	0	0	0	0	0	0	0	0	0	0	0	0	0	0	0	0	0
group_34740	0.000619579	0	0.908	0.9028	0	0	0.0851	0	0	0	0	0	0	0	0	0	0	0	0	0	0	0	0	0	0	0	0	0	0	0	0	0	0	0	0	0	0	0	0	0	0	0	0	0	0	0	0	0	0
group_34754	0.000619579	0	1	1	0	0	1	0	0.1602	1	0	0	0	1	0	0	0	0	0	0	0	0	0	0	0	0	0	0	0	0	0	0	0	0	0	0	0	0	1	0	0	0	0	0	0	0	0	0	1
group_34805	0.000619579	0	0	0	0	0	1	1	0.8762	1	0.546	0.2825	1	1	0.9238	1	1	1	1	0	0	0	0	0	0	0	0	0	0	0	0	0	0	0	0	0	0	0	1	0	0	0	0	0.5873	0.2762	0	0	0	0
group_34820	0.000619579	0	0.5694	0	0.8611	0.8472	0.8194	0.6458	0.8472	0.8472	0.8611	0.8472	1	1	0.8472	0.9861	0.9792	0.8472	0.8472	0.8611	0.8542	0	0	0	0	0	0.8333	0.8472	0	0	0.5069	0	0	0	0.5903	0.5347	0	0	0	0	0	0	0.6597	0	0	0	0	0	0
group_37895	0.000619579	0	0	0	0	0	0	0	0	0.032	0	0	0	0.0216	0	0	0	0	0	0.0442	0	0.1316	0	0	0	0	0	0	0	0	0	0	0	0	0	0	0	0	0	0	0	0	0	0	0	0	0	0	0
group_37928	0.000619579	0	0	0	0	0	0	0	0	0	0	0	0	0	0	0	0	0	0	0	0	0	0	0	0	0	0	0	0	0	0	0	0	0	0	0	0	0	0	0	0	0	0	0	0	0	0	0	0
group_37930	0.000619579	0	0	0	0	0	0	0	0	0	0	0	0	0	0	0	0.1208	0	0	0	0	0	0	0	0	0	0	0	0	0	0	0	0	0	0	0	0	0	0	0	0	0	0	0	0	0	0	0	0
group_38197	0.000619579	0	0.1427	0	0	0	0	0	0	0	0	0	0	0	0	0	0	0	0	0	0	0	0	0	0.0405	0	0	0	0	0	0	0	0	0	0	0	0	0	0	0	0	0	0.147	0.0309	0	0	0	0	0
group_38473	0.000619579	0	0	0	0	0	0	0	0	0	0	0	0	0	0	0	0	0	0	0	0	0.0792	0	0	0	0	0	0	0	0	0	0	0	0	0	0	0	0	0	0	0	0	0	0	0	0	0	0	0
group_38842	0.000619579	0	0.1896	0	0	0	0	0	0	0	0	0	0	0	0	0	0	0	0	0	0	0	0	0	0	0	0	0	0	0	0	0	0	0	0	0	0	0	0	0	0	0	0	0	0	0	0	0	0
group_38856	0.000619579	0	0.5678	0	0	0	0	0	0	0	0	0	0	0	0	0	0	0	0	0	0	0	0	0	0	0	0	0	0	0	0	0	0	0	0	0	0	0	0	0	0	0	0	0	0	0	0	0	0
group_38857	0.000619579	0	0.1367	0.1367	0	0	0	0	0	0	0	0	0	0	0	0	0	0	0	0	0	0	0	0	0	0	0	0	0	0	0	0	0	0	0	0	0	0	0	0	0	0	0	0	0	0	0	0	0
group_38858	0.000619579	0	0.7	0.1429	0	0	0	0	0	0	0	0	0	0	0	0	0	0	0	0	0	0.0219	0	0	0	0	0	0	0	0	0	0	0	0	0	0	0	0	0	0	0	0	0	0	0	0	0	0	0
group_38860	0.000619579	0	0	0	0	0	0	0	0	0	0	0	0	0	0	0	0	0	0	0	0	0	0	0	0	0	0	0	0	0	0	0	0	0	0	0	0	0	0	0	0	0	0	0	0	0	0	0	0
group_38861	0.000619579	0	0.9091	0	0	0	0	0	0	0	0	0	0	0	0	0	0	0	0	0	0	0	0	0	0	0	0	0	0	0	0	0	0	0	0	0	0	0	0	0	0	0	0	0	0	0	0	0	0
group_38862	0.000619579	0	0	0	0	0	0	0	0	0	0	0	0	0	0	0	0	0	0	0	0	0	0	0	0	0	0	0	0	0	0	0	0	0	0	0	0	0	0	0	0	0	0	0	0	0	0	0	0
group_38867	0.000619579	0	0	0	0	0	0	0	0	0	0	0	0	0	0	0	0	0	0	0	0	0	0	0	0	0	0	0	0	0	0	0	0	0	0	0	0	0	0	0	0	0	0	0	0	0	0	0	0
group_38869	0.000619579	0	0	0	0	0	0	0	0	0	0	0	0	0	0	0	0	0	0	0	0	0	0	0	0	0	0	0	0	0	0	0	0	0	0	0	0	0	0	0	0	0	0	0	0	0	0	0	0
group_38872	0.000619579	0	0	0	0	0	0	0	0	0	0	0	0	0	0	0	0	0	0	0	0	0	0	0	0	0	0	0	0	0	0	0	0	0	0	0	0	0	0	0	0	0	0	0	0	0	0	0	0
group_38874	0.000619579	0	0.4108	0	0	0	0	0	0	0	0	0	0	0	0	0	0	0	0	0	0	0	0	0	0	0	0	0	0	0	0	0	0	0	0	0	0	0	0	0	0	0	0	0	0	0	0	0	0
group_38875	0.000619579	0	0	0	0	0	0	0	0	0	0	0	0	0	0	0	0	0	0	0	0	0	0	0	0	0	0	0	0	0	0	0	0	0	0	0	0	0	0	0	0	0	0	0	0	0	0	0	0
group_38876	0.000619579	0	0	0	0	0	0	0	0	0	0	0	0	0	0	0	0	0	0	0	0	0	0	0	0	0	0	0	0	0	0	0	0	0	0	0	0	0	0	0	0	0	0	0	0	0	0	0	0
group_38877	0.000619579	0	0.9375	0	0	0	0	0	0	0	0	0	0	0	0	0	0	0	0	0	0	0	0	0	0	0	0	0	0	0	0	0	0	0	0	0	0	0	0	0	0	0	0	0	0	0	0	0	0
group_38883	0.000619579	0	0	0	0	0	0	0	0	0	0	0	0	0	0	0	0	0	0	0	0	0	0	0	0	0	0	0	0	0	0	0	0	0	0	0	0	0	0	0	0	0	0	0	0	0	0	0	0
group_38884	0.000619579	0	1	0.7659	0	0	0	0	0	0	0	0	0	0	0	0	0	0	0	0	0	0	0	0	0	0	0	0	0	0	0	0	0	0	0	0	0	0	0	0	0	0	0	0	0	0	0	0	0
group_39134	0.000619579	0	0	0	0	0	0	0	0	0	0	0	0	0	0	0	0	0	0	0	0	0	0	0	0	0	0	0	0	0	0	0	0	0	0	0	0	0	0	0	0	0	0	0	0	0	0	0	0
group_39243	0.000619579	0	0	0	0	0	0.3741	0.8571	0.6667	0.8571	0	0	0.932	0.8571	0.6122	0.7483	0.7687	0.6939	0.7687	0.8571	1	0	0	0	0	0	0	0	0	0	0	0	0.3333	0.3333	0	0.3333	0.3333	0	0.6939	0	0	0	0	0	0	0	0	0	0
group_39351	0.000619579	0	0	0	0	0	0	1	0	0	0	0	0	0	0	0	0	0	0	0	0	0	0	0	0	0	0	0	0	0	0	0	0	0	0	0	0	0	0	0	0	0	0	0	0	0	0	0	0
group_396	0.000619579	0	0	0	0	0	0	0	0	0.9406	0	0	1	0.9395	0.054	0.9861	0.9989	0.6019	0.4783	0	0	0	0	0	0	0	0	0	0	0	0	0	0	0	0	0	0	0	0.8309	0	0	0	0	0	0	0	0	0	0
group_39776	0.000619579	0.9792	0.875	0	0.9931	0.9931	1	0.9931	0.8333	1	0.9931	0.9931	1	0.9931	1	1	1	1	0.8681	1	1	0.6806	0	0.9375	0.9861	0.9861	0.9861	0.9861	0	0	0.9861	0	0.5139	0.9653	0.9931	0	0.7847	0.9861	0	0	0.7708	0	1	0.4722	0.7153	0.9514	0.9792	0	0.75
group_40299	0.000619579	0.9931	1	1	0.9931	0.9931	1	1	1	1	1	1	1	1	1	1	1	1	1	1	1	1	1	1	1	0.9931	0.9931	0.9931	1	1	0.9931	0.9931	0.9931	0.9931	0.9931	0.9931	0.9931	1	1	0.9931	0.9931	0.9931	0.9931	1	1	1	0.9931	0.9931	0.9931
group_41046	0.000619579	0	0	0	0	0	0	0	0	1	0	0	1	1	0.1099	1	1	0.9574	1	1	1	0	0	0	0	0	0	0	0	0	0	0	0	0	0	0	0	0	0	0	0	0	0	0	0	0	0	0	0
group_411	0.000619579	0	0.844	0.8895	0	0	0.9977	0.8322	0.0509	1	0	0.0862	1	1	0.0338	1	1	0.9841	0.9723	1	1	0.1481	0	0	0.3451	0	0	0	0	0	0	0	0	0	0	0.0448	0	0	0.9279	0	0	0	0.4719	0.35	0.2623	0.115	0	0.1898	0
group_41323	0.000619579	1	0.8778	1	1	1	1	0.8926	1	1	1	1	1	1	1	1	1	1	1	1	1	1	0.8778	0.8778	0.8778	1	1	1	0.8778	0.8778	1	1	1	1	1	1	1	0.9778	1	1	1	1	1	0.8778	0.8778	0.8778	1	1	1
group_41532	0.000619579	0	0	0	0	0	0	0	0	0	0	0	0	0	0	0	0	0	0	0	0.0292	0	0	0	0	0	0	0	0	0	0	0	0	0	0	0	0	0	0	0	0	0	0	0	0	0	0	0	0
group_41949	0.000619579	1	1	1	1	1	1	1	1	1	1	1	1	1	1	1	1	1	1	1	1	1	0.8333	1	1	1	1	1	1	1	1	1	1	1	1	1	1	1	1	1	1	1	1	1	1	1	1	1	1
group_41970	0.000619579	0	0	0	0	0.3611	0	0	0	0	0.3611	0.3333	0	0	0	0	0	0	0	0	0	0	0	0	0	0	0	0	0	0	0	0	0	0	0	0	0	0	0	0	0	0	0	0	0	0	0	0	0
group_4222	0.000619579	0.4479	0.2326	0.5208	0.9931	0.434	0.7222	0.7674	0.9931	0.9826	0.9931	0.9722	0.7118	0.5382	0.2778	0.75	0.7951	0.7917	0.809	0.6319	0.6111	0.5521	0	0.5278	0.5069	0	0.4583	0.4896	0.3021	0.3958	0	0	0	0.316	0.3958	0	0.434	0.2188	0.5972	0.9653	0.6806	0	0.9028	0	0.25	0.5069	0.8021	0.8125	0.8646
group_42356	0.000619579	0	0	0	0	0	0	0	0.4046	0	0	0	0	0	0	0	0	0	0.0503	0	0	0.0545	0	0	0	0	0	0	0	0	0	0	0	0	0	0	0	0	0	0	0	0	0	0	0.2851	0	0	0	0
group_42358	0.000619579	0	0	0	0	0	0	0	0	0	0	0	0	0	0	0	0	0	0	0	0	0	0	0	0	0	0	0	0	0	0	0	0	0	0	0	0	0	0	0	0	0	0	0	0	0	0	0	0
group_42359	0.000619579	0	0	0	0	0	0	0	0	0	0	0	0	0	0	0	0	0	0	0	0	0	0	0	0	0	0	0	0	0	0	0	0	0	0	0	0	0	0	0	0	0	0	0	0	0	0	0	0
group_42480	0.000619579	0	1	0.7772	0	1	1	0.5204	0.8469	0.8282	1	0.6395	1	0.7602	1	0.8656	0.7942	1	0.9677	0	0	0.3554	0	0	0.131	0.1531	0.2483	0.8129	0	0.2483	0	0	0	0	0	0	0	0	0	1	1	0	0	0	0	0	1	0.8759	0.0459
group_42530	0.000619579	1	1	1	1	1	1	1	1	1	1	1	1	1	1	1	1	1	1	1	1	1	1	1	1	1	1	1	1	1	1	1	1	1	1	1	1	1	1	1	1	1	1	1	1	1	1	1	1
group_42652	0.000619579	0	0	0	0	0	0	0	0	0	0	0	0	0	0	0	0	0	0	0	0	0	0	0	0	0	0	0	0	0	0	0	0	0	0	0	0	0	0	0	0	0	0	0	0	0	0	0	0
group_42695	0.000619579	0	0	0	0	0	0	0	0	0	0	0	0	0	0	0	0	0	0	0	0	0	0	0	0	0	0	0	0	0	0	0	0	0	0	0	0	0	0	0	0	0	0	0	0	0	0	0	0
group_42860	0.000619579	0	0	0	0	0	0	0	0	0	0	0	0	0	0	0	0	0	0	0	0	0	0	0	0	0	0	0	0	0	0	0	0	0	0	0	0	0	0	0	0	0	0	0	0	0	0	0	0
group_43085	0.000619579	0	0.8538	0.7984	0	0	0.6735	0.0475	0.123	0.6993	0.2008	0.2521	0.6777	0.7073	0.2574	0.6682	0.6777	0.6443	0.6412	0	0	0	0.6162	0.7001	0	0	0	0	0.7502	0.6872	0	0	0	0	0	0	0	0	0.6405	0	0	0	0	0	0	0	0	0	0.6796
group_43122	0.000619579	0	0	0	0.1461	0	0	0.4475	0	0	0.1461	0	0.2922	0	0	0	0.2146	0	0	0.4292	0.4292	0	0	0	0	0	0	0	0	0	0	0	0	0	0	0	0	0	0	0	0	0	0	0	0	0	0	0	0
group_43172	0.000619579	1	1	1	1	1	1	1	1	1	1	1	1	1	1	1	1	1	1	1	1	1	1	1	1	1	1	1	1	1	1	1	1	1	1	1	1	1	1	1	1	1	1	1	1	1	1	1	1
group_43189	0.000619579	0	0	0	0	0.1437	0	0	0	0.9621	0.2176	0.0579	1	0.9721	0.1916	0.988	1	0.988	1	1	1	0	0	0	0	0	0	0	0	0	0	0	0	0	0	0	0	0	0.9242	0	0	0	0	0	0	0	0	0	0
group_4319	0.000619579	0	0.0607	0.0981	0	0	0.2085	0.097	0	0	0.0145	0	0	0.1039	0	0	0	0.3769	0.1638	0.3688	0.3116	0	0.0447	0.0466	0.163	0	0	0	0.223	0.2043	0	0	0	0	0	0	0	0.0683	0	0	0	0	0	0.0485	0	0	0.0722	0.0683	0
group_43220	0.000619579	1	1	1	1	1	1	1	1	1	1	1	1	1	1	1	1	1	1	1	1	1	0.9663	1	1	1	1	1	0.9925	0.9813	1	1	1	1	1	1	1	1	0.9925	1	1	0.9551	1	0.9026	0.9026	0.9026	1	1	1
group_43534	0.000619579	0	0	0	0	0	1	0	0	0	0	0	0	0	0	0	0	0	0	0	0	0	0	0	0	0	0	0	0	0	0	0	0	0	0	0	0	0	0	0	0	0	0	0	0	0	0	0	0
mog_2	0.000619579	0.8088	0.8114	1	1	1	1	1	1	0.8114	1	0.8114	1	1	1	0.9819	0.9948	0.9044	0.8114	1	1	0.814	0.7726	0.8114	0.801	1	0.9871	0.9974	0.801	0.8036	0.6796	0.7158	0.7752	0.8863	0.8114	0.7959	0.801	0.9767	0.7984	1	0.801	0.7959	0.8114	0.7959	0.7907	0.8114	0.8088	0.9509	0.7855
group_43950	0.000619579	0	0	0	0	0	0	0	0	0.746	0	0	1	0.6349	0	1	0.9921	0	0.4444	1	1	0	0	0	0	0	0	0	0	0	0	0	0	0	0	0	0	0	0	0	0	0	0	0	0	0	0	0	0
group_43970	0.000619579	0	0.6057	0	0	0	0	0	0	1	0	0	1	1	0	1	0.9956	1	0.9804	1	1	0	0	0	0	0	0	0	0	0	0	0	0	0	0	0	0	0	0.6187	0	0	0	0	0	0	0	0	0	0
group_43973	0.000619579	1	1	1	1	1	1	1	1	1	1	1	1	1	1	1	1	1	1	1	1	1	1	1	1	1	1	1	1	1	1	1	1	1	1	1	1	1	1	1	1	1	1	1	1	1	1	1	1
group_43987	0.000619579	0.9399	0.9098	0.8251	1	1	1	1	1	1	1	0.9672	1	1	1	1	0.9863	0.9809	0.9126	1	1	0.6475	0.6694	0.9945	0.6448	0.8443	0.8251	0.9071	0.6694	0.9208	0.6448	0.3388	0.5109	0.8798	0.6038	0.6284	0.6667	0.9098	0.6393	0.6421	0.9809	0.6694	0.6284	0.6612	0.8661	0.7186	0.6694	0.6694	0.612
group_44132	0.000619579	0	0.5029	0.1802	0	0.025	0	0.027	0.0154	0	0	0	0.0111	0	0	0	0	0.999	0	0.0328	0	0	0	0	0	0	0.0751	0	0	0	0	0	0	0	0	0	0	0	0	0	0	0	0	0	0	0	0	0	0
group_4414	0.000619579	0	0	0	0	0	0	0	0	0	0	0	0.7048	0	0	0.5524	0	0.3048	0.5333	0.7333	0.9429	0	0	0	0	0	0	0	0	0	0	0	0	0	0	0	0	0	0	0	0	0	0	0	0	0	0	0	0
group_44434	0.000619579	0.7097	0.7097	0.7097	0.8817	0.8817	0.8817	1	0.9677	0.8817	0.9677	0.8817	0.9677	0.8817	0.9677	0.7097	0.9677	0.7097	0.8817	1	0.9892	0.8817	0	0.6989	0	0.7097	0.7097	0.7527	0	0	0.7097	0.7097	0.7097	0.7097	0.7097	0.7097	0.7097	0	0.7097	0.7097	0.7097	0.7097	0.7097	0.7097	0.7097	0.7097	0.7097	0.8172	0.7097
group_44469	0.000619579	1	1	1	1	1	1	1	1	1	1	1	1	1	1	1	1	1	1	1	1	1	1	1	1	1	1	1	1	1	1	1	1	1	1	1	1	1	1	1	1	1	1	1	1	1	1	1	1
group_44538	0.000619579	0	0.8924	0.8924	0	0	0.3491	0.8924	0.2651	0.8924	0.5249	0	0.8924	0.9029	0.2205	0.8924	0.8924	0.8819	0.8819	0	0	0	0	0	0	0	0	0	0	0	0	0	0	0	0	0	0	0	0.8924	0	0	0	0	0	0	0	0	0	0.8924
group_44569	0.000619579	0	0.79	0.881	0.9286	0	0.6732	0.7251	0.9286	0.1602	0.9307	0.9286	0	0	0.6342	0	0	0	0	0	0	0.9286	0	0	0	0	0	0	0	0	0	0	0	0	0	0	0	0	0	0.9286	0.9286	0	0.9286	0	0	0	0	0	0.9286
xerD_7	0.000619579	0	0.1298	0	0	0.112	0.229	0.1005	0.1476	0.313	0.6005	0.5089	0.8168	0.3728	0.2061	0.5483	0.5369	0.4059	0	0.1209	0	0	0	0	0	0.1069	0.7163	0.5802	0.5903	0.6463	0.7239	0.6781	0.8372	0.6336	0.313	0.5458	0.2328	0	0	0	0.3537	0	0.8346	0.8855	0.8995	0.916	0	0	0
group_44665	0.000619579	0	0	0	0	0	0	0	0.1221	0	0	0	0	0.072	0	0	0	0	0	0	0	0	0	0	0	0	0	0	0.1455	0	0	0	0	0	0	0	0	0	0	0	0	0	0	0	0	0	0	0	0
group_44677	0.000619579	0.7926	0.7926	0.7704	0.7926	0.837	0.8667	0.8593	0.8222	0.837	0.8444	0.7926	0.8593	0.7926	0.837	0.7926	0.7926	0.7704	0.7481	0.837	0.837	0.7926	0.7704	0.7926	0.7704	0.8	0.8	0.8	0.8	0.8	0.7704	0.7704	0.7704	0.8	0.7704	0.7704	0.7481	0.7926	0.7481	0.7926	0.7778	0.7481	0.7926	0.4815	0	0	0.7926	0.7926	0.7481
group_45138	0.000619579	1	1	1	1	1	1	1	1	1	1	1	1	1	1	1	1	1	1	1	1	1	1	1	1	1	1	1	1	1	1	1	1	1	1	1	1	1	1	1	1	1	1	1	1	1	1	1	1
group_45139	0.000619579	1	1	1	1	1	1	1	1	1	1	1	1	1	1	1	1	1	1	1	1	1	1	1	1	1	1	1	1	1	1	1	1	1	1	1	1	1	1	1	1	1	1	1	1	1	1	1	1
group_45882	0.000619579	0	0	0	0	0	0	0	0	0	0	0	0	0	0	0	0	0	0	0	0	0	0	0	0	0	0	0	0	0	0	0	0	0	0	0	0	0	0	0	0	0	0	0	0	0	0	0	0
group_45905	0.000619579	0	0.3015	0.2669	0	0	0	0.1208	0	0	0	0	0	0	0	0	0	0	0	0	0	0	0	0	0.077	0	0	0	0	0	0	0	0	0	0	0	0	0	0	0	0	0	0	0	0	0	0	0	0
group_45917	0.000619579	1	1	1	1	0.1762	1	1	1	1	0.9857	0.8333	0	1	0.1429	0	0	0	0	1	0.6048	0	0	0	0	0	1	1	0.8333	1	0.9095	0.8381	0	0	0	0	0	0	1	0.4095	1	0.5714	0	0	0.6667	0.5857	0	1	1
group_46492	0.000619579	0	0	0	0	0	0	0	0	0	0	0	0	0	0	0	0	0.2366	0	0	0	0	0	0	0	0	0	0	0	0	0	0	0	0	0	0	0	0	0	0	0	0	0	0	0	0	0	0	0
group_46501	0.000619579	0	0	0.0179	0	0	0	0	0.0168	0	0	0	0	0	0	0	0	0	0	0	0.0124	0.0162	0	0	0	0	0	0	0	0	0	0	0	0	0	0	0	0	0	0	0	0	0	0	0	0	0	0	0
group_46503	0.000619579	0	0	0	0	0	0	0	0	0	0	0	0	0.0372	0	0	0.0574	0	0	0	0.0419	0.0388	0	0	0	0	0	0	0	0	0	0	0	0	0	0	0	0	0	0	0	0	0	0	0	0	0	0	0
toxN	0.000619579	0	0	0	0	0	0	0	0	0	0	0	0	0	0	0	0	0	0.0473	0.0631	0	0.0611	0	0	0	0	0	0	0	0	0	0	0	0	0	0	0	0	0	0	0	0	0	0	0	0	0	0	0
group_46505	0.000619579	0	0	0	0	0	0	0	0	0	0	0	0	0	0.1551	0	0	0.0219	0	0.5328	0.5628	0.0157	0	0	0	0	0	0	0	0	0	0	0	0	0	0	0	0	0	0	0	0	0	0	0	0	0	0	0
group_46716	0.000619579	0	0	0	0	0	0	0	0	0	0	0	0	0	0	0	0	0	0	0	0	0	0	0	0	0	0	0	0	0	0	0	0	0	0	0	0	0	0	0	0	0	0	0	0	0	0	0	0
group_46871	0.000619579	0	1	1	0	0	0.8562	1	0.347	1	0.4201	0.5913	1	1	0.5434	1	1	1	1	0	0	0	0	0	0	0	0	0	0	0	0	0	0	0	0	0	0	0	1	0	0	0	0	0	0	0	0	0	1
group_47002	0.000619579	0	0	0	0	0	0.0706	0	0	0	0	0	0	0	0	0	0	0	0	0	0	0	0	0	0	0	0	0	0	0	0	0	0	0	0	0	0	0	0	0	0	0	0	0	0	0	0	0	0
group_47003	0.000619579	0	0	0	0	0	0	0.0127	0	0.0117	0.0136	0	0	0.0108	0	0	0	0	0	0	0	0	0	0	0	0	0	0	0	0	0	0	0	0	0	0	0	0	0	0	0	0.0516	0	0	0	0	0	0	0
group_47005	0.000619579	0	0.2065	0	0	0	0.8225	0.337	0	0	0	0	0	0	0	0.1196	0	0	0	0	0	0	0	0.1594	0	0	0	0	0.5652	0.5652	0	0	0	0	0	0	0	0	0	0	0	0	0	0.5652	0.3587	0.5652	0	0	0
group_47006	0.000619579	0	0	0	0	0	0	0	0	0	0	0	0	0	0	0	0	0	0	0.0357	0	0.0515	0	0	0	0	0	0	0	0	0	0	0	0	0	0	0	0	0	0	0	0	0	0	0	0	0	0	0
group_47007	0.000619579	0	0	0	0	0.1927	0	0	0	0	0	0	0	0	0	0	0	0	0	0	0	0	0	0	0	0	0.0321	0	0.0321	0	0	0	0	0	0	0	0	0	0	0	0	0	0	0	0	0	0	0	0
merB_1	0.000619579	0	0	0	0	0	0	0	0	0	0	0	0	0	0	0	0	0	0	0	0	0	0	0	0	0	0	0	0	0	0	0	0	0	0	0	0	0	0	0	0	0	0	0	0	0	0	0	0
merR1_2	0.000619579	0	0	0	0	0	0	0	0	0	0	0	0	0	0	0	0	0	0	0	0	0	0	0	0	0	0	0	0	0	0	0	0	0	0	0	0	0	0	0	0	0	0	0	0	0	0	0	0
group_47010	0.000619579	0	0	0	0	0	0	0	0	0	0	0	0	0	0	0	0	0	0	0	0	0	0	0	0	0	0	0	0	0	0	0	0	0	0	0	0	0	0	0	0	0	0	0	0	0	0	0	0
group_47450	0.000619579	0	0.5137	0.298	0	0	0.6235	0.2588	0.0902	0.6235	0	0	0.6078	0.4588	0	0.2471	0.5922	0	0	0	0	0	0	0	0	0	0	0	0	0	0	0	0	0	0	0	0	0	0	0	0	0	0	0	0	0	0	0	0.4078
group_47800	0.000619579	0	0	0	0	0	0	0	0	0	0	0	0	0	0	0.0268	0	0	0	0	0	0.0291	0	0	0	0	0	0	0	0	0	0	0	0	0	0	0	0.0246	0	0	0	0	0	0	0	0	0	0	0
group_48754	0.000619579	0.837	0.837	0.8	0.837	0.837	0.8519	0.8519	0.837	0.8667	0.837	0.837	0.8519	0.837	0.837	0.837	0.8222	0.837	0.7926	0.837	0.837	0.7926	0.6296	0.7704	0.7481	0.8296	0.8296	0.7852	0.6815	0.5852	0.7333	0.2074	0.6667	0.837	0.7926	0.8222	0.837	0.837	0	0.5852	0.837	0.7778	0.5333	0.7481	0.6222	0.6148	0.7852	0.7852	0.8296
group_48778	0.000619579	0	0	0	0.0452	0	0	0.0965	0.086	0.1176	0.1674	0.086	0	0	0.3258	0	0.095	0	0	0	0	0	0	0	0	0	0	0	0	0	0	0	0	0	0	0	0	0	0	0	0	0	0	0.086	0.086	0.086	0	0	0
group_490	0.000619579	0	0	0	0	0	0	0	0	0.9647	0	0	1	1	0	0.9604	0.9818	0.5254	0.4965	0	0	0	0	0	0	0	0	0	0	0	0	0	0	0	0	0	0	0	0.4157	0	0	0	0	0	0	0	0	0	0
group_49782	0.000619579	1	0.6746	0	1	1	1	1	1	1	1	1	1	1	1	1	1	1	0.9921	1	1	0.9286	0	1	0.7381	0.9286	1	1	0	0	0.9444	0	0	1	0.6984	0	0.7381	0.9206	0	0.5714	0.9444	0	0.6508	0	0	0	1	0.9683	0
group_49795	0.000619579	0.0645	0	0	0	0	0	0.0201	0	0.0209	0	0	0.0419	0.0528	0	0.0201	0.0201	0	0	0	0	0	0	0	0	0	0	0	0	0	0	0	0	0	0	0	0	0	0	0	0	0	0	0	0	0	0	0.1817	0
group_5006	0.000619579	0	0.0378	0	0	0	0	0	0.0247	0	0.0779	0	0	0	0	0	0	0	0	1	1	0	0	0	0	0	0	0	0	0	0	0	0	0	0	0	0	0	0	0	0	0	0	0	0	0	0	0	0
group_50493	0.000619579	0	0	0	0	0	0	0	0	0	0	0	0	0	0	0	0	0	0	0	0	0	0	0	0	0	0	0	0	0	0	0	0	0	0	0	0	0	0	0	0	0	0	0	0	0	0	0	0
group_50494	0.000619579	0	0	0	0	0	0	0	0	0	0	0	0	0	0	0	0	0	0	0	0	0	0	0	0	0	0	0	0	0	0	0	0	0	0	0	0	0	0	0	0	0	0	0	0	0	0	0	0
group_50495	0.000619579	0	0	0	0	0	0	0	0	0	0	0	0	0	0	0	0	0	0	0	0	0	0	0	0	0	0	0	0	0	0	0	0	0	0	0	0	0	0	0	0	0	0	0	0.1061	0	0	0	0
group_50496	0.000619579	0	0	0	0	0	0	0	0	0	0	0	0	0	0	0	0	0	0	0	0	0	0	0	0	0	0	0	0	0	0	0	0	0	0	0	0	0	0	0	0	0	0	0	0	0	0	0	0
group_50497	0.000619579	0	0	0	0	0	0	0	0	0	0	0	0	0	0	0	0	0	0	0	0	0	0	0	0	0	0	0	0	0	0	0	0	0	0	0	0	0	0	0	0	0	0	0	0	0	0	0	0
group_50500	0.000619579	0	0	0	0	0	0	0	0	0	0	0	0	0	0	0	0	0	0	0	0	0	0	0	0	0	0	0	0	0	0	0	0	0	0	0	0	0	0	0	0	0	0	0	0	0	0	0	0
group_50608	0.000619579	0.5	0.7963	0.4815	0.7685	0.7963	0.7963	0.7963	0.3519	0.7963	0.7963	0.7407	0.7963	0.7963	0.7963	0.7963	0.7963	0.7963	0.7963	1	0.9815	0.4537	0	0.4815	0.7963	0.463	0.4815	0.7963	0.2593	0.7407	0.4907	0	0	0.4352	0	0	0.3426	0.5093	0.7963	0.3704	0	0	0.4537	0	0	0.4907	0.5093	0.4907	0.5093
group_50764	0.000619579	0.8357	0.8599	0.9903	0.8454	0.9903	0.9903	0.8841	0.9275	0.9903	0.9227	0.8454	0.9903	1	0.9903	0.9903	0.9903	0.9903	0.9903	0.9903	0.9903	0.8937	0.1353	0.1449	0	0.9903	0.9903	0.9903	0	0	0.9903	0.5942	0.9903	0.9903	0.9903	0.9903	0.9903	0	0.9903	0.8454	0.599	0.5942	0.7488	0.4444	0.4879	0.4541	0.9903	0.9903	0.7488
group_50871	0.000619579	0	0	0	0	0	0	0	0	1	0	0	1	1	0	1	0.9542	0.7974	0.6536	1	1	0	0	0	0	0	0	0	0	0	0	0	0	0	0	0	0	0	0	0	0	0	0	0	0	0	0	0	0
group_50926	0.000619579	1	1	1	1	1	1	1	1	1	1	1	1	1	1	1	1	1	1	1	1	1	1	1	1	1	1	1	1	1	1	1	1	1	1	1	1	1	1	1	1	1	1	1	1	1	1	1	1
group_51063	0.000619579	0.5863	0.5341	0.8153	0.8956	0.996	0.996	0.996	1	1	1	1	1	1	1	1	1	0.7269	0.9839	1	1	0.5301	0.5863	0.5863	0.5663	0.5462	0.5823	0.996	0.5221	0.3534	0.9799	0.3454	0.9357	0.8153	0.5863	0.4779	0.5622	0.996	0.5181	0.5743	0.5462	0.4819	1	0.494	0.5542	0.5703	0.5783	0.5823	0.5703
yigL_2	0.000619579	1	0.9919	0.9919	1	1	1	1	1	1	1	1	1	1	1	1	1	1	1	1	1	0.9837	1	1	0.9106	1	1	1	0.939	1	0.8333	0.8333	1	1	0.9593	0.9268	1	1	0.9472	0.9675	0.6138	0.6138	1	1	0.9878	1	0.9959	0.9919	0.6138
diaA_2	0.000619579	1	1	1	1	1	1	1	1	1	1	1	1	1	1	1	1	1	1	1	1	1	0.9397	1	1	0.9433	1	1	0.961	0.961	1	0.922	1	1	1	1	1	1	0.8262	1	1	0.9752	0.961	0.9716	1	0.961	0.9716	1	0.9539
group_52769	0.000619579	0	0.5402	0	0	0.5287	0.977	0.5805	0.523	0	0.5287	0.4138	0.7241	0.5287	0.5747	0	0	0.6954	0.5805	0	0	0.5747	0	0	0	0	0	0	0	0	0	0	0	0	0	0	0	0	0	0	0.4253	0	0	0	0	0	0	0	0
group_53148	0.000619579	1	1	1	1	1	1	1	1	1	1	1	1	1	1	1	1	1	1	1	1	1	1	1	1	1	1	1	1	1	1	1	1	1	1	1	1	1	1	1	1	1	1	1	1	1	1	1	1
group_53302	0.000619579	1	1	1	1	1	1	1	1	0.9973	1	1	1	1	1	1	1	1	0.9912	1	1	0.9837	0.9504	1	1	1	1	1	0.9986	1	1	0.9925	1	1	0.9966	1	0.9973	1	1	1	1	0.9864	1	1	1	1	1	1	1
group_53341	0.000619579	1	1	1	1	1	1	1	1	1	1	1	1	1	1	1	1	1	1	1	1	1	1	1	1	1	1	1	1	1	1	1	1	1	1	1	1	1	1	1	1	1	1	1	1	1	1	1	1
group_6101	0.000619579	0.2675	0.0935	0.2503	0	0	0.2754	0.4401	0.2767	0.2754	0	0	0	0.2754	0.1028	0.0606	0.0316	0	0	0	0.2503	0	0	0	0	0.2754	0.2754	0.2754	0.2754	0.2661	0	0	0.0356	0	0	0	0	0	0.2451	0	0	0.2661	0	0.2424	0.249	0.2661	0.2754	0.2754	0.2398
group_6250	0.000619579	0.3304	0.4319	0	0	0.7435	0.7464	0.7478	0.3855	1	0.7493	0.3536	0.7565	1	0.7435	0.6841	0.8377	0	0.1464	0	0	0.0391	0.1855	0.3188	0.1812	0.5957	0.8203	0.942	0.2884	0.4116	0	0	0	0	0	0	0	1	0	0.5072	0.1928	0.2478	0.3855	0.2014	0.1942	0.1942	0.1942	0.1942	0.1899
group_6313	0.000619579	0.996	0.988	0.6786	1	1	1	0.99	1	1	1	0.996	1	1	1	1	0.99	1	0.8782	1	1	0.992	0.499	0.9501	0.9122	1	1	1	0.9062	0.9162	0.8743	0.5908	0.8583	0.996	0.8204	0.978	0.976	0.996	0.9222	0.9721	0.992	0.994	0.984	0	0	0	0.994	0.994	0.98
group_641	0.000619579	0	0.1555	0	0	0	0.1797	0.0912	0.094	1	0.2095	0.1034	1	1	0	1	1	1	1	1	1	0.0419	0	0	0	0	0	0	0	0	0	0	0	0	0	0	0	0	0.9786	0	0	0	0	0	0	0	0	0	0
group_669	0.000619579	1	1	1	1	1	1	1	1	1	1	1	1	1	1	1	1	1	1	1	1	1	0.5434	1	1	1	1	1	1	1	1	0.9356	1	1	1	1	1	1	1	1	1	1	1	0.972	1	1	1	1	1
group_673	0.000619579	1	1	1	1	1	1	1	1	1	1	1	1	1	1	1	1	1	1	1	1	1	1	1	1	1	1	1	1	1	1	1	1	1	1	1	1	1	1	1	1	1	1	1	1	1	1	1	1
group_6741	0.000619579	0.9596	0.2396	0.7205	0.9456	0.9844	0.9844	0.5148	0.9731	0.9655	1	0.9085	0.9844	0.9844	1	0.9844	0.9844	0.9844	0.9833	0.9838	0.9844	0.8164	0	0	0.0194	0.895	0.965	0.9795	0.0194	0	0.8923	0.8864	0.9273	0.9494	0.8918	0.9391	0.951	0.0754	0.9655	0.9225	0.8756	0.8406	0.7356	0.7636	0.8428	0.825	0.8901	0.9429	0.8681
group_702	0.000619579	0	0	0	0	0	0.6824	0.0398	0.0303	1	0.0796	0.0697	1	1	0	1	1	0.9708	0.9838	1	1	0	0	0	0	0	0	0	0	0	0	0	0	0	0	0	0	0	0.9976	0	0	0	0	0	0	0	0	0	0
group_7341	0.000619579	0	0.997	0.997	0	0	0	0	0.0571	0	0	0	0	0	0.3018	0	0	0.2643	0	0	0	0.488	0	0.2237	0	0	0	0	0	0	0	0	0	0	0	0	0	0	0	0	0	0	0.2252	0	0	0	0.4264	0.1637	0
group_780	0.000619579	0	0.4213	0	0	0	0.2763	0.0589	0.1275	1	0.114	0.1092	1	1	0.1217	1	1	1	1	1	1	0	0	0	0	0	0	0	0	0	0	0	0	0	0	0	0	0	1	0	0	0	0	0	0	0	0	0	0
group_8187	0.000619579	1	0.8383	0.9963	0	0	1	1	0.1252	1	0.0768	0.0911	1	1	0.4349	1	1	1	1	0	0.0143	1	1	1	1	0	0	0	1	1	0	0	0	0	0	0	0	1	1	0	0	1	0.1375	0.1648	0.0774	0	1	1	0
group_8260	0.000619579	0	0	0	0	0	0.9994	0.7735	0	0.7994	0.0716	0.1019	0.9877	0.9247	0.1364	0.9475	0.9593	0.9747	0.9179	0	0	0	0	0	0	0	0	0	0	0	0	0	0	0	0	0	0	0	0.5981	0	0	0	0.1728	0.3574	0.216	0.2142	0	0	0
group_8376	0.000619579	0.9894	1	1	1	1	1	1	1	1	1	1	1	1	1	1	1	1	0.9652	1	1	0.9727	0.9682	0.8985	0.9561	0.9894	0.9833	1	0.9818	0.9727	1	0.9818	0.9864	0.9864	0.9848	0.9894	0.9803	0.9833	0.9409	0.9758	0.9667	0.9818	0.9652	0.9515	0.9485	0.9621	0.9833	0.9879	0.9864
group_9358	0.000619579	0	0	0	0	0	0.0635	0.0635	0	0	0	0	0	0	0	0	0	0.0635	0.0635	1	1	0	0	0	0.0635	0	0	0	0	0	0	0	0	0	0	0	0	0.0635	0	0	0	0	0	0	0	0	0	0	0
group_951	0.000619579	0.8972	0.8972	0.9605	0.8972	0.8972	0.8986	0.8972	0.9078	0.8986	0.9104	0.9091	1	1	0.9078	0.8972	0.8986	1	0.8972	1	0.9078	0.8972	0.8972	0.8972	0.8972	0.8972	0.9789	0.8972	1	1	1	1	1	1	0.8972	1	0.8972	1	0.8972	0.8972	0.8972	0.8972	0.9671	1	0.9763	0.9605	0.8986	0.8972	0.8972
group_9520	0.000619579	0	0.48	0.3986	0	0	0.449	0	0	0.9794	0.1798	0	0.9851	0.9622	0	0.9301	0.9141	0.7446	0.7354	0	0	0.2291	1	1	0	0	0	0	0	0	0	0	0	0	0	0	0	0	0.8706	0	0	0	0	0.0389	0.0389	0.1684	0	0	1
group_9563	0.000619579	0.7803	0.9972	1	1	1	0.9533	1	1	1	1	1	1	1	0.659	1	1	1	1	1	1	0.9951	0.6597	0.645	0.6172	1	1	1	0.8131	0.8333	1	1	1	1	1	1	1	0.9589	1	1	1	1	1	0.6792	0.6967	0.6967	1	1	1
rocE	0.000619579	0	0.5039	0.9194	0.2465	0.631	0.9302	0.4093	0.9302	0.986	0.4558	0.1969	0.9876	0.986	0.9318	0.9891	0.986	0.5054	0	0.9891	0.986	0	0.8961	0.9302	0.8109	0.6186	0.8992	0.8233	0.9271	0.9271	0.3085	0.6357	0.8992	0.2605	0.3767	0.569	0	0.986	0.9194	0	0.1891	0	0.8915	0.9271	0.9271	0.9271	0.8822	0.7938	0
group_9899	0.000619579	1	1	1	1	1	1	1	1	1	1	1	1	1	1	1	1	1	1	1	1	1	1	1	1	1	1	1	1	1	1	1	1	1	1	1	1	1	1	1	1	1	1	1	1	1	1	1	1
group_10246	0.000413052	0	0	0	0	0	0	0	0	0.9985	0	0	1	0.9924	0	1	0.9848	0	0	0	0	0.035	0	0	0	0	0	0	0	0	0	0	0	0	0	0	0	0	0	0	0	0	0	0	0	0	0	0	0
group_10256	0.000413052	0	0.8512	0.8512	0.8512	0.8512	0.8512	0.8512	0.8512	0	0.8571	0.8512	0.7679	0	0.9345	0	0.2292	0.8512	0.8512	0	0	0.8512	0.8512	0.8512	0.8512	0.8512	0.8512	0.8512	0	0	0.8512	0.8512	0.8512	0.8512	0.8512	0.8512	0.8512	0	0	0.8512	0.8512	0	0.8512	0.9851	0.9583	0.8512	0.119	0.8512	0.8512
group_10314	0.000413052	1	1	1	1	1	1	1	1	1	1	1	1	1	1	1	1	1	1	1	1	1	1	1	1	1	1	1	1	1	1	1	1	1	1	1	1	1	1	1	1	1	1	1	1	1	1	1	1
yeeO_2	0.000413052	1	0.9957	1	1	1	1	1	1	1	1	1	1	1	1	1	1	1	1	1	1	1	0.9957	0.9957	0.9957	1	1	1	0.9957	0.9957	1	1	1	1	1	1	1	1	1	1	1	1	1	0.9957	0.9957	0.9957	1	1	1
group_10331	0.000413052	1	1	1	1	1	1	1	1	1	1	0.9962	1	1	1	1	1	0.9923	0.9943	1	1	1	0.5517	1	0.9981	0.9923	1	1	1	1	0.9923	0.9579	0.9866	1	0.9981	0.9943	1	1	0.9789	0.9943	0.9981	1	0.9674	0.9464	1	1	1	1	0.9866
group_106	0.000413052	0	0	0	0	0	0	0.0268	0	0.8135	0	0	1	0.9079	0.1445	0.8625	0.6072	0.62	0.3846	0	0	0	0	0	0	0	0	0	0	0	0	0	0	0	0	0	0	0	0.2308	0	0	0	0	0	0	0	0	0	0
group_1068	0.000413052	0	1	0.5179	0	0	0.6369	0.5179	0.3929	0.994	0.5179	0.4821	1	1	0.1845	1	0.9048	0.5179	0.5179	0.5298	0.5536	0.3036	0	0	0	0	0.5536	0	0	0	0	0	0	0	0	0	0	0	0.5179	0	0	0	0	0.5179	0.5179	0.5179	0	0	0
group_10789	0.000413052	0	0.9132	0.6649	0	0	0	0	0	0.9913	0.1493	0	1	1	0	1	1	1	0.9913	1	1	0	0	0	0	0	0	0	0	0	0	0	0	0.467	0	0	0	0	0.9514	0	0	0	0	0	0	0	0	0	0
group_10824	0.000413052	1	1	1	1	1	1	1	1	1	1	1	1	1	1	1	1	1	1	1	1	1	1	1	1	1	1	1	1	1	1	1	1	1	1	1	1	1	1	1	1	1	1	1	1	1	1	1	1
trpC_3	0.000413052	0	0.8559	1	1	1	1	1	0.991	1	1	0.2432	1	1	1	0.955	0	0.4595	0.7387	1	1	0	0	0	0	0	0	0.5495	0	0	0	0	0	0	0	0	0	0	0	0	1	0	0	0	0	0.8198	1	0	0
group_1134	0.000413052	1	1	1	1	1	1	1	1	1	1	1	1	1	1	1	1	1	1	1	1	1	1	1	1	1	1	1	1	1	1	1	1	1	1	1	1	1	1	1	1	1	1	1	1	1	1	1	1
group_11525	0.000413052	0.817	0.817	0.8235	0	0.8497	0.8497	0.7255	0.8235	0.8497	0.8497	0.8497	1	0.8497	0.8497	0.8497	0.8497	0.8497	0.8497	0	0	0.8105	0.4771	0.8497	0.719	0.7647	0.8105	0.8497	0.8235	0.8497	0	0	0	0	0	0	0	0.8235	0.7647	0.8105	0.7647	0.817	0.7843	0	0.7843	0	0.8235	0.8235	0.7778
dhaD	0.000413052	0	0	0	0	0	1	0	0.119	1	0	0	1	1	0.119	1	1	1	1	1	1	0	0	0	0	0	0	0	0	0	0	0	0	0	0	0	0	0	1	0	0	0	0	0	0	0	0	0	0
group_11817	0.000413052	0.9973	0.6773	0	0	0	0.688	1	0	1	0	0	0.2693	1	0	0	0	0	0	0	0	0	0	0	0	0.9947	0.9973	1	0.9013	0.9013	0	0	0	0	0	0	0	1	0	0.9893	0.888	0	0	0	0	0	0	0	0
group_12217	0.000413052	0	0	0	0	0	0.0427	0	0	1	0.0427	0.0106	1	1	0	1	1	1	1	0	0	0	0	0	0	0	0	0	0	0	0	0	0	0	0	0	0	0	0.9992	0	0	0	0	0	0	0	0	0	0
group_12224	0.000413052	0	0	0	0	0	0	0.0423	0	1	0.0812	0.0427	1	1	0	1	1	0.9797	0.9886	0	0	0	0	0	0	0	0	0	0	0	0	0	0	0	0	0	0	0	0.975	0	0	0	0	0	0	0	0	0	0
group_12560	0.000413052	0	0.5683	0.918	0	0.4426	0.6011	0.5355	0.4426	0.9891	0.7541	0.4426	1	0.8525	0.5683	0.9891	1	0.8525	0.8962	0.4372	0.4372	0.1257	0	0	0	0	0.4426	0	0	0	0	0	0	0	0	0	0	0	0	0	0	0.2295	0	0.5519	0.3279	0	0	0	0.3552
group_1270	0.000413052	0	0	0	0	0	0	0.0268	0	0.7471	0	0	1	0.9161	0	0.8683	0.7051	0.1224	0.5571	0	0	0	0	0	0	0	0	0	0	0	0	0	0	0	0	0	0	0	0	0	0	0	0	0	0	0	0	0	0
group_12893	0.000413052	0	0	0	0	0	1	0.8755	0.4056	0.9639	0	0.8112	0.6024	0.9317	0	0.5141	0.751	0.8956	0.8675	0	0	0	0	0	0	0	0	0	0	0	0	0	0.5703	0	0	0	0	0	0.4699	0	0	0	0	0	0	0	0	0	0
group_13341	0.000413052	1	1	1	1	1	1	1	1	1	1	1	1	1	1	1	1	1	1	1	1	1	0.4529	0.4529	0	1	1	1	0	0	1	1	1	1	1	1	1	0	1	1	1	1	1	0.3986	0.3007	0.3551	1	1	1
group_13523	0.000413052	1	1	0.9062	0	0	0.9819	1	0	1	0.1141	0.1266	0.5243	1	0.2282	0.113	0.0282	0	0.1141	0.2249	0	0.026	0	0	0	1	1	1	1	1	0	0	0	0	0	0	0	1	0	1	1	0	0	0	0	0	0	0	0
group_13568	0.000413052	0	0.8235	0	0	0	0.6176	0	0.4216	1	0	0	1	1	0.4804	1	1	1	1	1	1	0.3137	0	0	0	0	0	0	0	0	0	0	0	0	0	0	0	0	0.7059	0	0	0	0	0	0	0	0	0	0
group_13654	0.000413052	0	0	0	0	0	1	1	0.5351	1	0.5146	0.0906	1	1	0	1	1	1	0.9708	0	0	0	0	0	0	0	0	0	0	0	0	0	0	0	0	0	0	0	1	0	0	0	0	0	0	0	0	0	0
group_1378	0.000413052	0	0.7083	0	0	0.9583	0.775	0.8167	0	0	0	0	0	0	0	0	0	0	0	0	0.975	0	0	0	0	0	0	0	0	0	0	0	0	0	0	0	0	0	0	0	0	0	0	0	0	0	0	0	0
group_13868	0.000413052	0	0.5873	0	1	0.9048	0.7619	0.9762	0.869	1	1	1	1	0.9881	1	1	1	0.7579	0.996	1	1	0	0	0.4643	0	0.4802	0.5635	0.9048	0	0	0	0	0.5635	0.6071	0.6429	0	0	0.7183	0	0.5635	0.6984	0	0.2817	0	0.3333	0	0	0	0.5635
group_13988	0.000413052	0	0.9792	0.9792	0	0	0	0.8542	0	0.8333	0	0	0	0.8333	0	0	0.2396	0	0	0	0	0	0	0	0	0	0	0	0	0	0	0	0	0	0	0	0	0	0.75	0	0	0	0	0	0	0	0	0	0
group_14079	0.000413052	0	0	0.5539	0	0.1003	0.896	0	0	1	0	0.1366	1	1	0.3847	1	1	1	1	1	1	0	0	0.3133	0	0	0.3459	0.3484	0.8947	0.7469	0.1717	0.3471	0.7632	0	0	0	0.1754	0	1	0	0	0	0.693	0.2794	0	0.6165	0	0	0
group_14083	0.000413052	0	0	0	0	0	0.9982	0	0.9683	1	0	0	1	1	0.9965	0.9753	0.9929	0.9295	0.9312	1	1	0	0.9118	0.9965	0	0	0	0.455	0.9824	0.6755	0.6455	0	0.6878	0	0	0	0	0	0.8307	0	0	0	0.8959	0.2099	0.6138	0.5168	0.5115	0.7478	0
group_14086	0.000413052	0	0	0	0	0	0.9536	0	0.4348	1	0.2306	0.0313	1	1	0.317	1	1	1	1	1	1	0	0	0	0	0	0	0	0.9023	0.7419	0.4812	0	0.7043	0.1717	0	0.3496	0	0	0.99	0	0	0	0.6642	0.4236	0.1541	0.1617	0.2406	0	0
group_14151	0.000413052	0.9971	0.9912	1	0.9971	1	1	0.9971	0.9971	0.9971	1	0.9971	0.9971	1	1	0.9971	0.9912	0.9912	0.9912	1	1	0.9971	0.9912	0.9971	0.9912	0.9971	1	1	0.9912	0.9912	0.9912	0.9912	0.9912	0.9912	0.9912	0.9912	0.9971	0.9971	0.9912	0.9912	0.9912	0.9971	0.9912	0.9912	0.9912	0.9912	1	0.9912	0.9912
group_14159	0.000413052	0.6875	0.6771	0.6771	0.724	0.724	0.724	0.6823	0.6875	0.724	0.724	0.6823	0.7292	0.7292	0.7292	0.724	0.6823	0.6823	0.6823	0.8646	1	0.6823	0	0	0	0.6823	0.6823	0.6823	0	0	0.6823	0.6823	0.6823	0.6823	0.6823	0.6823	0.6823	0.1198	0.6823	0.6823	0.6823	0.6823	0.6823	0.6771	0.6771	0.6771	0.6823	0.6823	0.6823
group_14160	0.000413052	0	0.5824	0.8765	0	0	0.8765	0.8765	0.3706	0.6882	0	0	0.4471	0.5216	0.3431	0.3373	0.4471	0.8804	0.802	0.998	0.8706	0	0.8706	0.8765	0.8706	0.8765	0.8765	0.8765	0.8765	0.8706	0	0	0	0	0	0	0	0.8765	0	0	0	0	0	0	0.2784	0.1176	0	0	0
group_14260	0.000413052	1	1	1	1	1	1	1	1	1	1	1	1	1	1	1	1	1	1	1	1	1	1	1	1	1	1	1	0.8868	1	1	1	1	1	1	1	1	0.8899	1	1	1	1	1	1	1	1	1	1	1
group_1442	0.000413052	1	1	0.9592	1	0.1563	1	0.9833	1	1	1	1	1	1	1	1	1	1	1	1	1	1	0.8908	1	1	1	1	1	0.996	0.9966	1	1	1	1	1	1	1	1	1	1	1	1	1	0.9879	0.9971	0.9816	1	1	1
group_1448	0.000413052	0.8441	0.8441	0.8441	1	0.8519	0.9825	0.8441	1	0.9376	1	1	0.9454	0.9318	0.961	0.9474	0.9435	0.8441	0.8441	0.8441	0.8577	0.9903	0.8441	0.8441	0.8441	0.8441	0.8441	0.8441	0.8441	0.8441	0.8441	0.8441	0.8441	0.8441	0.8441	0.8441	0.8441	0.848	0.8441	1	1	0.8441	1	0.8441	0.8441	0.8363	0.8441	0.8441	1
group_14510	0.000413052	1	1	1	0.9968	1	1	1	1	1	0.9968	1	1	1	1	1	1	1	1	1	1	0.9968	0.9841	1	1	1	1	1	1	1	1	1	1	1	1	1	1	1	1	0.9968	0.9968	1	0.9968	0.9937	1	1	1	1	0.9968
group_14549	0.000413052	1	1	1	1	1	1	1	1	1	1	1	1	1	1	1	1	1	1	1	1	1	1	1	1	1	1	1	1	1	1	1	1	1	1	1	1	1	1	1	1	1	1	1	1	1	1	1	1
fliG_8	0.000413052	0	0.6858	0.8451	0.149	0	0.267	1	0.4027	1	0	0.1844	1	1	0.1976	1	1	1	1	0.0369	0	0	1	1	1	0	0	0	1	1	0	0	0	0.3746	0	0	0	1	1	0	0	0	0	0	0.4159	0.4041	0	0	0
group_14718	0.000413052	0.4236	0.5625	0	0.5764	0.5764	0.5764	0.5764	0	0.5764	0.5764	0.4653	0.5764	0.5764	0.5764	0.5764	0.5764	0.5694	0.5694	0.5764	0.5764	0	0	0	0	0	0.4236	0	0	0	0	0	0	0	0	0	0.4236	0	0	0	0	0	0	0	0	0	0	0	0
group_14879	0.000413052	0	0	0	0	0	0	0	0	0	0	0	0	0	0	0	0	0	0	0	0	0	0	0	0	0	0	0	0	0	0	0	0	0	0	0	0	0	0	0	0	0	0	0	0	0	0	0	0
group_14940	0.000413052	0	0	0	0	0	0	0	0	1	0	0	1	1	0	1	1	1	0.9103	1	1	0	0	0	0	0	0	0	0	0	0	0	0	0	0	0	0	0	0.9744	0	0	0	0	0	0	0	0	0	0
caiB_2	0.000413052	1	1	0.9239	1	1	1	1	1	1	1	1	1	1	1	1	1	1	1	1	1	0.9964	0.8877	0.8913	0.8913	1	0.9855	1	0.8478	0.8913	0.9891	0.9058	0.9928	1	0.9819	0.9783	0.971	0.9783	1	0.9891	0.9855	0.9964	1	0.8732	0.8225	0.8877	0.9783	1	1
group_15022	0.000413052	1	1	1	1	1	1	1	1	1	1	1	1	1	1	1	1	1	1	1	1	1	1	1	1	1	1	1	1	1	1	1	1	1	1	1	1	1	1	1	1	1	1	1	1	1	1	1	1
group_15149	0.000413052	0.234	0	0	0	0	0	0.3972	0	0.3901	0	0	0.2128	0.3759	0.5532	0.227	0.234	0	0	0.2908	0.5532	0	0	0	0	0	0.2624	0	0	0	0	0	0	0	0	0	0	0	0.227	0	0	0.2411	0	0	0	0	0	0.227	0
group_15154	0.000413052	0.7583	0.7583	0.7583	0.7583	0.7583	0.7583	0.7167	0.5792	1	0.7583	0.7583	0.7583	1	0.7583	0.7125	0.6333	0.7583	0.7583	0.7667	0.7667	0.7583	0	0	0.7583	0.7583	0.7583	0.7583	0.7583	0.7583	0.7583	0.7042	0.7583	0.7583	0.7583	0.7583	0.7583	0.7583	0.375	0.2042	0.4125	0.7583	0.1167	0	0	0	0.7583	0.7583	0.3792
group_15486	0.000413052	0.9845	0.9845	0.9845	0.9845	0.9804	0.9861	0.9845	0.9845	0.9845	1	1	0.9853	0.9845	0.9853	0.9853	0.9845	0.9853	0.9845	0.9861	0.9861	0.9845	0.9845	0.9845	0.982	0.9845	0.9845	0.9845	0.9845	0.9845	0.9845	0.9281	0.9845	0.9845	0.9845	0.9845	0.9828	0.9853	0.9845	0.9845	0.9845	0.982	0.982	0.9592	0.9845	0.9845	0.9853	0.9845	0.9845
group_15493	0.000413052	1	1	1	1	1	1	1	1	1	1	1	1	1	1	1	1	1	1	1	1	1	0.9303	0.9154	1	1	1	1	0.9254	0.9303	0.9701	0.9552	1	1	0.995	0.9851	1	1	0.9552	0.9851	1	1	1	0.9353	0.9453	0.9552	1	1	1
group_15516	0.000413052	1	0	0.1804	1	0.9976	0.8973	0.1207	0.9952	1	1	1	1	1	1	1	1	1	1	1	1	1	0.0741	0.4038	0	1	1	1	0	0	1	0.9725	1	1	1	1	1	0	1	1	1	1	1	0.1063	0.1732	0.2664	1	1	1
group_15719	0.000413052	0.2058	0.2172	0.1528	0	0.2058	1	0.1742	0.2096	0.2109	0.2071	0.2134	0.2109	0.3157	0.2273	0.2096	0.2109	1	0.9987	0.2008	0.1717	0	0.1944	0.2058	0.2753	0.2058	0.2071	0.2071	0.2058	0.2058	0.1793	0	0.1957	0.1149	0	0	0	0.2121	0.1957	0.2058	0.2058	0.2008	0.2058	0.2184	0.2058	0.2058	0.8927	0.9987	0.2058
group_15807	0.000413052	0	0	0	0	0	0	0	0	0	0	0	0	0	0	0	0	0	0	1	1	0	0	0	0	0	0	0	0	0	0	0	0.224	0	0	0	0	0	0	0	0	0	0	0	0	0	0	0	0
group_1584	0.000413052	0	0	0	0	0	0	0.0268	0	0.676	0	0	1	1	0	0.8974	0.9895	0.4534	0.4394	0	0	0	0	0	0	0	0	0	0	0	0	0	0	0	0	0	0	0	0.1655	0	0	0	0	0	0	0	0	0	0
eutC_2	0.000413052	0.9774	0.9718	0.9492	1	1	0.9962	1	1	1	1	1	1	1	1	1	1	0.8399	0.8399	1	1	0.8493	0.823	0.8493	0.8399	0.8493	0.9849	0.8493	0.8399	0.9529	0.8399	0.8399	0.8399	0.8399	0.8399	0.8399	0.9379	0.8399	0.8399	0.9077	0.8399	0.8399	0.8399	0.8399	0.8399	0.951	0.8493	0.8399	0.9529
group_16292	0.000413052	1	1	0.8958	1	1	1	1	1	1	1	1	1	1	1	1	1	1	1	1	1	1	0	0	0	1	1	1	0	0	1	1	1	1	1	1	1	0	1	1	1	1	1	0	0	0	1	1	1
group_16452	0.000413052	0.9532	0.9357	0.8129	0.9181	0.9532	0.9825	0.5614	0.8655	1	0.9649	0.924	1	1	1	1	1	1	1	0.9649	0.9649	0.5088	1	1	1	0.9591	0.9532	0.9649	1	1	0.8772	0.9181	0.9532	0.9532	0.9532	0.9532	0.9532	1	1	0.8187	0.4211	0.614	0.3333	0.5322	0.7544	0.7193	0.9532	0.9532	0.3333
group_16756	0.000413052	0.2704	0.5786	0.5912	0.6101	0.6918	0.566	0.5535	0.673	0.6604	0.5912	0.4654	0.4906	0.6164	0.4591	0.6541	0.5723	0.6289	0.6541	0.5786	0.6541	0.5849	0	0	0	0	0	0	0	0	0	0	0	0	0	0	0	0	0	0	0	0	0	0	0	0	0	0	0
group_168	0.000413052	0.5263	0.5263	0.5263	0.5322	0.5263	1	1	0.538	0.538	0.8713	0.5263	0.5322	0.538	0.538	0.5965	0.8772	0.5789	0.5263	0.7895	0.8304	0.5263	0.5263	0.5263	0.5263	0.5556	0.5263	0.5263	1	1	0.5263	0.5263	0.5263	0.5263	0.5263	0.5263	0.5263	1	0.5263	0.5263	0.5263	0.5263	0.5263	0.5263	0.5263	0.5263	0.5263	0.5322	0.5263
group_17016	0.000413052	1	1	1	1	1	1	1	1	1	1	1	1	1	1	1	1	1	1	1	1	1	0.956	1	1	1	1	1	1	1	1	1	1	1	1	1	1	1	1	1	1	1	1	1	1	1	1	1	1
group_17049	0.000413052	0.26	0.2867	0.46	0.2867	0.2933	1	1	0.2867	0.9667	0.2867	0.2867	1	1	0.2867	0.9733	0.9667	0.2867	0.2867	0.2867	0.2867	0.5467	0.5333	0.96	0.9533	0.2867	0.26	0.2867	0.5133	0.72	0.2867	0	0.1867	0.28	0.26	0.2867	0.2333	1	0	0.2267	0.2867	0.26	0.2333	0.1933	0.1933	0.1867	1	1	0.2733
group_17104	0.000413052	0.6773	0.8417	0.8402	0.8417	0.6271	0.9543	0.8387	0.8356	0.9467	0.8463	0.8417	0.8432	0.8067	0.8417	0.793	0.9102	0.9741	0.8904	0.8417	0.968	0.4718	0.7139	0.7869	0.6819	0.7184	0.7321	0.8706	0.6317	0.7139	0.4977	0.4962	0.6636	0.6712	0.723	0.7017	0.5693	0.7032	0.4353	0.8417	0.8417	0.5586	0.7808	0.7443	0.7641	0.7443	0.8234	0.7945	0.828
group_17353	0.000413052	0	0	0	0	0	0.7607	0	0	0.7607	0	0	0.7778	0.7607	0	0.7607	0.7521	0.6838	0.7436	0.7607	0.7607	0	0	0	0	0	0	0	0	0	0	0	0	0	0	0	0	0	0.6838	0	0	0	0	0	0	0	0	0	0
group_17366	0.000413052	0	0.6065	0.6065	0	0	0.3981	0.6065	0	0	0	0	0	0	0	0	0	0	0	0.6111	0.6065	0.2037	0	0	0	0	0	0	0	0	0	0	0	0	0	0	0	0.4907	0	0	0	0	0	0	0.1759	0	0	0	0
ompD_3	0.000413052	0.8381	0.9714	0.8381	0.9714	0.9714	0.9429	0.9714	0.9714	0.9365	0.9714	0.9714	0.5302	0.9714	0.9714	0.2571	0.4571	0.8381	0.6635	0.9714	0.9714	0.8381	0.8381	0.5238	0.8381	0.8381	0.8413	0.9524	0.8381	0.8381	0.8381	0.8381	0.8381	0.8381	0.8381	0.8381	0.8381	0.8381	0.2095	0.8381	0.9524	0.8381	0.8381	0.2349	0.2349	0.2349	0.8381	0.8381	0.8381
gcvP_2	0.000413052	1	1	1	1	1	1	1	1	1	1	1	1	1	1	1	1	1	1	1	1	1	1	1	1	1	1	1	1	1	1	1	1	1	1	1	1	1	1	1	1	1	1	1	1	1	1	1	1
group_18127	0.000413052	0.25	0.5588	0.5539	0.5	0.5294	0.8186	0.5588	0.9265	0.9951	0.9412	0.7598	0.8137	0.9902	0.9461	0.5196	0.5441	0.5343	0.5441	0.4608	0.4804	0.4265	0	0	0	0	0	0	0	0	0	0	0	0	0	0	0	0	0	0	0	0	0	0	0	0	0	0	0
group_18332	0.000413052	0	1	1	0	0	1	0.2633	0	0.5852	0	0	0	0.6155	0	0	0	0	0	0	0	0	0	0	0	0	0	0	0	0	0	0	0	0	0	0	0	0	0.9527	0	0	0	0	0	0	0	0	0	0.9848
group_18447	0.000413052	0	0	0	0	0	1	0.9983	0.1709	1	0	0.2217	1	1	0	1	1	1	1	1	1	0	0	0	0	0	0	0	0	0	0	0	0	0	0	0	0	0	1	0	0	0	0	0	0	0	0	0	0
group_18524	0.000413052	0	0.5972	0.75	0	0	0.5046	0	0	0.1111	0	0	0	0.1111	0	0	0	0	0	0	0	0.75	0	0	0	0	0	0	0	0	0	0	0	0	0	0	0	0	0	0	0	0	0	0	0	0	0	0	0
group_18542	0.000413052	0.959	0.959	0.959	0.9692	0.959	0.9628	0	0.959	0.2885	0.9744	0.959	0.8538	0.6051	0.3936	0.1821	0.3782	0.8859	0.959	0.9692	0.9692	0.2564	0	0.1872	0	0.959	0.959	0.959	0	0	0.959	0.959	0.959	0.959	0.959	0.959	0.9603	0	0.959	0.959	0.959	0.9603	0.9462	0	0	0	0.959	0.959	0.9628
ycaO_1	0.000413052	1	1	1	1	1	1	1	1	1	1	1	1	1	1	1	1	1	1	1	1	1	0.9974	1	1	1	1	1	1	1	1	1	1	1	1	1	1	1	1	1	1	1	1	0.9974	1	1	1	1	1
ycaO_2	0.000413052	1	0.8009	0.6376	1	1	1	0.9239	1	1	1	0.9888	1	1	1	1	1	0.9329	0.962	1	1	1	0.6242	0.7964	0.7897	1	1	1	0	0	1	1	1	1	1	1	1	0	1	1	1	1	1	0	0	0	1	1	1
aroA_1	0.000413052	0.984	0.9635	0.8995	1	0.9909	1	0.9726	0.9132	1	1	0.9954	1	1	1	1	0.9932	0.9726	0.9795	1	1	0.9932	0.6073	0.9589	0.9384	0.9087	1	0.9658	0.9543	0.9658	0.9817	0.6164	0.8493	0.9932	0.984	1	0.9932	0.9909	0.9521	0.9863	1	0.9726	0.9977	0.9247	0.9018	0.8128	0.9954	0.9863	0.9452
group_18641	0.000413052	0.9988	0.9808	0.9844	1	1	1	1	0.9988	1	1	1	1	1	1	0.9988	0.9952	1	0.9988	1	1	0.9952	0.9041	0.9952	0.9952	0.9952	0.9952	0.9988	0.9904	0.9988	0.9796	0.9556	0.9952	0.9952	0.9892	0.9928	0.9988	1	0.9808	0.9988	0.9976	0.9952	0.9604	0.9041	0.9616	0.9844	1	0.9952	0.9976
group_18749	0.000413052	0.7591	0	0	0.7703	0.2829	0	0.7815	0.7703	0.7815	0.7815	0.7787	0.3866	0.7787	0.7423	0	0	0	0	0	0	0.7703	0.7591	0.7591	0.7591	0.7647	0.7591	0.7731	0.7591	0.7591	0	0	0	0	0	0	0	0.7591	0	0.7591	0.7591	0.7591	0.7591	0.7591	0.7591	0.7591	0.7647	0.7647	0.7591
mmr	0.000413052	0.6381	0.7429	0.6952	0	0	0.7762	0	0.4524	0	0	0.4333	0	0	0	0	0	0.7476	0.7286	0	0	0	0	0	0	0	0	0	0	0	0	0	0	0	0	0	0	0	0	0	0	0	0	0.7	0.7143	0.7524	0.6952	0.719	0
cpxA_2	0.000413052	0.991	0.9925	1	1	1	1	1	1	1	1	1	1	1	1	1	1	1	1	1	1	1	0.991	0.991	1	0.991	1	0.991	0.991	0.991	0.991	0.991	0.991	0.991	0.991	0.991	0.991	0.9925	1	0.991	0.991	0.991	1	0.991	0.991	0.991	0.991	1	0.991
group_19236	0.000413052	0	0.5652	0.5652	0.5652	1	1	0.5652	0.9638	1	1	0.913	1	0.9638	1	1	1	1	0.442	0.971	0.9058	0.3768	0	0	0.442	0	0.442	1	0	0	0.5652	0	0	0	0	0	0.5652	0.5652	0	0.442	0	0	0.442	0	0	0	0	0.442	0.5652
group_19446	0.000413052	0	0	0	0	0	1	0.4176	0	0.3883	0	0	0.8425	0.37	0.2637	0.381	0.7582	0.6484	0.326	0	0	0	0	0	0	0	0	0	0	0	0	0	0	0	0	0	0	0	0	0	0	0	0	0	0	0	0	0	0
group_19451	0.000413052	0	0	0	0	0	1	0.5813	0	0.6804	0	0	0.9146	0.6419	0	0.5895	0.7135	0.2231	0.6804	0	0	0	0	0	0	0	0	0	0	0	0	0	0	0	0	0	0	0	0	0	0	0	0	0	0	0	0	0	0
group_19579	0.000413052	0	0	0	0	0	0.3505	0	0.4192	1	0	0	1	1	0	1	1	1	1	0	0	0	0	0	0	0	0	0	0	0	0	0	0	0	0	0	0	0	1	0	0	0	0	0	0	0	0	0	0
caiB_1	0.000413052	0.7071	0.7071	0.7071	0.7071	0.7071	0.7121	0.7071	0.7071	0.7222	0.8081	0.7071	0.7424	0.7071	0.7374	0.7121	0.7121	0.7121	0.7071	0.7222	0.7121	0.7071	0.7071	0.7071	0.7071	0.7071	0.7071	0.7071	0.7071	0.7071	0.7071	0.7071	0.7071	0.7071	0.7071	0.7071	0.7071	0.7071	0.7071	0.7071	0.7071	0.7071	0.7071	0.7071	0.7071	0.7071	0.7071	0.7071	0.7071
group_19642	0.000413052	0	0.8059	0.5274	0	0	1	1	0	0	0	0	0	0	0	0	0	1	0.5443	1	1	0	0	0	0.6582	0	0	0	0	0	0	0	0	0	0	0	0	1	0.5401	0	0	0	0	0	0	0	0	0	0
group_19643	0.000413052	0	1	0.9325	0	0	1	1	0	0	0	0	0	0	0	0	0	1	1	1	1	0	0	0	1	0	0	0	0	0	0	0	0	0	0	0	0	1	0	0	0	0	0	0	0	0	0	0	0
group_19702	0.000413052	1	1	1	1	1	1	1	1	1	1	1	1	1	1	1	1	1	1	1	1	1	0.3646	0.9948	0.9948	1	1	1	0.9948	0.9948	1	1	1	1	1	1	1	0.9948	1	1	1	1	1	0.9844	1	1	1	1	1
group_1986	0.000413052	0.5975	0.7939	0.6266	0.5112	0.4311	0.5227	0.6234	0.5074	0.6363	0.7459	0.5233	0.4797	0.6531	0.4373	0.2686	0.3637	0.3292	0.2612	0.6676	0.6578	0.679	0.0836	0.4343	0.4426	0.5427	0.5654	0.6157	0.389	0.4067	0.2847	0.1634	0.321	0.4438	0.3295	0.3825	0.3707	0.5427	0.2697	0.4782	0.3952	0.3425	0.3151	0.4835	0.4738	0.5474	0.4199	0.5589	0.5383
ntdB_2	0.000413052	0.1111	0	0	0.1003	0.1173	0.1111	0.1173	0.1049	0	0.1235	0.1235	0.1235	0.1235	0.1466	0.1142	0.1111	0.1204	0	0.125	0.1265	0.0818	0	0	0	0	0	0	0	0	0	0	0	0	0	0	0	0	0	0	0.1096	0	0	0	0	0	0	0.1235	0
rihC_3	0.000413052	1	0.976	1	1	1	1	0.9683	1	1	1	1	1	1	1	1	1	1	1	1	1	1	0.9158	0.965	0.8098	1	1	1	0.9902	0.8284	1	1	1	1	1	1	1	0.9945	1	1	1	1	1	0.7148	0.9596	0.8743	1	1	1
group_20121	0.000413052	0	0.5412	0	0.2903	0	0	1	0	0	0	0	0	0	0	0	0	0	0	0	0	0	0	0	0	0	0	0	0	0	0	0	0	0	0	0	0	0	0	0	0	0	0	0.9964	0.9964	0.9964	0	0	0
group_20130	0.000413052	0	0	0	0	0	0	0	0	0	0	0	0.0418	0	0	0	0	0.9093	0.9038	0	0	0	0	0	0	0	0	0	0	0	0	0	0	0	0	0	0	0	0	0	0	0	0	0	0	0	0	0	0
group_20155	0.000413052	1	0	0	0	1	0.9905	1	1	1	1	1	1	1	1	1	1	1	1	0.1492	0.1302	0	0.981	1	1	1	1	1	0.9111	1	0	0	0	0	0	0	0	1	0.873	0.9841	0.9619	0.9841	0.9397	0.7429	1	0.9714	1	1	0.8667
group_20350	0.000413052	0.9949	0.9949	0.9949	0.9949	0.9949	0.9949	0.9949	0.9949	0.9949	0.9949	0.9949	0.9949	0.9949	1	1	0.9949	0.9949	0.9949	0.9949	0.9974	0.9949	0.9949	0.9949	0.9949	1	1	0.9949	0.9949	0.9949	0.9949	0.9949	0.9949	0.9949	0.9949	0.9949	0.9949	0.9949	0.9949	0.9949	0.9949	0.9949	0.9949	0.9949	0.9949	0.9949	0.9949	0.9949	0.9949
group_20476	0.000413052	1	1	1	1	1	1	1	1	1	1	1	1	1	1	1	1	1	1	1	1	1	1	1	1	1	1	1	1	1	1	1	1	1	1	1	1	1	1	1	1	1	1	1	1	1	1	1	1
group_20950	0.000413052	0.9952	1	0.9714	1	1	1	1	0.9571	1	1	0.9905	1	1	1	1	1	1	0.9571	1	1	0.9238	0.3476	0.9286	1	0	0.9762	0.9905	0	0.9571	0.5857	0.6143	0.9762	0.9857	1	0.6524	0.9476	0.9429	0.7524	1	0.9905	0.9667	1	0.5619	1	0.9714	0.9762	0.9762	0.581
cat_3	0.000413052	0	0	0	0	0	0.9417	0	0.4628	0.479	0	0	0.7767	0.5275	0.6278	0.7767	0.7767	0	0	0.2524	0.0744	0.0744	0	0	0.9029	0	0	0	0	0	0	0	0	0	0	0	0	0	0	0	0	0	0.1392	0.7767	0.7767	0.7767	0	0	0
group_21120	0.000413052	0.9545	0.8472	0.9545	0.9545	0.9545	0.9366	0.9561	0.9545	0.9561	0.9545	0.9545	0.9561	0.9561	0.9545	0.9561	0.9561	0.9561	0.9561	0.9593	0.9561	0.8358	0	0	0	0.9545	0.9545	0.9545	0	0	0.9545	0.6764	0.8959	0.9545	0.9545	0.948	0.9545	0	0.9073	0.9333	0.9447	0.9187	0.9545	0	0	0	0.948	0.9545	0.9545
group_21206	0.000413052	0	0.9654	1	0	1	1	1	0	0	0	0	0	0.3176	0.0723	0	0	0.9874	1	1	1	0.9969	0.9686	1	0.9969	1	1	1	0.9843	1	1	0.9717	0.9811	1	1	1	1	1	0.934	0	0	1	0	0	0	0	1	0.9937	0
baeS_2	0.000413052	0.2158	1	1	0.3868	0.6232	1	1	0.8113	0.6083	0.8462	0.7066	0.9288	0.9238	0.9658	0.8839	0.8497	1	1	1	1	0.4195	1	1	1	0.0969	0.213	0.4138	1	1	0.5057	0.2585	0.4907	0.2009	0.1524	0.406	0.0769	1	0	0.0456	0	1	0.2073	1	1	1	0.9708	1	0
group_21575	0.000413052	0.9701	0.3462	0.4744	1	0.9658	0.9829	1	1	1	1	1	1	1	0.9957	1	1	0.9829	0.8333	1	1	0.3803	0	0.6068	0.5171	0.9274	1	1	0.6752	0.453	0.9274	0.9701	0.906	1	0.9444	0.9316	0.9701	0.6709	0.3632	1	1	0.3632	0.9786	0.1154	0.6111	0	0.9701	0.9316	0.9701
group_21583	0.000413052	0.8737	0.8737	0.8737	0.8737	0.8737	0.8737	0.8737	0.8737	0.8737	0.8838	0.8737	0.8788	0.8737	0.8788	0.8737	0.8737	0.8737	0.8737	0.8737	0.8939	0.8737	0	0	0	0.8737	0.8737	0.8737	0	0	0.8737	0.8434	0.8737	0.8586	0.8737	0.8737	0.8737	0	0.8737	0.8737	0.8737	0.8434	0.8434	0	0	0	0.8737	0.8737	0.8586
scpA_2	0.000413052	0.4508	1	1	0.5549	0.6201	1	1	0.9971	0.7689	0.7023	0.5487	0.9111	0.8302	1	0.7603	0.8146	0.99	0.9815	1	1	0.6277	1	1	1	0.4403	0.428	0.427	1	1	0.4261	0.4261	0.5321	0.7965	0.5592	0.8535	0.4261	1	0.6914	0.4261	0.5635	0.4494	1	1	1	1	1	1	0.4261
group_21644	0.000413052	1	1	1	1	1	1	1	1	1	1	1	1	1	1	1	1	1	1	1	1	1	0	0	0	1	1	1	0	0	1	1	1	1	1	1	1	0	1	1	1	1	1	0	0	0.1975	1	1	1
group_21730	0.000413052	0	0.2598	0	0	0	0.1137	0	0	0	0.0441	0	0	0	0.0382	0	0	0.5843	0.3618	0.5314	0.5314	0	0	0	0	0	0	0	0	0	0	0	0	0	0	0	0	0	0	0	0.1971	0	0	0	0	0	0	0	0
group_21791	0.000413052	0	0	0	0	0	0	0.1208	0	0.8944	0	0	0	0.8944	0	0	0	0	0	0	0	0	0	0	0	0	0	0	0	0	0	0	0	0	0	0	0	0	0	0	0	0	0	0	0	0	0	0	0
group_21999	0.000413052	0	0	0	0	0	0	0	0	0	0	0	0	0	0	0	0	0	0	0	0	0	0	0	0	0	0	0	0	0	0	0	0	0	0	0	0	0	0	0	0	0	0	0	0	0	0	0	0
group_22191	0.000413052	0.8576	0.8717	0.8091	0	0	0.7433	0.759	0.7433	0.8717	0.6901	0.784	0.8717	0.8717	0.8044	0.8717	0.8717	0	0	0	0	0.4585	0	0	0.8638	0.8685	0.8623	0.8701	0	0	0	0	0	0	0	0	0	0.0595	0.1987	0	0	0	0	0	0	0	0	0	0
group_22231	0.000413052	1	1	1	1	1	1	1	1	1	1	1	1	1	1	1	1	1	1	1	1	1	0.9771	1	0.9859	1	1	1	1	1	1	1	1	1	1	1	1	1	1	1	1	1	1	0.8713	0.9894	0.9877	1	1	1
leuA_2	0.000413052	1	0.9829	0.9915	1	1	1	1	0.9786	1	1	1	1	1	1	1	1	1	0.953	1	1	0.9872	0.8504	0.8547	1	1	0.9829	0.9829	0.8547	0.9188	1	0.8718	0.8718	1	1	0.9829	0.9872	1	0.9402	0.7949	0.859	0.8291	0.953	0.953	0.8761	0.8419	0.9872	0.9744	0.9701
hspQ_2	0.000413052	1	0.6871	0.3878	1	1	1	1	1	1	1	0.9184	1	1	1	1	1	0.3401	0.3061	1	1	0.4014	0	0.3265	0.6667	0	0.3605	1	0.5374	0	0.4898	0	0	0	0.8707	0	0	1	0.4422	0	0	0	0	0.6327	0	0	0.2177	0	0
yfcQ_3	0.000413052	0.9622	0	0.512	0.6014	0.8419	0.9622	0.8282	0.89	1	0.9691	0.8144	1	1	0.945	1	0.9966	1	0.9381	1	1	0.5876	0	0	0	0.9175	0.9622	0.9691	0	0	0.8763	0.9175	0.9622	0.9691	0.9485	0.9691	0.9175	0	0.9966	0.9485	0.9622	0.5876	0.8763	0	0	0	0.9656	0.9622	0.9485
yfcQ_2	0.000413052	0.9381	0	0	0.7354	1	0.9485	1	0.6014	1	1	0.9485	0.9691	1	1	0.9691	0.9691	0.9656	0.8763	0.9691	0.9794	0.9553	0	0	0	1	1	1	0	0	1	1	1	1	1	1	1	0	0.9381	1	1	1	1	0	0	0	1	1	1
group_22695	0.000413052	0.9792	0	0	0.9948	0.9896	0.974	0.9948	0.9479	0.9896	1	0.9688	0.9948	1	0.9948	0.9948	0.9948	0.9948	0.7604	0.9948	0.9948	0.5208	0	0	0.3958	0.8802	0.9844	0.9427	0	0.5573	0.9792	0.6198	0.9115	0.9896	0.9948	0.875	0.9896	0.5573	0.7188	0.9948	0.9896	0.8594	0.6302	0	0	0.5521	0.9844	0.9531	0.9427
group_22890	0.000413052	0.9343	0.9437	0.9343	0.9437	0.9437	0.9437	0.9437	0.9437	0.9437	0.9765	0.9437	0.9437	0.9484	0.9484	0.9437	0.9343	0.9343	0.939	0.9484	0.9484	0.9437	0.9343	0.9343	0.9343	0.9343	0.9437	0.9437	0.9343	0.9343	0.9343	0.9343	0.9343	0.9343	0.9343	0.9343	0.9343	0.9437	0.9343	0.9343	0.9343	0.9343	0.9437	0.9343	0.9343	0.9343	0.9343	0.9343	0.9343
group_22984	0.000413052	1	0.7576	1	1	1	1	0.9848	1	1	1	1	1	1	1	0.8333	0.8333	1	1	1	1	1	0	0.4015	1	1	1	1	0.2652	0.2652	1	1	1	1	1	1	1	0	0	1	1	1	1	1	0.75	0.5	1	1	1
group_23054	0.000413052	1	1	1	0	0	0.2866	1	0	0.2144	0	0	0	0.8089	0.5669	0	0	1	1	1	1	1	0	0	0	0	0	0	1	1	0	0	0	0	0	0	0	0	1	0	0	1	0	0	0	0	1	1	0
group_23238	0.000413052	0	0	0	0	0.0683	0.0845	0.0729	0.4363	0.0741	0.0741	0.0741	0.0741	0.0741	0.0741	0.0741	0	0	0	0	0	0	0	0	0	0	0	0	0	0	0	0	0	0	0	0	0	0.0741	0	0	0.0324	0	0	0	0	0	0	0	0
group_23253	0.000413052	0	0.7723	0	0	0	0.153	0.184	0	0.3971	0	0.1548	0.2131	0.0583	0.8944	0.4026	0.0619	0	0.5574	0.8925	0.8944	0.0474	0	0.1111	0	0	0	0.1129	0	0	0	0	0	0	0	0	0	0	0	0	0	0	0	0.8889	0.8889	0.8889	0.8015	0.8889	0.2514
group_23374	0.000413052	0	0.917	0.6078	0	0.3786	0	0	0	0	0	0	0.9397	0.2956	0	0.7738	0.7421	0	0.2986	1	0.997	0.1101	0	0	1	0	0	0	0	0	0	0	0	0.2142	0	0	0	0	0	0	0	0	1	0.9955	0.991	0.9713	0	0.9412	0
lpd_1	0.000413052	1	0.1246	0.4843	0.9975	1	1	0.887	1	1	1	1	1	1	1	1	1	1	1	1	1	1	0	0	0	1	1	1	0	0	1	1	1	1	1	1	1	0	1	1	0.9975	1	0.9975	0	0	0	1	1	1
phnK_2	0.000413052	1	1	1	1	1	1	1	1	1	1	1	1	1	1	1	1	1	1	1	1	1	1	1	1	1	1	1	1	1	1	1	1	1	1	1	1	1	1	1	1	1	1	1	1	1	1	1	1
nrdD_1	0.000413052	0.9989	1	0.9946	1	1	1	1	1	1	1	1	1	1	1	1	1	1	1	1	1	1	1	1	1	1	0.9989	1	0.9989	1	1	0.9891	0.9978	1	1	0.9913	0.9935	1	1	0.9815	0.9967	0.9978	0.9967	0.9946	0.9978	0.9597	1	1	0.9978
group_23544	0.000413052	0.5356	0.5506	0.5468	0.6367	0.6367	0.5506	0.6367	0.5506	0.9775	0.6816	0.6367	0.5506	0.8614	0.5506	0.5506	0.5506	0.5506	0.1236	0.0861	0.0861	0.5281	0.5506	0.5468	0.5169	0.5506	0.5581	0.5581	0.5506	0.5506	0	0	0	0	0	0	0	0.5581	0.5506	0.6367	0.6367	0.7378	0.5506	0.5506	0.5506	0.5506	0.5506	0.5581	0.5356
group_23760	0.000413052	1	1	1	1	1	1	1	1	1	1	1	1	1	1	1	1	1	1	1	1	1	1	1	1	1	1	1	1	1	1	1	1	1	1	1	1	1	1	1	1	1	1	1	1	1	1	1	1
group_238	0.000413052	0	0	0	0	0	0	0.0268	0	0.7471	0	0	1	0.9522	0	0.8951	0.9615	0.4522	0.1795	0	0	0	0	0	0	0	0	0	0	0	0	0	0	0	0	0	0	0	0.2879	0	0	0	0	0	0	0	0	0	0
hslO_1	0.000413052	1	1	1	1	1	1	1	1	1	1	1	1	1	1	1	1	1	1	1	1	1	1	1	1	1	1	1	1	1	1	1	1	1	1	1	1	1	1	1	1	1	1	1	1	1	1	1	1
group_24077	0.000413052	0	0	0	0	0.1333	0	0	0	0.1333	0.1614	0.1333	0	0.1333	0.1333	0	0	0	0	0.1333	0	0	0	0	0	0	0	0	0.2912	0.3018	0	0	0	0	0	0	0	0	0	0	0	0	0	0	0	0	0	0	0
group_246	0.000413052	0	0.7544	0.85	0	0	0.9715	0.8557	0.1219	0.981	0	0.0106	0.9985	0.9958	0.0645	0.9989	0.992	0.9943	0.9343	0.9973	0.9989	0.0087	0	0	0.2411	0	0	0	0	0	0	0	0	0	0	0	0	0	0.9123	0	0	0	0.4495	0.4313	0.2274	0.3622	0	0.1207	0
group_24704	0.000413052	0	0	0	0	0	0	0	0.744	0	0	0	0	0	0	0	0	0	0	0.1547	0.1253	0	0	0	0	0	0	0	0	0	0	0	0	0	0	0	0	0	0	0	0	0	0	0	0	0	0	0	0
group_24707	0.000413052	0.0772	0.4316	0	0	0.4105	0.6772	0.6105	0	0.6035	0.3053	0	0.3053	0.8	0.3193	0.1123	0.1123	0	0	0	0	0	0	0	0	0	0.4281	0.3544	0	0	0	0	0	0	0	0	0	0	0	0	0.3544	0	0	0	0	0	0	0	0
group_24825	0.000413052	1	1	1	1	0.9739	1	1	1	1	1	1	1	1	1	1	1	1	1	1	1	1	0.271	1	0.987	1	1	1	0.9855	1	1	0.8696	1	1	1	1	1	1	1	1	1	1	1	0.6377	0.9145	0.9841	1	1	1
group_25129	0.000413052	1	1	1	1	1	1	1	1	1	1	1	1	1	1	1	1	1	1	1	1	1	1	1	1	1	1	1	1	1	1	1	1	1	1	1	1	1	1	1	1	1	1	1	1	1	1	1	1
feaR_2	0.000413052	0	0.374	0.7724	0	0	0.7805	0.7073	0	0.9919	0	0	1	0.8862	0	1	0.9756	0.6098	0	1	0.7805	0	0	0	0	0	0	0	0.2358	0.2358	0	0	0	0	0	0	0	0	0	0	0	0	0	0	0.2358	0	0	0	0
group_25198	0.000413052	1	1	1	1	1	1	1	1	1	1	1	1	1	1	1	1	1	1	1	1	1	1	1	1	1	1	1	1	1	1	1	1	1	1	1	1	1	1	1	1	1	1	1	1	1	1	1	1
group_25199	0.000413052	1	1	1	1	1	1	1	1	1	1	1	1	1	1	1	1	1	1	1	1	1	1	1	1	1	1	1	1	1	1	1	1	1	1	1	1	1	1	1	1	1	1	1	1	1	1	1	1
group_25302	0.000413052	0.5088	1	1	1	1	1	1	1	1	1	1	1	1	1	0.8596	1	0.9167	0.943	1	1	0.9693	1	1	1	0.75	0.943	0.9474	0.9474	0.9123	0.3816	0.8246	0.9298	0.4868	0.8553	0.3728	0.5132	1	0	0.9474	0.9781	0.3465	0.9825	0.943	0.9167	0.9474	0.9868	0.9474	0.9474
group_25564	0.000413052	0	0.3427	0.049	0	0	0.6317	0.7751	0.1014	0.1131	0	0	0	0	0	0	0	0	0	0.4779	0	0	0	0	0	0	0	0	0	0	0	0	0	0	0	0	0	0	0	0	0	0	0	0	0	0	0	0	0
group_25642	0.000413052	0	0.6333	0.36	0.9933	0	0	0.88	0.46	0	0.9933	0.6333	0	0	0	0	0	0.4333	0.42	0.9933	0.5267	0	0	0	0	0	0	0	0	0	0	0	0	0	0	0	0	0.6333	0	0.3267	0	0	0	0	0	0	0.4867	0.5133	0.2133
ompX	0.000413052	1	1	1	1	1	1	1	1	1	1	1	1	1	1	1	1	1	1	1	1	1	1	1	1	1	1	1	1	1	1	1	1	1	1	1	1	1	1	1	1	1	1	1	1	1	1	1	1
group_26520	0.000413052	0	0.7125	0	0	0	0	0	0	1	0.2293	0	1	1	0	1	1	1	1	1	1	0	0	0	0	0	0	0	0	0	0	0	0	0	0	0	0	0	1	0	0	0	0	0	0	0	0	0	0
yfcP_2	0.000413052	0.8444	0	0.7556	0.6833	0.8194	0.9167	0.8917	0.9083	1	0.9194	0.8083	1	1	0.95	1	1	0.9333	0.9333	1	1	0.6611	0	0	0	0.8861	0.8861	0.8861	0	0	0.7472	0.3889	0.8861	0.8861	0.8861	0.8861	0.8861	0	0.8917	0.7111	0.7583	0.3778	0	0	0	0	0.8861	0.9083	0
group_26750	0.000413052	1	1	1	1	1	1	1	1	1	1	1	1	1	1	1	1	1	1	1	1	1	1	1	1	1	1	1	1	1	1	1	1	1	1	1	1	1	1	1	1	1	1	1	1	1	1	1	1
group_26809	0.000413052	1	1	1	1	1	1	1	1	1	1	1	1	1	1	1	1	1	1	1	1	1	0.9508	0.8068	0.9811	1	1	1	0.9848	0.9091	1	0.8182	0.9886	0.9811	0.9508	1	0.9962	1	1	1	1	0.8447	1	0.1818	0.2841	0.2955	1	1	1
group_2692	0.000413052	0.8167	0.7417	0.7722	0.9722	0.6944	0.9722	0.8306	0.9417	0.9722	0.9722	0.9611	0.9722	0.9722	0.9722	0.9722	0.9722	0.8306	0.8306	0.9694	0.8306	0.8083	0	0.8306	0.7917	0.6194	0.8194	0.825	0.3944	0.9222	0.1417	0.5	0.8194	0.8167	0.925	0.4639	0.7222	0.8306	0	0.775	0.6722	0.3944	0.725	0.5917	0.6972	0.7333	0.8139	0	0.8083
group_27064	0.000413052	1	1	1	1	1	1	1	1	1	1	1	1	1	1	1	1	1	1	1	1	1	1	1	1	1	1	1	1	1	1	1	1	1	1	1	1	1	1	1	1	1	1	1	1	1	1	1	1
group_27477	0.000413052	0	0	0	0	0	0	0.0397	0.0518	0	0.0518	0	0	0	0.057	0.0397	0	0	0	0	0.0518	0	0	0	0	0	0	0	0	0	0	0	0	0	0	0	0	0	0	0	0	0	0	0	0	0	0	0	0
group_27561	0.000413052	1	1	1	1	1	1	1	1	1	1	1	1	1	1	1	1	1	1	1	1	1	0.9207	0.996	0.8938	1	1	1	0.9624	0.9852	1	0.9946	1	1	1	1	1	0.9919	1	1	1	1	1	0.9583	0.9005	0.9906	1	1	1
group_27612	0.000413052	0.0171	0	0.02	0.02	0.0171	0.0359	0.0171	0.1085	0.1018	0.0434	0.0476	0.0179	0.0467	0.038	0.0171	0.0388	0.038	0.0209	0.0396	0	0.043	0.0396	0.0405	0.0134	0.0196	0.02	0.0196	0.0171	0.035	0	0	0	0	0	0	0	0.0188	0.038	0.0371	0.0338	0.0171	0.0371	0	0.0104	0.0104	0.02	0.0196	0.0371
group_27887	0.000413052	1	1	1	1	1	1	1	1	1	1	1	1	1	1	1	1	1	1	1	1	1	1	1	1	1	1	1	1	1	1	1	1	1	1	1	1	1	1	1	1	1	1	1	1	1	1	1	1
group_27925	0.000413052	0	0.8182	0.8182	0	0	0.7758	1	0.3152	1	0.3061	0.3485	1	1	0	1	1	1	1	0	0	0	0	0	0	0	0	0	0	0	0	0	0	0	0	0	0	0	1	0	0	0	0	0	0	0	0	0	1
bamD_1	0.000413052	0.902	0.9191	0.902	1	1	1	1	0.9118	1	1	0.9191	1	1	1	1	0.9289	1	0.9093	1	1	0.902	0.902	0.8676	0.8897	0.8652	0.8995	1	0.8725	0.8333	0.8578	0.8848	0.9167	0.9142	0.9289	0.9118	0.9142	0.9289	0.8971	0.9289	1	0.8382	0.9167	0.9167	0.875	0.8137	0.9191	0.9191	0.902
bamD_2	0.000413052	0.9167	0.902	1	0.9289	1	1	1	0.9975	1	1	1	1	0.9951	1	1	1	1	0.9093	1	1	0.8113	0.9142	0.9167	0.9167	0.8652	0.9289	1	0.8971	0.8824	0.8578	0.3701	0.902	0.902	1	0.8971	0.8824	0.9191	0.7451	0.8897	0.8897	0.9167	0.9044	0.8162	0.9167	0.9167	0.8971	0.9191	0.8652
group_28896	0.000413052	0	0.8997	0.8972	0	0	0	0	0	0.5614	0	0	0	0.2932	0	0	0	0	0	0	0	0	0	0	0	0	0	0	0	0	0	0	0	0	0	0	0	0	0	0	0	0	0	0	0	0	0	0	0
group_29269	0.000413052	1	1	1	1	1	1	1	1	1	1	1	1	1	1	1	1	1	1	1	1	1	0.9987	1	1	1	1	1	0.9987	0.9987	1	0.9862	1	1	1	1	1	1	1	1	1	1	1	1	0.9723	1	1	1	1
group_29631	0.000413052	0.9927	0.9869	1	1	1	1	1	1	1	1	1	1	1	1	1	1	1	0.9825	1	1	0.9913	0.9956	1	0.9942	0.9927	1	1	0.9796	0.9884	1	0.9592	0.9913	1	1	1	1	0.9942	0.9709	1	0.9956	0.9927	0.9825	0.9884	0.9927	0.9927	0.9927	0.9956	0.9898
group_29676	0.000413052	0.9785	0.9462	0.9785	0.9785	0.9785	1	0.9785	1	0.9785	0.9892	0.9785	0.9785	0.9785	0.9785	0.9785	0.9785	0.9785	0.9462	0.9785	0.9785	0.9785	0.9462	0.9785	0.9785	0.9785	0.9785	0.9785	0.9462	0.9785	0.9785	0.9462	0.9785	0.9785	0.9785	0.9462	0.9785	0.9785	0.9785	0.9785	0.9785	0.9785	0.9462	0.9462	0.9785	0.9785	0.9785	0.9785	0.9785
group_30076	0.000413052	0	0.7225	0	0	0	0	0	0	0.0597	0	0	0	0	0	0	0	0	0	0	0	0.0443	0	0	0	0	0	0	0	0	0	0	0	0	0	0	0	0	0	0	0	0	0	0	0	0	0	0	0
group_31150	0.000413052	0.0959	0.1954	0	0.0467	0.0333	0.0154	0.1292	0	0.5292	0.0564	0.0133	0.5595	0.3585	0.0421	0.3621	0.4	0.0308	0.1169	0.0477	0.0462	0	0	0.1841	0.0164	0.0133	0.0159	0.0159	0.0287	0.1103	0	0	0.0118	0	0	0.1036	0	0.1549	0.0149	0	0	0	0.0303	0.0313	0.1795	0.1595	0.0179	0.0733	0
hokB_1	0.000413052	0	0.8733	0.8733	0	0	0.6733	0	0.7333	0.9133	0.6733	0.42	0	0.5667	0.9267	0.2067	0	0	0	0	0	0.8733	0	0	0	0	0	0	0	0	0	0	0	0	0	0	0	0	0	0.8733	0.8733	0	0	0	0	0	0	0	0
group_3133	0.000413052	0	0.9322	0.7778	0.2385	0.6802	0.5203	0.9051	0.1491	0.9322	0.7507	0.2575	0.9322	0.9322	0.9322	0.9322	0.935	0.9322	0.9322	0.6369	0.2873	0	0	0	0	0	0.1545	0.2493	0	0	0	0	0	0	0	0	0	0	0.9322	0	0	0	0	0	0	0	0.5962	0.8943	0
group_31369	0.000413052	1	1	1	1	1	1	1	1	1	1	1	1	1	1	1	1	1	1	1	1	0.9889	0	1	1	1	1	1	0.6222	1	0.8556	1	1	1	1	1	1	1	0.9	1	1	1	1	0	0.9111	0	1	1	1
group_3149	0.000413052	0	0.7422	0	0	0	0	0.1842	0	0.9558	0	0	1	0.9945	0.8085	0.9945	1	0.8674	0.9429	0	0	0	0	0	0	0	0	0	0	0	0	0	0	0	0	0	0	0	0.7348	0	0	0	0	0	0	0	0	0	0
group_319	0.000413052	0	0	0	0	0	1	0	0	0	0	0	0	0	0	0	0	0	0	0	0	0.034	0	0	0	0	0	0	0	0	0	0	0	0	0	0	0	0	0	0	0	0	0	0	0	0	0	0	0
group_31915	0.000413052	0	0.3333	0.304	0	0	0.9963	0	0	0	0	0	0	0	0	0	0	0.5092	0.4286	0	0	0	0	0	0	0	0	0	0	0	0	0	0	0	0	0	0	0	0	0	0	0	0	0	0.5201	0.1795	0	0	0
group_31916	0.000413052	0.5578	0.8977	0.5512	0.9835	0.9637	0.9901	0.9901	0.8449	0.9868	1	0.9769	1	0.9538	0.9802	0.9406	0.9802	0.8218	0.8878	0.9901	0.9967	0.5314	0.462	0.4389	0.5479	0.8053	0.7393	0.7558	0.4686	0.4719	0.5446	0.5116	0.5215	0.5545	0.5545	0.505	0.5314	0.5446	0.4686	0.5578	0.4851	0.5413	0.5017	0.5314	0.4686	0.5017	0.5182	0.5611	0.6865
group_3234	0.000413052	0	0	0	0	0	0	0	0.028	0	0	0	0	0	0	0	0	0	0	0	0	0	0	0	0	0	0	0	0	0	0	0	0	0	0	0	0	0	0	0	0	0	0	0	0	0	0	0	0
group_32534	0.000413052	0	0	0	0	0	0	0	0.1581	0	0.4867	0.2034	0	0	0	0	0	0.2097	0	0	0	0	0	0	0	0	0	0	0	0	0	0	0	0	0	0	0	0	0	0	0	0	0	0	0	0	0	0	0
group_32630	0.000413052	0	0	0	0	0	0	0	0.5906	0.9474	0	0	0.9474	0.9181	0	0.9474	0.9474	0.883	0.883	0.9942	0.9357	0.2515	0	0	0	0	0	0	0	0	0	0	0	0	0	0	0	0	0.7778	0	0	0	0	0	0	0	0	0	0
group_32664	0.000413052	0.7971	0.7754	0.7464	0.9275	0.9529	0.9674	0.971	0.9638	0.9746	0.9529	0.9565	0.9638	0.9964	0.9565	0.9565	0.9783	0.9058	0.9312	0.9529	0.9638	0.7246	0.5978	0.7246	0.7754	0.7717	0.8225	0.8116	0.808	0.7065	0.7138	0.5543	0.7899	0.8225	0.7935	0.8152	0.8007	0.808	0.5254	0.8152	0.8007	0.7101	0.7246	0.8007	0.7717	0.808	0.8007	0.8225	0.7935
acuI_1	0.000413052	0	0	0	0	0	0.8176	0	0	0	0	0	0	0	0	0	0	0.7987	0.7987	0	0	0	0.761	0.7421	0	0	0	0	0	0	0	0	0	0	0	0	0	0	0.7987	0	0	0	0	0	0	0	0	0	0
group_32861	0.000413052	0.1722	0	0	0	0.1722	0.0773	0.1722	0.3157	0.181	0.1722	0.1722	0.1898	0.181	0.1766	0.1722	0.1744	0.5519	0	0.1744	0.181	0	0	0.1722	0.1722	0.181	0.181	0.181	0.1678	0.1722	0	0	0	0	0	0	0	0.1722	0	0.1722	0.1722	0.1722	0.1722	0.1744	0.1744	0.1744	0.181	0.1722	0
group_32865	0.000413052	0	0	0	0	0.1559	0	0	0	0	0	0	0.8781	0	0	0.6651	0.841	0	0	0	0	0	0	0	0	0	0	0	0	0	0	0	0	0	0	0	0	0	0	0	0	0	0	0	0	0	0	0	0
group_33307	0.000413052	0	0	0	0	0	0	0	0	0	0	0	0	0.0113	0	0	0	0	0	0	0	0.019	0	0	0	0	0	0	0	0	0	0	0	0	0	0	0	0	0	0	0	0	0	0	0	0	0	0	0
group_33528	0.000413052	0.8902	0.849	0.902	0	0.849	0.998	0.5529	0.849	0.9588	0.9863	0.849	1	0.8608	0.902	0.8608	0.8608	0.8608	0.7863	0	0.4412	0.849	0.849	0.849	0.8608	0.902	0.8608	0.8608	0.8608	0.9588	0	0	0	0	0	0	0	0.9588	0.8608	0.8608	0.8902	0.849	0.8608	0	0.6039	0.4	0.8627	0.902	0.849
group_33546	0.000413052	0.9937	0.4748	0.9969	0	0	0.9984	0.9528	0.4764	0.9434	0.0487	0	0.989	0.7987	0.1981	0.8349	0.9748	0.8286	0.8774	0	0.0362	0.9953	0.4387	0.9638	0.9717	0	0	0	0.9906	0.9827	0	0	0	0	0	0	0	0.9921	0.9025	0	0	0.9921	0.0519	0.2044	0.0519	0	0.9874	0.989	0
group_33580	0.000413052	0	0.7912	0.7509	0	0	0	0	0	0	0	0	0	0	0	0	0	0	0	0	0	0	0	0	0	0	0	0	0	0	0	0	0	0	0	0	0	0	0	0	0	0	0	0	0	0	0	0	0
group_33610	0.000413052	1	1	1	1	1	1	1	1	1	1	1	1	1	1	1	1	1	1	1	1	1	1	1	1	1	1	1	1	1	1	1	1	1	1	1	1	1	1	1	1	1	1	1	1	1	1	1	1
group_33614	0.000413052	0.5465	0.1559	0	0	0	0.6824	0	0	0	0	0	0	0	0.5751	0	0	0.5522	0	0	0	0	0	0	0	0	0	0	0	0	0.5179	0.2375	0.5522	0.5751	0.5894	0.5522	0.5522	0	0	0	0	0.5908	0	0	0	0	0.578	0.6023	0
group_33640	0.000413052	1	1	1	1	1	1	1	1	1	1	1	1	1	1	1	1	1	1	1	1	1	1	1	1	1	1	1	1	1	1	1	1	1	1	1	1	1	1	1	1	1	1	1	1	1	1	1	1
group_33662	0.000413052	0.9992	1	0.9992	0.985	0.9937	1	1	1	1	1	0.9984	1	1	1	1	1	1	0.9945	1	1	0.9794	0.9715	0.9723	0.9628	0.9691	0.9968	0.9976	0.9913	0.9873	0.9612	0.9739	1	0.9984	0.9683	1	0.9683	1	0.9968	0.9636	0.9517	0.9691	0.9652	1	1	1	1	1	0.962
group_33694	0.000413052	0	0.997	1	0	0	0	0.4925	0	0.8889	0	0.3063	0.8889	0.8889	0	0.8859	0.8859	0	0	0	0	0.3003	0	0	0	0	0	0	0	0	0.1081	0	0.0811	0.1141	0.1021	0.1111	0	0	0	0	0	0	0	0	0	0	0	0	0.8739
group_33786	0.000413052	1	1	1	1	1	1	1	1	1	1	1	1	1	1	1	1	1	1	1	1	1	0.9246	1	1	1	1	1	1	1	0.9881	1	0.9881	0.9881	0.9881	0.9881	1	1	1	0.9881	0.9881	0.9206	0.9881	1	1	1	1	1	0.9881
group_33879	0.000413052	0	0.1534	0	0	0	0.1217	0	0	0	0	0	0	0	0	0	0	0	0	0	0	0.127	0	0	0	0	0	0	0	0	0	0	0	0	0	0	0	0	0	0	0	0	0	0	0	0	0	0	0
group_33892	0.000413052	1	1	1	1	1	1	1	1	1	1	1	1	1	1	1	1	1	1	1	1	1	0	0	0	1	1	1	0	0	1	1	1	1	1	1	1	0	1	1	1	1	1	1	1	1	1	1	1
group_33898	0.000413052	0	0	0	0	0	0	0	0	0	0	0	0	0	0	0	0.1396	0	0	0	0	0	0	0	0	0	0	0	0	0	0	0	0	0	0	0	0	0	0	0	0	0	0	0	0	0	0	0	0
group_33979	0.000413052	1	1	1	1	1	1	1	1	1	1	1	1	1	1	1	1	1	1	1	1	1	1	1	1	1	1	1	1	1	1	1	1	1	1	1	1	1	1	1	1	1	1	1	1	1	1	1	1
group_33983	0.000413052	0.9912	0.9956	1	0.9737	0.9781	1	0.9868	0.9825	1	1	0.9781	0.9956	1	1	0.9737	0.9956	0.9956	0.9561	1	1	0.9825	0.5263	0.9649	0.886	1	1	1	0.8772	0.9868	0.9737	0.8772	0.9474	0.9956	0.9298	0.9342	1	1	0.9825	0.9649	0.9474	0.9605	0.9518	0.9123	0.8465	0.943	1	1	0.9825
group_33987	0.000413052	0	0	0	0	0	0	0	0	0	0	0	0	0	0	0	0	0	0	0	0	0	0	0	0	0	0	0	0	0	0	0	0	0	0	0	0	0	0	0	0	0	0	0	0	0	0	0	0
group_34072	0.000413052	1	0	0	0.1846	1	1	1	1	1	1	1	1	1	1	1	1	0.9969	0.9959	0	0	0	1	1	1	1	1	1	1	1	0	0	0	0	0	0	0	1	0.3374	1	1	1	1	1	1	1	1	1	1
group_34081	0.000413052	0.1546	0.4686	0.4976	0.6957	0.7391	0.7343	0.686	0.5604	0.9565	0.4106	0.401	0.9807	0.9517	0.7343	0.9469	0.9662	0.9469	0.9662	0.9275	0.8696	0.7585	0	0	0	0	0	0	0	0	0	0	0	0	0	0	0	0	0.2126	0	0	0	0	0	0	0	0	0	0
group_34084	0.000413052	0	1	1	0	0	0.1809	0.9184	0.3121	1	0.328	0.5	1	1	0.7411	0.8812	0.8812	0.9379	0.8812	0	0	0	0	0	0	0	0	0	0	0	0	0	0	0	0	0	0	0	0.8918	0	0	0	0	0	0	0	0	0	0.8918
group_34149	0.000413052	0	0.2109	0.1973	0.6735	0.6871	1	1	1	0.5646	1	0.8503	1	1	1	0.6735	1	0.2177	0.6871	1	1	0	1	1	0.2177	1	1	1	1	1	1	0.8095	1	0	0	0	0	0.2177	0	0	0.1769	0	0.2177	1	1	1	1	1	0.2177
group_34152	0.000413052	0	0.672	0.8487	0	0.7041	0.1272	0.4351	0.0361	0.3253	0	0	0.7952	0.34	0	0.3481	0.4297	0.1272	0.1272	0	0	0	0	0.407	0	0	0	0	0	0	0	0	0	0	0	0	0	0	0.5033	0	0	0	0	0.8956	0.83	0.8755	0	0	0
group_34180	0.000413052	0.9082	0	0	0	0.0687	0	0	0.0238	0	0.0156	0.032	0	0.0279	0	0	0.0156	0	0.0327	0.0184	0	0.0701	0	0	0	0	0	0	0	0	0	0	0	0	0	0	0	0	0	0	0	0	0	0	0	0	0.3653	0.2796	0
group_34188	0.000413052	1	1	1	1	0.9979	1	0.4969	1	1	1	1	1	1	1	1	1	0.9958	1	1	1	0.9958	0	0	0	1	1	1	0	0.0587	1	1	1	1	1	0.9979	1	0	1	1	1	1	1	0	0	0	1	1	1
group_342	0.000413052	0	0	0	0	0	0	0.0268	0	0.8345	0	0	1	0.7249	0.0303	0.845	0.9044	0.5886	0.5816	0	0	0	0	0	0	0	0	0	0	0	0	0	0	0	0	0	0	0	0.331	0	0	0	0	0	0	0	0	0	0
group_34223	0.000413052	0.6533	0.5133	0.6267	0	0.6533	0.5	0.6533	0.6533	0.6533	0.7067	0.6533	0.6533	0.6533	0.72	0.6533	0.6533	0.6533	0	0	0	0	0.6533	0.6533	0.6533	0.6533	0.6533	0.6533	0.6533	0.6533	0	0	0	0	0	0	0	0.6533	0	0.6533	0.6533	0.6533	0.6533	0.6533	0.6533	0.84	0.6667	0.6667	0.6533
group_34243	0.000413052	0	0.9023	0	0	0	0	0	0	0.2184	0	0	0.9023	0.8391	0	0.8736	0.8736	0	0	0	0	0	0	0	0	0	0	0	0	0	0	0	0	0	0	0	0	0	0	0	0	0	0	0	0	0	0	0	0
group_34283	0.000413052	1	0	0	0	0	0.3262	0.9857	0.7563	1	0	0	1	1	0.1398	1	1	1	1	0	0	0.4731	0	0	0	0	0	0	1	1	0	0	0	0	0	0	0	0	1	0	0	1	0	1	1	1	0.2867	1	0
group_34291	0.000413052	0	1	0	0	0	0	0	0	0	0	0	0	0	0	0	0	0	0	0	0	0	0	0	0	0	0	0	0	0	0	0	0	0	0	0	0	0	0	0	0	0	0	0	0	0	0	0	0
group_34292	0.000413052	0	0.8121	0	0	0	0	0	0	0	0	0	0	0	0	0	0	0	0	0	0	0	0	0	0	0	0	0	0	0	0	0	0	0	0	0	0	0	0	0	0	0	0	0	0	0	0	0	0
group_34321	0.000413052	0	0	0	0	0	0	0	0	0	0	0	0	0	0	0	0	0	0	0	0	0	0	0	0	0	0	0	0	0	0	0	0	0	0	0	0	0	0	0	0	0	0	0	0	0	0	0	0
group_34345	0.000413052	0.7597	0.9569	0.9958	0	0.5819	1	0.4847	0.6111	0.9042	0.9208	0.6153	1	0.975	0.7736	0.9194	0.9583	0.9903	0.9194	0	0	0.5931	0.525	0.7833	0.525	0.7486	0.7833	0.7889	1	1	0	0	0	0	0	0	0	1	1	0.9972	0.9264	0.7347	0.4403	0.6069	0.6792	0.7056	0.7833	0.7833	0.5611
group_34351	0.000413052	1	1	1	1	1	1	1	1	1	1	1	1	1	1	1	1	1	1	1	1	1	1	1	1	1	1	1	1	1	1	1	1	1	1	1	1	1	1	1	1	1	1	1	1	1	1	1	1
group_34372	0.000413052	0.9282	0.9231	0.8974	0.9282	0.9282	0.9282	0.9282	0.9538	0.9744	0.9897	0.9282	0.9333	0.9282	0.9795	0.9282	0.9282	0.9282	0.9282	0.9333	0.9282	0.9282	0.9282	0.9282	0.8513	0.9282	0.9282	0.9282	0.8615	0.8462	0.8974	0.8154	0.9282	0.9282	0.9282	0.9282	0.9282	0.8974	0.9282	0.9282	0.9282	0.8615	0.9282	0.8923	0.8513	0.8923	0.9282	0.9282	0.9282
group_34378	0.000413052	0.0544	0	0	0	0	1	0	0	0	0	0	0.9864	0.2268	0.229	0.932	0.6372	0	0	0	0	0	0.9864	0.9864	0	0	0	0	0	0	0	0	0	0	0	0	0	0	0	0	0	0	0	0.9705	1	1	0	0	0
group_34395	0.000413052	1	0.9984	1	1	1	1	1	1	1	1	1	1	1	1	1	1	1	1	1	1	1	1	1	1	1	1	1	1	1	1	1	1	1	1	1	1	0	1	1	1	1	1	1	1	1	1	1	1
group_34396	0.000413052	0.8817	1	1	0.9746	0.9919	1	1	1	1	1	1	1	1	1	1	1	1	1	1	1	0.9535	0.9986	1	1	0.9708	0.9962	0.9986	1	0.9971	0.9981	0.9789	1	0.9943	0.9258	0.8841	0.8817	1	0.9866	0.9746	0.9641	0.8635	1	1	1	1	0.9981	1	0.9492
group_34461	0.000413052	0	0	0	0	0	0.0346	0	0	0	0	0	0	0	0	0	0	0	0	0	0	0	0	0	0	0	0	0	0	0	0	0	0	0	0	0	0	0	0	0	0	0	0	0	0	0	0	0	0
group_34486	0.000413052	0	0	0	0	0	0	0	0	0.9181	0	0	0.9942	0.9883	0	0.9766	0.9532	0.7427	0.9942	0	0	0	0	0	0	0	0	0	0	0	0	0	0	0	0	0	0	0	0.2222	0	0	0	0	0	0	0	0	0	0
group_34517	0.000413052	1	1	1	1	1	1	1	1	1	1	1	1	1	1	1	1	1	1	1	1	0.9674	0.9975	1	1	1	1	1	1	1	1	1	1	1	1	1	1	1	1	1	1	1	1	1	1	1	1	1	1
group_34647	0.000413052	0	0	0	0	0	0	0	0	0	0	0	0.0742	0	0	0	0	0	0	0	0	0.0225	0	0	0	0	0	0	0	0	0	0	0	0	0	0	0	0	0	0	0	0	0	0.6124	0.3373	0	0	0	0
group_34692	0.000413052	0	0.4359	0.3237	0	0	0.3237	0.9872	0	1	0	0	1	1	0.5962	1	0.9968	0.9968	1	0	0	0	0.4551	0.8942	0.6731	0	0	0	0.6282	0.8878	0	0	0	0	0	0	0	0.9872	1	0	0	0	0	0	0	0	0	0	0
group_34742	0.000413052	0	0	0	0	0	0	0	0	0	0	0	0.3796	0	0	0	0.2361	0	0	0	0	0	0	0	0	0	0.5741	0	0	0	0	0	0	0	0	0	0	0	0	0	0	0	0	0	0	0	0	0	0
group_34750	0.000413052	0.071	0.1818	0.0072	0	0	0.0644	0.1022	0	0.2338	0	0	0.1258	0.2496	0	0.0877	0.0716	0.0644	0	0.0248	0.0248	0.0078	0	0.1088	0	0	0	0	0	0.0364	0	0	0	0	0	0	0	0.0831	0	0	0	0.0903	0	0	0	0	0.1079	0.1342	0
group_34760	0.000413052	1	1	1	1	1	1	1	1	1	1	1	1	1	1	1	1	1	1	1	1	0.9339	1	1	0.9974	1	1	1	1	1	1	0.9788	1	1	1	1	1	1	1	1	1	1	1	1	1	1	1	1	1
group_34761	0.000413052	1	1	1	1	1	1	1	1	1	1	1	1	1	1	1	1	1	1	1	1	1	1	1	1	1	1	1	1	1	1	0.9962	1	1	1	1	1	1	1	1	1	1	1	1	0.9953	1	1	1	1
group_34777	0.000413052	0	0	0	0.108	0.1761	0	0	0	0	0	0	0.1455	0	0.0293	0	0	0	0	0	0	0	0	0	0	0	0	0	0	0	0	0	0	0	0	0	0	0	0	0	0	0	0	0	0	0	0	0	0
group_34781	0.000413052	0	0	0	0	0	0.6253	0	0	0	0	0	0	0	0	0	0	0	0	0	0	0	0	0	0	0	0	0	0	0	0	0	0	0.427	0	0	0	0	0	0	0	0	0	0	0	0	0	0	0
group_34789	0.000413052	0.9911	1	1	1	0.994	1	1	1	1	1	1	1	1	1	0.9911	1	0.9911	0.9911	1	1	1	0.9911	1	0.9911	0.997	1	1	0.9911	1	1	0.9911	0.994	1	1	1	0.9911	1	1	1	0.9911	1	1	1	1	1	1	1	1
group_34810	0.000413052	0	0	0	0	0	0	0	0	0	0	0	0	0	0	0	0	0	0	0	0	0	0	0	0	0	0	0	0	0	0	0	0	0	0	0	0	0	0	0	0	0	0	0	0	0	0	0	0
group_34827	0.000413052	1	1	1	1	1	1	1	1	1	1	1	1	1	1	1	1	1	1	1	1	1	1	1	1	1	1	1	1	1	1	1	1	1	1	1	1	1	1	1	1	1	1	1	1	1	1	1	1
group_34844	0.000413052	0	0	0	0	0	1	0.2796	0.1596	0.1596	0	0	0.1596	0.3902	0	0.06	0	0.1991	0	0	0	0.0363	0	0	0	0	0	0	0	0	0	0	0	0	0	0	0	0	0	0	0	0	0	0	0	0	0	0	0
group_34845	0.000413052	0	0.1515	0	0	0	1	0.3064	0.771	0	0.3367	0	0.4848	0.7744	0.3502	0	0	1	0.1347	0.3199	0	0.0875	0	0	0	0	0	0	1	1	0	0	0	0	0	0	0	0	0	0	0	0	0	1	1	1	0	0	0
group_34852	0.000413052	0.2679	1	1	1	0.6806	1	1	1	1	1	1	1	1	1	1	1	1	1	1	1	0.9722	1	1	1	0.1964	0.7679	0.7877	1	0.9544	0.8829	0.496	0.869	0.8472	0.4464	0.5595	0.6468	1	1	0.9643	0.873	0.1766	0.9345	0.9345	0.9345	0.9563	0.5873	0.8036	0.756
[truncated: 5,534 more rows]
[truncated: 86 more columns]

## Sheet: ST73
		ST131/ST95	ST10	ST10	ST73	ST73	ST73/ST95/ST69	ST73/ST101	ST95	ST131/ST95	ST131/ST73/ST95/ST410	ST95	ST131/ST1193	ST131/ST95	ST131/ST95	ST131	ST131	ST131	ST131	ST131/ST117/ST10/ST1193	ST131/ST1193	ST95	ST69	ST69	ST69	ST73	ST73	ST73	ST69	ST69	ST73/ST95	ST73	ST73	ST73/ST95	ST73	ST73	ST73	ST69	ST131	ST73/ST95	ST95	ST73	ST95	ST38	ST38	ST38	ST73	ST73	ST95
ST73 Gene	Frequency	ERR1857005	SAMEA99913168	SAMEA99915418	SAMN01828350	SAMN01828416	SAMN02675497	SAMN02675501	SAMN02675507	SAMN02675510	SAMN02675514	SAMN02675515	SAMN02675517	SAMN02675519	SAMN02675520	SAMN02676146	SAMN02676147	SAMN02676196	SAMN02676197	SAMN02676210	SAMN02676217	SAMN03569081	SAMN04436597	SAMN04436602	SAMN04436608	SAMN04436640	SAMN04436641	SAMN04436643	SAMN04436716	SAMN04436717	SAMN04436728	SAMN04436729	SAMN04436731	SAMN04436732	SAMN04436733	SAMN04436734	SAMN04436736	SAMN04436741	SAMN04436748	SAMN04436750	SAMN04436751	SAMN04436776	SAMN04436805	SAMN04436815	SAMN04436816	SAMN04436819	SAMN04436821	SAMN04436822	SAMN04436896
group_7244	0.944549	1	0	0	0	1	1	0.0769	0.1703	1	0	0.4396	1	1	0.1758	1	1	1	1	1	1	0	0	0	0	1	1	1	0	0	1	1	1	1	1	1	1	0	1	0	0	1	0	0	0	0	1	1	0
potA_3	0.93703	1	0.8294	0.8254	1	1	1	0.9635	1	1	1	1	1	1	1	1	1	0.9951	0.9813	1	1	1	0.286	0.7988	0.4132	1	1	1	0.6391	0.716	1	1	1	1	1	1	1	0.642	1	1	1	1	1	0.6795	0.7633	0.715	1	1	1
rsxD	0.898496	0.9924	1	1	0.9915	0.9953	1	0.9906	0.9934	1	1	0.9991	1	1	1	0.9953	0.9991	0.9915	0.983	1	1	1	0.6922	0.9622	0.9877	0.9924	1	1	0.9906	0.9821	0.9811	0.9858	0.9972	1	0.9934	0.9858	0.9934	1	0.9877	0.9915	0.9972	0.9915	0.9981	0.9452	0.9802	0.9868	1	0.9991	0.9641
higB-2_2	0.878759	1	1	1	0	1	0.1503	1	0	0.5425	0	0	0	0.1503	0	0	0	0	0	0.1503	0	0.3987	0	0	0	1	1	1	0	0	1	1	1	1	1	1	1	0	0	0	0	1	0.3137	1	1	1	1	1	0
group_1937	0.862782	0.5312	0.2583	0.1562	0.8313	1	0.8313	0.5104	0.8313	0.8313	0.8313	0.8313	0.2906	0.8313	0.3063	0	0	0.8313	0.7698	0	0.0344	0.8313	0.5656	0.6802	0.7354	0.9375	1	1	0.8313	0.8313	0.9698	0.8885	0.8458	0.9292	0.7823	0.5531	0.7802	0.8313	0	0.401	0.6417	1	0.8323	0	0	0	1	1	0.6646
rnk	0.861842	1	1	1	0.9684	1	1	1	1	1	1	1	1	1	1	1	1	1	0.9611	1	1	0.8759	0.871	1	1	1	1	1	1	1	1	1	1	1	1	1	1	1	1	1	1	1	1	1	1	1	1	1	1
group_2452	0.849624	0.9996	0.0213	0	0	0.9995	0.0029	0	0.0072	0.0033	0.007	0	0	0	0	0	0	0.9917	0.8136	0	0	0.0029	0	0	0	0.9967	0.9987	1	0	0	0.9976	0.9975	0.9931	0.9989	0.9992	0.998	0.9975	0	0	0	0	0.9967	0	0	0	0	0.9972	1	0
group_5438	0.849624	1	1	1	1	1	1	1	1	1	1	1	1	1	1	1	1	1	1	1	1	1	1	1	1	1	1	1	0.9882	0.9882	1	1	1	1	1	1	1	0.9882	1	1	1	0.9882	1	1	1	1	1	1	1
group_3124	0.846805	0.6886	0	0	0	1	0	0	0	0	0	0	0	0	0	0	0	0	0	0	0	0	0	0	0	0.9757	0.9599	1	0	0	0.8832	0.68	0.4343	0.8942	0.8224	0.6569	0.7263	0	0	0	0	1	0	0	0	0	1	1	0
pgrR_4	0.827068	1	0	0	0.0946	0.5963	0	0	0.121	0	0.4697	0.0858	0.3047	0	0.8856	0.0902	0	0.11	0	0.2717	0.22	0	0	0.099	0	1	1	1	0	0.0308	1	0.9857	1	1	1	1	1	0	0	0	0.1617	1	0.055	0	0	0	1	1	0
fucP_1	0.815789	1	1	1	1	1	1	0.5995	1	0.975	1	1	1	0.9067	0.9056	0.7827	0.9283	1	1	1	1	0.7156	0	0.9704	0	1	1	1	0	0.281	1	1	1	1	1	1	1	0	1	1	1	1	1	0.314	0.8965	0.6303	1	1	1
nepI	0.81203	1	1	1	0.996	1	1	0.9621	0.9968	1	1	1	1	1	1	1	1	0.9919	0.9895	1	1	1	0.657	0.9096	0.837	1	1	1	0.9144	0.7853	0.9895	0.979	0.9944	1	0.9935	0.9992	0.996	0.8709	0.9944	0.9992	0.9887	0.9984	1	0.7514	0.7789	0.887	1	1	0.9895
fabG_3	0.792293	1	1	1	0.9664	1	1	1	0.9664	1	1	1	1	1	1	1	1	1	1	1	1	0.9664	1	1	1	1	1	1	1	1	1	1	1	1	1	1	1	1	1	1	0.9664	1	0.9871	1	1	1	1	1	0.9664
group_14069	0.769737	1	0	0	0	1	0	0	0	0	0	0.0548	0	0	0	0	0	0	0	0	0	0	0	0	0	1	1	1	0	0	1	1	1	1	1	1	1	0	0	0	0	1	0	0	0	0	0	0	0
group_4088	0.769737	1	1	0.768	0	1	0.9867	0	0.5893	0	0	0	0.104	0	0	0.1431	0.1262	0	0	0	0	0	0.6898	0.5716	0	1	1	1	0	0	1	0.992	1	1	1	1	1	0	0	0	0	1	0	0	0	0	1	1	0
group_14068	0.762218	1	0	0.1111	0	1	0.2024	0	0	0	0.0992	0	0	0.1111	0	0	0	0	0.1111	0.6667	0.1111	0	0	0	0	1	1	1	0	0	1	1	1	1	1	1	1	0	0	0	0	1	0	0	0	0	0	0	0
ydfZ	0.761278	1	1	1	1	1	1	1	1	1	1	1	1	1	1	1	1	1	1	1	1	1	1	1	1	1	1	1	1	1	1	1	1	1	1	1	1	1	1	1	1	1	1	1	1	1	1	1	1
group_14337	0.758459	1	0	0	0.138	1	0	0	0	0	0	0	0.0423	0	0	0	0	0	0	0	0	0	0	0.0287	0	1	1	1	0	0	1	1	1	1	1	1	1	0	0	0	0	1	0	0	0	0	1	1	0
ykfI	0.758459	1	0	0	0	1	0	0.2864	0.3568	0	0	0	0	0	0.1667	0	0	0	0	0.4202	0	0	0	0	0	1	1	1	0	0	1	1	1	1	1	1	1	0	0	0	0	1	0	0	0	0	1	1	0
group_16544	0.754699	1	0	0	0	1	0	0	0	0	0	0	0	0	0	0	0	0	0	0	0	0	0	0	0	1	1	1	0	0	1	1	1	1	1	1	1	0	0	0	0	1	0	0	0	0	1	1	0
group_16542	0.75	1	0	0	0	1	0	0	0	0	0	0	0	0	0	0	0	0	0	0	0	0	0	0	0	1	1	1	0	0	1	1	1	1	1	1	1	0	0	0	0	1	0	0	0	0	1	1	0
group_10034	0.74906	1	0	0	0	1	0	0	0	0	0	0	0	0	0	0	0	0	0	0	0	0	0	0	0	1	1	1	0	0	1	1	1	1	1	1	1	0	0	0	0	1	0	0	0	0	1	1	0
group_4574	0.737782	1	0	0	0.0279	1	0	0.0651	0	0	0	0	0	0	0	0	0	0	0	0	0	0	0	0	0	1	1	1	0	0	1	1	1	1	1	0.9699	1	0	0	0	0	1	0	0	0	0	1	1	0.0509
group_7251	0.735902	1	0	0	0.04	1	0	0.069	0	0.0227	0	0.0236	0	0	0	0	0	0	0	0	0	0	0	0	0	1	1	1	0	0	1	1	1	1	1	1	1	0	0	0	0	1	0	0	0	0	1	1	0.2579
group_1504	0.729323	0.9986	0	0	0	0.9971	0	0.1409	0.0215	0	0	0.0165	0	0	0	0	0	0	0	0.0165	0	0	0	0	0	0.995	1	1	0	0	0.9886	0.9685	0.995	0.9993	0.9993	0.9979	0.9878	0	0	0	0	1	0	0	0	0	1	1	0
group_333	0.680451	1	0	0.017	0.2388	1	0.1178	0	0.1254	0.4218	0.3241	0.2033	0.1068	0.4231	0.3267	0.0694	0.0501	0.1064	0.0166	0.08	0.1346	0.0231	0	0	0	1	1	1	0	0	1	1	1	1	0.9998	0.9998	1	0	0	0.0386	0.0268	0.9958	0.0607	0	0	0	0.8177	0.8412	0.1344
group_2522	0.664474	0.901	0.1273	0	0.099	0	0.901	0.4404	0.204	0.5091	0.301	0.204	0.303	0.4606	0.903	0	0	0.8869	0.1677	0	0	0	0	0	0	0	0	0	0	0	0.901	0.901	0.901	0.901	0.901	0.901	0.901	0	0	0.5737	0	0.901	0	0.0707	0	0	0.901	0.901	0.2808
group_5242	0.654135	1	0	0	0	1	0	0	0	0.0381	0	0	0	0.0381	0	0	0	0	0	0	0	0	0	0	0	1	1	1	0	0	1	0.471	0.9303	1	1	1	1	0	0	0	0	1	0	0	0	0	1	1	0
ltxB	0.621241	0	1	0.992	0	0	1	0.0374	0	0.0394	0	0	0.014	0.1173	0.0504	0.014	0.014	1	0.014	0.0254	0.023	0.6322	0	0	0	0	0	0	0	0	1	1	1	1	1	1	1	0	0	0	0	1	0.0729	0	0	0	0	0	0
group_9400	0.518797	1	0	0	0	1	0.2246	0	0	0	0	0	0	0	0	0	0	0	0	0	0	0	0	0	0	1	1	1	0	0	1	1	1	1	1	1	1	0.1356	0	0	0	1	0	0	0	0	1	1	0
group_3762	0.483083	1	0	0	0	1	0.3836	0.0632	0	0	0	0	0	0	0	0	0	0.314	0.1799	0	0	0	0.3011	0.5003	0.6041	1	1	1	0.6944	0.4603	1	0.5184	1	1	1	1	1	0.6628	0	0	0	1	0	0	0	0	1	1	0
group_4546	0.455827	1	0	0	0	1	1	0	0	0	0	0	0	0	0	0	0.2929	0.9631	0.7786	0	0.0321	0	0.706	1	1	1	1	1	1	1	1	1	1	1	1	1	1	1	0	0	0	1	0	0	0	0	1	1	0
group_4807	0.393797	1	0	0	0	1	0	0	0	0.0561	0	0	0	0.0561	0	0	0	0	0	0	0	0	0	0.081	0	1	1	1	0	0	1	1	1	1	1	1	1	0	0	0	0	1	0	0	0	0	0	0	0
group_338	0.37782	1	0	0.0588	0.1819	1	0.0461	0.0191	0.1403	0.418	0.305	0.1611	0.093	0.4211	0.3019	0.0696	0.0705	0.0556	0.0607	0.104	0.0862	0.0276	0	0	0	1	1	1	0	0	0.9985	0.9974	0.9974	0.9994	0.9992	0.9992	0.9981	0	0	0.0658	0.1201	0.9981	0.0919	0	0	0	0.8185	0.823	0.1185
group_4806	0.37312	1	0	0	0	1	0	0.0273	0	0.0219	0	0	0	0.0532	0	0	0	0	0	0	0	0	0	0.1083	0	1	1	1	0	0	1	1	1	1	1	1	1	0	0	0	0	1	0	0	0	0	0	0	0
group_9402	0.338346	1	0	0	0	1	0.0766	0	0	0	0	0	0	0	0	0	0	0	0	0	0	0	0	0	0	1	1	1	0	0	1	0.9306	1	1	1	1	1	0.2557	0	0	0	1	0	0	0	0	1	1	0
group_14394	0.322368	1	1	0	0	1	1	0.9156	1	0.9351	1	1	0.9134	0.8442	1	0.6299	0.5411	1	0.7403	0	0	0	1	1	1	1	1	1	1	1	0	0	0.4848	0	0	0	0	0	0	1	1	1	1	0	0.9935	0.5563	1	1	1
group_4549	0.298872	1	0.225	0	0	1	1	0	0	0	0	0	0	0	0	0	0	1	0.519	0	0	0	0.9155	1	1	1	1	1	1	1	1	0.7905	1	1	1	1	1	1	0	0	0	1	0	0	0	0	1	1	0
pgtC	0.285714	0	1	1	1	0.0739	1	1	1	0.4096	1	1	0.8498	0.8404	0.8349	0.0212	0.0794	0.1423	0.5314	1	1	1	0.298	0.5307	0	0.1675	0.3632	0.2854	0.342	0.3947	0	0	0.3671	0	0	0	0	0	0	1	1	0	1	0.2382	0.1313	0.3302	0.3129	0.4332	1
group_3767	0.254699	1	0	0	0	1	0.3469	0	0	0	0	0	0	0	0	0	0	0.2089	0.1812	0	0	0	0.2663	0.2063	0.4384	1	1	1	0.4397	0.5912	1	0.528	1	1	1	0.9871	1	0.7228	0	0	0	1	0	0	0	0	1	1	0
stoA	0.244361	1	0	0	0	1	1	1	1	1	1	1	1	1	1	1	1	1	0.235	0	0	0	0	0.4316	1	1	1	1	1	1	0	0	0	0.2179	0	0.4359	0	1	0	1	1	1	1	0.359	0.7778	0.7735	1	1	1
group_11872	0.237782	1	1	1	1	1	1	1	1	1	1	1	1	1	1	1	1	1	1	1	1	1	0.8971	1	1	1	1	1	1	1	1	1	1	1	1	1	1	1	1	1	1	1	1	1	1	1	1	1	1
group_5248	0.208647	1	0	0	0	1	0	0	0	0	0	0	0	0.0381	0	0	0	0	0	0	0	0.0448	0	0	0	1	1	1	0	0	1	0.2803	1	1	1	0.8408	1	0	0	0	0	1	0	0	0	0	1	1	0
group_7083	0.197368	1	0.9677	0.9774	1	1	1	0.8652	1	1	1	1	1	1	1	1	1	1	1	1	1	0.9952	0.7094	0.8741	0.7861	1	1	1	0.7377	0.8555	1	1	1	1	1	1	1	0.8749	1	1	1	1	1	0.7789	0.8894	0.8289	1	1	1
group_16993	0.180451	0.8039	0.8157	0.8039	1	0.5294	1	1	1	1	1	0.898	1	0.8039	1	0.8275	0.8157	1	0.8039	0.8118	0.8549	0.5843	0.8039	0.8157	0.8039	0	0	0	0.8039	0.8039	0	0	0	0	0	0	0	0.8157	0.8039	0.8039	0.8039	0.8039	0.8039	0	0	0	0.8039	0.8039	0.8039
group_4066	0.174812	0	0	0	0.121	0	1	1	0.0552	0	0.3822	0.2059	0	0.6645	1	0	0	0.9766	0.5499	1	1	0	0.31	0.414	0.6497	0	0	0	0.5711	0.5711	0	0	0	0	0	0	0	0.7261	0	0	0	0.5329	0	0	0	0	0	0	0
group_6803	0.166353	0	0.1018	0	0.0064	0.3198	0.01	0.0149	0.0207	0.018	0.122	0.091	0	0.0064	0.0169	0.0116	0	0.0069	0	0.4224	0.0639	0.0254	0	0	0	0	0.1264	0.0553	0	0	0	0	0	0	0	0	0	0	0	0	0	0	0	0	0	0	0	0	0
group_2188	0.164474	0.9374	0.9103	1	0.8658	0.9712	0.9819	1	0.8848	1	1	0.8831	0.9259	1	1	0.9761	1	0.8831	0.8346	0.3333	0.1712	0.8823	1	1	0.9416	1	1	1	0.9465	0.8831	0.3152	0.3037	0.3152	0.3152	0.3095	0.3152	0.3152	0.8831	0.8971	1	1	1	1	0.9383	0.8798	1	0.9802	1	1
group_6917	0.160714	1	1	0.9249	1	1	1	0.9911	1	1	1	1	1	1	1	1	0.9924	1	0.9924	1	1	1	0	0	0	1	1	1	0	0	1	1	1	1	1	1	1	0	0.9924	1	1	1	1	0	0	0	1	1	1
group_3772	0.154135	0.9897	0	0	0	0.9922	0.7494	0	0	0	0	0	0	0	0	0	0	0.6176	0.2506	0	0	0	0.7261	0.3566	0.7261	0.9664	0.9922	0.9432	0.7261	0.7261	0.708	0.9457	0.8811	0.9535	0.8527	0.9716	0.9767	0.7494	0	0	0	0.801	0	0	0	0	0.9587	0.9664	0
group_16930	0.148496	0.9875	0	0	0	1	0	0	0	1	0	0	0	1	0	0	0	0	0	0	0	0	0	0	0	0.9975	0.995	0.9975	0	0	0.9975	0.7118	0.9599	0.9975	0.9674	0.99	0.985	0	0	0	0	0.3133	0	0	0	0	1	0.9925	0
group_5016	0.146617	0	0	0	0.0947	0	0	0.1235	0.1253	0.1736	0.1012	0.0947	0	0.0214	0.0864	0	0	0	0	0	0	1	0	0	0	0	0	0	0	0	0	0	0	0	0	0	0	0	0	0.0947	0	1	0	0	0	0	0	0	0.0947
group_4543	0.143797	1	0	0	0	1	1	0	0.0298	0	0	0	0	0	0	0	0	1	0.6679	0.0321	0.0321	0	0.9	0.9655	1	1	1	1	1	1	1	0.7333	1	1	1	1	1	1	0	0	0	1	0	0	0	0	1	1	0
group_5300	0.143797	0.9539	0	0	0	0.9716	0	0	0	0	0	0	0	0	0	0	0	0	0	0	0	0	0	0	0	0.9752	0.9734	0.9699	0	0	0.9255	0.7589	0.9574	0.9645	0.9362	0.9504	0.9415	0	0	0	0	0.8174	0	0	0	0	1	1	0
group_11830	0.139098	1	1	1	0.9611	1	1	1	1	1	1	1	1	1	1	0.8394	1	0.8613	0.9976	1	1	1	0.8273	1	1	1	1	1	1	1	1	1	1	1	1	1	1	1	1	1	1	1	1	0.9903	1	1	1	1	1
acrF_1	0.138158	0.9636	0.9212	0.9818	1	0.9818	1	1	0.9818	1	1	0.9636	1	0.9818	1	0.9818	0.9818	1	0.9636	1	1	0.9091	0.2606	0.9091	0.8121	1	0.9576	0.9576	0.9758	0.903	0.8727	0.9091	0.8364	0.9818	0.9576	0.9636	0.8485	0.9152	0.8364	0.9576	0.9636	0.9636	0.9818	0.9273	0.7939	0.9273	0.9758	0.9576	0.9273
group_14544	0.134398	0	0	0	0	0	0.8624	1	0.3242	0.6697	0.2431	0.2401	0.5688	0.8165	1	0	0	0	0.1544	1	0.9924	0	1	1	1	0	0	0	0	0	0	0	0	0	0	0	0	0	0	0	0	0	0	0	0	0	1	1	0
group_8466	0.12782	1	1	1	1	1	1	1	1	1	1	1	1	1	1	1	1	1	1	1	1	1	1	1	1	1	1	1	1	1	1	1	1	1	1	1	1	1	1	1	1	1	1	1	1	1	1	1	1
group_10093	0.12312	1	0.4905	0	0	1	0.7367	0.3769	0.9981	0.733	1	1	0.1818	0.4451	0.5606	0.1913	0	0.9716	0.3352	0.9981	0.9981	0	0.4451	0.8485	0	0.9943	1	0.9981	0.9962	0.9886	0	0	0	0.464	0	0.2273	0	0	0	1	0.9735	0.9943	0.9583	0.9678	0.9792	0.9867	0.9886	1	0.9962
group_2999	0.12312	1	1	0.508	0	1	0.887	1	1	0.9087	1	1	0.8151	0.75	1	0.2568	0.2397	0.9966	0.9932	0	0	0.1484	0.9235	0.9943	1	0.9989	1	1	0.9954	1	0	0	0	0	0	0	0	0.9932	0.9669	0.9966	0.9966	1	1	0	0.7751	0.3242	1	0.9989	0.9977
group_5246	0.111842	1	0	0	0	1	0	0	0	0	0	0.0448	0	0	0	0	0	0	0.136	0	0	0	0	0	0	0.9121	1	1	0	0	1	0.8872	1	1	0.9502	0.9221	1	0	0	0	0	1	0	0	0	0	1	1	0
group_16924	0.108083	0	0.5785	1	1	0	0.6111	0.7184	1	0.7165	1	1	0	0.4636	0.5383	0	0.067	0.1705	0	0.3966	0.3602	1	0.0556	0	0.0575	0	0	0	0.7471	0.7471	0	0	0	0	0	0	0	0.749	0	1	1	0.9387	1	0	0	0	0.2969	0.0747	1
group_13683	0.102444	1	1	1	1	1	1	1	1	1	1	1	1	1	1	1	1	1	1	1	1	1	0.9887	1	1	1	1	1	1	1	1	1	1	1	1	1	1	1	1	1	1	1	1	1	1	1	1	1	1
sfaS_4	0.0986842	1	0.6772	0.6772	0.5661	1	0.6772	0	1	0.6772	1	1	0.6772	0.6772	0.6825	0.6772	0.6772	0.6032	0	0	0	0	0	0	0.3386	1	1	1	1	1	0	0	0	0	0	0	0	0.5979	0	1	1	1	1	0.3439	0.3492	0.3386	1	1	1
group_15222	0.0930451	0	0	0	0	0	1	0.3284	0	0	0	0	0	0	0	0	0	1	0.3119	0	0	0	0	0	0	1	1	1	0	0	0	0	0	0	0	0	0	0	0	0	0	0	0	0	0	0	0	0	0
group_3128	0.0789474	0.6849	0	0	0	1	0	0	0	0	0	0	0	0	0	0	0	0	0	0	0	0	0	0	0	1	0.9684	1	0	0	0.7397	0.1727	0.5462	0.9027	0.9173	0.562	0.7689	0	0	0	0	1	0	0	0	0	1	1	0
group_8291	0.0789474	0	0.1012	0	0	0	0	0	0	0	0	0	0	0	0	0	0	0	0	0	0	0.0349	0	0	0	0	0	0.0297	0	0	0	0	0	0	0	0	0	0	0	0	0	0	0	0	0	0	0	0	0
group_1938	0.0770677	0	0	0.6081	0.6303	1	0.6	0	0.6727	0.6727	0.6949	0.6727	0	0.6727	0.0626	0	0	0.6101	0.3677	0	0	0.6404	0	0	0.2869	0.7394	0.7818	0.8909	0.5354	0.6	0.6788	0.6707	0.6343	0.9212	0.497	0.7535	0.7657	0.6	0	0	0.4747	0.9091	0.6202	0	0	0	0.9394	0.9374	0.4121
group_1942	0.0770677	0	0	0	0	1	0	0	0	0	0	0	0	0	0	0	0	0	0	0	0	0	0	0	0	0.8159	0.9303	0.9005	0	0	0.6418	0	0.5522	0.7761	0.9353	0.7562	0.6169	0	0	0	0	0.8458	0	0	0	0	1	0.8557	0
group_5077	0.0770677	0.1301	0.9133	0.9133	0.878	0.439	0.9133	0.9133	0.9133	0.5447	0.9133	0.9133	0.9106	0.168	0.4986	0.6911	0.4309	0.8943	0.7453	0.9756	0.7127	0	0.9133	0.9133	0.9133	0.8835	0.8916	0.9106	0.9133	0.9133	0	0	0.5935	0	0.4959	0	0	0.9133	0.9133	0.9133	0.9133	0	0.9133	0.9133	0.9133	0.9133	0.9133	0.9133	0.9133
group_6786	0.075188	0.9976	0	0	0.2381	1	0.2548	0.231	0	1	0.4905	0.2167	0.2333	1	0.2095	0	0	0	0	0	0	0	0	0	0	0.9881	0.9976	1	0	0	0.9976	0.9881	0.9714	0.9952	0.9833	1	1	0	0	0	0	0.9929	0	0	0	0	1	0.9976	0
group_5192	0.0723684	1	0	0.9065	1	1	1	1	1	1	1	1	1	1	1	1	1	1	1	1	1	1	0.971	0.9977	1	1	1	1	1	0.9919	1	1	1	1	1	1	1	1	0.9936	1	1	1	1	0.9669	0.9762	0.9942	1	1	1
group_1486	0.0714286	1	0	0	0.4945	0.989	0	0.245	0.4901	0.532	0.4945	0.4901	0.1126	0	0.7837	0.1126	0	0.5762	0	0.1126	0.1126	0.4702	0	0	0	1	1	1	0	0	1	0.9868	0.9007	1	0.9912	1	1	0	0	0.4901	0.4901	1	0.4901	0	0	0	1	1	0.4923
group_7245	0.0629699	0.9487	0	0	0	1	0.9473	0.1439	0.5271	1	0	0	1	0.953	0.141	1	0.953	0.953	0.953	1	1	0	0	0	0	0.9972	1	0.9558	0	0	0.9558	0.8333	0.9487	0.9558	0.9103	0.9217	0.9558	0	0.953	0	0	0.9473	0	0	0	0	0.9516	0.9558	0
stpA_2	0.0610902	0	0.8333	0.8333	0	0	0.9365	0	0	0	0	0	0.1799	0	0	0	0	0	0	0	0	0	0	0	0	0	0	0	0	0	0	0	0	0	0	0	0	0	0	0	0	0	0	0	0	0	0	0	0
group_1420	0.0592105	0	0.1612	0	0	0	0.5075	0.0941	0.3373	0.1742	0.3724	0.3343	0	0	0.1772	0	0	0	0	0	0	0	0	0	0	0.2733	0.4515	0.5125	0	0	0	0	0	0	0	0	0	0	0	0	0	0.1562	0	0	0	0	0	0	0
group_9609	0.0554511	1	1	1	0.9467	1	1	1	0.8914	1	0.939	0.9029	0.9219	0.8267	0.9905	0.7752	0.821	0.979	0.901	0.9048	0.9733	0.64	1	0.92	1	1	1	1	1	1	1	1	1	1	1	1	1	1	0.2743	1	0.8914	1	1	0.6667	1	0.7924	1	1	0.8914
group_10791	0.0535714	1	0.9398	1	1	1	1	1	1	1	1	1	1	1	1	1	1	1	1	1	1	1	1	1	1	1	1	1	1	1	1	1	1	1	1	1	1	1	1	1	1	1	1	1	1	1	1	1	1
group_8628	0.0516917	1	0.7978	0.7732	1	1	1	0.9852	1	1	1	1	1	1	1	1	1	1	1	1	1	1	0	0.8205	0.3264	1	1	1	0.6292	0.7495	1	1	1	1	1	1	1	0.7909	1	1	1	1	1	0.7791	0.8047	0.7406	1	1	1
group_12624	0.049812	1	1	1	1	1	1	1	1	1	1	0.9878	1	1	1	1	1	1	1	1	1	0.9773	0.9904	1	0.9256	1	1	1	1	1	1	1	1	1	1	1	1	0.7747	0.9996	1	1	1	1	1	1	1	1	1	1
group_14426	0.049812	0	1	1	0	0	0	1	0	0	0	0	0	0.1124	0	0	0	1	1	0	0.236	0	0	0	0	0	0	0	0	0	0	0	0	0	0	0	0	0	0	0	0	0	0	0	0	0.4757	0	0	0
group_3769	0.0488722	1	0	0	0	1	0.3907	0	0	0	0	0	0	0	0	0	0	0.2276	0.0593	0	0	0	0.207	0.4694	0.5945	1	1	1	0.305	0.6673	1	0.7892	0.9948	1	1	0.989	1	0.6138	0	0	0	0.9478	0	0	0	0	1	1	0
group_12102	0.0469925	1	1	1	1	1	1	1	1	1	1	1	1	1	1	1	1	1	1	1	1	1	1	1	1	1	1	1	1	1	1	1	1	1	1	1	1	1	1	1	1	1	1	1	1	1	1	1	1
group_1797	0.0469925	0	0	0	0	0	1	0.5072	0.1381	0.322	0	0.037	0.597	0.3114	0.0634	0.3679	0.2743	0.3553	0.2116	0	0	0	0.2762	0.408	0	0	0	0	0	0	0	0	0	0	0	0	0	0	0.1456	0	0	0	0	0	0	0	0	0	0.4463
group_5213	0.0441729	1	0	0.1273	0.2767	1	0.2334	0	0.2608	1	0.6163	0.0752	0	1	0.4191	0.0327	0	0.1494	0	0	0	0.0663	0	0	0	1	1	1	0	0	1	1	1	1	1	1	1	0.2051	0	0.0716	0.3227	1	0	0	0	0	1	1	0.0575
group_14677	0.0432331	0	0	0	0.9657	0	0.5686	0.7843	1	0.9412	1	1	0.902	0.8382	0.5	0.8382	0.8382	0.8382	0.8382	0	0.1667	0	0	0	0	0	0	0	0	0	0	0	0	0	0	0	0	0	0.8382	0.8382	0.8382	0	0.9657	0	0	0	0.8382	0.8382	0.8382
vapC	0.0432331	0	0.5645	0.9812	0	0.3602	0.2957	0.2231	0.2661	0	0.8118	0.2366	0.9677	0	0	0.6398	0.6371	0.6935	0	0	0	0	0	0	0	0.6667	0.8172	0.8925	0	0.4328	0	0	0	0.5081	0	0	0	0	0	0	0	0	0	1	1	1	1	0.9409	0
dcuA_2	0.0432331	0	0	0	0	0	0.5601	0	0	0	0.0239	0	0	0	0	0	0	0	0	0	0	0.4109	0	0	0	0	0	0	0	0	0	0	0	0.1006	0	0	0	0	0	0	0	0	0	0	0.231	0.1918	1	1	0
group_596	0.0432331	1	0.9029	0.8635	0.4961	0.7717	0.7717	1	0.7533	1	0.9974	0.8556	1	1	0.9396	1	1	0.9108	0.9108	0.7874	0.9265	0.6247	0.9948	1	1	0.7323	0.7297	0.7218	1	1	0.8425	0.8425	0.8898	0.8898	0.8898	0.8898	0.9501	1	0.7297	0.4961	0.1942	1	0	0.8346	0.5302	0.8346	1	1	0.2178
group_2456	0.0422932	1	0.0166	0	0	0.9992	0.0059	0.0052	0	0	0.0097	0	0	0.0029	0	0	0	0.9972	0.7424	0	0	0	0	0	0	1	0.999	1	0.0426	0	1	0.9981	1	1	1	1	1	0	0	0	0	1	0	0	0	0	1	1	0
group_4692	0.0422932	1	1	1	1	1	1	1	1	1	1	1	1	1	1	1	1	1	1	1	1	1	1	1	1	1	1	1	1	1	1	1	1	1	1	1	1	1	1	1	1	1	1	1	1	1	1	1	1
group_7602	0.0413534	1	1	1	1	1	1	1	1	1	1	1	1	1	1	1	1	1	1	1	1	1	1	1	1	1	1	1	1	1	1	1	1	1	1	1	1	1	1	1	1	1	1	1	1	1	1	1	1
group_3307	0.0404135	0	0	0	0	0	0	0.3547	0	0	0.3262	0.1319	0	0	0	0	0	0	0	0	0	0	0	0	0	0	0	0	0	0	0	0	0	0	0	0	0	0	0	0	0	0	0	0	0	0	0	0	0
group_7168	0.0394737	1	1	1	1	1	1	1	1	1	1	1	1	1	1	1	1	1	1	1	1	1	1	1	1	1	1	1	1	1	1	1	1	1	1	1	1	0	1	1	1	1	1	1	1	1	1	1	1
group_7763	0.0394737	1	1	1	1	1	1	1	1	1	1	1	1	1	1	1	1	1	1	1	1	1	1	1	1	1	1	1	1	1	1	1	1	1	1	1	1	1	1	1	1	1	1	1	1	1	1	1	1
group_9947	0.0357143	1	1	1	1	1	1	0.5707	1	1	1	1	0.6288	1	1	0.0985	0	1	1	0	0	1	1	1	1	1	1	1	1	1	1	1	1	1	1	1	1	1	0	1	1	1	1	0	0	0	1	1	1
group_1297	0.0347744	1	0.488	0.257	0.0564	0	0.2243	0.9991	0.2187	0.7708	0.1623	0.1135	0.4839	0.6699	0.2289	0.3161	0.326	0.2819	0.2202	0.4526	0.4553	0.4053	0.983	1	0.9944	0	0	0.0392	0.8953	0.9047	0	0	0	0	0	0	0	0.1968	0.2453	0.0175	0	1	0	1	1	1	0.8763	0.9307	0.7018
group_6801	0.0347744	0.0075	0	0	0	0.3414	0.0138	0	0.0172	0.0072	0.0332	0.0136	0.021	0.01	0.0169	0.0066	0.0138	0.0075	0	0.4163	0.0077	0.0252	0	0	0	0.039	0.1704	0.1107	0	0	0	0	0	0	0	0	0	0	0	0	0	0	0	0	0	0	0	0.0152	0
group_642	0.0338346	0	0.1181	0.1187	0	0.1049	0.1868	0.6681	0.1306	0	0.3264	0.2535	0.0958	0	0.5806	0.0278	0.0757	0.2076	0	0	0	0.1382	0	0	0	0	0	0	0	0	0	0	0	0	0	0	0	0	0	0	0	0	0	0	0	0	0	0	0
group_7452	0.0338346	0	1	1	0	0	1	1	0	1	0.3956	0	0	1	0	0	0	1	1	0	0	0	0	0	0	0	0	0	0	0	1	1	1	1	1	1	1	0.9556	0	1	1	0	0.8667	0	0	0	0	0	0
group_17864	0.0328947	0	0.4737	0	0	0	0.4737	0	0	0	0	0	0.4737	0	0.4971	0	0	0	0	0	0	0	0	0	0	0	0	0	0	0	0	0	0	0	0	0	0	0	0	0	0	0	0	0	0	0	0	0	0
group_20791	0.0328947	1	1	1	1	1	1	1	1	1	1	1	1	1	1	1	1	1	1	1	1	1	1	1	1	1	1	1	1	1	1	1	1	1	1	1	1	1	1	1	1	1	1	1	1	1	1	1	1
group_2524	0.0328947	0	0.2781	0.3941	0	0	0.1436	0	0.0921	0	0.3039	0.0921	0	0	0.3297	0	0	0	0	0	0	0	0	0	0	0	0	0.1013	0	0	0	0	0	0	0	0	0	0	0	0	0	0	0	0	0	0	0	0	0
group_638	0.0328947	0	0.5429	0.51	0	0	0	0.2196	0.0529	0	0.1288	0.1052	0	0	0.2532	0	0	0.3798	0.2876	0	0	0.397	0	0	0	0	0	0	0	0	0	0	0	0	0	0	0	0	0	0	0	0	0	0	0	0	0	0	0
group_19444	0.0319549	0	0.0611	0	0	0	0	0.0247	0	0	0	0	0	0	0	0	0	0	0	0	0	0	0	0	0	0	0	0	0	0	1	1	1	1	1	1	1	0	0	0	0	0	0	0	0	0	0	0	0
group_4306	0.0319549	1	1	1	1	1	1	1	1	1	1	1	1	1	1	1	1	1	1	1	1	1	1	1	1	1	1	1	1	1	1	1	1	1	1	1	1	1	1	1	1	1	1	1	1	1	1	1	1
group_634	0.0319549	0	0.4335	0.4335	0.3772	0	0	0.4538	0	0	0.2723	0.23	0	0	0	0	0	0	0	0.3662	0.1643	0.1362	0	0	0	0	0	0	0	0	0	0	0	0	0	0	0	0	0	0	0.0485	0	0	0.4194	0	0.4163	0	0.2191	0
group_10329	0.031015	0	0	0	0	0	0	0	0	0	0	0	0	0	0	0	0	0	0	0	0	0	0	0	0	0	0	0	0	0	1	1	1	1	1	1	1	0	0	0.0551	0	0	0	0	0	0	0	0	0
group_3960	0.031015	0	0	0	0	0	0.0822	0.2809	0.0654	0.2958	0	0	0.3379	0.29	0	0.3702	0.3657	0.2706	0.2964	0.0524	0	0	0	0.0951	0	0	0	0	0	0	0.1974	0	0.2201	0.2576	0.1333	0.1955	0.255	0	0.2583	0	0	0	0	0	0	0	0	0	0.2026
upaG_1	0.0300752	0.9768	0	0.117	0.1187	0.9768	0.1802	0.2994	0.1753	0.7346	0.2492	0.0793	0.3188	0.733	0.198	0.1321	0.1839	0.0399	0	0.2891	0.2837	0	0	0	0.0539	0.9768	0.9768	0.9768	0	0	0.9768	0.9768	0.9768	0.9768	0.9768	0.9768	0.9768	0	0	0	0	0.9768	0	0	0.2211	0	0.9768	0.9768	0
group_7959	0.0300752	1	1	1	1	1	1	1	1	1	1	1	0.9959	1	1	0.9959	0.9959	1	1	1	1	1	0.9959	0.9959	0.9959	1	1	1	0.9959	0.9959	1	1	1	1	1	1	1	0.9959	0.9959	1	1	1	1	1	1	1	1	1	1
group_8645	0.0300752	1	1	0.9956	1	1	0.9956	1	1	1	1	1	1	1	1	1	1	1	0.9232	1	1	0.9232	0.8531	0.9408	0.932	1	1	1	0.932	0.932	1	0.9232	0.9956	1	1	0.9232	1	0.932	1	1	1	1	0.9846	0.9956	0.9232	1	1	1	1
group_4865	0.0291353	1	0	0.9321	0	1	1	0	0	0	0	0	0	0	0	0	0	0	0	0	0	0.0203	0	0	0	1	1	1	0	0	1	1	1	1	1	1	1	0	0	0	0	1	0	1	1	1	1	1	0
group_10780	0.0281955	1	1	1	1	1	1	1	1	1	1	1	1	1	1	1	1	1	1	1	1	1	1	1	1	1	1	1	1	1	1	1	1	1	1	1	1	1	1	1	1	1	1	1	1	1	1	1	1
group_1505	0.0281955	1	0	0	0	1	0	0	0	0	0	0	0	0	0	0	0	0	0	0	0	0	0	0	0	1	1	1	0	0	1	1	1	1	1	1	1	0	0	0	0.2031	1	0	0	0	0	1	0.9964	0
group_6831	0.0281955	0	0	0	0	0.9954	0.4384	0	0	0	0	0.2785	0	0	0.2603	0	0	0.9224	0	0	0	0	0	0.21	0	0.9909	0.9817	0.9954	0	0	0	0	0.4247	0.8721	0	0	0.3196	0	0	0	0	0	0	0	0	0	0.21	0	0
group_2498	0.0272556	0	0	0	0	0	0.7076	0.5801	0	0.5895	0.193	0	0.586	0.4339	0	0.4947	0.5871	0.3626	0.3404	0	0	0	0.1661	0.2398	0	0	0	0	0	0	1	1	1	1	1	1	1	0	0.1883	0	0	0	0	0.193	0.2409	0.3181	0	0	0.4327
group_18154	0.0263158	0.1414	0.1768	0	0.8485	0.1465	0.7475	0.298	0.7172	0.6111	0.9596	0.1919	0.6263	0.4343	0.8939	0.1919	0.1768	0.1919	0.1313	0.1768	0.5253	0.1414	0	0	0	0	0.1414	0.1414	0.1263	0.6667	0.1414	0	0	0.1364	0.1465	0.1465	0	0.1414	0.1263	0.1263	0.1414	0.1313	0.1313	0	0	0.1313	0.5455	0.1414	0.1263
group_1936	0.0263158	0	0	0	0	0	0	0	0.5635	0	0.619	0.619	0	0	0.619	0	0	0	0	0	0	0	0	0	0	0.619	0.619	0.619	0	0	0	0	0	0	0	0	0	0	0	0.5714	0.619	0	0	0	0	0	0.3651	0.4921	0
group_4086	0.0253759	0.84	0.8653	0.3867	0	1	0.9467	0	0.636	0	0	0	0.152	0.1707	0	0	0.156	0	0	0.0947	0	0	0.1827	0.692	0	1	1	1	0	0.348	0.9947	0.9227	0.9467	1	1	1	1	0	0	0	0	0.836	0	0	0	0	0.8213	0.86	0
group_3770	0.0244361	0.9967	0	0	0	1	0.4669	0	0	0	0	0	0	0	0	0	0	0.3591	0.1435	0	0	0	0.2011	0.3816	0.6012	0.9927	0.9907	1	0.4993	0.5642	0.9537	0.6528	0.9802	0.9881	0.9048	0.9656	0.9901	0.6911	0	0	0	0.9868	0	0	0	0	0.9497	0.9927	0
group_10409	0.0234962	1	0.9782	1	1	1	1	1	1	1	1	1	1	1	1	1	1	1	1	1	1	1	1	1	1	1	1	1	1	1	1	1	1	1	1	1	1	1	1	1	1	1	1	0.9841	0.9912	0.9912	1	1	1
yajI_2	0.0234962	1	1	1	1	1	1	1	1	1	1	1	1	1	1	1	1	1	0.9873	1	1	1	0.9873	1	1	1	1	1	1	1	0.9873	1	1	1	1	1	1	1	1	1	1	1	1	0.4388	0.6878	0.9789	1	1	1
group_133	0.0225564	1	1	1	1	1	0.9837	0.9878	1	1	1	1	1	1	1	0.8618	0.836	1	0.9295	1	1	1	1	1	1	0.9472	1	1	0.8645	0.9458	1	1	1	1	1	1	1	1	0.8591	1	1	1	1	1	1	1	1	1	1
group_2109	0.0225564	0	0	0	0.2699	0	0	0	0.265	0	0.3398	0.2569	0	0	0	0	0	0	0	0	0	0.161	0	0	0	0	0	0	0	0	0	0	0	0	0	0	0	0	0	0.2602	0.2569	0	0	0	0	0	0	0	0
group_571	0.0225564	1	1	1	0.0734	0	0.0734	0.0734	0.0734	0	0.0734	0.0734	0.0536	0	0	0	0	0	0	0	0	0.129	0	0	0	0	0	0	0	0	0	0	0	0	0	0	0	0	0	0.0734	0.0556	0	0	0	0	0	0	0	0.0556
group_7252	0.0225564	1	0	0	0	1	0	0.0763	0	0	0	0	0	0.0917	0	0	0	0	0	0	0	0	0	0	0	1	1	1	0	0	1	1	1	1	1	1	1	0	0	0	0	1	0	0	0	0	1	1	0
group_1592	0.0216165	0.637	0.3074	0.3074	0.6519	0.0926	0.3037	0.2704	0.663	0.3741	0.8259	0.8333	0.1185	0	0.8259	0.1481	0	0.1407	0.1741	0.1778	0	0.7148	0	0	0.2741	0.8556	0.9407	0.8963	0	0	0	0	0	0	0	0	0	0	0	0.8667	0.6519	0.5259	0.8259	0	0.2556	0.2593	0.2407	0.2926	0.5963
group_9403	0.0216165	1	0	0	0	1	0.0921	0	0	0	0	0	0	0	0	0	0.2029	0	0	0	0	0	0	0	0.1356	1	1	1	0	0	1	0.9586	1	1	1	1	1	0	0	0	0	1	0	0	0	0	1	1	0
group_11559	0.0206767	0	1	1	0	0	0	0	1	0.5272	1	1	0	0	0.2388	0	0	0	0	0	0	0	0	0.052	0	0	0	0	0	0	0	0	0	0	0	0	0	0	0	1	1	0	0	0	0	0	0	0	0
group_12350	0.0206767	0.8376	0.9972	0.735	1	1	0.9972	1	1	1	1	0.9972	1	1	1	1	0.8376	0.9117	0.8376	1	1	0.8376	0.8319	0.8376	0.698	0.8319	0.8376	1	0.8205	0.8291	0.8262	0.8376	0.8291	1	1	0.8319	0.8376	0.9516	0.7835	0.8291	0.9943	0.8262	0.8376	0.8177	0.7664	0.8376	0.8376	0.8376	0.8262
group_12714	0.0206767	0	0	0	0	0	0.2424	0	0	0	0	0	0	0	0	0	0	0	0	0	0	0	0	0	0	0.2364	0	0	0	0	0	0	0	0	0	0	0	0	0	0	0	0	0	0	0	0	0	0	0
group_4575	0.0206767	0.9668	0	0	0	1	0	0	0	0	0	0	0	0	0	0	0	0	0	0	0	0	0	0	0	0.9715	0.9668	0.9695	0	0	0.9424	0.8306	0.956	0.9641	0.9695	0.7974	0.9695	0	0	0	0	0.9695	0	0	0	0	0.9702	0.937	0
group_6128	0.0206767	1	1	1	0.9841	1	1	1	0.9608	1	1	0.9926	0.9989	1	0.9979	0.9598	0.964	0.9841	0.9365	1	1	0.9926	0.9429	0.9471	0.9503	1	1	1	0.9471	0.9471	1	1	1	1	1	1	1	0.9503	0.9365	0.9598	0.9598	1	0.9598	0.9471	0.9852	0.9471	1	1	0.9598
tnsC	0.0206767	0	1	0.2097	0	0	0	0	0	0.0819	0	0	0	0	0	0	0	0	0	0	0	0	0	0	0	0	0	0	0	0	0	0	0	0	0	0	0	0	0	0	0	0	0	0	0	0	0	0	0
group_9860	0.0206767	0	0.5033	0.5833	0.2433	0	0.65	0.8867	0.6733	0.89	0.4967	0	0.89	0.8867	0.5767	0.8867	0.8933	0.8867	0.8867	0.4167	0.36	0.6733	0.8867	0.8867	0	0	0	0	0	0	0.8867	0.8867	0.8867	0.8867	0.8867	0.8867	0.8867	0	0.8867	0	0	0	0	0.7233	0.75	0.8567	0.8867	0.8867	0
group_10524	0.0197368	1	1	1	1	1	1	1	1	1	1	1	1	1	1	1	1	1	1	1	1	1	0.783	0.8994	0.6307	1	1	1	0.671	0.6394	1	1	1	1	1	1	1	0.4052	1	1	1	1	1	0.796	0.6006	0.2083	1	1	1
group_12081	0.0197368	1	1	1	1	1	1	1	1	1	1	1	1	1	1	1	1	1	1	1	1	1	1	1	1	1	1	1	1	1	1	1	1	1	1	1	1	1	1	1	1	1	1	1	1	1	1	1	1
group_12501	0.0197368	1	1	1	1	1	1	1	1	1	1	1	1	1	1	1	1	1	1	1	1	1	1	1	1	1	1	1	1	1	1	1	1	1	1	1	1	1	1	1	1	1	1	1	1	1	1	1	1
group_5145	0.0197368	1	1	1	1	1	1	1	1	1	1	1	1	1	1	1	1	1	1	1	1	1	1	1	1	1	1	1	1	1	1	1	1	1	1	1	1	1	1	1	1	1	1	1	1	1	1	1	1
group_8813	0.0197368	1	0	0	1	1	1	0.6369	1	0.9038	1	1	0.746	0.5655	1	0.1746	0.0288	1	0	0.1687	0.0893	1	0	0	0	1	1	1	0.0575	0	1	1	1	1	1	1	1	0	0	1	1	1	1	0	0.0704	0	1	1	1
group_18156	0.018797	0	0	0	0	0.1588	0	0	0.2767	0.1258	0	0	0.4261	0.3443	0	0.3836	0.3711	0	0	0.1368	0.8852	0	0	0	0	0	0	0	0	0	0	0	0	0	0	0	0	0	0	0	0	0	0	0	0	0	0	0	0
group_18170	0.018797	0.5294	0	0	0.5441	0.5294	0.5294	0	0.5294	0.2941	0.5294	0.5294	0	0	0.5343	0	0	0.5294	0	0	0	0.5294	0	0	0	0.5294	0.5294	0.5294	0	0	0.5294	0.5294	0.5343	0.5294	0.5294	0.5294	0.5294	0	0	0.5294	0.5294	0.5294	0.5294	0	0	0	0.5294	0.5294	0.5294
group_18211	0.018797	0	0	0	0	0	0	0	0	0	0	0	0	0	0	0	0	0	0	0	0	0	0	0	0	0	0	0	0	0	0	0	0	0	0	0	0	0	0	0	0	0	0	0	0	0	0	0	0
group_2036	0.018797	0.093	0.9574	0	0	0.7849	0.9826	0	0.3702	0	0.9748	0	0	0	0	0	0	0.8314	0.3953	0.6899	0.624	0	0	0	0	0.1085	0	0.1221	0.1744	0	0.9516	0.9864	0.9864	0.9961	0.9961	0.9535	1	0	0	0	0	0.9671	0	0	0	0	0.1221	0	0
group_4530	0.018797	1	1	1	1	1	1	1	1	1	1	1	1	1	1	1	1	1	1	1	1	1	0.4986	0.7775	0.8362	1	1	1	0.4679	0.4319	1	1	1	1	1	1	1	0	1	1	1	1	1	1	1	1	1	1	1
group_5766	0.018797	0.9971	0	0	0	1	0	0	0	0	0	0	0	0	0	0	0	0	0	0	0	0	0	0	0	0.8509	0.9444	1	0	0	0.9269	0.8655	0.8947	0.9942	0.8596	0.7807	0.9766	0	0	0	0	0.9971	0	0	0	0	1	1	0
group_6550	0.018797	0	0.4392	0	0	0.5098	0.1608	0	0	0	0	0	0	0	0.5922	0	0	0.5765	0	0	0	0	0	0	0	0	0	0.3922	0	0	1	1	1	1	1	1	1	0	0	0	0	1	0	0	0	0	0.1294	0	0
group_6576	0.018797	1	1	1	1	1	1	1	1	1	1	1	1	1	1	1	1	1	1	1	1	1	1	1	1	1	1	1	1	1	1	1	1	1	1	1	1	1	1	1	1	1	1	1	1	1	1	1	1
group_9879	0.018797	1	1	1	1	1	1	1	1	1	1	1	1	1	1	1	1	1	1	1	1	1	1	1	1	1	1	1	1	1	1	1	1	1	1	1	1	1	1	1	1	1	1	1	1	1	1	1	1
group_14464	0.0178571	0	0	0	0.0871	0	0	0	0.178	0	0.1591	0.1591	0	0	0	0	0	0	0	0	0	0	0	0	0	0	0	0	0	0	0	0	0	0	0	0	0	0	0	0	0	0	0	0	0	0	0	0	0
group_18445	0.0178571	0.8338	0.8838	0.9673	0.7426	0.829	0.7109	0.9078	0.8655	0.7358	0.9491	0.7819	0.8818	0.8732	0.952	0.7973	0.8598	0.6667	0.5821	0.097	0	0.6676	0.682	0.9568	0.8088	0.7723	0.8232	0.879	0.8252	0.7483	0.8617	0.61	0.8098	0.902	0.8963	0.7743	0.8357	0.8838	0.8377	0.9059	0.8732	0.8482	0.8761	0.8521	0.8617	0.6772	0.8838	0.8799	0.8309
group_27675	0.0178571	1	1	1	1	1	1	1	1	1	1	1	1	1	1	1	1	1	1	1	1	1	1	1	1	1	1	1	1	1	1	1	1	1	1	1	1	1	1	1	1	1	1	1	1	1	1	1	1
group_3129	0.0178571	0.6886	0	0	0	1	0	0	0	0	0	0	0	0	0	0	0	0	0	0	0.028	0	0	0	0	0.9903	0.9891	1	0	0	0.82	0.5085	0.944	1	0.7421	0.7737	0.9477	0	0	0	0	1	0	0	0	0	1	0.927	0
group_15417	0.0169173	0	0	0	0	0	0	0	0	0	0	0	0	0	0	0	0	0	0	0	0	0	0	0	0	0	0	0	0	0	0	0	0	0	0	0	0	0	0	0	0	0	0	0	0	0	1	1	0
group_15418	0.0169173	0	0	0	0	0	0.1218	0.0529	0	0.0529	0	0.0529	0	0	0	0	0	0	0	0.1195	0.1195	0	0	0	0	0	0	0	0	0	0	0	0	0	0	0	0	0	0	0	0	0	0	0	0	0	0.8966	0.8966	0
group_15419	0.0169173	0	0	0	0	0	0	0	0.0308	0	0	0.0242	0.0212	0	0.0234	0	0	0.0264	0	0	0	0.074	0	0	0	0	0	0	0	0	0	0	0	0	0	0	0	0	0	0	0	0	0	0	0	0	1	1	0
group_20092	0.0169173	0.5805	0	0	0	0	0	0	0	0	0	0	0.8621	0	0	0	0.3851	0	0	0	0	0	0	0	0	0	0	0	0	0	0	0	0	0	0	0	0	0	0	0	0	0	0	0	0	0	1	1	0
group_20093	0.0169173	0.7769	0	0	0	0	0	0	0	0	0	0.1629	0.1378	0	0	0	0.416	0	0	0	0	0.0727	0	0	0	0	0	0	0	0	0	0	0	0	0	0	0	0	0	0	0	0	0	0	0	0	1	1	0
group_3951	0.0169173	1	1	1	1	1	1	1	0.9992	1	1	1	1	1	1	1	1	1	1	1	1	0.986	0.9798	1	1	1	1	1	1	1	1	1	1	1	1	1	1	1	1	1	1	1	1	1	1	1	1	1	1
group_4248	0.0169173	0	0.9968	0.9968	0	0	0	0	0	0	0	0	0	0	0	0	0	0	0	0	0	0	0	0	0	0	0	0	0	0	0	0	0	0	0	0	0	0	0	0	0	0	0	0	0	0	0.9968	0.9968	0
group_11960	0.0159774	1	1	1	1	1	1	1	1	1	1	1	1	1	1	1	1	1	1	1	1	1	1	1	1	1	1	1	1	1	1	1	1	1	1	1	1	1	1	1	1	1	1	1	1	1	1	1	1
group_12087	0.0159774	1	1	1	1	1	1	1	1	1	1	1	1	1	0.8213	1	1	1	1	1	1	1	1	1	1	1	1	1	1	1	1	1	1	1	1	1	1	1	1	1	1	1	1	1	1	1	1	1	1
group_15006	0.0159774	0	0.9788	0.9788	0	0	0.2857	0.6878	0.9788	0.2275	0.9788	0.9735	0.4392	0	0.4021	0	0	0	0	0	0	0	0	0	0	0	0	0	0	0	0	0	0	0	0	0	0	0	0	0.9947	0.9947	0	0	0	0	0	0	0	0
group_16995	0.0159774	0.7126	0.737	0.6882	0.4555	0.7028	0.651	0.4037	0.6598	0.6852	0.8456	0.697	0.7263	0.6217	0.8084	0.6178	0.6393	0.4985	0.3324	0.7243	0.8025	0	0.2727	0.8123	0.0557	0.478	0.694	0.7859	0.5503	0.4888	0.2151	0.0714	0	0.5621	0.1984	0.3216	0	0.7977	0.2688	0.5181	0.6002	0.869	0.2542	0	0	0	0.6364	0.5943	0.3607
group_20095	0.0159774	0	0	0	0	0	0	0	0.0294	0	0	0.0379	0	0	0	0	0	0	0	0	0	0.1556	0	0	0	0	0	0	0	0	0	0	0	0	0	0	0	0	0	0	0	0	0	0	0	0	1	1	0
group_27224	0.0159774	1	1	1	1	1	1	1	1	1	1	1	1	1	1	1	1	1	1	1	1	1	1	1	1	1	1	1	1	1	1	1	1	1	1	1	1	1	1	1	1	1	1	1	1	1	1	1	1
group_5007	0.0159774	0	0.2034	0	0.4845	0.6638	0.988	0.0883	0.8672	0.2309	0.9597	0.9753	0.6172	0.5975	0.2797	0.5275	0.5219	0.5092	0	0	0	0.1306	0	0	0	0	0.4456	0.8573	0.7578	0.7592	0.5586	0.4767	0.7055	0.6787	0.3404	0.4922	0.4011	0	0	0	0.1158	0	0.8121	0.8588	0.7288	0.1165	0.9732	1	0
group_18701	0.0150376	1	0.5833	0.5881	0.3762	1	0.9952	0	0	0.2571	0.8262	0.1833	0.4786	0.3214	0.5429	0	0.3238	0	0.3286	0.831	0.5881	0	0	0	0	1	1	1	0	0	1	1	0.9619	1	1	1	1	0	0	0	0	1	0	0.9881	0.9762	1	1	1	0
group_2085	0.0150376	0	0.1597	0.2005	0	0	0.5798	0.296	0	0.1105	0	0	0.1294	0.1022	0	0.1468	0.1091	0.4557	0.3462	0.5401	0.4965	0	0	0	0.4034	0	0	0	0.4756	0.4993	0	0	0	0	0	0	0	0	0	0	0	0	0	0.061	0.0771	0	0	0	0
group_27842	0.0150376	1	1	1	1	1	1	1	1	1	1	1	1	1	1	1	1	1	1	1	1	1	0.9981	0.9981	0.9981	1	1	1	0.9981	0.9981	1	1	1	1	1	1	1	0.9981	1	1	1	1	1	1	1	1	1	1	1
group_781	0.0150376	0.9693	0.4605	0.3571	0.9909	0.0252	0.877	0.9909	0.9783	0.9916	0.9909	0.9895	0.327	0.9909	0.9909	0	0.2159	0.7987	0.0161	0	0	0.9616	0.6611	0.9427	0.7009	0.9686	0.9909	0.9909	0.9909	0.9909	0.9658	0.9126	0.9301	0.9658	0.9658	0.9658	0.9686	0.0147	0	0.9686	0.9686	0.9658	0.9623	0.8868	0.9252	0.9106	0.9909	0.9909	0.9658
group_8042	0.0150376	0.9991	0	0	0	1	0	0.0196	0	0	0	0	0	0	0.3521	0	0	0	0	0	0	0	0	0	0	0.9821	1	1	0	0	0.9906	0.9378	0.9881	1	0.9983	0.9974	0.9983	0	0	0	0	0.9761	0	0	0	0	1	1	0
group_14913	0.0140977	0	0	0	0	0	0	0.3084	0	0	0	0	0	0	0.1028	0	0	0	0	0	0	0	0	0	0	0	0	0	0	0	0	0	0	0	0	0	0	0	0	0	0	0	0	0	0	0.2087	0.3396	0.1215	0
group_17352	0.0140977	0	0.8875	0.6083	0.0854	0	0.2648	0	0	0	0	0	0	0	0.0745	0	0	0.6878	0.6125	0	0	0	0	0	0.8511	0	0	0	0	0	0	0	0	0	0	0	0	0	0	0	0	0	0.8579	0.6929	0.8486	0.621	0	0	0
group_17899	0.0140977	0	0	0	0	0	0	0	0	0	0	0	0	0	0	0	0	0	0	0	0	0	0	0	0	0	0	0	0	0	0	0	0	0	0	0	0	0	0	0	0	0	0	0	0	0	0	0	0
group_27565	0.0140977	1	1	1	1	1	1	1	1	1	1	1	1	1	1	1	1	1	1	1	1	1	1	1	1	1	1	1	1	1	1	1	1	1	1	1	1	1	1	1	1	1	1	1	1	1	1	1	1
group_640	0.0140977	0	0.4766	0.7419	0.0634	0	0.396	0.6574	0.0548	0	0.5683	0.1281	0.0785	0.0785	0.5102	0.0488	0.0785	0.1941	0.1347	0	0	0.231	0	0	0	0	0	0	0	0	0	0	0	0	0	0	0	0	0	0	0	0	0	0	0	0	0	0	0
group_7660	0.0140977	0.6963	0.6741	0.6741	0.7185	0.7185	0.7185	0.7185	0.637	0.7185	0.7185	0.7185	0.7185	0.7185	0.7185	0.7185	0.7185	0.7185	0.5556	0.7185	0.7259	0.6667	0	0.3259	0.6593	0.6889	0.6963	0.7407	0	0.6815	0.5111	0.5481	0.6815	0.6889	0.6889	0.563	0.5481	0.6889	0.6444	0.5333	0.7333	0.3926	0.7185	0	0.4519	0	0.6889	0.7185	0.6963
group_8922	0.0140977	1	1	1	1	1	1	1	1	1	1	1	1	1	1	1	1	1	1	1	1	1	1	1	1	1	1	1	1	1	1	1	1	1	1	1	1	1	1	1	1	1	1	1	1	1	1	1	1
group_11615	0.0131579	1	1	1	1	1	1	1	1	1	1	1	1	1	1	1	1	1	1	1	1	1	1	1	1	1	1	1	1	1	1	1	1	1	1	1	1	1	1	1	1	1	1	1	1	1	1	1	1
group_14701	0.0131579	0	0	0	0	0	0.0638	0	0	0.0233	0.0578	0	0	0	0	0	0	0	0	0.0263	0.0263	0.0608	0	0	0	0	0	0	0	0	0	0	0	0	0	0	0	0	0	0	0	0	0.0338	0	0	0	0	0	0
group_1491	0.0131579	1	0	0	0.2013	0.7763	0.1208	0	0	0	0.3714	0.1723	0	0	0.9016	0	0	0.226	0	0.1521	0.1924	0	0	0	0	0.9709	0.9978	1	0	0	1	0.83	0.9866	1	1	0.9843	1	0	0	0.3311	0	0.7562	0	0	0	0	0.9709	0.9955	0
group_28109	0.0131579	1	1	1	1	1	1	1	1	1	1	1	1	1	1	1	1	1	1	1	1	1	1	1	1	1	1	1	1	1	1	1	1	1	1	1	1	1	1	1	1	1	1	1	1	1	1	1	1
group_6636	0.0131579	1	0.6062	0.3557	0.1734	1	0.2801	0.6472	0.4267	0.5144	0.4206	0.229	0.568	0.5778	0.9156	0.5903	0.6139	0.4872	0.4186	0.5721	0.5814	0	0.1376	0.4957	0.1149	1	1	1	0.1563	0.151	1	0.9903	1	1	1	1	1	0	0.5424	0	0.0309	1	0.2002	0.1994	0.1486	0.179	1	1	0.0382
group_11692	0.012218	0	0.2254	0	0	0	1	0	0.1925	0.1346	0	0	0.1502	0	0.4006	0	0	0.1487	0	0	0	0.0423	0.1487	0.1549	0	0	0	0	0	0	0	0	0	0	0	0	0	0.1346	0	0	0	0	0.2238	0.1017	0.1017	0	0	0	0
group_15722	0.012218	0	0	0	0	0	0	0	0	0	0.0419	0	0	0	0.0668	0	0	0	0	0	0	0	0	0	0	0	0	0	0	0	0	0	0	0	0	0	0	0	0	0	0	0.5404	0	0	0	0	0	0	0
group_1864	0.012218	0	0	0	0	0	0.4681	0.2534	0	0.0542	0	0	0.3475	0.0993	0	0.2218	0.1638	0	0.0522	0	0	0	0.5803	0.746	0	0	0	0	0	0	0.06	0	0	0	0	0	0	0	0.0445	0	0.1438	0	0	0	0	0	0	0	1
group_20089	0.012218	0	0	0	0	0	0.1225	0.1863	0	0	0	0	0	0	0	0	0	0	0	0.1863	0	0.1275	0	0	0	0	0	0	0	0	0	0	0	0	0	0	0	0	0	0	0	0	0	0	0	0	0.8088	0.6863	0
group_20090	0.012218	0	0	0	0	0	0	0	0	0	0	0	0	0	0	0	0	0	0	0	0	0	0	0	0	0	0	0	0	0	0	0	0	0	0	0	0	0	0	0	0	0	0	0	0	0	0	0	0
group_20091	0.012218	0	0	0	0	0	0	0	0	0	0	0	0	0	0	0	0	0	0	0	0	0	0	0	0	0	0	0	0	0	0	0	0	0	0	0	0	0	0	0	0	0	0	0	0.5704	0.5704	0	0	0
group_3308	0.012218	0	0	0	0	0	0	0.1714	0	0	0.1562	0	0	0.1486	0	0	0	0	0	0	0	0	0	0	0	0	0	0	0	0	0	0	0	0	0	0	0	0	0	0	0	0	0	0	0	0	0	0	0
group_9927	0.012218	1	1	1	1	1	1	1	1	1	1	1	1	1	1	1	1	1	1	1	1	1	1	1	1	1	1	1	1	1	1	1	1	1	1	1	1	1	1	1	1	1	1	1	1	1	1	1	1
emrA_1	0.012218	0.9983	0.9692	1	1	0.9983	1	1	0.9897	1	1	0.9949	1	0.9863	1	1	0.9846	0.9675	0.8872	1	0.9983	0.9932	0.7607	0.9897	0.7658	0.9897	0.9538	1	0.7043	0.8957	0.9504	0.8	0.8188	0.9145	0.8274	0.8308	0.8308	0.9915	0.6188	0.9299	0.9402	0.4496	0.9744	0.559	0.812	0.9436	0.8308	0.8308	0.788
group_10035	0.0112782	1	0	0	0	1	0	0	0	0	0.0762	0	0	0	0	0	0	0	0	0	0	0	0	0	0	1	1	1	0	0	1	1	1	1	1	1	1	0	0	0	0	1	0	0	0	0	1	1	0
group_10669	0.0112782	1	0	0.9557	1	1	0.798	1	1	1	1	1	0.7586	1	1	0.1642	0.2102	1	0.1658	0.1461	0.1856	1	0	0	0	1	1	1	0	0	1	1	1	1	1	1	1	0	0	1	1	1	1	0	0	0	1	1	1
group_10703	0.0112782	1	1	1	1	1	1	1	1	1	1	1	1	1	1	1	1	1	1	1	1	1	1	1	1	1	1	1	0.9959	1	1	1	1	1	1	1	0.9877	1	1	1	1	1	1	0.9588	1	0.9918	1	1	1
group_12471	0.0112782	1	1	1	1	1	1	1	1	1	1	1	1	1	1	1	1	1	1	1	1	1	1	1	1	1	1	1	1	1	1	1	1	1	1	1	1	1	1	1	1	1	1	1	1	1	1	1	1
group_13096	0.0112782	0	0	0	0	0	0	0	0	0	0.2584	0	0	0	0	0	0	0	0	0	0	0	0	0	0	0	0	0	0	0	0	0	0	0	0	0	0	0	0	0	0	0	0	0	0	0	0	0	0
group_17812	0.0112782	0	0	0	0	0	0	0	0	0	0	0	0	0	0	0	0	0	0	0	0	0	0	0	0	0	0	0	0	0	0	0	0	0	0	0	0	0	0	0	0	0	0	0	0	0	0	0	0
group_18563	0.0112782	0	0.3863	0.129	0	0	0.4145	0.5895	0.0604	0.1163	0.4565	0.0846	0.053	0	0.7058	0.1163	0	0.3063	0.0794	0.1744	0	0	0	0	0	0	0	0	0	0	0	0	0	0	0	0	0	0	0	0	0	0	0	0	0	0	0	0	0
group_4805	0.0112782	1	0	0	0	1	0	0.0233	0.0114	0.0765	0	0	0	0.0243	0	0	0	0	0	0	0	0	0.0104	0.0959	0	1	1	1	0.0705	0	1	1	1	1	1	1	1	0	0	0	0	1	0	0	0	0	0	0	0
group_5015	0.0112782	0	0.1208	0	0.1208	0.0425	0.0531	0.1556	0.1498	0.03	0.1614	0.1527	0.0628	0.0541	0.0232	0	0	0	0.03	0	0	0.2647	0	0	0	0	0	0	0	0	0	0	0	0	0	0	0	0	0	0.1208	0.0986	0	0.0908	0	0	0	0	0	0.1208
group_5073	0.0112782	0.4201	0.9133	0.9133	0.8618	0.4363	0.9133	0.9133	0.9133	0.4607	0.9133	0.9133	0.7182	0.5718	0.6396	0.4417	0.7642	0.9133	0.9133	0.8835	0.7154	0.2331	0.9133	0.9133	0.9133	0.8916	0.9106	0.9106	0.9133	0.9133	0	0	0.4146	0	0	0	0	0.9133	0.9133	0.9133	0.9133	0	0.9133	0.9133	0.9133	0.9133	0.9133	0.9133	0.9133
group_6580	0.0112782	1	0.9274	0.9427	1	1	1	1	1	1	1	1	1	1	1	1	1	1	0.9926	1	1	1	0	0	0	1	1	1	0	0	1	1	1	1	1	1	1	0	1	1	1	1	0.9984	0	0	0	1	1	0.9984
group_10943	0.0103383	1	1	1	1	1	1	1	1	1	1	1	1	1	1	1	1	1	1	1	1	1	1	1	1	1	1	1	1	1	1	1	1	1	1	1	1	1	1	1	1	1	1	1	1	1	1	1	1
group_11510	0.0103383	0	0	0.1873	0	0	0	0	0	1	0	0	0	1	0	0	0	0	0	0	0	0	0	0	0	0	0	0	1	1	0	0	0	0	0	0	0	0	0	0	0	0.3455	0	0	0	0	0.6423	0.618	0
group_19479	0.0103383	0	0	0	0	0	0	0	0.0767	0	0	0	0	0	0	0	0	0	0	0	0	0	0	0	0	0	0	0	0	0	0	0	0	0	0	0	0	0	0	0	0	0	0	0	0	0	0	0	0
srlA_1	0.0103383	0.7338	0.7222	0.7222	0.7338	0.7338	1	1	0.9931	0.9583	0.7407	0.7338	1	1	0.7384	1	0.9792	0.9792	0.7338	0.7361	0.7361	0.7338	0.7222	0.7338	0.7222	0.7361	0.7454	0.7454	0.7338	0.7338	0.7222	0.7222	0.7222	0.7222	0.7222	0.7222	0.7338	0.7338	0.7222	0.7454	0.7222	0.7269	0.7338	0.7338	0.7338	0.7338	0.7454	0.7338	0.7222
group_26796	0.0103383	1	1	1	1	1	1	1	1	1	1	1	1	1	1	1	1	1	1	1	1	1	1	1	1	1	1	1	1	1	1	1	1	1	1	1	1	1	1	1	1	1	1	1	1	1	1	1	1
group_9909	0.0103383	1	0.7719	0.3544	0.6105	1	1	0.3754	0.607	1	0.6982	0.4807	0.4807	1	0.5228	0.4807	0.4807	0	0.4807	1	1	1	0	0.6947	0	1	1	1	0.6947	0	1	1	1	1	1	1	1	0	0	0	0.3544	1	0.7053	0	0.4421	0	0.2491	0.5579	0
group_11845	0.0093985	1	1	1	1	1	1	1	1	1	1	1	1	1	1	1	1	1	1	1	1	1	1	1	1	1	1	1	1	1	1	1	1	1	1	1	1	1	1	1	1	1	1	1	1	1	1	1	1
group_12519	0.0093985	1	1	1	1	1	1	1	1	1	1	1	1	1	1	1	1	1	1	1	1	1	1	1	1	1	1	1	1	1	1	1	1	1	1	1	1	1	1	1	1	1	1	1	1	1	1	1	1
group_13139	0.0093985	0	0.0172	0	0	0.0662	0.0121	0.0247	0	0	0	0	0	0	0	0	0	0	0	0	0	0	0	0	0	0	0	0	0	0	0	0	0	0	0	0	0	0	0	0	0	0	0	0	0	0	0	0	0
group_15753	0.0093985	0	0.4957	0.235	0	0.3248	1	0.2051	0	0.7051	0.3333	0.235	0.7137	0.7051	0.7308	0.6966	0.7051	0.4487	0.235	0	0	0	0.4658	0.4658	0.4658	0	0	0	0.4658	0.6795	0	0	0	0	0	0	0	0.4658	0.7778	0	0	0	0	0	0	0.4658	0.4444	0.4658	0
group_2060	0.0093985	0.3184	0.9287	0.9287	0	0.9839	0.9897	0.1161	0.6448	0.0678	0.9862	0.7379	0	0.2506	0	0	0	0.8483	0	0.8057	0.8862	0	0.3345	0.4644	0	0.3609	0.6402	0.9299	0.6644	0.4862	0.9287	0.9287	0.9287	0.9287	0.9287	0.9287	0.9287	0	0	0.4483	0.3609	1	0.3609	0.3448	0.4379	0.3598	0.5069	0.5046	0.4977
group_2559	0.0093985	0.4201	0	0	0	0	0.2169	0.0719	0	0.5254	0	0.0285	0	0.5056	0.6035	0	0	0.3048	0	0	0	0	0	0	0	0	0	0	0	0	0.3891	0.1053	0.4597	0.518	0.4994	0.3841	0.4473	0	0	0	0	0.6059	0	0	0	0	0.4535	0.3965	0
group_3293	0.0093985	0.9744	0.771	0.6997	0.967	0.9808	0.7093	0.9808	0.9755	0.8914	0.9819	0.967	0.5506	0.9212	0.672	0.3972	0.5932	0.4707	0.8009	0.9808	0.9808	0.967	0.967	0.967	0.967	0.9734	0.9734	0.9734	0.3663	0.3663	0.967	0.967	0.967	0.9702	0.967	0.9702	0.9734	0.3695	0.3663	0.967	0.967	0.9734	0.967	0.967	0.967	0.967	0.9702	0.9734	0.967
group_4760	0.0093985	0.8472	0.8472	0.8472	0.8542	0.8472	1	1	0.8472	0.8472	0.8611	0.8542	0.8472	0.8472	1	0	0	0.8472	0.8472	0.8472	0.8472	0.8472	0.8472	0.8472	0.8472	0.8472	0.8472	0.8472	0.8472	0.8472	0.8472	0.8472	0.8472	0.8472	0.8472	0.5694	0.8472	0.8472	0	0.8472	0.8472	0.8472	0.8472	0.8264	0.8472	0.8472	0.8472	0.8472	0.6458
group_6638	0.0093985	1	0.5948	0.367	0.1543	1	0.3784	0.609	0.5189	0.5217	0.5185	0.1701	0.6062	0.5302	0.8859	0.5416	0.5907	0.5664	0.337	0.5733	0.6013	0	0.298	0.434	0.1019	1	1	1	0.268	0.214	1	0.9927	1	1	1	1	1	0	0.5173	0.0577	0.0499	1	0.1575	0.1194	0.0934	0.2237	1	1	0.0678
group_6667	0.0093985	1	0.9416	0.7626	0.7782	1	1	0.9403	0.978	1	0.9598	0.7691	1	1	1	1	1	1	1	1	1	0.7523	0.6654	0.7613	0.7445	1	1	1	0.7925	0.7756	1	1	1	1	1	1	1	0.7445	1	0.6667	0.62	1	0.7549	0.9987	0.9987	1	1	1	0.668
group_6965	0.0093985	1	1	1	1	1	1	1	1	1	1	1	1	1	1	1	1	1	1	1	1	1	1	1	1	1	1	1	1	1	1	1	1	1	1	1	1	1	1	1	1	1	1	1	1	1	1	1	1
group_9781	0.0093985	1	1	1	1	1	1	1	1	1	1	1	1	1	1	0.9928	1	1	1	1	1	1	1	1	1	1	1	1	1	1	1	1	1	1	1	1	1	1	0.9928	1	1	1	1	1	1	1	1	1	1
group_1146	0.00845865	1	0.9724	0.1252	0	1	0.9632	1	1	1	1	1	1	1	1	1	1	1	0.825	0	0	0.6759	0.8692	0.8729	0.8858	0.884	1	1	1	1	0	0	0	0	0	0	0	1	0.6575	1	1	1	1	0	0.4733	0.4678	1	1	1
group_13217	0.00845865	0	0	0	0	0	1	0	0	0	0	0	0	0	0	0	0	0	0	0	0	0	0	0	0	0	0	0	0	0	0	0	0	0	0	0	0	0	0	0	0	0	0	0	0	0	0	0	0
group_13886	0.00845865	1	1	1	1	1	1	1	1	1	1	1	1	1	1	1	1	1	1	1	1	1	1	1	1	1	1	1	1	1	1	1	1	1	1	1	1	1	1	1	1	1	1	1	1	1	1	1	1
group_1489	0.00845865	1	0	0	0.4945	0.9912	0.3422	0.117	0.5938	0.1126	0.4945	0.4945	0.1126	0.1126	0.7903	0.1126	0.2185	0.351	0	0.1126	0.1126	0.4945	0	0	0	1	1	1	0	0	1	1	1	1	1	1	1	0	0	0.4525	0.468	1	0.4658	0	0	0	1	1	0.4834
group_16543	0.00845865	1	0	0	0	1	0	0	0	0	0	0	0	0	0	0	0	0	0	0	0	0	0	0	0	1	1	1	0	0	1	1	1	1	1	1	1	0	0	0	0	1	0	0	0	0	1	1	0
group_17181	0.00845865	1	0.4375	0.4375	1	0.8333	0.8056	0.3403	1	0.9792	1	1	1	1	1	0.8333	1	1	0.8333	1	1	0.8333	0.2083	0.4375	0.4375	0.8403	0.8403	1	0.2083	0.4375	0.8333	0.8333	1	0.8333	1	0.8333	0.8333	0.4375	0.8333	0.8333	0.8333	0.8333	0.8333	0.1875	0.2639	0.1875	0.8403	0.8333	1
group_22239	0.00845865	0.7957	0.8226	0.7957	1	0.1935	0.7151	1	1	1	1	1	0.1935	0.1935	0.2527	0	0	0	0.5484	0	0	1	0	0	0	0.1183	0	0	0	0	0	0	0	0	0	0	0	0	0	1	1	1	1	0	0	0	0.9032	1	1
group_22246	0.00845865	0	0.0226	0.0211	0.377	0	0	0.0444	0.4412	0.3904	0.4362	0.4912	0	0.2826	0.0444	0.0521	0.0479	0	0	0	0	0.1374	0	0.0268	0	0	0	0	0	0	0	0	0	0	0	0	0	0	0	0.3869	0.3855	0	0.3855	0	0	0	0.0268	0	0.3862
group_3355	0.00845865	0	0	0	0	0.7094	0.8465	0.8943	0.8805	0.766	0.9082	0.9057	0.6692	0.2516	0.9145	0.1371	0.2931	0.6616	0	0.9082	0.9082	0	0.8	0.8	0	0.8629	0.9082	1	0.9082	0.9082	0.9082	0.8138	0.9082	0.8088	0.3899	0.8415	0.2352	0	0	0	0.1774	0	0.7736	0.9082	0.9082	0.9082	0.7824	0.8176	0
group_3763	0.00845865	1	0	0	0	1	0.2824	0	0	0	0	0	0	0	0	0	0	0.3475	0.118	0	0	0	0	0.3153	0.697	1	1	1	0.3166	0.5603	0.9877	0.7182	1	1	1	1	1	0.6312	0	0	0	1	0	0	0	0	1	1	0
fadK_1	0.00845865	1	1	1	1	1	1	1	1	1	1	1	1	1	1	1	1	1	1	1	1	1	1	1	1	1	1	1	1	1	1	1	1	1	1	1	1	1	1	1	1	1	1	1	1	1	1	1	1
group_6551	0.00845865	0	0.1686	0	0	0.9569	0.5569	0	0	0	0	0	0	0	0.9647	0	0	0	0	0	0	0	0	0	0	0	0	0.9569	0	0	0.549	0.5804	0.4745	0.8902	1	0.5294	0.5412	0	0	0	0	0.5412	0	0	0	0	0.5451	0.3137	0
group_8627	0.00845865	0.998	0.5957	0.7535	1	0.998	0.9921	0.8836	0.9892	0.997	1	0.9961	0.999	1	1	0.998	0.999	0.9911	0.9842	1	1	1	0.4536	0.7909	0.4546	0.9793	1	0.998	0.5611	0.5661	0.9822	0.8679	0.9734	0.999	0.9872	0.9921	0.9961	0.641	0.9418	0.9921	0.9852	0.9458	0.9892	0.6262	0.8185	0.7377	0.997	0.999	0.9803
group_10497	0.0075188	1	1	1	1	1	1	1	1	1	1	1	1	1	1	1	1	1	1	1	1	1	1	1	1	1	1	1	1	1	1	1	1	1	1	1	1	1	1	1	1	1	1	1	1	1	1	1	1
group_12270	0.0075188	1	1	1	1	1	1	1	1	1	1	1	1	1	1	1	1	1	1	1	1	1	1	1	1	1	1	1	1	1	1	1	1	1	1	1	1	1	1	1	1	1	1	1	1	1	1	1	1
group_14686	0.0075188	0	0	0	0	0	0	0	0	0	0	0	0	0	0	0	0	0	0	0.15	0.15	0	0	0	0	0	0	0	0	0	0	0	0	0	0	0	0	0	0	0	0	0	0	0	0	0	0	0	0
group_15215	0.0075188	0	0	0	0	0	0.3488	0	0	0	0	0	0	0	0	0	0	0	0	0	0.0508	0	0	0	0	0	0	0	0	0	0	0	0	0	0	0	0	0	0	0	0	0	0	0	0	0	0	0.053	0
group_17069	0.0075188	0	0	0	0.0753	0.0882	0	0	0.0211	0.876	0.0211	0.0211	1	0.82	0	0.8935	1	0	0	0	0	0.0239	0	0	0	0	0	0	0	0	0	0	0	0	0	0	0	0	0	0	0	0	0	0	0	0	1	1	0
group_1943	0.0075188	0	0	0	0	1	0	0	0	0	0	0	0	0	0	0	0	0	0	0	0	0	0	0	0	0.8159	0.6468	0.6766	0	0	0.9403	0.7065	0.1592	0.8458	0.791	0.7065	0.6219	0	0	0	0	0.8358	0	0	0	0	0.8905	0.8756	0
group_20176	0.0075188	0	0	0	0	0	0.997	1	0.0818	0.3667	0	0.0697	0.8727	0.7545	0	0.7545	0.7545	0	0	0	0	0	0	0	0	0	0	0	0	0	0	0	0	0	0	0	0	0	0	0	0	0	0.5182	0	0	0	0	0	0
group_22258	0.0075188	0	0.5654	0.7244	0	0	0.8385	0	0	0.0295	0	0	0	0	0	0	0	0	0	0	0	0.6295	0	0	0	0	0	0	0	0	0.0846	0	0	0.3872	0.0859	0	0.1103	0	0	0	0	0	0	0	0	0	0	0	0
group_2557	0.0075188	0	0	0	0	0	0.0833	0.0985	0	0	0	0	0	0	0	0	0	0	0	0	0	0.303	0	0	0	0	0	0	0	0	0	0	0	0	0	0	0	0	0	0	0	0	0	0	0	0	0	0	0
group_3733	0.0075188	0	0	0	0	0	0.0801	0	0.7109	0	0.8057	0.7072	0	0.093	0	0	0.0442	0	0	0	0.0543	0.0212	0	0	0	0	0	0	0	0	0	0	0	0	0	0	0	0	0	0.768	0.733	0	0	0	0	0	0	0	0
group_3737	0.0075188	0	0.0683	0.04	0.0353	0	0.0642	0.1939	0.5821	0.0539	0.9372	0.7146	0.0651	0.0507	0.0567	0	0	0.0358	0	0	0	0.0116	0	0	0	0	0	0	0	0	0	0	0	0	0	0	0	0	0	0.8145	0.7424	0	0	0	0	0	0	0	0
[truncated: 1,773 more rows]
[truncated: 86 more columns]

## Sheet: ST95
		ST131/ST95	ST10	ST10	ST73	ST73	ST73/ST95/ST69	ST73/ST101	ST95	ST131/ST95	ST131/ST73/ST95/ST410	ST95	ST131/ST1193	ST131/ST95	ST131/ST95	ST131	ST131	ST131	ST131	ST131/ST117/ST10/ST1193	ST131/ST1193	ST95	ST69	ST69	ST69	ST73	ST73	ST73	ST69	ST69	ST73/ST95	ST73	ST73	ST73/ST95	ST73	ST73	ST73	ST69	ST131	ST73/ST95	ST95	ST73	ST95	ST38	ST38	ST38	ST73	ST73	ST95
[truncated: 2,135 more rows]
[truncated: 86 more columns]

[truncated: 2 more sheets: ST69, ST38]
